# Supplementary material for: Transcription strategies related to photosynthesis and nitrogen metabolism of wheat in response to nitrogen deficiency
Source: BMC Plant Biol. 2020 Oct 1;20:448. doi: 10.1186/s12870-020-02662-3 (PMC7528333; doi:10.1186/s12870-020-02662-3)
Supplement: Supplementary file 1 — Additional file 1. [file 12870_2020_2662_MOESM1_ESM.zip]

Archive with 2 entries (2 files):
- L_0-vs-L_1-diff-pval-0.05-FC-2.gene.xls
- R_0-vs-R_1-diff-pval-0.05-FC-2.gene.xls
