# Supplementary material for: Transcription strategies related to photosynthesis and nitrogen metabolism of wheat in response to nitrogen deficiency
Source: BMC Plant Biol. 2020 Oct 1;20:448. doi: 10.1186/s12870-020-02662-3 (PMC7528333; doi:10.1186/s12870-020-02662-3)
Supplement: Supplementary file 1 — Additional file 1. [file 12870_2020_2662_MOESM1_ESM.zip › L_0-vs-L_1-diff-pval-0.05-FC-2.gene.xls]

gene_id	baseMean	baseMean_control_L_1	baseMean_case_L_0	foldChange	log2FoldChange	pval	padj	up_down	expression_L_1_1	expression_L_1_2	expression_L_1_3	expression_L_0_1	expression_L_0_2	expression_L_0_3	gene_symbol	description	GO_id	GO_term	pathway	pathway_description
TraesCS1A02G009100	10.03916078	16.84153669	3.236784874	0.19219059	-2.379390394	0.038392385	0.503631974	Down	0	0	0	0	0	0
TraesCS1A02G012600	80.98012417	53.21469747	108.7455509	2.043524741	1.03105971	0.024105394	0.401801002	Up	0.470695	1.30454	1.13258	5.22123	0.661382	4.44539	PGIP2		GO:0005515	protein binding
TraesCS1A02G015900	198.0948233	268.4497923	127.7398542	0.475842626	-1.07144358	0.014276584	0.306053982	Down	0.729058	1.14707	1.51778	0.736874	0.694624	0.421845	At2g19130	Serine/threonine-protein kinase [Source:UniProtKB/TrEMBL;Acc:W4ZVW8]	GO:0016021,GO:0005524,GO:0004672,GO:0004674,GO:0048544,GO:0006468	integral component of membrane|ATP binding|protein kinase activity|protein serine/threonine kinase activity|recognition of pollen|protein phosphorylation
TraesCS1A02G018600	255.8941365	360.1814015	151.6068715	0.420918101	-1.248388544	0.022369242	0.386990788	Down	1.64946	1.49885	2.35807	3.03934	0.437204	0.35366	LRK10		GO:0005524,GO:0004672,GO:0006468,GO:0004674,GO:0005886,GO:0016021,GO:0016020,GO:0000166,GO:0016301,GO:0016310,GO:0016740	ATP binding|protein kinase activity|protein phosphorylation|protein serine/threonine kinase activity|plasma membrane|integral component of membrane|membrane|nucleotide binding|kinase activity|phosphorylation|transferase activity
TraesCS1A02G025500	6.3710722	12.41332734	0.328817059	0.026489035	-5.23846092	0.005879911	0.182137554	Down	0.0694217	0.0784367	0.00534699	0	0.00449665	0	RPM1		GO:0043531	ADP binding
TraesCS1A02G025600	188.3850646	261.4076617	115.3624674	0.441312495	-1.180127499	0.002228893	0.099642098	Down	0.568509	1.16704	1.09739	0.857766	0.379238	0.31263	RPM1		GO:0043531	ADP binding
TraesCS1A02G026300	83.65667137	55.42484655	111.8884962	2.018742552	1.013456937	0.035827969	0.487143506	Up	0.1201	0.152295	0.158752	0.307314	0.278534	0.47123	RGA5		GO:0043531	ADP binding
TraesCS1A02G030400	389.5899516	171.1092628	608.0706405	3.553697974	1.829321073	0.024272555	0.402621832	Up	1.67241	2.24678	2.70449	4.47746	10.5658	10.6445	BSMT1		GO:0008168	methyltransferase activity	ko00592	alpha-Linolenic acid metabolism
TraesCS1A02G033500	666.4980563	999.6480594	333.3480531	0.333465413	-1.584390961	3.82E-07	0.000143227	Down	47.2259	32.0739	31.8968	16.932	13.6211	11.7716	OEP16
TraesCS1A02G035200	12.01578045	4.079069631	19.95249128	4.891431891	2.290256854	0.049054299	0.563245198	Up	0	0.200352	0.0408292	0.393879	0.495825	0.364782	DOF5.1		GO:0005634,GO:0003677,GO:0006355	nucleus|DNA binding|regulation of transcription, DNA-templated
TraesCS1A02G035600	94.83219785	140.3059141	49.35848159	0.351791882	-1.507205903	0.003825936	0.138722004	Down	5.77747	3.94118	5.79579	3.21478	1.67848	0.654833	CRRSP55
TraesCS1A02G036100	301.9761794	172.6911933	431.2611656	2.497296807	1.320367298	0.000105208	0.011636076	Up	1.18879	1.2699	0.96522	3.95493	3.51308	3.00111	ACR9
TraesCS1A02G040500	49.73841548	68.49463709	30.98219387	0.452330214	-1.144551728	0.03763156	0.498158789	Down	2.10707	1.32306	2.1959	0.772145	1.14168	1.04041
TraesCS1A02G050100	29.35131982	14.33486065	44.36777899	3.095096637	1.629984455	0.020832461	0.374758231	Up	0.124325	0.270058	0.28516	0.781894	0.527973	1.01318	At1g32780		GO:0016491,GO:0008270,GO:0055114	oxidoreductase activity|zinc ion binding|oxidation-reduction process	ko00982,ko00980,ko01220,ko00071,ko00626,ko00350,ko00830,ko00625,ko00010	Drug metabolism - cytochrome P450|Metabolism of xenobiotics by cytochrome P450|Degradation of aromatic compounds|Fatty acid degradation|Naphthalene degradation|Tyrosine metabolism|Retinol metabolism|Chloroalkane and chloroalkene degradation|Glycolysis / Gluconeogenesis
TraesCS1A02G052100	95.9058092	129.1176083	62.69401013	0.4855574	-1.042286242	0.01500575	0.312543257	Down	0.732683	2.01402	1.43879	0.496224	0.947666	1.04285	CRT		GO:0005509,GO:0005783,GO:0006457,GO:0051082	calcium ion binding|endoplasmic reticulum|protein folding|unfolded protein binding	ko04141,ko04145	Protein processing in endoplasmic reticulum|Phagosome
TraesCS1A02G056200	206.3372405	298.5460848	114.1283962	0.382280666	-1.387295857	0.000201566	0.018670584	Down	8.73567	43.7467	22.4047	13.3086	3.41536	0
TraesCS1A02G056700	5.091351468	10.18270294	0	0	#NAME?	0.00935098	0.239215791	Down	0	1.34319	0.809464	0	0	0	PIK-1
TraesCS1A02G057200	1918.38571	2905.37192	931.3995003	0.320578406	-1.641250843	1.05E-08	7.22E-06	Down	28.0612	21.295	20.5817	7.29704	11.8441	6.77887	HEMA1	Glutamyl-tRNA reductase [Source:UniProtKB/TrEMBL;Acc:A0A1D5S176]	GO:0055114,GO:0050661,GO:0008883,GO:0033014,GO:0006782	oxidation-reduction process|NADP binding|glutamyl-tRNA reductase activity|tetrapyrrole biosynthetic process|protoporphyrinogen IX biosynthetic process	ko00860	Porphyrin and chlorophyll metabolism
TraesCS1A02G057900	12.09983983	1.572941897	22.62673777	14.38498003	3.846491313	0.043817984	0.535025441	Up	0	0.0496223	0.0397531	0.0168479	0.460979	0.733991
TraesCS1A02G059100	17.50619688	6.494466571	28.51792719	4.391111553	2.134586186	0.015902888	0.322290924	Up	0.122551	0.118169	0.235971	0.469257	0.713625	0.371894	PLP1	Patatin [Source:UniProtKB/TrEMBL;Acc:W4ZY32]	GO:0016787,GO:0006629,GO:0016042	hydrolase activity|lipid metabolic process|lipid catabolic process
TraesCS1A02G060500	27.08842043	39.96372909	14.21311177	0.355650288	-1.491468762	0.041920353	0.526229097	Down	0.612689	0.357716	0.696723	0.218102	0.234113	0.210209			GO:0005515	protein binding
TraesCS1A02G065500	38.34648051	23.59722563	53.09573538	2.250083811	1.16997874	0.044020963	0.535738334	Up	0	1.26995	0	9.65907	0	0
TraesCS1A02G070600	74.9125901	110.0477823	39.77739794	0.361455698	-1.468109262	0.001748403	0.084741649	Down	2.62064	1.76157	1.41286	0.446473	0.721842	1.00316	CCR3		GO:0005524,GO:0004672,GO:0006468	ATP binding|protein kinase activity|protein phosphorylation
TraesCS1A02G071500	69.94302442	41.93058226	97.95546659	2.336134185	1.224123143	0.013272158	0.292707254	Up	0.735603	2.14141	1.10827	4.14406	3.66163	4.84409	MPC1	Mitochondrial pyruvate carrier [Source:UniProtKB/TrEMBL;Acc:A0A341NS94]	GO:0005743,GO:0006850	mitochondrial inner membrane|mitochondrial pyruvate transmembrane transport
TraesCS1A02G079700	755.6019492	1043.97949	467.2244081	0.44754175	-1.159905821	7.65E-05	0.009122541	Down	2.42434	2.12414	2.65458	1.30391	1.34565	1.32913	PTI1		GO:0005524,GO:0004672,GO:0004674,GO:0006468	ATP binding|protein kinase activity|protein serine/threonine kinase activity|protein phosphorylation
TraesCS1A02G083000	9.809863489	2.867425156	16.75230182	5.842280412	2.546531605	0.045288461	0.542550389	Up	0	0.0717506	0.0641335	0.0779074	0.366849	0.359552	PIL15		GO:0005634,GO:0046983,GO:0080113	nucleus|protein dimerization activity|regulation of seed growth	ko04075	Plant hormone signal transduction
TraesCS1A02G083300	72.76259198	104.4714604	41.05372354	0.39296592	-1.347523895	0.009147083	0.236448559	Down	2.55955	3.08114	4.77305	1.95412	1.17733	1.28953
TraesCS1A02G085600	155.9329653	257.0115562	54.85437432	0.213431548	-2.228154653	1.95E-08	1.21E-05	Down	1.48531	1.50863	1.89199	0.595348	0.345392	0.381995			GO:0030170,GO:0003824,GO:0009058	pyridoxal phosphate binding|catalytic activity|biosynthetic process	ko00710,ko01200,ko01210,ko01230,ko00250,ko00220	Carbon fixation in photosynthetic organisms|Carbon metabolism|2-Oxocarboxylic acid metabolism|Biosynthesis of amino acids|Alanine, aspartate and glutamate metabolism|Arginine biosynthesis
TraesCS1A02G088600	8.538724918	1.663266252	15.41418358	9.267417987	3.212167443	0.01696857	0.335706874	Up	0	0.016582	0	0.169004	0.117251	0	SPP3		GO:0000287,GO:0005986,GO:0050307	magnesium ion binding|sucrose biosynthetic process|sucrose-phosphate phosphatase activity
TraesCS1A02G088900	164.1982883	106.9697661	221.4268106	2.069994342	1.049626824	0.003540626	0.132511924	Up	0.700832	0.60736	0.869642	4.32354	1.11497	2.07237			GO:0016021,GO:0005525	integral component of membrane|GTP binding
TraesCS1A02G097300	67.75751923	38.6286489	96.88638956	2.508148546	1.326622795	0.004686098	0.157364177	Up	0.396307	0.258043	0.737164	1.66458	1.35146	1.01374	GATA23		GO:0043565,GO:0008270,GO:0006355	sequence-specific DNA binding|zinc ion binding|regulation of transcription, DNA-templated
TraesCS1A02G099900	17.75167182	32.81198644	2.691357195	0.082023598	-3.607817155	0.000168916	0.01659105	Down	0.324176	0.40922	0.548555	0.0593375	0	0.119374			GO:0005515	protein binding
TraesCS1A02G100600	261.5223448	374.6410083	148.4036814	0.396122363	-1.335981945	0.000117308	0.012537662	Down	2.52541	1.77695	2.6944	1.38123	0.723093	1.30483	DEGP2		GO:0004252,GO:0006508,GO:0005515	serine-type endopeptidase activity|proteolysis|protein binding
TraesCS1A02G102500	46.07252481	66.53312706	25.61192256	0.384949929	-1.377257289	0.026138266	0.417436119	Down	0.644394	0.514249	0.795284	0.62859	0.312625	0.0413127	DAPB1		GO:0055114,GO:0009089,GO:0008839,GO:0070402	oxidation-reduction process|lysine biosynthetic process via diaminopimelate|4-hydroxy-tetrahydrodipicolinate reductase|NADPH binding	ko01230,ko00261,ko00300	Biosynthesis of amino acids|Monobactam biosynthesis|Lysine biosynthesis
TraesCS1A02G105800	71.89308902	126.8850744	16.90110368	0.133200093	-2.908333007	0.000140807	0.014514211	Down	1.63586	1.846	3.20009	0	0.385243	0.587351	At1g09390		GO:0016788	hydrolase activity, acting on ester bonds
TraesCS1A02G109300	54.90284128	81.68372035	28.12196222	0.344278665	-1.538351314	0.008383293	0.224307554	Down	0.112511	0.091185	0.37752	0.507087	0.0196284	0	At4g35850		GO:0005739,GO:0005515	mitochondrion|protein binding
TraesCS1A02G115400	128.5335536	188.8824822	68.18462489	0.36098967	-1.469970542	0.000387021	0.030509727	Down	11.3837	10.5667	10.3846	3.11696	6.90254	1.5618	ATS3A		GO:0005515	protein binding
TraesCS1A02G116900	100.7618889	64.6849464	136.8388315	2.115466412	1.080975779	0.014708011	0.309336699	Up	2.44988	2.82284	2.42896	5.0236	6.54051	6.45625
TraesCS1A02G119100	37.59300147	23.06235863	52.12364431	2.260117673	1.176397888	0.048943406	0.56268334	Up	0.984784	0.442855	0.589109	0.847455	2.14238	1.29277	AT7		GO:0016747	transferase activity, transferring acyl groups other than amino-acyl groups
TraesCS1A02G119300	26.47039628	7.007831606	45.93296095	6.554518363	2.712489773	0.000643918	0.043320329	Up	0.0701529	0.324892	0.0184452	1.23682	0.700741	0.961581	UGT75C1	Glycosyltransferase [Source:UniProtKB/TrEMBL;Acc:A0A1D5S4H2]	GO:0016758	transferase activity, transferring hexosyl groups
TraesCS1A02G119600	951.7447308	1311.977043	591.5124181	0.450855768	-1.149262115	0.000183316	0.017465275	Down	27.0092	20.6155	21.5406	15.4426	7.63113	11.1132	LRX3		GO:0005515	protein binding
TraesCS1A02G125100	166.484231	231.9235373	101.0449247	0.435682061	-1.198652383	0.002560529	0.10932575	Down	6.24684	7.80966	9.21809	6.6557	3.04189	1.92557	RPL11		GO:0003735,GO:0006412,GO:0005840,GO:0005622	structural constituent of ribosome|translation|ribosome|intracellular	ko03010	Ribosome
TraesCS1A02G129100	93.694635	135.6166051	51.77266489	0.381757565	-1.38927135	0.002327379	0.102521511	Down	2.91004	4.13786	4.48906	2.58566	1.77401	0.684914	RPS7	40S ribosomal protein S7 [Source:UniProtKB/TrEMBL;Acc:W4ZYD0]	GO:0003735,GO:0006412,GO:0005840,GO:0005622	structural constituent of ribosome|translation|ribosome|intracellular	ko03010	Ribosome
TraesCS1A02G134000	949.722524	1485.085447	414.3596006	0.27901398	-1.841590687	0.007743314	0.213837297	Down	4.53584	8.01016	13.3632	5.16658	2.16151	3.42079	CML18		GO:0005509	calcium ion binding
TraesCS1A02G141700	222.2754065	141.9526851	302.598128	2.131683017	1.091992924	0.002046508	0.094388465	Up	0.880571	0.679625	0.463627	2.75675	1.43052	2.50301
TraesCS1A02G141900	60.38234678	28.43405283	92.33064074	3.247185384	1.699189751	0.001471957	0.076453878	Up	0.855277	0.778044	0.18456	2.18485	2.77125	2.54594	AIRP2
TraesCS1A02G143300	199.0404336	125.3249085	272.7559588	2.176390649	1.121937535	0.001338139	0.071623747	Up	1.24142	0.599018	0.891108	2.59861	2.08575	2.14725	RZPF34		GO:0008270,GO:1902456,GO:0046872	zinc ion binding|regulation of stomatal opening|metal ion binding	ko04120,ko04115	Ubiquitin mediated proteolysis|p53 signaling pathway
TraesCS1A02G144800	91.34339822	147.8225805	34.86421595	0.235851761	-2.084047721	2.14E-05	0.003390936	Down	0.548461	0.429625	0.625963	0.458933	0.124111	0			GO:0005515	protein binding
TraesCS1A02G148400	145.9118274	198.6818375	93.1418173	0.468798852	-1.092959058	0.005806335	0.180951433	Down	8.68443	10.3757	10.9757	7.1885	4.89422	3.88301	RPL23A	Ribosomal protein L17 [Source:UniProtKB/TrEMBL;Acc:Q5I7K4]	GO:0003735,GO:0006412,GO:0005840	structural constituent of ribosome|translation|ribosome	ko03010	Ribosome
TraesCS1A02G149300	67.72503754	34.36487863	101.0851964	2.941526363	1.556564966	0.001407177	0.074012161	Up	0.146381	0.29225	0.640997	0.807381	1.43814	1.52328	CESA7	Cellulose synthase [Source:UniProtKB/TrEMBL;Acc:W4ZU60]	GO:0016021,GO:0046872,GO:0005886,GO:0016020,GO:0016760,GO:0030244,GO:0009834,GO:0071555	integral component of membrane|metal ion binding|plasma membrane|membrane|cellulose synthase (UDP-forming) activity|cellulose biosynthetic process|plant-type secondary cell wall biogenesis|cell wall organization
TraesCS1A02G150000	8.191222005	15.27271862	1.10972539	0.072660632	-3.782682272	0.012573057	0.283753494	Down	0.452447	0.587862	0.342297	0.155245	0	0
TraesCS1A02G152300	86.989294	122.9783147	51.00027327	0.414709483	-1.269827059	0.003538172	0.132511924	Down	0.273725	0.351987	0.268003	0.0872565	0.0921287	0.166278	At3g14460		GO:0043531	ADP binding
TraesCS1A02G152800	43.40966803	66.33819738	20.48113868	0.308738246	-1.695543884	0.005280405	0.170996977	Down	2.06257	1.2655	2.16958	0.573784	0.855959	0.213311	RNS1		GO:0003723,GO:0033897,GO:0090502	RNA binding|ribonuclease T2 activity|RNA phosphodiester bond hydrolysis, endonucleolytic
TraesCS1A02G153100	92.19933594	60.20700963	124.1916622	2.062744239	1.044564952	0.021037776	0.376471206	Up	0.522987	0.668247	0.763871	2.09014	1.03051	1.36561	FAO2	Long-chain-alcohol oxidase [Source:UniProtKB/TrEMBL;Acc:A0A1D5RPN0]	GO:0055114,GO:0050660,GO:0016614,GO:0046577,GO:0016020	oxidation-reduction process|flavin adenine dinucleotide binding|oxidoreductase activity, acting on CH-OH group of donors|long-chain-alcohol oxidase activity|membrane
TraesCS1A02G157900	100.7296578	147.5581891	53.90112648	0.365287259	-1.452896659	0.000848536	0.052691427	Down	2.21612	1.68845	1.32402	1.13397	0.754351	0.594085
TraesCS1A02G158600	846.1840728	447.6283903	1244.739755	2.780743542	1.475470696	8.12E-07	0.000264276	Up	11.915	11.6244	9.77059	35.4175	29.8172	31.1873			GO:0016021	integral component of membrane
TraesCS1A02G161200	126.5804105	181.9558953	71.20492571	0.391330688	-1.353539844	0.00064639	0.043332164	Down	1.60506	1.86012	2.14164	0.660668	0.96835	0.991543	TRAF1A		GO:0005515	protein binding
TraesCS1A02G170000	219.6032299	311.4741086	127.7323512	0.410089788	-1.285988276	0.01475753	0.309987137	Down	5.93805	5.91903	8.21333	4.04363	2.65481	2.98735	CBSX5
TraesCS1A02G171400	24.91473649	38.59856474	11.23090824	0.290966991	-1.7810726	0.032179652	0.462726883	Down	2.64987	1.74352	2.05059	1.64163	0.505507	0			GO:0016021	integral component of membrane
TraesCS1A02G173100	1256.411167	1782.51782	730.3045147	0.409703907	-1.287346445	5.55E-05	0.007145243	Down	14.5928	12.3322	10.5276	3.1127	8.29728	5.72838	HEMA1	Glutamyl-tRNA reductase [Source:UniProtKB/TrEMBL;Acc:A0A1D5RR13]	GO:0055114,GO:0050661,GO:0008883,GO:0033014,GO:0006782,GO:0016491,GO:0006779	oxidation-reduction process|NADP binding|glutamyl-tRNA reductase activity|tetrapyrrole biosynthetic process|protoporphyrinogen IX biosynthetic process|oxidoreductase activity|porphyrin-containing compound biosynthetic process	ko00860	Porphyrin and chlorophyll metabolism
TraesCS1A02G174000	1078.185504	1537.747257	618.6237499	0.402292215	-1.313684276	3.92E-06	0.000916917	Down	3.64842	4.73294	3.85243	2.09493	1.78855	1.88701	NAD-ME2		GO:0046872,GO:0051287,GO:0004471,GO:0055114,GO:0004470,GO:0016491	metal ion binding|NAD binding|malate dehydrogenase (decarboxylating) (NAD+) activity|oxidation-reduction process|malic enzyme activity|oxidoreductase activity	ko00710,ko01200,ko00620	Carbon fixation in photosynthetic organisms|Carbon metabolism|Pyruvate metabolism
TraesCS1A02G174700	639.6461547	334.2249845	945.067325	2.827638174	1.499597524	5.36E-07	0.00019223	Up	14.6067	8.00642	8.75536	31.9287	31.9306	26.6846	DBP
TraesCS1A02G177800	51.75720225	32.12469619	71.3897083	2.222268745	1.152033297	0.040926124	0.520768924	Up	0.686576	0.743144	0.224622	1.19549	1.24833	1.39287	CYP84A1		GO:0020037,GO:0004497,GO:0005506,GO:0016705,GO:0055114	heme binding|monooxygenase activity|iron ion binding|oxidoreductase activity, acting on paired donors, with incorporation or reduction of molecular oxygen|oxidation-reduction process	ko00940	Phenylpropanoid biosynthesis
TraesCS1A02G178700	150.5073139	224.2888502	76.72577757	0.342084671	-1.547574637	0.013512919	0.296448547	Down	4.31406	14.066	16.8594	8.53638	2.2707	1.63159	SAUR32		GO:0009733	response to auxin	ko04075	Plant hormone signal transduction
TraesCS1A02G182500	44.63789327	61.25633828	28.01944826	0.457413046	-1.128430582	0.047110309	0.552661513	Down	2.2144	3.67571	1.83401	1.31042	1.46755	0.564033	TIM23-1
TraesCS1A02G182600	26.92448285	39.09777151	14.75119419	0.377289897	-1.406254626	0.037173149	0.494621303	Down	1.19521	2.4994	0.807503	0.453846	0.528069	0.680291			GO:0005515	protein binding
TraesCS1A02G185700	71.35055899	121.2348305	21.46628752	0.177063699	-2.49765963	1.93E-06	0.000522124	Down	2.92191	4.86655	6.54347	1.70603	0.528173	0	HIPP39		GO:0046872,GO:0030001	metal ion binding|metal ion transport
TraesCS1A02G186000	26.95040735	40.17136477	13.72944993	0.341772056	-1.548893651	0.021716388	0.382822045	Down	0.683634	1.0567	1.11128	0.0388481	0.473174	0.529792	BZIP18		GO:0003700,GO:0006355	DNA-binding transcription factor activity|regulation of transcription, DNA-templated
TraesCS1A02G188500	202.7115315	276.5697608	128.8533021	0.465898013	-1.101913917	0.002677599	0.111841314	Down	4.6385	4.94198	5.12326	1.93022	3.6734	1.98448			GO:0005515	protein binding
TraesCS1A02G188700	194.0146331	124.1355596	263.8937066	2.125851024	1.088040499	0.002944701	0.11895093	Up	1.81116	2.5914	1.90589	6.62979	4.73941	4.44462	PP2A13		GO:0005515	protein binding
TraesCS1A02G190500	73.46168862	101.3229559	45.60042137	0.450050248	-1.151842009	0.014816999	0.310607326	Down	0.725224	0.929821	0.731394	0.698095	0.296089	0.382675	IRL5		GO:0005515	protein binding
TraesCS1A02G198500	91.56917128	126.3235358	56.8148068	0.449756306	-1.152784586	0.00887438	0.231507777	Down	1.5168	2.59313	2.30219	0.897203	1.10241	0.869453
TraesCS1A02G200400	3.31724213	0	6.634484259	Inf	Inf	0.048852087	0.562119283	Up	0	0	0	0	0.0822223	0.101695			GO:0046872	metal ion binding
TraesCS1A02G206200	19.74050305	29.50791065	9.973095445	0.3379804	-1.56498851	0.048638194	0.560609711	Down	0.6201	1.20436	0.852133	0.50289	0.033376	0.64904	CCME		GO:0020037,GO:0005886,GO:0017004,GO:0017003	heme binding|plasma membrane|cytochrome complex assembly|protein-heme linkage
TraesCS1A02G207900	35.08757106	61.5240723	8.651069833	0.140612764	-2.830200539	0.031057648	0.454721244	Down	0.207356	1.79925	1.18985	0.202284	0.161953	0.0906914	PUB33
TraesCS1A02G210800	55.01354306	75.29111563	34.73597049	0.461355503	-1.116049231	0.027558549	0.428941912	Down	0.474559	0.309664	0.271522	0.209052	0.105109	0.307834	ORP2A
TraesCS1A02G211300	135.9004416	47.97171023	223.8291729	4.665857687	2.222142304	0.044053579	0.535841925	Up	0.851392	0.95421	0.4246	1.03123	3.56494	8.30936	QWRF7
TraesCS1A02G211500	19.81030704	30.22020649	9.400407596	0.311063645	-1.6847183	0.043160955	0.530932099	Down	0.225703	0.358031	0.634767	0.109529	0.0783243	0.205394	PGSIP8		GO:0016021	integral component of membrane
TraesCS1A02G214400	7.239575333	12.88645108	1.592699582	0.123594896	-3.016308928	0.045273193	0.542550389	Down	0.146574	0.0733857	0.110605	0.0151585	0.032761	0	At5g43822
TraesCS1A02G215700	157.7123379	102.1586155	213.2660602	2.087597401	1.061843511	0.004386085	0.151015375	Up	1.41269	1.113	1.10542	5.41346	1.88928	2.66115	CKB4	Casein kinase II subunit beta [Source:UniProtKB/TrEMBL;Acc:W4ZS02]	GO:0019887,GO:0005956,GO:0045859	protein kinase regulator activity|protein kinase CK2 complex|regulation of protein kinase activity	ko04520,ko04139,ko03008,ko04530,ko04064,ko04310	Adherens junction|Regulation of mitophagy - yeast|Ribosome biogenesis in eukaryotes|Tight junction|NF-kappa B signaling pathway|Wnt signaling pathway
TraesCS1A02G217100	60.2891117	117.5469814	3.03124203	0.025787494	-5.277184631	5.97E-05	0.007584317	Down	2.42214	10.3144	6.11073	0.193997	0.359158	0		PRA1 family protein [Source:UniProtKB/TrEMBL;Acc:A0A1D5RUP1]	GO:0016021	integral component of membrane
TraesCS1A02G217300	1271.385251	1703.17768	839.5928222	0.492956685	-1.020467211	0.000621324	0.042256808	Down	29.958	53.1857	63.1195	32.5106	22.2264	19.4504	MSRA4		GO:0055114,GO:0008113	oxidation-reduction process|peptide-methionine (S)-S-oxide reductase activity
TraesCS1A02G220100	68.37270982	100.3747989	36.37062076	0.362348131	-1.464551642	0.001883598	0.088966658	Down	0.606068	0.611528	0.585404	0.190564	0.247372	0.339901			GO:0016021	integral component of membrane
TraesCS1A02G221700	81.20172106	116.0916537	46.31178841	0.398924358	-1.325812879	0.003250622	0.126512505	Down	3.77278	2.94959	3.25681	1.20475	1.08904	2.29537			GO:0016021	integral component of membrane
TraesCS1A02G227300	487.3290483	761.307163	213.3509335	0.280242908	-1.835250229	1.02E-08	7.12E-06	Down	5.50876	5.26588	6.3081	1.94073	1.72478	1.80578	FER		GO:0005524,GO:0004672,GO:0006468	ATP binding|protein kinase activity|protein phosphorylation
TraesCS1A02G229500	14.29126012	25.80820676	2.774313475	0.107497336	-3.217627187	0.012408688	0.282154857	Down	0.377293	0.229246	0.128111	0.16209	0	0	At3g47570		GO:0005524,GO:0004672,GO:0006468	ATP binding|protein kinase activity|protein phosphorylation
TraesCS1A02G229900	46.98584003	64.35614013	29.61553993	0.460182041	-1.119723412	0.037119558	0.494324597	Down	0.610237	0.574869	0.281184	0.125756	0.11082	0.236184	SR30		GO:0003676,GO:0003723	nucleic acid binding|RNA binding	ko03040	Spliceosome
TraesCS1A02G230300	121.6862214	41.90586041	201.4665824	4.807599234	2.265316637	0.021438981	0.380369382	Up	0.097	0.0946194	0.113872	0.306416	0.793693	0.767998	CERBERUS		GO:0005515	protein binding
TraesCS1A02G232800	7.21270861	0.368782993	14.05663423	38.11627572	5.252335258	0.031362907	0.45709244	Up	0	0	0	0.117176	0.346545	1.09547	HIPP36		GO:0046872,GO:0030001	metal ion binding|metal ion transport
TraesCS1A02G236100	89.51650643	128.4389002	50.59411266	0.393915804	-1.344040795	0.001470078	0.076453878	Down	0.612308	0.687016	0.387135	0.144932	0.265067	0.332905	BON3		GO:0005544,GO:0060548	calcium-dependent phospholipid binding|negative regulation of cell death
TraesCS1A02G238400	10.67911185	18.55302732	2.805196394	0.15119885	-2.725480928	0.024271088	0.402621832	Down	0	0	0	0	0	0
TraesCS1A02G240300	16.79480738	26.03720254	7.55241222	0.290062352	-1.785565036	0.047172384	0.552806297	Down	0.128493	0.380806	0.225073	0.142976	0.114204	0	ZAR1		GO:0005524,GO:0004672,GO:0006468,GO:0005515	ATP binding|protein kinase activity|protein phosphorylation|protein binding
TraesCS1A02G244700	66.61795812	43.9552878	89.28062844	2.031169238	1.022310451	0.036967357	0.493206035	Up	0.122862	0.147369	0.162825	0.489008	0.31738	0.345064	EBM		GO:0004553,GO:0005975,GO:0033947	hydrolase activity, hydrolyzing O-glycosyl compounds|carbohydrate metabolic process|mannosylglycoprotein endo-beta-mannosidase activity
TraesCS1A02G245500	121.4846016	189.5456689	53.42353436	0.281850462	-1.826998162	1.02E-05	0.001925413	Down	1.3091	0.385411	0.833857	0.263181	0.267484	0.157478			GO:0008168	methyltransferase activity
TraesCS1A02G250700	81.73573738	51.62156399	111.8499108	2.166728439	1.115518349	0.013903664	0.300848219	Up	0.281742	0.170349	0.320913	0.929552	0.612405	0.633658	TIC110	Sulfotransferase [Source:UniProtKB/TrEMBL;Acc:A0A096UJX3]	GO:0008146,GO:0016021	sulfotransferase activity|integral component of membrane
TraesCS1A02G255100	299.7812551	427.7620005	171.8005097	0.401626394	-1.316074012	0.000196301	0.018335738	Down	13.5857	9.93995	14.2622	7.55605	4.52789	3.94567	GID1	GID1 protein [Source:UniProtKB/TrEMBL;Acc:I7HQ39]	GO:0016787,GO:0010331	hydrolase activity|gibberellin binding	ko04075	Plant hormone signal transduction
TraesCS1A02G261400	353.0654578	606.751981	99.37893449	0.163788397	-2.610094935	7.27E-14	1.73E-10	Down	3.81396	4.69691	4.35254	2.121	0.837201	0.440315	MLO1	MLO-like protein [Source:UniProtKB/TrEMBL;Acc:A0A1D5RVW8]	GO:0016021,GO:0005516,GO:0006952,GO:0009607	integral component of membrane|calmodulin binding|defense response|response to biotic stimulus
TraesCS1A02G263300	405.2664246	618.689005	191.8438443	0.310081224	-1.689281922	2.18E-07	8.72E-05	Down	11.0559	12.1942	13.8579	5.98323	4.33873	3.65448			GO:0046872,GO:0020037,GO:0070469,GO:0009055,GO:0005739,GO:0055114,GO:0022900	metal ion binding|heme binding|respirasome|electron transfer activity|mitochondrion|oxidation-reduction process|electron transport chain	ko04214,ko02020,ko04115,ko00920,ko04215,ko04210	Apoptosis - fly|Two-component system|p53 signaling pathway|Sulfur metabolism|Apoptosis - multiple species|Apoptosis
TraesCS1A02G264900	384.605828	246.9231049	522.288551	2.115187038	1.080785241	0.003051619	0.121794492	Up	3.28544	0.936898	0.945364	6.23942	4.58913	1.96085	SKP2A		GO:0005515	protein binding	ko04110,ko04120,ko04068,ko04150	Cell cycle|Ubiquitin mediated proteolysis|FoxO signaling pathway|mTOR signaling pathway
TraesCS1A02G266900	390.7262969	540.5866803	240.8659135	0.445563907	-1.166295722	0.000130593	0.013651243	Down	12.3211	14.7079	7.9525	3.81189	6.02338	6.91418			GO:0005515	protein binding
TraesCS1A02G270900	47.83372631	77.97100754	17.69644508	0.226961862	-2.139478201	0.031899244	0.460680904	Down	0	0.0633968	0	0.0625634	0	0.901864
TraesCS1A02G271400	20.77226528	38.71883138	2.825699186	0.072979971	-3.776355615	6.53E-05	0.008095026	Down	0.435051	0.247126	0.265956	0.159621	0.00739369	0			GO:0016021	integral component of membrane
TraesCS1A02G275400	41.18395763	22.89400949	59.47390577	2.597793357	1.377286675	0.024731245	0.406150255	Up	0.191608	0.0204859	0.0642623	0.242426	0.300858	0.275282	NEK4		GO:0005524,GO:0004672,GO:0043622,GO:0055028,GO:0006468	ATP binding|protein kinase activity|cortical microtubule organization|cortical microtubule|protein phosphorylation
TraesCS1A02G275900	4.812892831	9.625785662	0	0	#NAME?	0.008735604	0.22973381	Down	0	0.104086	0.152731	0	0	0	NAC090		GO:0005634,GO:0003677,GO:0006355	nucleus|DNA binding|regulation of transcription, DNA-templated
TraesCS1A02G277000	91.82366031	58.64100499	125.0063156	2.131721918	1.092019251	0.013612024	0.298034512	Up	0.291889	0.454771	0.751314	1.68692	0.897473	0.987145	SPCC320.08		GO:0016021,GO:0022857,GO:0055085	integral component of membrane|transmembrane transporter activity|transmembrane transport
TraesCS1A02G277100	26.03636044	9.053897246	43.01882364	4.75141505	2.248357236	0.010471477	0.255908889	Up	0	0.0327008	0.181324	1.05216	0.309799	0.156139	SPCC320.08		GO:0016021,GO:0022857,GO:0055085	integral component of membrane|transmembrane transporter activity|transmembrane transport
TraesCS1A02G278800	98.81478753	59.18700305	138.442572	2.339070486	1.225935337	0.003907595	0.140563832	Up	0.940249	1.08038	1.08814	3.32922	3.66434	2.0165	At3g50280		GO:0016747	transferase activity, transferring acyl groups other than amino-acyl groups
TraesCS1A02G282300	5.82805351	0.737565985	10.91854104	14.80347691	3.887864158	0.030353974	0.449776187	Up	0	0	0.0265474	0.0173549	0.0228808	0	AKR4C9		GO:0016491,GO:0055114	oxidoreductase activity|oxidation-reduction process
TraesCS1A02G286300	100.0735783	140.408447	59.73870955	0.425463787	-1.232891752	0.005308467	0.171361209	Down	4.50267	3.58482	3.20405	3.65062	0.882947	1.96004	RPS15AA	40S ribosomal protein S15a [Source:UniProtKB/TrEMBL;Acc:E2F3W4]	GO:0003735,GO:0006412,GO:0005840	structural constituent of ribosome|translation|ribosome	ko03010	Ribosome
TraesCS1A02G287000	28.18381168	49.41003455	6.957588817	0.140813276	-2.828144739	0.020359704	0.371093485	Down	1.21264	2.48643	4.68075	0.212631	0.687642	0.467664
TraesCS1A02G295800	16.38876891	26.0076667	6.769871127	0.260302902	-1.941736697	0.048375537	0.558756722	Down	0.758926	1.11854	0.0987961	0.687474	0	0
TraesCS1A02G296300	186.6845354	280.2364042	93.13266655	0.332336075	-1.589285191	8.53E-06	0.001664019	Down	1.27272	1.61695	1.4816	0.444421	0.607286	0.542634	MDIS2		GO:0005524,GO:0004672,GO:0006468,GO:0016021	ATP binding|protein kinase activity|protein phosphorylation|integral component of membrane
TraesCS1A02G299200	209.9296398	288.732694	131.1265856	0.454145264	-1.138774259	0.001157162	0.06529056	Down	4.15183	6.00883	4.32581	2.06618	2.44599	2.09661	NFD4		GO:0016021	integral component of membrane
TraesCS1A02G300200	83.03313714	117.7107667	48.35550759	0.41079936	-1.283494162	0.037349664	0.495903607	Down	3.99366	2.09193	2.06576	1.4947	1.44809	0.494919	EXPA4	Expansin [Source:UniProtKB/TrEMBL;Acc:A0A1D5RVB5]	GO:0005576,GO:0009664,GO:0016020,GO:0005618	extracellular region|plant-type cell wall organization|membrane|cell wall
TraesCS1A02G303200	9.598276061	1.113834548	18.08271757	16.23465316	4.021004658	0.006187978	0.187781927	Up	0	0.179507	0	0.330131	1.00114	1.67969			GO:0016021	integral component of membrane
TraesCS1A02G303600	53.81527745	94.81194512	12.81860977	0.135200367	-2.886829027	0.034976688	0.481259601	Down	0	3.82278	7.34774	0.73582	0.326873	0.702085	At2g38640
TraesCS1A02G306400	12.19994994	20.41005473	3.989845151	0.195484295	-2.35487539	0.022004886	0.384575131	Down	0.59899	0.870057	0.247505	0.16264	0	0.277054	ch3-II	Centromeric histone 3 [Source:UniProtKB/TrEMBL;Acc:I3NV45]	GO:0005634,GO:0003677,GO:0000786,GO:0046982,GO:0005694	nucleus|DNA binding|nucleosome|protein heterodimerization activity|chromosome
TraesCS1A02G307800	274.9754104	418.9877812	130.9630396	0.312570069	-1.67774846	2.79E-06	0.000699281	Down	9.19182	11.4054	10.4463	4.53928	3.43292	1.76833	At4g18380		GO:0005515	protein binding
TraesCS1A02G308500	942.8679421	1310.988219	574.7476656	0.438407956	-1.189654114	4.40E-05	0.006049108	Down	25.0428	24.395	28.895	14.9863	12.3495	14.9456			GO:0016021	integral component of membrane
TraesCS1A02G324000	20.13949797	37.52518526	2.753810683	0.073385665	-3.768357908	0.009483584	0.240909912	Down	0.282853	0.632456	1.34156	0.0879224	0.114934	0	At1g04770		GO:0009658,GO:0010438,GO:0010439,GO:0005515	chloroplast organization|cellular response to sulfur starvation|regulation of glucosinolate biosynthetic process|protein binding
TraesCS1A02G327700	32.49713952	52.61506	12.37921904	0.235279006	-2.087555498	0.009606556	0.242958072	Down	0.716365	0.312619	0.310225	0.126639	0.207967	0.0623904	At4g11060		GO:0006260,GO:0003697	DNA replication|single-stranded DNA binding
TraesCS1A02G330900	57.87825382	35.83362164	79.92288599	2.230388175	1.157294818	0.023975663	0.40115025	Up	1.11292	0.526345	1.01897	1.67102	2.13351	3.05938	ITPK4	Inositol-tetrakisphosphate 1-kinase [Source:UniProtKB/TrEMBL;Acc:A0A341NRB4]	GO:0046872,GO:0005524,GO:0005622,GO:0000287,GO:0032957,GO:0047325,GO:0052725,GO:0052726	metal ion binding|ATP binding|intracellular|magnesium ion binding|inositol trisphosphate metabolic process|inositol tetrakisphosphate 1-kinase activity|inositol-1,3,4-trisphosphate 6-kinase activity|inositol-1,3,4-trisphosphate 5-kinase activity	ko00562,ko04070	Inositol phosphate metabolism|Phosphatidylinositol signaling system
TraesCS1A02G332900	6.852335098	12.82099044	0.883679754	0.068924453	-3.858840276	0.020373275	0.371093485	Down	0.215579	0.0900996	0.0483979	0.0289205	0.0103446	0	TIM50		GO:0015031,GO:0005744	protein transport|TIM23 mitochondrial import inner membrane translocase complex
TraesCS1A02G334400	76.63164357	123.4039762	29.85931095	0.241963929	-2.047136101	0.000119659	0.012727754	Down	2.77607	4.10472	3.9272	0.142969	1.87691	0.818198	GA2OX3		GO:0016491,GO:0055114,GO:0046872	oxidoreductase activity|oxidation-reduction process|metal ion binding	ko00904	Diterpenoid biosynthesis
TraesCS1A02G338400	36.88282668	56.58306539	17.18258797	0.30367015	-1.719422992	0.009516126	0.241311584	Down	2.44415	2.24644	3.04121	0.828923	0.867395	0	HB1		GO:0046872,GO:0020037,GO:0019825,GO:0005344	metal ion binding|heme binding|oxygen binding|oxygen carrier activity
TraesCS1A02G339700	41.75845323	61.37352691	22.14337955	0.360796921	-1.470741067	0.021205476	0.378036778	Down	1.15988	0.927047	0.705102	0.860251	0.384002	0
TraesCS1A02G347800	15.25855592	24.38809455	6.129017288	0.251311855	-1.992449365	0.038784979	0.507484367	Down	0.88118	1.04889	1.55675	0.426677	0.112473	0.381394
TraesCS1A02G348500	164.5095146	229.1647694	99.85425979	0.435731287	-1.198489389	0.00145827	0.0759211	Down	2.52482	3.28004	3.37886	1.91606	1.34387	1.61008	At3g47520		GO:0005975,GO:0016491,GO:0003824,GO:0055114,GO:0006099,GO:0016616,GO:0030060	carbohydrate metabolic process|oxidoreductase activity|catalytic activity|oxidation-reduction process|tricarboxylic acid cycle|oxidoreductase activity, acting on the CH-OH group of donors, NAD or NADP as acceptor|L-malate dehydrogenase activity	ko00710,ko01200,ko00630,ko00620,ko00020,ko00270	Carbon fixation in photosynthetic organisms|Carbon metabolism|Glyoxylate and dicarboxylate metabolism|Pyruvate metabolism|Citrate cycle (TCA cycle)|Cysteine and methionine metabolism
TraesCS1A02G350900	7.590933445	14.24680143	0.935065465	0.065633361	-3.929426871	0.025610268	0.412641236	Down	0	0.849772	1.34762	0	0.12172	0
TraesCS1A02G351300	93.23441492	132.8417694	53.62706042	0.403691254	-1.308675766	0.004136118	0.145795972	Down	3.9793	4.11709	4.52359	3.25413	1.7473	1.31053	RALFL33
TraesCS1A02G351800	27.19624052	44.20208733	10.19039372	0.230541007	-2.116904706	0.007466244	0.209570176	Down	0.159762	0.0786843	0.135022	0.129197	0.00565132	0	PCMP-H53		GO:0005515	protein binding
TraesCS1A02G352500	65.67923127	93.08450751	38.27395502	0.411174276	-1.282178084	0.014781183	0.310386227	Down	1.66457	3.21167	1.93348	0.827397	1.23587	0.94772
TraesCS1A02G352600	11.51726406	19.27376347	3.760764651	0.195123524	-2.357540375	0.045943299	0.546468794	Down	0.33863	0.168817	0.237188	0.14245	0.0537314	0	EMB1796		GO:0005515	protein binding
TraesCS1A02G356900	294.2970693	160.0785287	428.5156098	2.676908723	1.420567947	4.31E-05	0.00598921	Up	1.66923	2.0822	1.4183	6.35363	3.96232	6.44468	At1g74320				ko00564	Glycerophospholipid metabolism
TraesCS1A02G357200	49.38310601	81.17488557	17.59132644	0.216708977	-2.206169175	0.005252721	0.170303576	Down	0.533118	0.517138	0.988767	0.538366	0.109628	0	G6PGH2	6-phosphogluconate dehydrogenase, decarboxylating [Source:UniProtKB/TrEMBL;Acc:A0A341NU59]	GO:0016491,GO:0055114,GO:0050661,GO:0004616,GO:0006098	oxidoreductase activity|oxidation-reduction process|NADP binding|phosphogluconate dehydrogenase (decarboxylating) activity|pentose-phosphate shunt	ko01200,ko00480,ko00030	Carbon metabolism|Glutathione metabolism|Pentose phosphate pathway
TraesCS1A02G357900	172.329069	234.4865607	110.1715773	0.469841755	-1.089753162	0.003668417	0.135392414	Down	1.46592	0.715358	1.04122	0.702719	0.493745	0.592183	FIS1		GO:0016491,GO:0016620,GO:0055114,GO:0008270,GO:0009507,GO:0005739,GO:0050897,GO:0009651,GO:0072593,GO:0003842,GO:0010133	oxidoreductase activity|oxidoreductase activity, acting on the aldehyde or oxo group of donors, NAD or NADP as acceptor|oxidation-reduction process|zinc ion binding|chloroplast|mitochondrion|cobalt ion binding|response to salt stress|reactive oxygen species metabolic process|1-pyrroline-5-carboxylate dehydrogenase activity|proline catabolic process to glutamate	ko00250,ko00330	Alanine, aspartate and glutamate metabolism|Arginine and proline metabolism
TraesCS1A02G362100	124.0183407	76.63685047	171.399831	2.236519767	1.161255509	0.002014769	0.093182385	Up	1.60488	0.771491	3.3487	5.71797	2.94208	5.42401
TraesCS1A02G368700	20.50424994	32.57240791	8.436091974	0.258995036	-1.949003646	0.025060536	0.407851364	Down	0.673647	0.896614	1.37863	0.389331	0.395298	0			GO:0005515	protein binding
TraesCS1A02G369600	1339.801356	1874.776204	804.8265076	0.429292043	-1.219968661	0.005553471	0.176505638	Down	11.607	15.9888	17.8655	12.4061	5.87155	3.08512	NMT2		GO:0008168,GO:0000234,GO:0006656,GO:0032259	methyltransferase activity|phosphoethanolamine N-methyltransferase activity|phosphatidylcholine biosynthetic process|methylation	ko00564	Glycerophospholipid metabolism
TraesCS1A02G370700	12.94663654	24.9068219	0.986451176	0.039605662	-4.658149489	0.000572229	0.040171707	Down	0.827253	0.300648	0.232558	0	0.0503085	0	ERF109		GO:0003700,GO:0006351,GO:0005634,GO:0003677,GO:0006355	DNA-binding transcription factor activity|transcription, DNA-templated|nucleus|DNA binding|regulation of transcription, DNA-templated
TraesCS1A02G375600	536.7682926	725.924009	347.6125762	0.478855323	-1.062338254	0.017780802	0.345188792	Down	3.56826	6.30949	6.45724	2.32142	1.81921	5.684	HSFA2C	Heat shock transcription factor A6e [Source:UniProtKB/TrEMBL;Acc:W4ZRM4]	GO:0003700,GO:0043565,GO:0005634,GO:0006355,GO:0042802,GO:0003677	DNA-binding transcription factor activity|sequence-specific DNA binding|nucleus|regulation of transcription, DNA-templated|identical protein binding|DNA binding
TraesCS1A02G378600	40.63466435	57.88420217	23.38512652	0.403998425	-1.307578426	0.035603878	0.485879652	Down	0.511617	1.24385	1.23387	0.83132	0.38625	0.223593			GO:0005737,GO:0003824,GO:0055114,GO:0051536,GO:0006779,GO:0004109	cytoplasm|catalytic activity|oxidation-reduction process|iron-sulfur cluster binding|porphyrin-containing compound biosynthetic process|coproporphyrinogen oxidase activity	ko00860	Porphyrin and chlorophyll metabolism
TraesCS1A02G379600	23.688952	6.665771019	40.71213298	6.107640491	2.610615144	0.028486884	0.43654579	Up	0	0.0948855	0.0340025	0.132263	0.329647	0.974908	OPT7		GO:0055085	transmembrane transport
TraesCS1A02G379700	16.50679448	4.638393906	28.37519506	6.117461267	2.612933062	0.006494409	0.193532235	Up	0.215615	0.155051	0.101688	0.552047	0.983917	1.17694	RAX2		GO:0003677	DNA binding
TraesCS1A02G380900	83.09659932	128.3776353	37.81556336	0.294565041	-1.763341875	0.000116826	0.012506194	Down	0.881674	0.996641	1.13836	0.382008	0.229446	0.29878	DTX14	Protein DETOXIFICATION [Source:UniProtKB/TrEMBL;Acc:A0A1D5RWF9]	GO:0016021,GO:0016020,GO:0055085,GO:0015238,GO:0015297,GO:0006855	integral component of membrane|membrane|transmembrane transport|GO_0015238|antiporter activity|drug transmembrane transport
TraesCS1A02G381500	35.70732268	52.91783404	18.49681132	0.34953833	-1.516477427	0.0293085	0.442026797	Down	0.675217	0.359913	0.368319	0.41338	0.258954	0.0907619	PSS2		GO:0016021,GO:0006659	integral component of membrane|phosphatidylserine biosynthetic process	ko00564	Glycerophospholipid metabolism
TraesCS1A02G383500	68.06774352	99.203273	36.93221404	0.372288261	-1.425507967	0.00534952	0.172352753	Down	10.6754	6.39297	6.38929	4.20156	2.97183	1.97942	RPL35AA		GO:0003735,GO:0006412,GO:0005840,GO:0005622	structural constituent of ribosome|translation|ribosome|intracellular	ko03010	Ribosome
TraesCS1A02G383800	124.4854707	175.248147	73.72279442	0.420676599	-1.249216528	0.009066761	0.235375804	Down	7.42943	13.3107	10.9704	2.60181	3.23665	9.14218	Os11g0649700	CASP-like protein [Source:UniProtKB/TrEMBL;Acc:A0A1D5RZN3]	GO:0016021,GO:0005886	integral component of membrane|plasma membrane
TraesCS1A02G384500	27.89872432	52.92036374	2.877084897	0.05436631	-4.20114328	5.45E-07	0.000193367	Down	1.7644	2.7536	1.38761	0.37984	0.0812835	0	ndhK		GO:0048038,GO:0008137,GO:0055114,GO:0051539,GO:0051536	quinone binding|NADH dehydrogenase (ubiquinone) activity|oxidation-reduction process|4 iron, 4 sulfur cluster binding|iron-sulfur cluster binding	ko00190	Oxidative phosphorylation
TraesCS1A02G386300	136.7598538	188.0183834	85.50132419	0.45474981	-1.136855059	0.004314031	0.149471347	Down	5.6576	6.72597	7.22802	4.78274	3.55297	2.27147	Os01g0679700	60S ribosomal protein L37a, expressed [Source:UniProtKB/TrEMBL;Acc:D8L9P6]	GO:0003735,GO:0006412,GO:0005840,GO:0005622	structural constituent of ribosome|translation|ribosome|intracellular	ko03010	Ribosome
TraesCS1A02G387600	277.7687456	419.2240996	136.3133916	0.325156382	-1.620794352	1.79E-06	0.000502483	Down	9.03344	13.544	7.83933	3.28654	1.58875	3.85708	NSL1
TraesCS1A02G387700	353.6084314	485.7860723	221.4307905	0.455819553	-1.133465281	0.000446407	0.033301726	Down	1.7286	2.18542	1.78452	1.3425	0.729956	0.936208	NSL1		GO:0005774,GO:0043248,GO:0009506	vacuolar membrane|proteasome assembly|plasmodesma
TraesCS1A02G393900	49.33973584	22.90829045	75.77118122	3.307587765	1.725779438	0.002098782	0.096134586	Up	1.45829	1.31463	1.28211	4.45639	3.8058	3.92737
TraesCS1A02G400000	4.681220018	9.362440035	0	0	#NAME?	0.009921714	0.24782731	Down	0.538343	0.512695	0.214612	0	0	0	BPM3		GO:0005515	protein binding	ko04341,ko04340	Hedgehog signaling pathway - fly|Hedgehog signaling pathway
TraesCS1A02G400500	67.25511273	96.62894308	37.88128238	0.392028322	-1.350970211	0.012973475	0.28903765	Down	1.50451	1.10082	1.95033	0.684515	1.10215	0.307114	ycf23		GO:0003824	catalytic activity
TraesCS1A02G402100	46.76648062	70.6875499	22.84541134	0.323188615	-1.629551718	0.006542843	0.194454238	Down	0.443716	0.36707	0.614393	0.430395	0.0852566	0.171313			GO:0005840,GO:0006364,GO:0009507,GO:0043022	ribosome|rRNA processing|chloroplast|ribosome binding
TraesCS1A02G404800	66.42613989	2.195868122	130.6564117	59.50102848	5.894842701	3.16E-18	1.51E-14	Up	0	0.224374	0	11.3677	6.80166	6.30698	RL3		GO:0003677	DNA binding
TraesCS1A02G404900	6.093889417	0	12.18777883	Inf	Inf	0.002589315	0.110061546	Up	0	0	0	0.701032	1.27146	0	RL3		GO:0003677	DNA binding
TraesCS1A02G405100	3.811806536	0	7.623613073	Inf	Inf	0.02759223	0.429146693	Up	0	0	0	0	0	2.37781	RL1		GO:0003677	DNA binding
TraesCS1A02G405300	48.88021339	6.284830324	91.47559646	14.55498267	3.863441217	1.85E-09	1.73E-06	Up	3.77366	1.96276	0	2.20985	1.21568	0	RL3		GO:0003677	DNA binding
TraesCS1A02G405400	17.8056627	3.055559438	32.55576596	10.65460078	3.413404632	0.000444298	0.03321877	Up	0	0	0	1.09671	5.03542	0	RL5		GO:0003677	DNA binding
TraesCS1A02G405800	119.9267351	72.67006439	167.1834059	2.300581502	1.201998567	0.004548487	0.15453271	Up	0.674665	0.831131	0.581191	2.44371	1.26433	2.40156	At1g19450		GO:0016021,GO:0022857,GO:0016020,GO:0055085,GO:0005215	integral component of membrane|transmembrane transporter activity|membrane|transmembrane transport|transporter activity
TraesCS1A02G406500	77.13298135	126.405439	27.86052373	0.220406052	-2.181764257	0.001413351	0.074161477	Down	8.56022	3.86395	8.51966	1.29792	3.16518	0.145017	RPL12-2		GO:0003735,GO:0006412,GO:0005840,GO:0005622	structural constituent of ribosome|translation|ribosome|intracellular	ko03010	Ribosome
TraesCS1A02G409800	90.83968428	136.0545642	45.62480437	0.335341961	-1.576295077	0.004043292	0.143739455	Down	1.23788	0.77629	0.594563	0.245321	0.483919	0.236778	CPRF1	GBF1 [Source:UniProtKB/TrEMBL;Acc:A0A0P0GP39]	GO:0003700,GO:0006355	DNA-binding transcription factor activity|regulation of transcription, DNA-templated
TraesCS1A02G410700	3.430492217	6.860984433	0	0	#NAME?	0.042858189	0.529432415	Down	0	0	0.410602	0	0	0	WRKY30		GO:0003700,GO:0043565,GO:0005634,GO:0006355	DNA-binding transcription factor activity|sequence-specific DNA binding|nucleus|regulation of transcription, DNA-templated
TraesCS1A02G410800	244.491541	351.254528	137.7285541	0.392104708	-1.35068913	7.23E-05	0.008691476	Down	9.27266	12.2712	9.657	2.81267	3.77042	3.65624
TraesCS1A02G411100	19.70039972	33.63520465	5.765594797	0.171415481	-2.544430683	0.003029077	0.121112226	Down	0.325976	0.745045	0.793372	0.131258	0.0743943	0.137782	ERF061		GO:0003700,GO:0006351,GO:0005634,GO:0003677,GO:0006355,GO:0010200	DNA-binding transcription factor activity|transcription, DNA-templated|nucleus|DNA binding|regulation of transcription, DNA-templated|response to chitin
TraesCS1A02G411900	1501.611136	2037.910141	965.3121314	0.473677476	-1.078023024	0.000475139	0.035017409	Down	20.4741	16.4985	20.6645	17.2997	10.9848	5.32119	Os05g0573700	Ketol-acid reductoisomerase [Source:UniProtKB/TrEMBL;Acc:A0A341NT60]	GO:0016491,GO:0055114,GO:0009082,GO:0004455	oxidoreductase activity|oxidation-reduction process|branched-chain amino acid biosynthetic process|ketol-acid reductoisomerase activity	ko00770,ko01210,ko00290,ko01230	Pantothenate and CoA biosynthesis|2-Oxocarboxylic acid metabolism|Valine, leucine and isoleucine biosynthesis|Biosynthesis of amino acids
TraesCS1A02G416200	67.88943025	31.7011072	104.0777533	3.283095213	1.71505659	0.000576633	0.040311105	Up	0.412668	0.351582	0.449163	1.08948	1.44528	1.20167	STY13		GO:0005524,GO:0004672,GO:0006468	ATP binding|protein kinase activity|protein phosphorylation
TraesCS1A02G419100	149.9636474	76.12985328	223.7974416	2.939680452	1.555659341	6.76E-05	0.008242256	Up	5.46595	4.47052	2.12919	13.8779	14.0511	9.75694	RL2		GO:0003677	DNA binding
TraesCS1A02G419200	64.28667072	32.80402253	95.76931891	2.919438273	1.545690808	0.001486971	0.076815704	Up	1.96809	1.24194	0.570322	9.03135	3.47676	2.01164	RL3		GO:0003677	DNA binding
TraesCS1A02G419300	50.52070283	16.97581972	84.06558594	4.95207815	2.308034082	0.000100725	0.011289964	Up	0.7744	1.60052	0.335868	4.52521	2.52184	4.95152	RL3		GO:0003677	DNA binding
TraesCS1A02G423100	484.5698401	268.9016959	700.2379843	2.60406682	1.380766468	1.11E-05	0.002052361	Up	1.55159	1.3375	1.27875	5.52044	2.87091	4.48811	SPCC24B10.10c		GO:0005524	ATP binding
TraesCS1A02G423800	189.4619366	302.9359815	75.98789161	0.250838118	-1.995171492	1.21E-07	5.63E-05	Down	15.9997	15.7092	16.26	4.98231	2.50924	3.26602	LEA14-A		GO:0009269	response to desiccation
TraesCS1A02G424000	18.8687792	31.39764298	6.339915408	0.201923291	-2.308120764	0.020087468	0.368548392	Down	0.262556	0.838219	0.959421	0.219327	0.241524	0	UGT88A1	Glycosyltransferase [Source:UniProtKB/TrEMBL;Acc:A0A1D5RS38]	GO:0016758	transferase activity, transferring hexosyl groups
TraesCS1A02G430400	90.63238541	52.17180857	129.0929622	2.474381582	1.307068	0.004210112	0.147314157	Up	0.0882379	0.185127	0.13522	0.546461	0.286823	0.375552	JMJ703		GO:0005634	nucleus
TraesCS1A02G433400	74.96219971	101.0626374	48.86176198	0.483479981	-1.048471942	0.041314274	0.522804138	Down	2.52932	2.21591	3.31482	2.42984	1.08547	0.482886	PCMP-H66		GO:0008270,GO:0005515	zinc ion binding|protein binding
TraesCS1A02G433500	162.8952163	233.6202495	92.17018322	0.394529941	-1.341793304	0.000365081	0.029321744	Down	1.63134	1.94922	2.00278	1.04354	0.654241	0.952964	At2g42960		GO:0016021,GO:0005524,GO:0004672,GO:0006468	integral component of membrane|ATP binding|protein kinase activity|protein phosphorylation
TraesCS1A02G442200	34.28493096	12.43015718	56.13970475	4.516411495	2.175176938	0.001331033	0.071415319	Up	0.24148	0.315616	0.0313378	0.678611	1.30676	1.44677	CYP75B3		GO:0020037,GO:0005506,GO:0016705,GO:0055114,GO:0004497,GO:0016491,GO:0046872	heme binding|iron ion binding|oxidoreductase activity, acting on paired donors, with incorporation or reduction of molecular oxygen|oxidation-reduction process|monooxygenase activity|oxidoreductase activity|metal ion binding	ko00944,ko00941	Flavone and flavonol biosynthesis|Flavonoid biosynthesis
TraesCS1A02G444300	331.2879634	449.8581865	212.7177403	0.472855106	-1.080529921	0.039825471	0.513641529	Down	8.53432	15.7968	18.4856	3.4889	11.0766	5.9138	NDK4	Nucleoside diphosphate kinase [Source:UniProtKB/TrEMBL;Acc:W4ZM65]	GO:0005524,GO:0004550,GO:0006183,GO:0006228,GO:0006241,GO:0006165	ATP binding|nucleoside diphosphate kinase activity|GTP biosynthetic process|UTP biosynthetic process|CTP biosynthetic process|nucleoside diphosphate phosphorylation	ko00230,ko00240	Purine metabolism|Pyrimidine metabolism
TraesCS1B02G007100	189.8102694	272.0909498	107.529589	0.395197228	-1.339355269	0.002298351	0.101780625	Down	2.04835	1.58328	1.11796	1.22223	0.456347	0.706529	MIK2		GO:0005524,GO:0004672,GO:0006468,GO:0005515	ATP binding|protein kinase activity|protein phosphorylation|protein binding
TraesCS1B02G008500	842.9538613	1255.355778	430.551945	0.34297205	-1.543837082	0.010325119	0.253629027	Down	1.78009	5.09916	4.97867	1.26349	1.09634	2.35332	MIK2		GO:0016021,GO:0005524,GO:0004672,GO:0006468,GO:0005515	integral component of membrane|ATP binding|protein kinase activity|protein phosphorylation|protein binding
TraesCS1B02G011100	482.2209047	665.5367638	298.9050455	0.449118759	-1.154831112	0.000280729	0.023819778	Down	8.69403	7.97147	10.8651	6.32459	4.17859	4.25224	PNSL5	Peptidyl-prolyl cis-trans isomerase [Source:UniProtKB/TrEMBL;Acc:Q6XPZ4]	GO:0009535,GO:0003755,GO:0006457,GO:0010275,GO:0009533,GO:0043424,GO:0031977,GO:0016853,GO:0000413	chloroplast thylakoid membrane|peptidyl-prolyl cis-trans isomerase activity|protein folding|NAD(P)H dehydrogenase complex assembly|chloroplast stromal thylakoid|protein histidine kinase binding|thylakoid lumen|isomerase activity|protein peptidyl-prolyl isomerization
TraesCS1B02G011200	319.0662863	435.5803443	202.5522284	0.465016916	-1.104644896	0.000651818	0.04355815	Down	0	1.43218	0	0	0	0	PNSL5
TraesCS1B02G017100	5.046314779	0.278458637	9.814170921	35.24462743	5.13933145	0.024312675	0.402647357	Up	0	0.0314055	0	0.254928	0.581428	0.0872292			GO:0016021	integral component of membrane
TraesCS1B02G023000	69.79540627	38.07385488	101.5169577	2.666316767	1.414848187	0.005661835	0.178365198	Up	0.1027	0.122939	0.113987	0.753631	0.135356	0.402908	RGA5		GO:0043531	ADP binding
TraesCS1B02G024400	29.76739084	14.94095704	44.59382463	2.984669892	1.577571376	0.027176172	0.425553705	Up	0.045484	0.0796471	0.0485049	0.255158	0.134257	0.222081	PRAF1		GO:0046872	metal ion binding
TraesCS1B02G029100	100.0118173	66.62736147	133.3962731	2.002124505	1.001531693	0.024072185	0.401801002	Up	0.229087	0.205575	0.170768	0.560904	0.261098	0.65283
TraesCS1B02G035600	118.0111489	65.31309307	170.7092048	2.613705718	1.386096714	0.001277738	0.069393257	Up	0.131731	0.10684	0.0925184	0.379397	0.268317	0.470559	RGA5		GO:0043531	ADP binding
TraesCS1B02G038000	66.24076726	94.57324944	37.90828509	0.400835176	-1.318918974	0.010148695	0.251612188	Down	1.9642	3.51026	2.93139	1.83195	0.778169	0.828152	RPL2		GO:0016740,GO:0003723,GO:0003735,GO:0006412,GO:0015934,GO:0005840	transferase activity|RNA binding|structural constituent of ribosome|translation|large ribosomal subunit|ribosome
TraesCS1B02G045300	29.12603147	44.2193236	14.03273935	0.317344052	-1.655880291	0.018279821	0.349818602	Down	2.56965	1.71409	1.57838	0.546385	0.590456	0.545472	CRRSP55
TraesCS1B02G053400	56.05055632	76.26008439	35.84102825	0.469984115	-1.0893161	0.030360296	0.449776187	Down	0.151983	0.189232	0.0882224	0.126117	0.0714951	0.236624	Os04g0620700		GO:0003676,GO:0003723,GO:0008270	nucleic acid binding|RNA binding|zinc ion binding
TraesCS1B02G053500	79.88211581	114.6159015	45.1483301	0.393909828	-1.344062681	0.003825724	0.138722004	Down	2.36679	2.06455	1.54884	1.10569	0.790476	0.668932
TraesCS1B02G062400	18.4048655	29.63752155	7.172209451	0.241997612	-2.046935282	0.0275662	0.428941912	Down	0.784983	2.36618	0.957674	0.555697	0.488113	0			GO:0016021	integral component of membrane
TraesCS1B02G074000	17.35555766	31.37051414	3.340601173	0.106488569	-3.231229516	0.006138729	0.186857203	Down	0.450886	1.27335	3.50699	0.556317	0	0.977016	PIK-1
TraesCS1B02G075200	2880.869049	4118.5694	1643.168698	0.398965888	-1.325662695	1.95E-06	0.000526062	Down	46.1365	37.6337	35.075	13.5942	21.804	16.1849	HEMA1	Glutamyl-tRNA reductase [Source:UniProtKB/TrEMBL;Acc:A0A1D5SNF8]	GO:0055114,GO:0050661,GO:0008883,GO:0033014,GO:0006782	oxidation-reduction process|NADP binding|glutamyl-tRNA reductase activity|tetrapyrrole biosynthetic process|protoporphyrinogen IX biosynthetic process	ko00860	Porphyrin and chlorophyll metabolism
TraesCS1B02G077600	15.34922265	6.287237325	24.41120798	3.882660494	1.957045561	0.031288127	0.456784452	Up	0.287424	0	0.0319666	0.429639	0.450395	0.463685	AZG1		GO:0022857,GO:0016020,GO:0055085	transmembrane transporter activity|membrane|transmembrane transport
TraesCS1B02G084000	13.67555407	2.212697956	25.13841019	11.36097682	3.506014978	0.001214359	0.067444703	Up	0	0	0.160093	0.368431	0.605908	1.18062
TraesCS1B02G089100	137.6403047	196.9598849	78.3207246	0.397648103	-1.330435806	0.001858315	0.088469444	Down	3.64702	4.26157	1.68608	1.10157	1.56182	1.15255	CCR3		GO:0005524,GO:0004672,GO:0006468	ATP binding|protein kinase activity|protein phosphorylation
TraesCS1B02G092400	50.30905881	31.59862515	69.01949248	2.184256187	1.127142077	0.043147131	0.530916692	Up	0.605662	0.283173	0.766865	0.603747	0.760498	1.53643	ANN5		GO:0005509,GO:0005544	calcium ion binding|calcium-dependent phospholipid binding
TraesCS1B02G093600	33.70450926	15.03314009	52.37587844	3.484027829	1.800756148	0.039655597	0.512732568	Up	0.0408935	0.0485257	0.134152	0.553202	0.334646	0.0482817	LACS1		GO:0003824	catalytic activity	ko00071,ko00061,ko04146,ko02024,ko01212	Fatty acid degradation|Fatty acid biosynthesis|Peroxisome|Quorum sensing|Fatty acid metabolism
TraesCS1B02G097700	542.7424145	731.0041877	354.4806414	0.48492286	-1.044172829	0.000690626	0.045499859	Down	2.79335	2.26664	3.0916	1.62793	1.88427	1.21228	At2g47060		GO:0005524,GO:0004672,GO:0004674,GO:0006468	ATP binding|protein kinase activity|protein serine/threonine kinase activity|protein phosphorylation
TraesCS1B02G098600	35.7525424	58.13464719	13.3704376	0.229990862	-2.120351555	0.001585212	0.079429699	Down	0.854115	0.383787	0.472923	0.278349	0.0578229	0.152956	CIPK17	Non-specific serine/threonine protein kinase [Source:UniProtKB/TrEMBL;Acc:W5AC07]	GO:0005524,GO:0004672,GO:0004674,GO:0007165,GO:0006468	ATP binding|protein kinase activity|protein serine/threonine kinase activity|signal transduction|protein phosphorylation	ko04140,ko04152,ko04068,ko04151,ko04150	Regulation of autophagy|AMPK signaling pathway|FoxO signaling pathway|PI3K-Akt signaling pathway|mTOR signaling pathway
TraesCS1B02G098800	12.14003016	4.572384955	19.70767538	4.310152266	2.107738837	0.045672983	0.544808193	Up	0.117379	0.111411	0.086547	0.620049	0.326351	0.503615	AT4		GO:0016747	transferase activity, transferring acyl groups other than amino-acyl groups
TraesCS1B02G100700	62.48681222	92.74096304	32.23266141	0.347555819	-1.524683393	0.004245614	0.147935482	Down	2.40533	1.61485	2.81976	0.89131	0.965943	0.546135
TraesCS1B02G102100	16.68794923	6.702244126	26.67365433	3.979809424	1.992699348	0.030048531	0.448031164	Up	0	1.28163	0	3.11225	7.72628	0
TraesCS1B02G102700	609.1933148	1085.732092	132.654538	0.122179808	-3.032922221	5.99E-21	5.00E-17	Down	7.17724	6.58064	5.71679	0.746453	0.893404	1.16656			GO:0030170,GO:0003824,GO:0009058	pyridoxal phosphate binding|catalytic activity|biosynthetic process	ko00710,ko01200,ko01210,ko01230,ko00250,ko00220	Carbon fixation in photosynthetic organisms|Carbon metabolism|2-Oxocarboxylic acid metabolism|Biosynthesis of amino acids|Alanine, aspartate and glutamate metabolism|Arginine biosynthesis
TraesCS1B02G104800	53.29466851	32.06281106	74.52652596	2.324391514	1.216853093	0.030361848	0.449776187	Up	0.478997	0.66785	0.554934	1.4489	0.852393	1.91718			GO:0005515	protein binding
TraesCS1B02G108400	50.69286607	84.95852486	16.42720728	0.193355609	-2.370671482	0.000325758	0.026917787	Down	1.17602	1.72825	2.10789	0.343901	0.371617	0.628765	At1g28600		GO:0016788	hydrolase activity, acting on ester bonds
TraesCS1B02G108800	27.14571028	41.15949847	13.13192209	0.319049614	-1.648147307	0.026207667	0.41772256	Down	0.294232	0.286049	0.15518	0.253344	0.0972518	0	At4g35850		GO:0005739,GO:0005515	mitochondrion|protein binding
TraesCS1B02G109100	47.975536	27.97852099	67.972551	2.42945476	1.280632567	0.021232572	0.378216523	Up	0.297788	0.650384	0.959669	2.26341	1.74613	1.57937	CML22		GO:0005509	calcium ion binding
TraesCS1B02G110400	273.0767497	383.1409944	163.012505	0.425463491	-1.232892755	0.000328758	0.027019985	Down	2.44192	2.05795	2.43379	1.43642	1.18021	0.809463	DEGP2		GO:0004252,GO:0006508,GO:0005515	serine-type endopeptidase activity|proteolysis|protein binding
TraesCS1B02G111600	96.02630529	135.0503436	57.00226703	0.422081614	-1.244406107	0.005492874	0.175110296	Down	2.6353	3.28309	3.08804	2.01467	1.20803	1.03222			GO:0005515	protein binding
TraesCS1B02G113300	66.76053672	91.24845293	42.27262051	0.463269449	-1.11007655	0.042435157	0.528001023	Down	0.248587	0.12879	0.247558	0.324396	0.0549287	0.108447	DAPB1		GO:0055114,GO:0009089,GO:0008839,GO:0070402	oxidation-reduction process|lysine biosynthetic process via diaminopimelate|4-hydroxy-tetrahydrodipicolinate reductase|NADPH binding	ko01230,ko00261,ko00300	Biosynthesis of amino acids|Monobactam biosynthesis|Lysine biosynthesis
TraesCS1B02G115900	751.7292247	434.9179484	1068.540501	2.456878372	1.296826439	0.012305637	0.280859474	Up	15.7317	5.87684	1.69531	18.2734	24.0749	21.4221	PER22	Peroxidase [Source:UniProtKB/TrEMBL;Acc:W5AB05]	GO:0046872,GO:0004601,GO:0020037,GO:0006979,GO:0005576,GO:0042744,GO:0055114	metal ion binding|peroxidase activity|heme binding|response to oxidative stress|extracellular region|hydrogen peroxide catabolic process|oxidation-reduction process	ko00940	Phenylpropanoid biosynthesis
TraesCS1B02G119700	12.03355448	21.31329828	2.753810683	0.129206219	-2.952252584	0.009811283	0.245917138	Down	0.467039	0.461899	0.408291	0.0869338	0.109638	0	CDKF-2		GO:0005524,GO:0004672,GO:0006468,GO:0004674,GO:0000166	ATP binding|protein kinase activity|protein phosphorylation|protein serine/threonine kinase activity|nucleotide binding
TraesCS1B02G119800	28.69876623	54.23730371	3.160228746	0.058266701	-4.101184566	4.70E-05	0.006288453	Down	0	1.82608	0.278243	0.0841856	0	0	CDKF-2		GO:0005524,GO:0004672,GO:0006468	ATP binding|protein kinase activity|protein phosphorylation
TraesCS1B02G123600	30.43740145	15.91824343	44.95655947	2.824216107	1.497850487	0.034606586	0.478685021	Up	0.0487105	0.0289735	0.00776982	0.11723	0.0727647	0.145815	NRPD1	DNA-directed RNA polymerase subunit [Source:UniProtKB/TrEMBL;Acc:W5AAU4]	GO:0006351,GO:0003677,GO:0003899,GO:0010495,GO:0000418,GO:0030422,GO:0005654	transcription, DNA-templated|DNA binding|DNA-directed 5'-3' RNA polymerase activity|long-distance posttranscriptional gene silencing|RNA polymerase IV complex|production of siRNA involved in RNA interference|nucleoplasm
TraesCS1B02G125400	515.0701232	277.7974031	752.3428433	2.708242895	1.437357136	5.05E-06	0.00111207	Up	4.30831	5.79569	6.98663	16.4352	15.8748	19.9534	SYM1		GO:0016021	integral component of membrane	ko04146	Peroxisome
TraesCS1B02G126600	90.91259478	56.58237521	125.2428144	2.213459825	1.146303189	0.007600017	0.211898122	Up	0.716769	1.01556	1.59992	3.69331	2.29911	2.04638	GATA23		GO:0003700,GO:0043565,GO:0008270,GO:0006355	DNA-binding transcription factor activity|sequence-specific DNA binding|zinc ion binding|regulation of transcription, DNA-templated
TraesCS1B02G128600	133.5610082	214.8394476	52.28256883	0.243356466	-2.038856984	0.000792528	0.050290452	Down	1.75142	4.37238	4.49773	0.849869	1.05486	0.987104	At1g09390		GO:0016788	hydrolase activity, acting on ester bonds
TraesCS1B02G138600	116.4618466	58.79040104	174.1332922	2.961934077	1.566539531	0.000174752	0.016890703	Up	0.851546	0.998928	1.21487	3.33032	2.34512	4.14948	AT7		GO:0016747	transferase activity, transferring acyl groups other than amino-acyl groups
TraesCS1B02G139000	1330.485624	1821.911357	839.0598912	0.460538263	-1.11860707	0.000164096	0.01623727	Down	23.4347	18.8542	20.5919	12.6899	7.84301	14.5946	LRX3		GO:0005515	protein binding
TraesCS1B02G139900	61.84910147	83.9584453	39.73975764	0.473326507	-1.079092378	0.036639652	0.490874175	Down	3.42387	1.58225	2.31779	1.61057	1.31353	1.48433
TraesCS1B02G142500	4.386828198	0	8.773656397	Inf	Inf	0.015943723	0.322706752	Up	0	0	0	0.146436	0.279901	0
TraesCS1B02G142800	77.22385721	45.89770287	108.5500116	2.365042361	1.241866024	0.048243276	0.558191069	Up	1.10872	0.55485	0.512599	0.729308	1.94474	1.68662	Sb03g046810	Peroxidase [Source:UniProtKB/TrEMBL;Acc:A0A1D5SK37]	GO:0046872,GO:0004601,GO:0020037,GO:0006979,GO:0005576,GO:0042744,GO:0055114	metal ion binding|peroxidase activity|heme binding|response to oxidative stress|extracellular region|hydrogen peroxide catabolic process|oxidation-reduction process	ko00940	Phenylpropanoid biosynthesis
TraesCS1B02G144500	76.56218195	105.7122851	47.41207879	0.448501125	-1.156816491	0.009365056	0.239254315	Down	1.76565	2.4068	1.58261	0.809147	1.10237	1.04445	ZIP7		GO:0016021,GO:0030001,GO:0016020,GO:0055085,GO:0046873,GO:0005385,GO:0071577	integral component of membrane|metal ion transport|membrane|transmembrane transport|metal ion transmembrane transporter activity|zinc ion transmembrane transporter activity|zinc ion transmembrane transport
TraesCS1B02G146100	99.95563131	140.0396132	59.87164944	0.427533668	-1.22589006	0.009557728	0.24218238	Down	3.53469	2.21682	3.80018	3.09431	1.12257	0.840719	RPS7	40S ribosomal protein S7 [Source:UniProtKB/TrEMBL;Acc:W5A838]	GO:0003735,GO:0006412,GO:0005840,GO:0005622	structural constituent of ribosome|translation|ribosome|intracellular	ko03010	Ribosome
TraesCS1B02G146400	163.3697348	229.388492	97.35097751	0.424393467	-1.236525645	0.00100901	0.059028845	Down	1.43712	1.15625	1.22393	0.87873	0.58147	0.730976	UBC26				ko04120	Ubiquitin mediated proteolysis
TraesCS1B02G155300	107.4925886	68.71161704	146.2735602	2.128803928	1.090043077	0.006985291	0.202245829	Up	1.53176	1.41914	1.90531	3.72646	3.32867	3.50811	GLCAT14A		GO:0016021,GO:0016020,GO:0008375,GO:0009567,GO:0048868	integral component of membrane|membrane|acetylglucosaminyltransferase activity|double fertilization forming a zygote and endosperm|pollen tube development
TraesCS1B02G158300	122.3011163	77.44810364	167.1541289	2.158272715	1.109877172	0.006027865	0.184832369	Up	0.470155	0.361763	0.233468	1.70855	0.605197	0.99704
TraesCS1B02G158500	101.2074746	138.0554327	64.35951653	0.466186048	-1.101022267	0.015111313	0.313978693	Down	1.20041	0.79571	1.05725	1.07562	0.517646	0.37873	RABC2A		GO:0005525,GO:0003924	GTP binding|GTPase activity
TraesCS1B02G159700	307.9641907	416.8843798	199.0440015	0.477456127	-1.066559923	0.001772771	0.085487789	Down	8.71947	8.36723	8.89667	4.81431	5.53693	3.59812	RAF1
TraesCS1B02G162100	56.23181331	92.60179411	19.86183251	0.214486476	-2.221041409	0.000175495	0.016913447	Down	0.497575	0.262028	0.242795	0.151072	0.0594284	0.0757619			GO:0005515	protein binding
TraesCS1B02G162300	47.33523966	70.31731466	24.35316466	0.346332404	-1.529770716	0.008118119	0.220273837	Down	0.380482	0.530225	0.45446	0.423577	0.0254135	0.173502	CPN60I		GO:0005737,GO:0005524,GO:0006457,GO:0042026	cytoplasm|ATP binding|protein folding|protein refolding	ko03018	RNA degradation
TraesCS1B02G166100	152.5916916	211.9361168	93.24726636	0.439978177	-1.184496127	0.002909295	0.118236866	Down	7.05551	7.80755	10.5985	5.78407	4.07206	2.82877	RPL23A	Ribosomal protein L17 [Source:UniProtKB/TrEMBL;Acc:Q5I7K4]	GO:0003735,GO:0006412,GO:0005840	structural constituent of ribosome|translation|ribosome	ko03010	Ribosome
TraesCS1B02G167200	64.14592658	33.78309764	94.50875551	2.79751598	1.484146372	0.019560107	0.362865826	Up	0.199394	0.234175	0.778323	0.574812	1.66264	1.3101	CESA7	Cellulose synthase [Source:UniProtKB/TrEMBL;Acc:A0A341P280]	GO:0016020,GO:0016760,GO:0030244	membrane|cellulose synthase (UDP-forming) activity|cellulose biosynthetic process
TraesCS1B02G170100	27.08701948	44.5358303	9.63820866	0.216414707	-2.208129551	0.022280375	0.386685241	Down	0.624415	1.30466	1.959	0.659679	0.0669434	0	RNS1		GO:0003723,GO:0033897	RNA binding|ribonuclease T2 activity
TraesCS1B02G172100	5.849724684	0	11.69944937	Inf	Inf	0.003644197	0.135029504	Up	0	0	0	0.179233	0.044632	0.757952	G1L5
TraesCS1B02G174100	44.07667445	64.5791026	23.57424631	0.365044501	-1.453855746	0.01307544	0.289797708	Down	1.22701	1.17283	1.45291	0.767358	0.358535	0.700845
TraesCS1B02G174600	604.3921573	313.186622	895.5976925	2.859629465	1.515828223	6.26E-07	0.00021658	Up	7.7971	6.36177	6.29908	26.494	15.234	20.8362			GO:0016021	integral component of membrane
TraesCS1B02G176000	11.72373251	21.57733409	1.870130929	0.086671084	-3.528305446	0.003349548	0.128531663	Down	0.356005	0.253744	0.219263	0.0273595	0.0515033	0	CKX3		GO:0016491,GO:0003824,GO:0071949,GO:0055114,GO:0009690,GO:0019139,GO:0050660	oxidoreductase activity|catalytic activity|FAD binding|oxidation-reduction process|cytokinin metabolic process|cytokinin dehydrogenase activity|flavin adenine dinucleotide binding	ko00908	Zeatin biosynthesis
TraesCS1B02G186400	186.4934104	286.6510592	86.33576158	0.301187659	-1.731265435	1.13E-06	0.00034386	Down	2.46318	3.09349	3.26403	0.740882	0.826376	1.52512	P4H3		GO:0016491,GO:0005506,GO:0016705,GO:0055114,GO:0031418	oxidoreductase activity|iron ion binding|oxidoreductase activity, acting on paired donors, with incorporation or reduction of molecular oxygen|oxidation-reduction process|L-ascorbic acid binding	ko00330	Arginine and proline metabolism
TraesCS1B02G186600	65.69063287	93.40749231	37.97377344	0.406538839	-1.298534908	0.011899236	0.276125208	Down	4.16057	4.28414	2.6795	2.17093	1.05137	1.21153			GO:0003824	catalytic activity
TraesCS1B02G191200	2684.960372	4283.578932	1086.341813	0.253606115	-1.97933856	2.52E-10	3.06E-07	Down	45.8138	33.9925	28.9626	11.9069	11.6356	8.34327	HEMA1	Glutamyl-tRNA reductase [Source:UniProtKB/TrEMBL;Acc:A0A1D5S7J1]	GO:0055114,GO:0050661,GO:0008883,GO:0033014,GO:0006782,GO:0016491,GO:0006779	oxidation-reduction process|NADP binding|glutamyl-tRNA reductase activity|tetrapyrrole biosynthetic process|protoporphyrinogen IX biosynthetic process|oxidoreductase activity|porphyrin-containing compound biosynthetic process	ko00860	Porphyrin and chlorophyll metabolism
TraesCS1B02G191600	735.6839442	1046.006063	425.3618253	0.406653308	-1.298128746	0.001285614	0.069559773	Down	16.5216	13.5896	19.3544	8.37537	10.3073	4.11656	TL17
TraesCS1B02G194300	130.8603296	175.061232	86.65942722	0.49502352	-1.014431023	0.042755353	0.528992515	Down	1.64142	3.56782	2.63436	1.72818	1.68881	1.60316	GSTU6		GO:0005515	protein binding
TraesCS1B02G195800	427.6221491	176.9472153	678.2970829	3.833330079	1.93859823	0.042812076	0.529235026	Up	2.63954	3.18136	3.95725	26.9288	8.36401	7.76626	ADT6		GO:0004664,GO:0009094	prephenate dehydratase activity|L-phenylalanine biosynthetic process
TraesCS1B02G196200	80.89007047	113.960626	47.81951493	0.419614358	-1.252864051	0.009169588	0.236896233	Down	2.54613	2.11125	1.54013	1.13268	0.924391	0.527897			GO:0005515	protein binding
TraesCS1B02G198700	94.78315084	132.1233684	57.4429333	0.4347674	-1.201684329	0.008837896	0.231234594	Down	1.95994	1.52771	1.27703	1.45871	0.658097	0.488316	At2g46620		GO:0016021,GO:0005524	integral component of membrane|ATP binding
TraesCS1B02G199600	99.84387355	26.25618305	173.431564	6.605360867	2.723637382	3.02E-09	2.61E-06	Up	0.241548	0.556582	0.806631	5.01982	3.91394	3.69694	MGL		GO:0030170,GO:0003824	pyridoxal phosphate binding|catalytic activity	ko00270,ko00450	Cysteine and methionine metabolism|Selenocompound metabolism
TraesCS1B02G213400	132.1017161	176.6536945	87.54973779	0.495600944	-1.012749159	0.011357551	0.268126663	Down	0.7269	1.80682	2.23634	1.23853	0.997884	0.893651
TraesCS1B02G215700	50.07254214	30.78165402	69.36343025	2.253401659	1.172104491	0.031023257	0.454526148	Up	0	0.494791	0.63018	0.95844	0.758131	0.900532	PMI1
TraesCS1B02G219800	27.08858755	39.70305503	14.47412007	0.364559353	-1.455774378	0.029666968	0.4449178	Down	2.35856	2.01885	1.58525	0.300106	0.259772	1.63538	CCME		GO:0016021,GO:0020037,GO:0005886,GO:0017004,GO:0005743,GO:0018063,GO:0017003	integral component of membrane|heme binding|plasma membrane|cytochrome complex assembly|mitochondrial inner membrane|cytochrome c-heme linkage|protein-heme linkage
TraesCS1B02G221800	35.14439385	19.2425108	51.0462769	2.652786709	1.407508684	0.02098427	0.376078952	Up	0.0887212	0.138457	0.10303	1.21473	0.232189	0.457412
TraesCS1B02G223500	14.19800446	24.62953178	3.766477152	0.152925244	-2.709101519	0.009941906	0.248052979	Down	0.0328737	0.0403011	0.247226	0.0323364	0.0282182	0	HIT4		GO:1900034	regulation of cellular response to heat
TraesCS1B02G225400	55.08890084	76.15493077	34.02287092	0.446758609	-1.162432566	0.026645652	0.420663049	Down	3.04436	1.47881	2.31877	0.673639	0.889418	0.621987			GO:0006364,GO:0006139	rRNA processing|nucleobase-containing compound metabolic process
TraesCS1B02G229200	118.5428823	76.55632761	160.5294369	2.096880061	1.068244343	0.010890185	0.262178259	Up	0.170599	0.751635	0.521484	2.08211	0.626051	1.29431	CKB4	Casein kinase II subunit beta [Source:UniProtKB/TrEMBL;Acc:W4ZS02]	GO:0019887,GO:0005956,GO:0045859	protein kinase regulator activity|protein kinase CK2 complex|regulation of protein kinase activity	ko04520,ko04139,ko03008,ko04530,ko04064,ko04310	Adherens junction|Regulation of mitophagy - yeast|Ribosome biogenesis in eukaryotes|Tight junction|NF-kappa B signaling pathway|Wnt signaling pathway
TraesCS1B02G229700	119.2478969	161.4435196	77.05227422	0.477270778	-1.067120087	0.022145243	0.385499974	Down	2.98124	1.6051	2.89075	1.95185	0.758467	1.11535	SHKA	Phospho-2-dehydro-3-deoxyheptonate aldolase [Source:UniProtKB/TrEMBL;Acc:A0A1D5S625]	GO:0003824,GO:0009507,GO:0003849,GO:0009073,GO:0009423	catalytic activity|chloroplast|3-deoxy-7-phosphoheptulonate synthase activity|aromatic amino acid family biosynthetic process|chorismate biosynthetic process	ko01230,ko02024,ko00400	Biosynthesis of amino acids|Quorum sensing|Phenylalanine, tyrosine and tryptophan biosynthesis
TraesCS1B02G230200	24.80279854	41.15132272	8.454274354	0.205443563	-2.283185968	0.00173267	0.084192477	Down	0.430997	0.850785	0.666807	0.175738	0.0308244	0.331055		PRA1 family protein [Source:UniProtKB/TrEMBL;Acc:A0A1D5SG38]	GO:0016021	integral component of membrane
TraesCS1B02G230300	168.749172	238.3722584	99.12608568	0.415845729	-1.265879679	0.018446702	0.351398868	Down	5.7489	8.20268	12.1988	7.70264	2.97948	2.20925	NDPK1	Nucleoside diphosphate kinase [Source:UniProtKB/TrEMBL;Acc:A0A1D5SG39]	GO:0005524,GO:0004550,GO:0006183,GO:0006228,GO:0006241,GO:0006165	ATP binding|nucleoside diphosphate kinase activity|GTP biosynthetic process|UTP biosynthetic process|CTP biosynthetic process|nucleoside diphosphate phosphorylation	ko00230,ko00240	Purine metabolism|Pyrimidine metabolism
TraesCS1B02G230500	1217.96342	1684.155831	751.7710096	0.446378533	-1.163660447	0.000145619	0.01481687	Down	51.9011	65.0358	70.4963	34.7459	31.3638	16.2751	MSRA4		GO:0055114,GO:0008113	oxidation-reduction process|peptide-methionine (S)-S-oxide reductase activity
TraesCS1B02G231500	43.02082738	16.0577469	69.98390786	4.358264476	2.123753747	0.026619276	0.420515331	Up	1.7405	0.963807	0.066096	2.38499	1.11935	5.41336	ERF5		GO:0003700,GO:0006351,GO:0005634,GO:0003677,GO:0006355	DNA-binding transcription factor activity|transcription, DNA-templated|nucleus|DNA binding|regulation of transcription, DNA-templated
TraesCS1B02G232700	19.97980864	5.185418609	34.77419867	6.706150707	2.745484905	0.006719669	0.197857896	Up	0	0.24887	0.143556	0.346414	1.28605	1.43252	HOX1		GO:0003700,GO:0043565,GO:0005634,GO:0003677,GO:0006355	DNA-binding transcription factor activity|sequence-specific DNA binding|nucleus|DNA binding|regulation of transcription, DNA-templated
TraesCS1B02G233600	6.499207707	12.16612137	0.832294043	0.068410796	-3.869632181	0.023232979	0.395571564	Down	0.154956	0.672546	0.305385	0.0738718	0	0	GHD7		GO:0005634,GO:0005515	nucleus|protein binding
TraesCS1B02G234700	62.33904105	27.00514466	97.67293743	3.61682704	1.854724609	0.005841655	0.181712511	Up	0.990082	1.72106	0.348599	2.01138	5.43274	2.95047	1MMP		GO:0008270,GO:0004222,GO:0008237,GO:0031012,GO:0006508	zinc ion binding|metalloendopeptidase activity|metallopeptidase activity|extracellular matrix|proteolysis
TraesCS1B02G234900	53.58807444	75.95380674	31.22234215	0.411070142	-1.282543508	0.012208644	0.27930641	Down	1.04891	3.07515	3.06688	0.96996	1.82541	3.20402			GO:0016021	integral component of membrane
TraesCS1B02G240000	222.034497	302.4285798	141.6404143	0.46834335	-1.094361514	0.002735606	0.113742555	Down	11.0994	23.1999	29.276	14.8545	7.13197	6.6916	RPL29A	60S ribosomal protein L29 [Source:UniProtKB/TrEMBL;Acc:A0A1D5RRD3]	GO:0003735,GO:0006412,GO:0005840,GO:0005622	structural constituent of ribosome|translation|ribosome|intracellular	ko03010	Ribosome
TraesCS1B02G240200	18.27276371	30.6885862	5.856941217	0.1908508	-2.389482863	0.04679897	0.551141962	Down	0.498393	0.190126	0.114307	0.184071	0.0492748	0	At1g80880		GO:0005515	protein binding
TraesCS1B02G241400	77.14212555	107.2238394	47.06041173	0.438898775	-1.188039852	0.01827271	0.349782892	Down	0.401384	0.412737	0.999098	0.442239	0.385922	0.239483	FER		GO:0016021,GO:0005524,GO:0004672,GO:0006468	integral component of membrane|ATP binding|protein kinase activity|protein phosphorylation
TraesCS1B02G243700	27.94699736	40.81434071	15.07965402	0.369469499	-1.436472824	0.043676456	0.534177559	Down	0.0881017	0.242119	0.0211288	0.154659	0.0583026	0	CSE
TraesCS1B02G243800	642.6195905	928.6601972	356.5789839	0.38397143	-1.380929126	1.97E-05	0.003199039	Down	17.1338	15.4782	16.516	10.9866	4.63894	4.90367	UXS2		GO:0016021	integral component of membrane	ko00520,ko00500	Amino sugar and nucleotide sugar metabolism|Starch and sucrose metabolism
TraesCS1B02G243900	179.5355758	76.82434537	282.2468063	3.673924001	1.877321783	0.015468552	0.317521896	Up	0.13286	0.232367	0.211043	0.50615	0.867292	0.955698	CERBERUS		GO:0005515	protein binding
TraesCS1B02G247200	73.69813524	48.4301274	98.96614307	2.043483022	1.031030257	0.035037169	0.481892937	Up	0.33112	0.697436	0.466535	2.0825	1.03609	0.695022			GO:0016787,GO:0006629	hydrolase activity|lipid metabolic process
TraesCS1B02G247300	37.43842848	14.19068505	60.68617192	4.276479376	2.096423582	0.003255447	0.126596087	Up	0.0486779	0.190455	0.33729	0.825997	0.843121	1.33617			GO:0031146,GO:0005515	SCF-dependent proteasomal ubiquitin-dependent protein catabolic process|protein binding
TraesCS1B02G247800	25.27834989	13.03570526	37.52099451	2.87832486	1.52522943	0.042068571	0.526764625	Up	0.0732996	0.15433	0.0859981	0.583695	0.232816	0.321164	BRN1		GO:0003676,GO:0003723	nucleic acid binding|RNA binding
TraesCS1B02G252300	60.65408504	90.70209923	30.60607084	0.337435088	-1.567318095	0.001504762	0.077221077	Down	2.38791	4.98576	3.37977	0.636644	1.55235	1.56954
TraesCS1B02G254000	1127.044752	1529.139214	724.950289	0.474090444	-1.076765781	0.000425761	0.03243285	Down	23.3797	18.1464	22.5321	17.0029	9.53272	9.09444	RPL1	Ribosomal protein [Source:UniProtKB/TrEMBL;Acc:A0A1D5SFU7]	GO:0005634,GO:0003723,GO:0009535,GO:0003735,GO:0006412,GO:0015934,GO:0009570,GO:0009941	nucleus|RNA binding|chloroplast thylakoid membrane|structural constituent of ribosome|translation|large ribosomal subunit|chloroplast stroma|chloroplast envelope	ko03010	Ribosome
TraesCS1B02G259900	9.748819054	17.27818733	2.21945078	0.128453913	-2.960677251	0.026739247	0.421682164	Down	0.0314861	0.052426	0.0743603	0.0408674	0	0	PCMP-E58		GO:0005515	protein binding
TraesCS1B02G262300	58.22119876	78.04912146	38.39327606	0.491911701	-1.023528724	0.035243715	0.483537099	Down	0.320472	0.214925	0.183629	0.124113	0.104984	0.210725	RPP13L4		GO:0043531	ADP binding
TraesCS1B02G263100	54.70998435	96.88218237	12.53778634	0.129412716	-2.949948714	6.69E-07	0.000227794	Down	3.70672	3.62511	2.78206	0.761698	0.365935	0.0439262	BG		GO:0004190,GO:0006508	aspartic-type endopeptidase activity|proteolysis
TraesCS1B02G266200	138.3420786	201.1851518	75.49900538	0.37527126	-1.413994289	0.000305298	0.025387687	Down	1.10011	1.14547	1.44826	0.541735	0.638767	0.477195
TraesCS1B02G268800	64.75645618	42.86817566	86.6447367	2.021190204	1.015205093	0.036483627	0.490484875	Up	0.415792	0.342763	0.465973	0.858009	0.893512	1.16103	Os04g0656100	Plasma membrane ATPase [Source:UniProtKB/TrEMBL;Acc:A0A1D5SE58]	GO:0016021,GO:0046872,GO:0005524,GO:0005886,GO:0000166,GO:0008553,GO:0120029	integral component of membrane|metal ion binding|ATP binding|plasma membrane|nucleotide binding|proton-exporting ATPase activity, phosphorylative mechanism|proton export across plasma membrane	ko00190	Oxidative phosphorylation
TraesCS1B02G268900	51.91425279	27.38513061	76.44337497	2.791419039	1.480998713	0.010679613	0.259140076	Up	1.00704	1.15887	0.849974	2.40229	2.09805	4.76042	MYBC1		GO:0005634,GO:0003677	nucleus|DNA binding
TraesCS1B02G270000	530.8857746	722.9940325	338.7775167	0.468575813	-1.093645607	0.000646119	0.043332164	Down	19.9995	13.9353	19.1314	11.591	10.7727	6.9308			GO:0046872,GO:0030001	metal ion binding|metal ion transport
TraesCS1B02G271300	62.90818508	91.31753989	34.49883027	0.377789747	-1.404344547	0.007123535	0.204073376	Down	0.760384	2.76011	2.98613	1.2535	1.00669	0.483656
TraesCS1B02G272000	5.994116041	11.43336939	0.554862695	0.048530112	-4.364976005	0.023945064	0.401040742	Down	0.118534	0.0432603	0.010022	0.02659	0	0	CBL7		GO:0005509	calcium ion binding	ko04010,ko04114,ko04020,ko04370,ko04022,ko04310	MAPK signaling pathway|Oocyte meiosis|Calcium signaling pathway|VEGF signaling pathway|cGMP-PKG signaling pathway|Wnt signaling pathway
TraesCS1B02G272200	75.9598326	115.9335844	35.9860808	0.310402555	-1.687787663	0.007208638	0.205512845	Down	0.510714	1.11502	0.838435	0.522492	0.186094	0.231146	MLO1	MLO-like protein [Source:UniProtKB/TrEMBL;Acc:A0A341P7D1]	GO:0016021,GO:0006952,GO:0005516,GO:0009607,GO:0016020	integral component of membrane|defense response|calmodulin binding|response to biotic stimulus|membrane
TraesCS1B02G273900	324.8733014	454.9237938	194.8228091	0.428253725	-1.223462301	0.000132734	0.013853395	Down	11.721	16.6953	13.4265	7.00637	5.85973	7.88611			GO:0020037,GO:0009055	heme binding|electron transfer activity	ko04214,ko02020,ko04115,ko00920,ko04215,ko04210	Apoptosis - fly|Two-component system|p53 signaling pathway|Sulfur metabolism|Apoptosis - multiple species|Apoptosis
TraesCS1B02G277500	80.60521864	42.20300758	119.0074297	2.819880301	1.495633924	0.000973124	0.057535068	Up	0.231772	0.214919	0.471424	1.23876	0.73876	1.08026	GUX1	Hexosyltransferase [Source:UniProtKB/TrEMBL;Acc:A0A1D5S9Z8]	GO:0016021,GO:0016757	integral component of membrane|transferase activity, transferring glycosyl groups
TraesCS1B02G277800	470.4735103	645.3428656	295.604155	0.458057524	-1.126399309	0.000145991	0.014819574	Down	13.0575	14.8471	10.3879	3.52798	6.15525	10.0084			GO:0005515	protein binding
TraesCS1B02G280600	59.99618951	35.19331728	84.79906174	2.409521702	1.268746795	0.009055256	0.235351971	Up	0.122835	0.239965	0.567884	1.48518	0.964216	0.827374			GO:0030170,GO:0003824,GO:0009058	pyridoxal phosphate binding|catalytic activity|biosynthetic process	ko00400,ko00950,ko00350,ko01230,ko00960,ko00360	Phenylalanine, tyrosine and tryptophan biosynthesis|Isoquinoline alkaloid biosynthesis|Tyrosine metabolism|Biosynthesis of amino acids|Tropane, piperidine and pyridine alkaloid biosynthesis|Phenylalanine metabolism
TraesCS1B02G281200	164.0411982	280.2199127	47.8624837	0.170803292	-2.54959231	0.015961553	0.322969624	Down	3.44954	15.5362	15.0348	3.92777	1.85586	0			GO:0016021	integral component of membrane
TraesCS1B02G283400	11.19007315	22.10271495	0.277431348	0.012551913	-6.315948972	0.003164357	0.124726539	Down	0.160406	0.512145	0.135672	0.0126186	0	0	CRK8		GO:0016021,GO:0005524,GO:0004672,GO:0006468	integral component of membrane|ATP binding|protein kinase activity|protein phosphorylation
TraesCS1B02G284400	194.5553854	265.7434426	123.3673282	0.464234703	-1.107073722	0.002642307	0.111487453	Down	5.44344	6.31287	6.49619	3.9083	2.85386	2.80713			GO:0071284	cellular response to lead ion
TraesCS1B02G285700	39.77601876	57.65520639	21.89683112	0.379789311	-1.396728792	0.033642031	0.47243098	Down	0.600891	0.399981	0.543222	0.430501	0.285903	0	FTSZ2-2		GO:0005525,GO:0003924	GTP binding|GTPase activity	ko04112	Cell cycle - Caulobacter
TraesCS1B02G291200	94.08071237	52.66767277	135.493752	2.572617032	1.363236709	0.003689153	0.135840285	Up	0.548821	0.536512	0.722226	1.66534	1.24505	2.41352	AKR4C9		GO:0016491,GO:0055114	oxidoreductase activity|oxidation-reduction process
TraesCS1B02G294500	5.025616671	10.05123334	0	0	#NAME?	0.025091677	0.407851364	Down	0	0.861348	0.219661	0	0	0	H2B.11		GO:0003677,GO:0000786,GO:0046982	DNA binding|nucleosome|protein heterodimerization activity
TraesCS1B02G297700	66.98365102	106.1218261	27.84547598	0.262391602	-1.930206547	0.00050887	0.036784889	Down	0.994172	0.443909	0.732762	0.441822	0.247137	0.04655	ADE17		GO:0003824,GO:0003937,GO:0004643,GO:0006164	catalytic activity|IMP cyclohydrolase activity|phosphoribosylaminoimidazolecarboxamide formyltransferase activity|purine nucleotide biosynthetic process	ko00230,ko00670	Purine metabolism|One carbon pool by folate
TraesCS1B02G304800	8.912092371	17.54675339	0.277431348	0.015810979	-5.982929499	0.000644362	0.043320329	Down	0	1.10435	0.589266	0	0	0
TraesCS1B02G305200	143.0880081	216.0147397	70.16127655	0.324798561	-1.622382856	0.000263434	0.022816814	Down	0.99567	1.46402	0.976963	0.379435	0.624507	0.373655	MDIS2		GO:0005524,GO:0004672,GO:0006468,GO:0016021	ATP binding|protein kinase activity|protein phosphorylation|integral component of membrane
TraesCS1B02G309000	268.7290664	377.0049945	160.4531382	0.425599503	-1.232431629	0.00286054	0.116980912	Down	5.69699	9.28051	9.15027	3.49739	2.9733	4.49897	NFD4		GO:0016021	integral component of membrane
TraesCS1B02G310300	35.43342275	56.37864958	14.48819591	0.256980187	-1.960270962	0.005003274	0.164698114	Down	2.18975	1.13087	0.914982	0.815323	0.311412	0	EXPA4	Expansin [Source:UniProtKB/TrEMBL;Acc:Q5EC73]	GO:0016020,GO:0005576,GO:0005618,GO:0009664,GO:0071555	membrane|extracellular region|cell wall|plant-type cell wall organization|cell wall organization
TraesCS1B02G313500	3.451762734	0	6.903525468	Inf	Inf	0.042053953	0.526764625	Up	0	0	0	0.0864835	0.475886	0.685652			GO:0016021	integral component of membrane
TraesCS1B02G314000	21.28827581	36.99704175	5.579509869	0.150809622	-2.729199619	0.001637709	0.081206032	Down	1.9821	2.16174	1.28508	0.520813	0.326449	0	At2g38640
TraesCS1B02G322100	532.1519069	724.6251268	339.6786869	0.468764709	-1.093064134	0.007725197	0.213690933	Down	31.9114	40.4771	57.6372	21.7933	23.7553	20.3973	ICY	Cysteine proteinase inhibitor [Source:UniProtKB/TrEMBL;Acc:A0A1D5S8H2]	GO:0005886,GO:0004869,GO:0005783,GO:0005774,GO:0005829,GO:0009611,GO:0042631,GO:0034605,GO:0070417	plasma membrane|cysteine-type endopeptidase inhibitor activity|endoplasmic reticulum|vacuolar membrane|cytosol|response to wounding|cellular response to water deprivation|cellular response to heat|cellular response to cold
TraesCS1B02G325800	6.03100259	11.73318812	0.328817059	0.028024528	-5.157166117	0.042085814	0.526764625	Down	0	0.225582	0.427573	0	0.0195972	0	AMC5
TraesCS1B02G337400	42.40886377	81.50905415	3.308673378	0.04059271	-4.62263554	1.63E-05	0.002791977	Down	1.03066	1.26449	2.37089	0.0635844	0.108804	0	SDI1		GO:0009658,GO:0010438,GO:0010439,GO:0005515	chloroplast organization|cellular response to sulfur starvation|regulation of glucosinolate biosynthetic process|protein binding
TraesCS1B02G339100	132.8392306	178.9662729	86.71218824	0.484516925	-1.045381032	0.008735755	0.22973381	Down	2.16487	2.20526	1.65481	1.19134	1.09591	0.81608			GO:0005524,GO:0016301	ATP binding|kinase activity
TraesCS1B02G343000	3.99200035	0	7.984000701	Inf	Inf	0.020320739	0.370788166	Up	0	0	0	0.192899	0.186666	0	TYDC		GO:0030170,GO:0003824,GO:0006520,GO:0019752,GO:0016831	pyridoxal phosphate binding|catalytic activity|cellular amino acid metabolic process|carboxylic acid metabolic process|carboxy-lyase activity	ko00950,ko00350	Isoquinoline alkaloid biosynthesis|Tyrosine metabolism
TraesCS1B02G347700	39.89240139	68.10180326	11.68299951	0.171551985	-2.543282278	0.000139904	0.014443487	Down	0.385547	1.11097	0.835231	0.421846	0.0853434	0	CYP71A1		GO:0020037,GO:0005506,GO:0016705,GO:0055114	heme binding|iron ion binding|oxidoreductase activity, acting on paired donors, with incorporation or reduction of molecular oxygen|oxidation-reduction process	ko00140	Steroid hormone biosynthesis
TraesCS1B02G348800	241.0218447	143.905471	338.1382183	2.349724551	1.232491645	0.000399598	0.03120609	Up	0.92246	0.723355	0.866565	2.48945	2.10576	2.33299	CRK29		GO:0005524,GO:0004672,GO:0006468	ATP binding|protein kinase activity|protein phosphorylation
TraesCS1B02G348900	153.3290169	49.72022226	256.9378116	5.167672225	2.369514566	0.005130503	0.167727205	Up	0.56286	0.419783	0.237989	1.86727	3.50816	5.28102	OMT3		GO:0008168,GO:0008171	methyltransferase activity|O-methyltransferase activity
TraesCS1B02G351200	110.1153311	174.1119468	46.11871545	0.264879673	-1.916590963	0.006418784	0.19196483	Down	4.81595	6.65384	11.9051	1.81655	0.643793	2.37798	VQ4
TraesCS1B02G355700	27.68855641	40.72134478	14.65576803	0.359903832	-1.474316632	0.036851502	0.492525118	Down	0.011583	0.00873476	0.00996773	0.0664091	0	0	MIK1		GO:0005524,GO:0004672,GO:0006468,GO:0005515,GO:0016021	ATP binding|protein kinase activity|protein phosphorylation|protein binding|integral component of membrane
TraesCS1B02G362200	477.7611743	656.2244577	299.2978909	0.456090728	-1.132607252	0.000431982	0.032738357	Down	2.36964	2.23122	3.07893	2.32834	0.86267	1.24094	RBOHF		GO:0004601,GO:0005509,GO:0055114,GO:0050664,GO:0016021,GO:0016491,GO:0016020	peroxidase activity|calcium ion binding|oxidation-reduction process|oxidoreductase activity, acting on NAD(P)H, oxygen as acceptor|integral component of membrane|oxidoreductase activity|membrane
TraesCS1B02G363100	90.58834764	125.0248779	56.1518174	0.449125153	-1.154810573	0.010759205	0.260265838	Down	1.2082	1.17003	1.93358	0.844483	0.758452	0.683425	At3g47520		GO:0005975,GO:0016491,GO:0003824,GO:0055114,GO:0006099,GO:0016616,GO:0030060	carbohydrate metabolic process|oxidoreductase activity|catalytic activity|oxidation-reduction process|tricarboxylic acid cycle|oxidoreductase activity, acting on the CH-OH group of donors, NAD or NADP as acceptor|L-malate dehydrogenase activity	ko00710,ko01200,ko00630,ko00620,ko00020,ko00270	Carbon fixation in photosynthetic organisms|Carbon metabolism|Glyoxylate and dicarboxylate metabolism|Pyruvate metabolism|Citrate cycle (TCA cycle)|Cysteine and methionine metabolism
TraesCS1B02G365100	19.49603479	38.99206958	0	0	#NAME?	6.53E-09	4.84E-06	Down	2.39733	2.8222	2.49511	0	0	0
TraesCS1B02G371600	138.4493391	206.3395315	70.55914679	0.341956513	-1.548115225	0.000628553	0.042557821	Down	1.27623	6.08857	7.7209	1.87538	0.522029	1.93707	RALFL33
TraesCS1B02G373600	286.5878157	464.2972672	108.8783642	0.234501411	-2.092331492	0.021294723	0.378971009	Down	2.81232	4.6338	9.1209	2.91011	1.33891	0.378594	G6PGH2	6-phosphogluconate dehydrogenase, decarboxylating [Source:UniProtKB/TrEMBL;Acc:A0A1D5SCW4]	GO:0016491,GO:0055114,GO:0050661,GO:0009737,GO:0004616,GO:0006098,GO:0009651,GO:0019521,GO:0009409,GO:0009414	oxidoreductase activity|oxidation-reduction process|NADP binding|response to abscisic acid|phosphogluconate dehydrogenase (decarboxylating) activity|pentose-phosphate shunt|response to salt stress|D-gluconate metabolic process|response to cold|response to water deprivation	ko01200,ko00480,ko00030	Carbon metabolism|Glutathione metabolism|Pentose phosphate pathway
TraesCS1B02G374000	72.42940051	101.4369246	43.42187641	0.428067753	-1.224088935	0.013043012	0.289627233	Down	1.26985	0.802606	1.14526	0.566334	0.622479	0.360375	RPS1		GO:0003676	nucleic acid binding	ko03010	Ribosome
TraesCS1B02G374500	109.4208612	163.5261791	55.31554339	0.338267204	-1.563764784	0.009528781	0.241540661	Down	1.24246	0.62977	0.495587	0.564804	0.182173	0.277297	FIS1		GO:0016491,GO:0008270,GO:0016620,GO:0055114,GO:0009507,GO:0005739,GO:0050897,GO:0009651,GO:0072593,GO:0003842,GO:0010133	oxidoreductase activity|zinc ion binding|oxidoreductase activity, acting on the aldehyde or oxo group of donors, NAD or NADP as acceptor|oxidation-reduction process|chloroplast|mitochondrion|cobalt ion binding|response to salt stress|reactive oxygen species metabolic process|1-pyrroline-5-carboxylate dehydrogenase activity|proline catabolic process to glutamate	ko00250,ko00330	Alanine, aspartate and glutamate metabolism|Arginine and proline metabolism
TraesCS1B02G374900	55.89931353	13.91277472	97.88585233	7.035681546	2.814690184	0.014726126	0.30952246	Up	0.445175	0.779528	0.276233	0.741182	4.8565	3.60183	WRKY50		GO:0003700,GO:0043565,GO:0005634,GO:0006355	DNA-binding transcription factor activity|sequence-specific DNA binding|nucleus|regulation of transcription, DNA-templated
TraesCS1B02G376800	59.93332942	87.62958726	32.23707157	0.367878848	-1.442697369	0.011453521	0.269533606	Down	0.286188	0.121934	0.237668	0.244461	0.0503524	0.0578748	At1g74260		GO:0006541,GO:0006189,GO:0004642	glutamine metabolic process|'de novo' IMP biosynthetic process|phosphoribosylformylglycinamidine synthase activity	ko00230	Purine metabolism
TraesCS1B02G376900	15.3085968	24.47710853	6.140085065	0.250850098	-1.995102595	0.03709005	0.49430679	Down	0.587438	0.406348	0.158735	0.164046	0.0839965	0.0728732	At5g56450		GO:0016021,GO:0022857,GO:0055085,GO:0005743,GO:0005347,GO:0048653	integral component of membrane|transmembrane transporter activity|transmembrane transport|mitochondrial inner membrane|ATP transmembrane transporter activity|anther development	ko04020,ko04022	Calcium signaling pathway|cGMP-PKG signaling pathway
TraesCS1B02G377900	75.60035958	110.4943255	40.70639368	0.368402572	-1.440644962	0.00317972	0.125064606	Down	6.88634	5.15223	7.28043	3.08134	3.02251	1.61315	EMB2752		GO:0016021	integral component of membrane
TraesCS1B02G378000	37.86278587	59.5529726	16.17259914	0.271566614	-1.880621966	0.004869285	0.161563363	Down	0.36279	0.266525	0.415607	0.306161	0.0862673	0.0408855	At3g13860		GO:0005737,GO:0005524,GO:0006457,GO:0005774,GO:0005739,GO:0042026,GO:0046686	cytoplasm|ATP binding|protein folding|vacuolar membrane|mitochondrion|protein refolding|response to cadmium ion	ko03018	RNA degradation
TraesCS1B02G388700	2886.155707	4505.664245	1266.647169	0.281123293	-1.8307251	5.02E-06	0.001108964	Down	9.64871	11.0928	14.7984	9.30261	3.14049	1.824	NMT2		GO:0008168,GO:0000234,GO:0006656	methyltransferase activity|phosphoethanolamine N-methyltransferase activity|phosphatidylcholine biosynthetic process	ko00564	Glycerophospholipid metabolism
TraesCS1B02G389800	8.147052776	16.29410555	0	0	#NAME?	0.000367984	0.029497127	Down	0.69167	0.166552	0.320856	0	0	0	ERF109		GO:0003700,GO:0003677,GO:0006355	DNA-binding transcription factor activity|DNA binding|regulation of transcription, DNA-templated
TraesCS1B02G389900	24.70869871	38.14522614	11.27217129	0.295506736	-1.758737076	0.02271733	0.390279284	Down	2.89957	0.956702	0.591481	0	0.163663	0	ERF109		GO:0003700,GO:0006351,GO:0005634,GO:0003677,GO:0006355	DNA-binding transcription factor activity|transcription, DNA-templated|nucleus|DNA binding|regulation of transcription, DNA-templated
TraesCS1B02G393300	83.58655018	16.02072548	151.1523749	9.434802127	3.237992261	0.041709936	0.525084766	Up	0.326537	0.286597	0.0306345	0.0463011	2.72421	3.33242	PLD1	Phospholipase D [Source:UniProtKB/TrEMBL;Acc:A0A1D5SEP9]	GO:0005509,GO:0003824,GO:0016020,GO:0016042,GO:0004630,GO:0046470,GO:0070290	calcium ion binding|catalytic activity|membrane|lipid catabolic process|phospholipase D activity|phosphatidylcholine metabolic process|N-acylphosphatidylethanolamine-specific phospholipase D activity	ko00564,ko04024,ko04144,ko00565,ko04072,ko04014,ko04071	Glycerophospholipid metabolism|cAMP signaling pathway|Endocytosis|Ether lipid metabolism|Phospholipase D signaling pathway|Ras signaling pathway|Sphingolipid signaling pathway
TraesCS1B02G398800	88.94707267	120.5304458	57.36369953	0.47592705	-1.07118764	0.023798835	0.399837516	Down	2.96404	2.18158	2.98122	3.05034	1.45347	0.578617	RACK1A		GO:0005515	protein binding
TraesCS1B02G399600	95.88789991	128.9185548	62.85724506	0.487573299	-1.036308973	0.017994515	0.347483002	Down	1.272	0.86536	0.917219	0.92487	0.405863	0.6726			GO:0005737,GO:0003824,GO:0055114,GO:0051536,GO:0006779,GO:0004109	cytoplasm|catalytic activity|oxidation-reduction process|iron-sulfur cluster binding|porphyrin-containing compound biosynthetic process|coproporphyrinogen oxidase activity	ko00860	Porphyrin and chlorophyll metabolism
TraesCS1B02G404000	227.0140492	362.3622793	91.66581905	0.252967332	-1.982977006	2.07E-08	1.28E-05	Down	3.10444	2.49124	2.89773	0.432444	0.89897	0.868946	PSS2		GO:0006659	phosphatidylserine biosynthetic process	ko00564	Glycerophospholipid metabolism
TraesCS1B02G404500	27.76221454	40.88811897	14.63631011	0.357959977	-1.482129805	0.033065201	0.468589963	Down	37.8285	0	3.18414	0	0	0	psbZ	Photosystem II reaction center protein Z [Source:UniProtKB/TrEMBL;Acc:A0A341PBS6]	GO:0015979,GO:0009539,GO:0009523,GO:0042549	photosynthesis|photosystem II reaction center|photosystem II|photosystem II stabilization
TraesCS1B02G409700	11.7944772	21.21534649	2.373607913	0.111881647	-3.159954694	0.008626154	0.227749597	Down	0.989806	1.83857	0.775005	0.205101	0	0
TraesCS1B02G409800	29.75680858	49.63526022	9.878356937	0.199018941	-2.329022352	0.009940724	0.248052979	Down	5.58002	1.71398	2.54774	1.71532	0.476339	0.221653	RPL35AA		GO:0003735,GO:0006412,GO:0005840,GO:0005622	structural constituent of ribosome|translation|ribosome|intracellular	ko03010	Ribosome
TraesCS1B02G410400	79.50275582	120.3271285	38.6783831	0.321443581	-1.637362553	0.021530946	0.381392258	Down	3.71771	7.48709	9.27282	2.33093	2.9021	2.17025	Os11g0649700	CASP-like protein [Source:UniProtKB/TrEMBL;Acc:A0A1D5SER1]	GO:0016021,GO:0005886	integral component of membrane|plasma membrane
TraesCS1B02G410800	57.88997684	32.89832884	82.88162484	2.519326292	1.333037986	0.009297661	0.238492144	Up	0.408666	0.294196	0.323291	1.42661	0.707057	0.85442			GO:0016491,GO:0055114	oxidoreductase activity|oxidation-reduction process
TraesCS1B02G415100	514.2937526	784.9963704	243.5911349	0.310308613	-1.688224354	6.41E-08	3.42E-05	Down	17.4489	21.5273	15.8798	3.90691	6.85382	5.94394	NSL1
TraesCS1B02G415200	545.5354831	742.0594231	349.0115431	0.470328295	-1.088259968	0.000247354	0.021792025	Down	2.83988	3.81851	3.28597	2.1372	1.69569	2.07731	NSL1		GO:0005774,GO:0043248,GO:0009506	vacuolar membrane|proteasome assembly|plasmodesma
TraesCS1B02G416800	16.72456771	27.48067541	5.968460003	0.21718753	-2.202986826	0.011705732	0.273155595	Down	0.0953696	0.16833	0.187182	0.0118965	0.0411728	0.0339031
TraesCS1B02G418800	154.5917187	224.2311905	84.95224696	0.378860081	-1.400262959	0.032594955	0.465686659	Down	5.26405	15.2458	8.86753	6.07592	3.37694	1.57665	CNR2		GO:0016021	integral component of membrane
TraesCS1B02G419300	5.036164435	10.07232887	0	0	#NAME?	0.030208011	0.449267375	Down	0.234999	0.0604259	0.640097	0	0.0656654	0	MKK9		GO:0005524,GO:0004672,GO:0006468	ATP binding|protein kinase activity|protein phosphorylation
TraesCS1B02G422900	81.99338875	47.73172526	116.2550522	2.435592923	1.284273026	0.020005674	0.36815544	Up	2.85987	2.50771	2.32815	5.67894	8.86269	5.49538
TraesCS1B02G423600	134.7296445	179.7903251	89.66896389	0.498741875	-1.003634756	0.013562571	0.297146842	Down	3.12261	4.14465	4.85788	2.43829	1.80973	2.19595	psi1		GO:0006457,GO:0051082	protein folding|unfolded protein binding
TraesCS1B02G431200	79.75093482	113.6149391	45.88693051	0.403881135	-1.307997336	0.008982526	0.23382615	Down	0.901241	0.434322	0.813724	0.682279	0.229536	0.204721			GO:0005840,GO:0006364,GO:0043022,GO:0070569	ribosome|rRNA processing|ribosome binding|uridylyltransferase activity
TraesCS1B02G434600	283.3290318	6.494873009	560.1631906	86.24698124	6.430402056	3.36E-08	1.97E-05	Up	0	0.342542	0.0207254	6.57122	12.3967	12.7579	RL5		GO:0003677	DNA binding
TraesCS1B02G434700	43.2295179	0	86.4590358	Inf	Inf	2.64E-09	2.35E-06	Up	0	0	0	3.4957	0.91688	3.7228	RL1		GO:0003677	DNA binding
TraesCS1B02G434800	4.418577381	0	8.837154761	Inf	Inf	0.014628424	0.308733812	Up	0	0	0	0.519102	0.163437	0.790163	RL1		GO:0003677	DNA binding
TraesCS1B02G435200	7.544673249	0	15.0893465	Inf	Inf	0.037751749	0.49875984	Up	0	0	0	0.0879747	0.955591	0.76238	RL1		GO:0003677	DNA binding
TraesCS1B02G435300	25.84746231	0.556917274	51.13800735	91.82334561	6.520789093	1.46E-08	9.55E-06	Up	0	0	0	3.58097	1.16573	1.66323	RL3		GO:0003677	DNA binding
TraesCS1B02G435400	23.54426629	2.874910727	44.21362186	15.37912863	3.942901858	1.53E-05	0.002670091	Up	0	0	0	2.22056	0	4.51321	RL3		GO:0003677	DNA binding
TraesCS1B02G435900	175.7732013	114.7007409	236.8456618	2.064900889	1.046072537	0.003354644	0.128653203	Up	1.08241	0.709451	0.822762	3.89539	1.62477	1.98719	At1g19450		GO:0016021,GO:0022857,GO:0016020,GO:0055085,GO:0005215	integral component of membrane|transmembrane transporter activity|membrane|transmembrane transport|transporter activity
TraesCS1B02G439800	129.4885026	187.5699287	71.40707646	0.380695759	-1.393289595	0.000554357	0.039154688	Down	1.18939	0.752329	0.608465	0.408409	0.353355	0	CPRF1		GO:0003700,GO:0006355	DNA-binding transcription factor activity|regulation of transcription, DNA-templated
TraesCS1B02G440700	23.34638784	36.11248672	10.58028896	0.292981457	-1.771118738	0.015595516	0.318950056	Down	0.257112	1.6956	1.13549	0	0.0763911	0.43066	WRKY41		GO:0003700,GO:0043565,GO:0005634,GO:0006355	DNA-binding transcription factor activity|sequence-specific DNA binding|nucleus|regulation of transcription, DNA-templated
TraesCS1B02G441300	24.53641784	44.02768571	5.045149967	0.114590397	-3.125441953	0.000254305	0.0222906	Down	1.03488	1.28501	2.22875	0.554756	0.0508689	0	ERF061		GO:0003700,GO:0003677,GO:0006355	DNA-binding transcription factor activity|DNA binding|regulation of transcription, DNA-templated
TraesCS1B02G445300	11.67928093	3.966288564	19.39227331	4.889274442	2.289620388	0.033178656	0.469200787	Up	0	0.00565223	0.0537738	0.0722613	0.105755	0.126995	MPK17		GO:0005524,GO:0004672,GO:0004707,GO:0006468	ATP binding|protein kinase activity|MAP kinase activity|protein phosphorylation
TraesCS1B02G446300	77.51525976	50.71042843	104.3200911	2.057172348	1.040662666	0.021515714	0.381325004	Up	0.632867	0.377598	0.552196	1.82569	0.745926	1.68378	FK		GO:0016021,GO:0016020,GO:0055114,GO:0016628,GO:0050613	integral component of membrane|membrane|oxidation-reduction process|oxidoreductase activity, acting on the CH-CH group of donors, NAD or NADP as acceptor|delta14-sterol reductase activity	ko00100	Steroid biosynthesis
TraesCS1B02G449100	58.33853183	36.833081	79.84398265	2.167724787	1.116181604	0.040319722	0.51666831	Up	0.756497	1.78676	1.0788	3.03963	2.22707	2.64881	RL3		GO:0003677	DNA binding
TraesCS1B02G449200	250.0560308	145.6779237	354.4341378	2.432998281	1.282735301	0.000286144	0.024155294	Up	4.97054	6.68473	3.07169	18.6818	13.435	11.6393	RL2		GO:0003677	DNA binding
TraesCS1B02G454800	32.26838678	11.06685153	53.46992202	4.831538753	2.272482733	0.010722083	0.259839092	Up	0.179555	0.15803	0.176683	0.346919	0.652144	1.45505	HEX6		GO:0016021,GO:0022857,GO:0016020,GO:0055085,GO:0005215	integral component of membrane|transmembrane transporter activity|membrane|transmembrane transport|transporter activity
TraesCS1B02G455200	406.5373179	158.4574535	654.6171823	4.131185803	2.046555948	3.21E-05	0.004687879	Up	0.873763	0.649963	0.854854	4.76322	2.11865	4.93601	SPCC24B10.10c		GO:0005524	ATP binding
TraesCS1B02G455900	666.3531816	934.964319	397.7420442	0.425408795	-1.233078235	6.88E-05	0.008337141	Down	41.6696	48.4173	58.2114	24.4876	19.0974	15.3857	At2g46140		GO:0009269	response to desiccation
TraesCS1B02G462300	156.7788758	229.4150217	84.14272996	0.366770795	-1.447049329	0.000208306	0.01913545	Down	1.62559	1.20133	1.94212	0.742179	0.71759	0.653462	TTL1		GO:0045454,GO:0005623,GO:0005515	cell redox homeostasis|cell|protein binding
TraesCS1B02G462500	39.01036805	54.7831091	23.237627	0.424175031	-1.237268396	0.049587778	0.565273472	Down	0.728048	0.517302	0.621621	0.395537	0.518405	0.0320112			GO:0003677	DNA binding
TraesCS1B02G463000	10.11682161	1.384807615	18.84883561	13.61115826	3.766717935	0.019522397	0.362486354	Up	0	0	0	0.0987574	0.908037	0.808986	CNBF2260		GO:0016787	hydrolase activity	ko00564	Glycerophospholipid metabolism
TraesCS1B02G472200	35.25054761	16.06825968	54.43283554	3.387599942	1.76026351	0.041398322	0.523003769	Up	0	0.157043	0.55387	0.519955	1.22013	1.86125	PCO2		GO:0016702,GO:0055114	oxidoreductase activity, acting on single donors with incorporation of molecular oxygen, incorporation of two atoms of oxygen|oxidation-reduction process	ko00430	Taurine and hypotaurine metabolism
TraesCS1B02G478800	726.8585027	977.5728434	476.144162	0.487067706	-1.037805764	0.000448624	0.03336059	Down	28.3477	29.6352	27.6464	9.75478	19.602	13.0155	NDPK3	Nucleoside diphosphate kinase [Source:UniProtKB/TrEMBL;Acc:A0A1D5S6C0]	GO:0005524,GO:0004550,GO:0006183,GO:0006228,GO:0006241,GO:0006165	ATP binding|nucleoside diphosphate kinase activity|GTP biosynthetic process|UTP biosynthetic process|CTP biosynthetic process|nucleoside diphosphate phosphorylation	ko00230,ko00240	Purine metabolism|Pyrimidine metabolism
TraesCS1D02G000800	539.6689748	744.1940206	335.1439289	0.450344829	-1.150897999	0.000239589	0.021248229	Down	12.9022	8.32875	13.1972	5.67358	5.9108	5.94017	PNSL5	Peptidyl-prolyl cis-trans isomerase [Source:UniProtKB/TrEMBL;Acc:Q6XPZ6]	GO:0009535,GO:0003755,GO:0006457,GO:0010275,GO:0009533,GO:0043424,GO:0031977,GO:0016853,GO:0000413	chloroplast thylakoid membrane|peptidyl-prolyl cis-trans isomerase activity|protein folding|NAD(P)H dehydrogenase complex assembly|chloroplast stromal thylakoid|protein histidine kinase binding|thylakoid lumen|isomerase activity|protein peptidyl-prolyl isomerization
TraesCS1D02G000900	316.3573999	438.7148497	193.99995	0.442200555	-1.177227259	0.000377299	0.029991479	Down	0	2.85644	0	0	0	0	PNSL5
TraesCS1D02G002700	20.32005843	32.67825172	7.961865147	0.243644159	-2.03715246	0.011506281	0.270108355	Down	0.0867442	0.109243	0.114811	0.0299154	0.00855517	0.0417775	At1g35710		GO:0016021,GO:0005524,GO:0004672,GO:0006468,GO:0005515	integral component of membrane|ATP binding|protein kinase activity|protein phosphorylation|protein binding
TraesCS1D02G010400	101.4520312	137.4922491	65.41181328	0.475749096	-1.071727179	0.011716907	0.273320735	Down	2.31365	2.69341	2.52251	1.58205	1.60902	1.30922	RPL2	Mitochondrial L2 ribosomal protein [Source:UniProtKB/TrEMBL;Acc:Q1AN57]	GO:0016740,GO:0003723,GO:0003735,GO:0006412,GO:0015934,GO:0005840,GO:0009507,GO:0009536,GO:0019843	transferase activity|RNA binding|structural constituent of ribosome|translation|large ribosomal subunit|ribosome|chloroplast|plastid|rRNA binding
TraesCS1D02G017500	12.41822716	3.875964208	20.96049012	5.407813126	2.435045298	0.018422863	0.351059942	Up	0	0.0639726	0.319101	1.21835	0.464597	1.01945	DIR2	Dirigent protein [Source:UniProtKB/TrEMBL;Acc:A0A1D5T1W0]	GO:0048046	apoplast
TraesCS1D02G024400	239.4426498	157.0182991	321.8670005	2.049869362	1.03553197	0.003458335	0.131168168	Up	0.189462	0.453473	0.503585	1.24652	0.79937	1.00606	ABCD1		GO:0016021,GO:0005524,GO:0042626,GO:0055085,GO:0016887	integral component of membrane|ATP binding|ATPase-coupled transmembrane transporter activity|transmembrane transport|ATPase activity
TraesCS1D02G030600	224.6831534	318.8420164	130.5242903	0.409369793	-1.288523443	0.00044546	0.033268295	Down	2.85773	1.82785	3.19424	1.86922	1.44382	0.828259	At2g37660		GO:0005507,GO:0048046,GO:0009579,GO:0042742,GO:0009570	copper ion binding|apoplast|thylakoid|defense response to bacterium|chloroplast stroma
TraesCS1D02G036300	43.15884989	70.24787206	16.06982771	0.228758925	-2.128100062	0.000621573	0.042256808	Down	1.62314	1.29408	0.767028	0.729358	0.213226	0.118292	NUP43		GO:0031080,GO:0009507,GO:0005515	nuclear pore outer ring|chloroplast|protein binding
TraesCS1D02G041900	9.74049421	2.679290875	16.80169755	6.270949416	2.648683882	0.031069469	0.454721244	Up	0	0.0330982	0.0635586	0.237284	0.192031	0.262318
TraesCS1D02G042200	18.3113161	29.09235554	7.530276666	0.25884039	-1.949865337	0.021735799	0.382986496	Down	0.0702382	0.138084	0.139941	0.0453422	0.0154002	0.0489351	PIK6-NP
TraesCS1D02G052700	53.83857176	3.138398223	104.5387453	33.30958594	5.057865515	0.001060913	0.061312307	Up	0	0.0555884	0.225095	0.94238	2.59071	5.4895	SWEET14	Bidirectional sugar transporter SWEET [Source:UniProtKB/TrEMBL;Acc:W5ALR7]	GO:0016021,GO:0005886,GO:0008643	integral component of membrane|plasma membrane|carbohydrate transport
TraesCS1D02G058300	2478.212688	3715.795237	1240.630139	0.333880114	-1.582597925	2.11E-08	1.28E-05	Down	18.2782	13.6396	13.2102	5.23022	7.19428	4.9404	HEMA1	Glutamyl-tRNA reductase [Source:UniProtKB/TrEMBL;Acc:A0A1D5T5B1]	GO:0055114,GO:0050661,GO:0008883,GO:0033014,GO:0006782	oxidation-reduction process|NADP binding|glutamyl-tRNA reductase activity|tetrapyrrole biosynthetic process|protoporphyrinogen IX biosynthetic process	ko00860	Porphyrin and chlorophyll metabolism
TraesCS1D02G060600	10.72311798	1.670751823	19.77548414	11.83627866	3.565143662	0.019305386	0.360043287	Up	0	0.176889	0	0.926045	0.804209	0	AZG1		GO:0016021,GO:0022857,GO:0016020,GO:0055085,GO:0005345,GO:0015854,GO:0015853	integral component of membrane|transmembrane transporter activity|membrane|transmembrane transport|purine nucleobase transmembrane transporter activity|guanine transport|adenine transport
TraesCS1D02G061400	80.57498372	108.1584056	52.99156186	0.489944	-1.029311235	0.044068708	0.535928208	Down	1.37792	0.82316	1.33738	1.14561	0.708265	0.233397			GO:0005515	protein binding
TraesCS1D02G064500	305.2244586	408.7263824	201.7225347	0.493539305	-1.018763111	0.002572136	0.109610814	Down	4.0597	3.50741	4.30648	1.44938	1.71059	3.77682	Os05g0123100	Glycosyltransferases [Source:UniProtKB/TrEMBL;Acc:A0A1D5T2J7]	GO:0016021,GO:0016020,GO:0000139,GO:0015018,GO:0071555	integral component of membrane|membrane|Golgi membrane|galactosylgalactosylxylosylprotein 3-beta-glucuronosyltransferase activity|cell wall organization
TraesCS1D02G068000	49.37950251	31.35437448	67.40463054	2.149767988	1.104180966	0.036780537	0.491773768	Up	0.330389	0.210084	0.297287	0.936465	0.488933	0.691834	MTERF18		GO:0006355,GO:0003690	regulation of transcription, DNA-templated|double-stranded DNA binding
TraesCS1D02G073100	126.8305065	184.9637068	68.69730623	0.371409653	-1.428916782	0.00033216	0.027180906	Down	3.69333	3.51948	1.85153	0.891204	1.43303	1.10847	CCR3		GO:0016021,GO:0005524,GO:0004672,GO:0006468	integral component of membrane|ATP binding|protein kinase activity|protein phosphorylation
TraesCS1D02G076600	108.040459	60.53519569	155.5457224	2.569508871	1.361492633	0.001695009	0.083181396	Up	0.755618	1.34829	1.10328	3.4069	3.13856	4.60978	ANN5		GO:0005509,GO:0005544	calcium ion binding|calcium-dependent phospholipid binding
TraesCS1D02G077600	20.09978073	8.702492396	31.49706906	3.619315896	1.855717032	0.037648457	0.498184704	Up	0	0.0260178	0.0650143	0.328268	0.241717	0.0561077	LACS1		GO:0003824	catalytic activity	ko00071,ko00061,ko04146,ko02024,ko01212	Fatty acid degradation|Fatty acid biosynthesis|Peroxisome|Quorum sensing|Fatty acid metabolism
TraesCS1D02G080900	7.568034905	0.368782993	14.76728682	40.04329677	5.323488851	0.005557816	0.176505638	Up	0	0	0.025771	0.04578	0.539814	0.52215	GSVIVT00037159001	Peroxidase [Source:UniProtKB/TrEMBL;Acc:A0A341PFE8]	GO:0004601,GO:0020037,GO:0006979,GO:0042744,GO:0055114	peroxidase activity|heme binding|response to oxidative stress|hydrogen peroxide catabolic process|oxidation-reduction process	ko00940	Phenylpropanoid biosynthesis
TraesCS1D02G084500	121.1066246	174.1946945	68.01855463	0.390474319	-1.356700429	0.005003008	0.164698114	Down	2.65389	5.72534	6.15162	2.74583	1.59614	1.31174
TraesCS1D02G086700	236.5609359	368.2482933	104.8735785	0.284790399	-1.812027583	1.60E-07	7.14E-05	Down	2.64268	2.18873	2.6506	1.07651	0.740267	0.873987			GO:0030170,GO:0003824,GO:0009058	pyridoxal phosphate binding|catalytic activity|biosynthetic process	ko00710,ko01200,ko01210,ko01230,ko00250,ko00220	Carbon fixation in photosynthetic organisms|Carbon metabolism|2-Oxocarboxylic acid metabolism|Biosynthesis of amino acids|Alanine, aspartate and glutamate metabolism|Arginine biosynthesis
TraesCS1D02G090800	66.10484485	98.56597667	33.64371303	0.341331909	-1.550752804	0.01740338	0.341114901	Down	0.860065	2.8151	2.66658	0.799142	0.709474	1.53096	At1g28600		GO:0016788	hydrolase activity, acting on ester bonds
TraesCS1D02G092200	277.2951059	375.2891519	179.3010599	0.477767766	-1.065618572	0.00198527	0.092201705	Down	3.04377	1.79749	2.46692	1.53772	1.32057	1.26609	DEGP2		GO:0004252,GO:0006508,GO:0005515	serine-type endopeptidase activity|proteolysis|protein binding
TraesCS1D02G092900	86.24676383	127.4174433	45.07608437	0.353766982	-1.499128691	0.003188478	0.12523322	Down	0.715612	2.56597	2.15198	0.906745	0.626441	0.720532			GO:0005515	protein binding
TraesCS1D02G094400	64.97672576	97.54508532	32.40836621	0.332239867	-1.589702894	0.001809314	0.086686878	Down	1.36337	0.941995	0.829973	0.795848	0.250976	0.389376	DAPB1		GO:0055114,GO:0009089,GO:0008839,GO:0070402	oxidation-reduction process|lysine biosynthetic process via diaminopimelate|4-hydroxy-tetrahydrodipicolinate reductase|NADPH binding	ko01230,ko00261,ko00300	Biosynthesis of amino acids|Monobactam biosynthesis|Lysine biosynthesis
TraesCS1D02G096400	195.0575532	34.59284776	355.5222587	10.27733424	3.361394198	0.003636806	0.134897603	Up	0.587792	0.717643	0.868183	4.059	11.7883	5.45637	PER22	Peroxidase [Source:UniProtKB/TrEMBL;Acc:W5AL94]	GO:0046872,GO:0004601,GO:0020037,GO:0006979,GO:0005576,GO:0042744,GO:0055114	metal ion binding|peroxidase activity|heme binding|response to oxidative stress|extracellular region|hydrogen peroxide catabolic process|oxidation-reduction process	ko00940	Phenylpropanoid biosynthesis
TraesCS1D02G103700	23.97222878	11.75352157	36.19093599	3.07915681	1.62253534	0.026079726	0.416807455	Up	0.089515	0.0137674	0.0389703	0.248093	0.125316	0.14843	GCP4	Gamma-tubulin complex component [Source:UniProtKB/TrEMBL;Acc:W5AMA8]	GO:0005737,GO:0000226,GO:0005874,GO:0043622,GO:0005815,GO:0007020,GO:0043015,GO:0000922,GO:0009624,GO:0009506	cytoplasm|microtubule cytoskeleton organization|microtubule|cortical microtubule organization|microtubule organizing center|microtubule nucleation|gamma-tubulin binding|spindle pole|response to nematode|plasmodesma
TraesCS1D02G109200	121.6369473	217.8503774	25.42351722	0.116701736	-3.099102073	2.61E-06	0.00066418	Down	1.02267	1.21956	1.99778	0.339832	0.166513	0.112613	At1g09390		GO:0016788,GO:0016021	hydrolase activity, acting on ester bonds|integral component of membrane
TraesCS1D02G113900	26.99135464	10.91573866	43.06697063	3.945401404	1.980172087	0.010017145	0.249277395	Up	0.0245424	0.00690812	0.0461527	0.261217	0.185518	0.348432	NET4A		GO:0003779	actin binding
TraesCS1D02G114300	40.45090933	13.92211898	66.97969967	4.811027672	2.266345098	0.000257548	0.0224321	Up	0.0910581	0.102952	0.188671	1.04296	0.648793	0.756426	ATG18D		GO:0005515	protein binding
TraesCS1D02G116100	36.66602726	21.19117295	52.14088158	2.460500025	1.298951531	0.038299729	0.502911105	Up	0.964596	1.04463	0.743428	2.8253	2.82843	3.57742
TraesCS1D02G116800	41.82788302	65.80784147	17.84792457	0.271212733	-1.88250318	0.006765763	0.198593601	Down	1.8557	5.95266	4.11207	0.844623	1.39987	1.01678	ATS3A		GO:0005515	protein binding
TraesCS1D02G117100	4.38531338	0.368782993	8.401843766	22.78262266	4.50986193	0.046223979	0.547755793	Up	0	0	0.0239017	0.105136	0.289371	0.308502
TraesCS1D02G120100	7.730676453	1.670751823	13.79060108	8.254129007	3.045115987	0.039124315	0.509715982	Up	0	0.100658	0	0.513105	0.18568	0.147731	UGT75C1	Glycosyltransferase [Source:UniProtKB/TrEMBL;Acc:A0A1D5T513]	GO:0016758	transferase activity, transferring hexosyl groups
TraesCS1D02G120500	874.5130751	1293.005387	456.0207634	0.352682802	-1.503556866	9.78E-07	0.000309766	Down	24.5024	20.0325	21.7099	10.5938	5.90439	9.8708	LRX3		GO:0005515	protein binding
TraesCS1D02G123200	66.31551214	33.99464338	98.63638091	2.901527155	1.536812431	0.002083013	0.095609304	Up	0.0945449	0.23109	0.185773	0.929302	0.430257	0.378137	CHUP1		GO:0016021	integral component of membrane
TraesCS1D02G123700	14.02339993	4.899474401	23.14732546	4.724450739	2.240146612	0.025866756	0.414888341	Up	0	0.029864	0.0768713	0.291694	0.179764	0.233698	HXK7	Phosphotransferase [Source:UniProtKB/TrEMBL;Acc:W5ANL6]	GO:0005975,GO:0005524,GO:0006096,GO:0016773,GO:0004396,GO:0001678,GO:0005536,GO:0005623	carbohydrate metabolic process|ATP binding|glycolytic process|phosphotransferase activity, alcohol group as acceptor|hexokinase activity|cellular glucose homeostasis|glucose binding|cell	ko04066,ko00524,ko00052,ko01200,ko00051,ko00010,ko00520,ko00500,ko00521	HIF-1 signaling pathway|Neomycin, kanamycin and gentamicin biosynthesis|Galactose metabolism|Carbon metabolism|Fructose and mannose metabolism|Glycolysis / Gluconeogenesis|Amino sugar and nucleotide sugar metabolism|Starch and sucrose metabolism|Streptomycin biosynthesis
TraesCS1D02G125800	984.7428844	1371.267996	598.2177727	0.436251538	-1.196767877	0.003162848	0.124726539	Down	21.5287	25.8967	30.6433	12.3771	12.7079	21.8618	CML18		GO:0005509	calcium ion binding
TraesCS1D02G126900	97.15136588	57.19409848	137.1086333	2.397251411	1.261381219	0.003855256	0.139508793	Up	0.722623	0.862184	0.642472	3.43162	1.28385	1.93258	PYL5		GO:0005634,GO:0005829,GO:0009738,GO:0009651,GO:1905183,GO:0009845,GO:0009414	nucleus|cytosol|abscisic acid-activated signaling pathway|response to salt stress|negative regulation of protein serine/threonine phosphatase activity|seed germination|response to water deprivation	ko04075	Plant hormone signal transduction
TraesCS1D02G128000	77.14289223	107.6636188	46.62216563	0.433035469	-1.207442898	0.028649882	0.437158153	Down	1.14001	2.557	1.87513	1.37055	0.402835	0.446667	ZIP7		GO:0016021,GO:0030001,GO:0016020,GO:0055085,GO:0046873,GO:0005385,GO:0006811,GO:0071577	integral component of membrane|metal ion transport|membrane|transmembrane transport|metal ion transmembrane transporter activity|zinc ion transmembrane transporter activity|ion transport|zinc ion transmembrane transport
TraesCS1D02G128400	10.40867951	3.875964208	16.94139481	4.370885257	2.127925505	0.047141827	0.552739579	Up	0	0	0.0570735	0.189392	0.116452	0	IQM5
TraesCS1D02G141000	99.90813528	46.87711251	152.9391581	3.262555005	1.706002225	8.45E-05	0.009904792	Up	1.1484	1.21259	0.732442	5.058	4.17515	3.0445	AIRP2
TraesCS1D02G141400	72.67027838	42.38632786	102.9542289	2.428949006	1.280332202	0.025786042	0.414291191	Up	0.204055	0.655002	0.78909	1.99805	1.6352	0.761943	LSI2		GO:0016021,GO:0055085	integral component of membrane|transmembrane transport
TraesCS1D02G142300	70.70479138	40.06366227	101.3459205	2.529621975	1.338921806	0.005243961	0.170185048	Up	0.216408	0.459434	0.565533	1.84186	0.733779	1.24488	sap49		GO:0003676	nucleic acid binding	ko03040	Spliceosome
TraesCS1D02G143900	45.51400662	71.20346381	19.82454944	0.278421138	-1.844659348	0.001915722	0.089847612	Down	0.260994	0.183823	0.294481	0.13524	0.0656377	0.0886336			GO:0005515	protein binding
TraesCS1D02G144000	38.42507555	65.8452885	11.00486261	0.167132119	-2.58093908	0.000145743	0.01481687	Down	0.338183	0.308011	0.357031	0.204942	0.0270818	0	CPN60I		GO:0005737,GO:0005524,GO:0006457,GO:0042026	cytoplasm|ATP binding|protein folding|protein refolding	ko03018	RNA degradation
TraesCS1D02G146500	159.4781879	221.1748546	97.78152112	0.442100533	-1.177553621	0.0085848	0.226961518	Down	3.94333	1.99522	1.80019	1.51416	1.24639	1.31909		Eukaryotic translation initiation factor isoform 4E-2 [Source:UniProtKB/Swiss-Prot;Acc:Q03389]	GO:0005737,GO:0005634,GO:0003723,GO:0003743,GO:0005829,GO:0006417,GO:0050687,GO:0009615,GO:0006413,GO:0006412,GO:0005515	cytoplasm|nucleus|RNA binding|translation initiation factor activity|cytosol|regulation of translation|negative regulation of defense response to virus|response to virus|translational initiation|translation|protein binding	ko04066,ko03013,ko04151,ko04150	HIF-1 signaling pathway|RNA transport|PI3K-Akt signaling pathway|mTOR signaling pathway
TraesCS1D02G146600	31.68253682	13.47929316	49.88578049	3.700919618	1.887883801	0.004381726	0.150943233	Up	0	0.110653	0.344351	0.383022	0.779482	0.662408	CESA7	Cellulose synthase [Source:UniProtKB/TrEMBL;Acc:A0A341PFX7]	GO:0016020,GO:0016760,GO:0030244	membrane|cellulose synthase (UDP-forming) activity|cellulose biosynthetic process
TraesCS1D02G149800	408.8651221	599.0726835	218.6575607	0.364993375	-1.454057817	0.005401588	0.173610935	Down	15.7772	24.742	20.8656	17.1369	4.17906	2.2916	RNS1		GO:0003723,GO:0033897	RNA binding|ribonuclease T2 activity
TraesCS1D02G155400	132.2404916	211.4494339	53.03154937	0.250800148	-1.995389894	7.44E-07	0.000247085	Down	6.55716	7.35493	4.51787	1.86539	1.86911	1.61526
TraesCS1D02G155900	657.6672649	418.5684732	896.7660566	2.142459631	1.099268021	0.000266743	0.023013755	Up	10.3899	6.33715	5.15767	18.7441	14.3728	16.8106			GO:0016021	integral component of membrane
TraesCS1D02G157000	5.977846591	11.02062772	0.935065465	0.084846843	-3.558995217	0.047153315	0.552745301	Down	0.272185	0.023563	0.145128	0.0141432	0.0271514	0	CKX3		GO:0016491,GO:0003824,GO:0071949,GO:0055114,GO:0009690,GO:0019139,GO:0050660	oxidoreductase activity|catalytic activity|FAD binding|oxidation-reduction process|cytokinin metabolic process|cytokinin dehydrogenase activity|flavin adenine dinucleotide binding	ko00908	Zeatin biosynthesis
TraesCS1D02G160200	8.173259605	15.23679382	1.10972539	0.072831949	-3.779284738	0.011891053	0.276068344	Down	0.0825504	0.157257	0.0736408	0.0326697	0	0	TRAF1B		GO:0005515	protein binding
TraesCS1D02G164300	867.4368548	551.3295463	1183.544163	2.146709117	1.102126716	0.000154049	0.015495957	Up	21.3959	14.5377	13.7678	38.6416	31.904	39.4278	DBP
TraesCS1D02G165600	2638.262163	3746.696185	1529.82814	0.408313902	-1.292249405	5.63E-06	0.001223215	Down	36.3757	24.0437	24.2394	19.033	15.5538	9.95596	HEMA1	Glutamyl-tRNA reductase [Source:UniProtKB/TrEMBL;Acc:A0A1D5SYU3]	GO:0055114,GO:0050661,GO:0008883,GO:0033014,GO:0006782	oxidation-reduction process|NADP binding|glutamyl-tRNA reductase activity|tetrapyrrole biosynthetic process|protoporphyrinogen IX biosynthetic process	ko00860	Porphyrin and chlorophyll metabolism
TraesCS1D02G166000	48.60855903	69.19427771	28.02284035	0.40498783	-1.304049541	0.015129076	0.314130867	Down	0.24365	0.0762716	0.0669754	0	0.0461702	0			GO:0005515	protein binding
TraesCS1D02G167600	191.9251894	269.6755951	114.1747838	0.423378259	-1.239980909	0.002533156	0.10850434	Down	6.4063	7.85564	8.36648	3.82485	3.51021	2.93672	CBSX5
TraesCS1D02G172100	56.64202678	31.38617546	81.8978781	2.609361507	1.383696832	0.009322412	0.238943224	Up	0	1.03794	0	12.04	7.77753	0
TraesCS1D02G173700	52.97850319	72.26797737	33.68902901	0.466168146	-1.101077669	0.049011595	0.563177344	Down	2.88595	2.43046	3.48465	2.48568	1.49854	1.39408			GO:0016021,GO:0016020	integral component of membrane|membrane
TraesCS1D02G177000	88.71752332	129.840275	47.59477163	0.366564008	-1.447862956	0.033376777	0.47090417	Down	0	5.05357	7.05845	1.9842	3.37187	0.710614	SAUR32		GO:0009733	response to auxin	ko04075	Plant hormone signal transduction
TraesCS1D02G185400	39.23046516	53.63292415	24.82800617	0.462924716	-1.111150504	0.042885144	0.529451322	Down	0.123915	0.691409	0.238144	0.174523	0.238151	0.156508	RPA1A
TraesCS1D02G188500	515.8339382	184.2091375	847.458739	4.600524983	2.201798502	0.025167188	0.408658426	Up	4.96209	3.47264	4.17856	38.2664	11.5576	8.11676	ADT6		GO:0004664,GO:0009094	prephenate dehydratase activity|L-phenylalanine biosynthetic process
TraesCS1D02G201400	94.56935198	132.2804446	56.85825936	0.429831178	-1.218157961	0.009415273	0.239665426	Down	5.92976	11.6765	8.58099	4.59878	2.75054	5.20214
TraesCS1D02G202100	125.43511	179.2494948	71.62072519	0.399558868	-1.323520021	0.005744133	0.180007973	Down	4.53254	3.32403	4.9562	3.19226	2.01777	0.472827	CLPP4	ATP-dependent Clp protease proteolytic subunit [Source:UniProtKB/TrEMBL;Acc:A0A1D5SW54]	GO:0009535,GO:0004252,GO:0006508,GO:0048510,GO:0009840,GO:0009941,GO:0009658	chloroplast thylakoid membrane|serine-type endopeptidase activity|proteolysis|regulation of timing of transition from vegetative to reproductive phase|chloroplastic endopeptidase Clp complex|chloroplast envelope|chloroplast organization	ko04112	Cell cycle - Caulobacter
TraesCS1D02G202200	98.25487179	135.2579984	61.25174517	0.452851187	-1.142891055	0.007885249	0.216351556	Down	1.73869	1.91322	2.38896	0.981014	0.932761	1.05843
TraesCS1D02G202500	7.260886071	1.106348978	13.41542316	12.12585127	3.600014128	0.017480098	0.341671366	Up	0	0	0.116742	0.455715	0.402314	0.729446	Os05g0344400	CASP-like protein [Source:UniProtKB/TrEMBL;Acc:A0A1D5SY57]	GO:0016021,GO:0005886	integral component of membrane|plasma membrane
TraesCS1D02G206600	27.80769735	43.35200485	12.26338985	0.282879417	-1.821740889	0.012980084	0.28903765	Down	0.196295	0.167939	0.199387	0.157753	0.0427224	0.0212505	PCMP-E90		GO:0005515	protein binding
TraesCS1D02G207000	18.8116434	31.63269125	5.990595557	0.189379889	-2.400644962	0.006143618	0.186889658	Down	0.512973	0.664241	0.672443	0.120235	0.286029	0	Cht8		GO:0005975,GO:0004568,GO:0006032,GO:0016998	carbohydrate metabolic process|chitinase activity|chitin catabolic process|cell wall macromolecule catabolic process	ko00520	Amino sugar and nucleotide sugar metabolism
TraesCS1D02G212200	123.690855	44.26967124	203.1120387	4.588062956	2.197885188	0.022283479	0.386685241	Up	0.117944	0.223219	0.367605	0.574776	0.820589	1.61844	PAE9	Pectin acetylesterase [Source:UniProtKB/TrEMBL;Acc:A0A341PL69]	GO:0016787,GO:0005576,GO:0005618,GO:0071555	hydrolase activity|extracellular region|cell wall|cell wall organization
TraesCS1D02G214600	58.74330993	22.14345375	95.3431661	4.305704393	2.106249275	0.024512674	0.404153099	Up	0.141074	0.505993	0.256677	0.543858	1.53874	2.92172	QWRF7
TraesCS1D02G217600	258.3222771	386.4298536	130.2147005	0.336968532	-1.569314224	3.76E-05	0.00532929	Down	16.8457	9.31814	12.699	4.88112	4.81468	4.03788	CPN10-1		GO:0005737,GO:0006457	cytoplasm|protein folding
TraesCS1D02G218900	115.1819105	212.655951	17.70787008	0.083270043	-3.586058629	0.000642224	0.043263841	Down	5.2437	13.2245	15.4924	0.697951	1.16943	1.33879		PRA1 family protein [Source:UniProtKB/TrEMBL;Acc:A0A1D5SXY3]	GO:0016021	integral component of membrane
TraesCS1D02G222600	147.910259	92.63378968	203.1867283	2.193440741	1.13319573	0.003827273	0.138722004	Up	1.02958	1.8196	1.53778	3.3381	3.5894	3.21291	PGDH2	D-3-phosphoglycerate dehydrogenase [Source:UniProtKB/TrEMBL;Acc:A0A1D5SSH8]	GO:0051287,GO:0055114,GO:0016616,GO:0004617,GO:0006564	NAD binding|oxidation-reduction process|oxidoreductase activity, acting on the CH-OH group of donors, NAD or NADP as acceptor|phosphoglycerate dehydrogenase activity|L-serine biosynthetic process	ko00260,ko01200,ko00680,ko01230	Glycine, serine and threonine metabolism|Carbon metabolism|Methane metabolism|Biosynthesis of amino acids
TraesCS1D02G223000	29.17064438	12.31029698	46.03099178	3.739226752	1.902739961	0.018813243	0.354946585	Up	0.301416	0.522342	0.174772	0.559946	1.24409	1.74203	1MMP		GO:0008270,GO:0004222,GO:0008237,GO:0031012,GO:0006508	zinc ion binding|metalloendopeptidase activity|metallopeptidase activity|extracellular matrix|proteolysis
TraesCS1D02G223400	51.71060838	69.1189245	34.30229225	0.496279311	-1.010775781	0.043981366	0.535583692	Down	2.1444	2.96558	1.7055	0.285678	1.74778	1.74411			GO:0016021	integral component of membrane
TraesCS1D02G224100	4.21402953	0	8.42805906	Inf	Inf	0.018921576	0.355971163	Up	0	0	0	0.266525	0.437997	0.311858	OsI_19565
TraesCS1D02G228900	75.54033745	132.6802349	18.40044005	0.138682601	-2.850141296	7.89E-08	3.93E-05	Down	0.64257	0.474246	0.794837	0.25471	0.126167	0.0385797	FER		GO:0005524,GO:0004672,GO:0006468	ATP binding|protein kinase activity|protein phosphorylation
TraesCS1D02G230000	106.2540428	142.4491503	70.05893532	0.491817151	-1.023806047	0.017218287	0.339040858	Down	1.63043	2.54228	2.07748	1.15116	1.444	0.887941	Os05g0358500		GO:0003824,GO:0004722,GO:0006470	catalytic activity|protein serine/threonine phosphatase activity|protein dephosphorylation
TraesCS1D02G231000	68.7794326	39.86859073	97.69027446	2.450306687	1.292962332	0.008742198	0.229812647	Up	0.107567	0.163919	0.204807	0.712652	0.314339	0.606082			GO:0016491,GO:0003824,GO:0055114,GO:0006631,GO:0003857	oxidoreductase activity|catalytic activity|oxidation-reduction process|fatty acid metabolic process|3-hydroxyacyl-CoA dehydrogenase activity	ko01212,ko00592,ko00071	Fatty acid metabolism|alpha-Linolenic acid metabolism|Fatty acid degradation
TraesCS1D02G236200	184.4386428	258.2211282	110.6561574	0.428532546	-1.222523318	0.000909208	0.055098937	Down	1.16599	1.1285	0.975582	0.776016	0.385953	0.448229	BON3		GO:0005544,GO:0060548	calcium-dependent phospholipid binding|negative regulation of cell death
TraesCS1D02G236300	34.65619954	19.79833146	49.51406762	2.500921238	1.322459623	0.032335953	0.464273272	Up	0.10369	0.0761902	0.233723	0.644964	0.212828	0.525733	BRN1		GO:0003676,GO:0003723	nucleic acid binding|RNA binding
TraesCS1D02G240300	49.9477554	68.69066338	31.20484742	0.45428077	-1.13834386	0.045032526	0.540774191	Down	1.82628	1.43339	1.38151	0.902737	1.11349	0.310713
TraesCS1D02G241700	11.76580041	1.016024622	22.51557621	22.16046315	4.469916129	0.02095367	0.375959687	Up	0	0.0227397	0.0565116	0.0562793	0.195102	1.151
TraesCS1D02G251700	16.42569022	26.99443922	5.856941217	0.216968434	-2.204442926	0.026092652	0.416807455	Down	0.826556	0.473037	0.720356	0.383087	0	0	BG		GO:0004190,GO:0006508	aspartic-type endopeptidase activity|proteolysis
TraesCS1D02G254800	201.9829794	274.1090948	129.856864	0.473741537	-1.077827923	0.003664539	0.135324169	Down	1.50417	1.48584	1.8041	1.37616	1.00653	0.554709			GO:0016021	integral component of membrane
TraesCS1D02G257300	29.07940142	44.16265892	13.99614393	0.316922583	-1.65779763	0.02504076	0.407851364	Down	0.290791	0.119538	0.283034	0.185976	0.0726214	0.0453718			GO:0071949	FAD binding
TraesCS1D02G257700	84.32239301	52.82510269	115.8196833	2.192512223	1.132584886	0.011297499	0.267087136	Up	2.03188	0.725528	1.55389	4.88698	1.60937	3.43433	MYBC1		GO:0005634,GO:0003677	nucleus|DNA binding
TraesCS1D02G259300	72.03132976	100.2255447	43.83711481	0.43738465	-1.193025504	0.020633135	0.372816329	Down	0.419333	0.431236	0.466618	0.517328	0.117492	0.128793	At3g14460		GO:0043531	ADP binding
TraesCS1D02G259500	377.3309913	549.9647922	204.6971904	0.372200536	-1.425847963	1.76E-05	0.00297163	Down	21.6095	21.4454	26.479	8.50625	13.1069	5.87057			GO:0046872,GO:0030001	metal ion binding|metal ion transport
TraesCS1D02G262300	941.2071293	1303.307251	579.1070073	0.444336519	-1.170275377	6.09E-05	0.007659151	Down	9.12454	8.22588	8.58448	5.0624	4.58951	4.43874	RUS6
TraesCS1D02G263400	387.6219361	550.5552062	224.6886661	0.408112871	-1.292959882	8.19E-05	0.009638727	Down	11.0907	9.96624	11.1204	8.77596	4.13163	4.78713			GO:0046872,GO:0020037,GO:0070469,GO:0009055,GO:0005739,GO:0055114,GO:0022900,GO:0005758	metal ion binding|heme binding|respirasome|electron transfer activity|mitochondrion|oxidation-reduction process|electron transport chain|mitochondrial intermembrane space	ko04214,ko02020,ko04115,ko00920,ko04215,ko04210	Apoptosis - fly|Two-component system|p53 signaling pathway|Sulfur metabolism|Apoptosis - multiple species|Apoptosis
TraesCS1D02G265400	51.02193766	72.30299822	29.7408771	0.411336706	-1.281608278	0.027335237	0.426766507	Down	0.645523	1.93147	1.64918	1.40264	0	0.356787	SWEET1A	Bidirectional sugar transporter SWEET [Source:UniProtKB/TrEMBL;Acc:A0A1D5SPS7]	GO:0016021,GO:0008643	integral component of membrane|carbohydrate transport
TraesCS1D02G266700	57.23093839	37.99473348	76.46714329	2.012572172	1.00904052	0.044848213	0.540187443	Up	0.172869	0.138828	0.295432	0.63626	0.293002	0.593561	GUX1	Hexosyltransferase [Source:UniProtKB/TrEMBL;Acc:A0A1D5SU05]	GO:0016021,GO:0016757	integral component of membrane|transferase activity, transferring glycosyl groups
TraesCS1D02G268900	27.41135178	41.55712713	13.26557643	0.319213029	-1.647408557	0.020228462	0.370015526	Down	0.771762	1.52824	0.839861	0.412878	0.60455	0	MYB308	R2R3-MYB protein [Source:UniProtKB/TrEMBL;Acc:G9DR66]	GO:0003677,GO:0005634	DNA binding|nucleus
TraesCS1D02G269900	60.38397902	35.28912664	85.47883141	2.422242757	1.276343459	0.013153799	0.2912527	Up	0.275479	0.815915	0.442821	3.01631	2.496	1.52771	NPF5.10
TraesCS1D02G271100	231.1865826	377.5411844	84.83198081	0.224695965	-2.153953876	0.011407163	0.268781665	Down	5.15858	19.1586	13.4533	5.23662	2.41619	0.590339			GO:0016021	integral component of membrane
TraesCS1D02G273800	264.5600111	360.7246494	168.3953727	0.466825245	-1.099045514	0.004663952	0.156936565	Down	3.10967	5.15546	2.43169	0.814745	1.66608	2.47631	CRK8		GO:0005524,GO:0004672,GO:0006468	ATP binding|protein kinase activity|protein phosphorylation
TraesCS1D02G275000	137.7667264	90.54378454	184.9896683	2.043096269	1.030757184	0.025263204	0.409641043	Up	0.460748	0.284984	0.430372	0.814039	1.0695	0.896943	NEK4		GO:0005524,GO:0004672,GO:0006468	ATP binding|protein kinase activity|protein phosphorylation
TraesCS1D02G275500	16.44471266	31.90297414	0.986451176	0.030920352	-5.015299468	0.008555323	0.226867428	Down	0	0.538704	0.75773	0	0	0	NAC090		GO:0005634,GO:0003677,GO:0006355	nucleus|DNA binding|regulation of transcription, DNA-templated
TraesCS1D02G276500	53.75682566	26.06151795	81.45213338	3.125379479	1.64403137	0.022044459	0.384575131	Up	0.190512	0.2169	0.158829	1.4398	0.733289	0.433617	SPCC320.08		GO:0016021,GO:0022857,GO:0055085	integral component of membrane|transmembrane transporter activity|transmembrane transport
TraesCS1D02G278700	6.223224745	12.11763243	0.328817059	0.027135421	-5.203678894	0.00825356	0.22303339	Down	0.0559886	0.0270373	0.0303993	0	0.0062766	0	CRR2		GO:0005515	protein binding
TraesCS1D02G281300	56.42267743	19.19559681	93.64975805	4.878710413	2.286499851	3.60E-05	0.00510975	Up	0.28043	0.260229	0.254925	1.43785	0.8871	1.68093	AKR4C9		GO:0016491,GO:0055114	oxidoreductase activity|oxidation-reduction process
TraesCS1D02G284300	3.740751829	7.481503657	0	0	#NAME?	0.026655702	0.420663049	Down	0.676008	0.513342	0.461663	0	0	0	H2B.11	Histone H2B [Source:UniProtKB/TrEMBL;Acc:A0A1D6RFR1]	GO:0005634,GO:0003677,GO:0000786,GO:0046982	nucleus|DNA binding|nucleosome|protein heterodimerization activity
TraesCS1D02G287300	95.79799793	145.0954717	46.50052418	0.320482257	-1.64168361	0.000301906	0.02516836	Down	1.11245	0.949667	0.789669	0.569349	0.309209	0.222508	ADE17		GO:0003824,GO:0003937,GO:0004643,GO:0006164	catalytic activity|IMP cyclohydrolase activity|phosphoribosylaminoimidazolecarboxamide formyltransferase activity|purine nucleotide biosynthetic process	ko00230,ko00670	Purine metabolism|One carbon pool by folate
TraesCS1D02G288800	30.41330159	16.40407318	44.42252999	2.708018277	1.437237476	0.025686531	0.413289777	Up	2.17814	0.916101	1.28009	5.71313	3.21635	3.62444
TraesCS1D02G292000	270.1387551	406.9341782	133.3433319	0.327677888	-1.609649775	0.001156812	0.06529056	Down	6.04556	9.32896	11.1835	3.28525	3.61512	2.2936	NFD4		GO:0016021	integral component of membrane
TraesCS1D02G292100	12.68110131	1.670751823	23.6914508	14.18011369	3.825797195	0.00973343	0.24449789	Up	0	0.0388692	0	0.523815	0.132991	0.0883487	At3g08860		GO:0030170,GO:0003824,GO:0008483	pyridoxal phosphate binding|catalytic activity|transaminase activity	ko00260,ko00250,ko00280,ko00270	Glycine, serine and threonine metabolism|Alanine, aspartate and glutamate metabolism|Valine, leucine and isoleucine degradation|Cysteine and methionine metabolism
TraesCS1D02G292700	30.82809344	53.19655725	8.45962963	0.159025886	-2.652666474	0.000170393	0.016638145	Down	0.947188	1.17172	0.412435	0.204656	0.106755	0.151691	WRKY24		GO:0003700,GO:0043565,GO:0005634,GO:0006355	DNA-binding transcription factor activity|sequence-specific DNA binding|nucleus|regulation of transcription, DNA-templated
TraesCS1D02G293900	83.80451345	134.8220907	32.78693622	0.243186677	-2.039863902	0.001113295	0.06313596	Down	2.22767	4.59495	4.07581	0.998541	0.420088	1.3436	ZIP5		GO:0016021,GO:0030001,GO:0016020,GO:0055085,GO:0046873,GO:0005385,GO:0071577	integral component of membrane|metal ion transport|membrane|transmembrane transport|metal ion transmembrane transporter activity|zinc ion transmembrane transporter activity|zinc ion transmembrane transport
TraesCS1D02G294000	5.196443746	10.39288749	0	0	#NAME?	0.005522988	0.175902168	Down	0	0.162459	0.310869	0	0	0	ZIP9		GO:0016021,GO:0030001,GO:0016020,GO:0055085,GO:0046873,GO:0005385,GO:0071577	integral component of membrane|metal ion transport|membrane|transmembrane transport|metal ion transmembrane transporter activity|zinc ion transmembrane transporter activity|zinc ion transmembrane transport
TraesCS1D02G300500	7.385683279	0	14.77136656	Inf	Inf	0.033673598	0.472574231	Up	0	0	0	0	0.33924	1.0948	WRKY54		GO:0003700,GO:0043565,GO:0005634,GO:0006355	DNA-binding transcription factor activity|sequence-specific DNA binding|nucleus|regulation of transcription, DNA-templated
TraesCS1D02G303100	41.44141867	63.70181937	19.18101796	0.301106282	-1.731655289	0.002902725	0.118194827	Down	4.06198	3.83956	1.62604	0.817149	0.933214	1.2148	At2g38640
TraesCS1D02G303700	118.153226	167.6810611	68.62539092	0.40926143	-1.288905384	0.0023319	0.10254882	Down	0.96746	1.31565	0.998119	0.648447	0.578824	0.207723	At5g49770		GO:0016021,GO:0005524,GO:0004672,GO:0004674,GO:0006468,GO:0005515	integral component of membrane|ATP binding|protein kinase activity|protein serine/threonine kinase activity|protein phosphorylation|protein binding
TraesCS1D02G305000	89.39678007	120.605799	58.18776113	0.482462382	-1.051511635	0.020731927	0.373845109	Down	10.8061	9.43812	9.25412	3.00391	7.30554	2.75775
TraesCS1D02G307200	245.5378532	429.1526085	61.9230979	0.144291557	-2.792941213	6.82E-14	1.68E-10	Down	8.53876	11.9377	8.61714	1.87904	1.62195	0.732322	At5g46170		GO:0005515	protein binding
TraesCS1D02G307500	82.7898614	53.55675806	112.0229647	2.091668144	1.064653978	0.028282702	0.435751761	Up	0.326764	0.503976	0.461401	0.84249	0.729962	1.43625	GAM1		GO:0003677	DNA binding
TraesCS1D02G307900	749.5620823	1048.270745	450.8534195	0.430092533	-1.217281012	7.31E-05	0.008753947	Down	16.2225	13.6088	15.4909	11.4134	7.56226	5.7552			GO:0016021	integral component of membrane
TraesCS1D02G314400	10.39820379	17.82761903	2.968788542	0.166527484	-2.586167793	0.029076107	0.44048	Down	0.135187	0.114195	0.142706	0.0334836	0	0	AUR3		GO:0005524,GO:0004672,GO:0006468	ATP binding|protein kinase activity|protein phosphorylation
TraesCS1D02G325300	72.34658293	140.4289242	4.264241635	0.030365836	-5.041407117	1.45E-08	9.55E-06	Down	1.94411	2.97156	4.57429	0.299476	0.047152	0	SDI1		GO:0009658,GO:0010438,GO:0010439,GO:0005515	chloroplast organization|cellular response to sulfur starvation|regulation of glucosinolate biosynthetic process|protein binding
TraesCS1D02G332600	36.45912328	54.4016201	18.51662647	0.340369026	-1.554828337	0.015375111	0.316382873	Down	0.701628	0.424713	0.628718	0.267995	0.238098	0.164265	LIP1P-2	Lipoyl synthase, chloroplastic [Source:UniProtKB/TrEMBL;Acc:A0A1D5SQ48]	GO:0046872,GO:0003824,GO:0051539,GO:0009507,GO:0051536,GO:0009249,GO:0016992,GO:0009107	metal ion binding|catalytic activity|4 iron, 4 sulfur cluster binding|chloroplast|iron-sulfur cluster binding|protein lipoylation|lipoate synthase activity|lipoate biosynthetic process	ko00785	Lipoic acid metabolism
TraesCS1D02G336900	30.38225831	49.90003893	10.86447769	0.217724834	-2.199422123	0.005108072	0.16732197	Down	0.796854	2.50816	1.53642	0.0844097	0.29873	0.545551	GA2OX3	GA2ox-D4_5BL protein [Source:UniProtKB/TrEMBL;Acc:A0A140KPS6]	GO:0046872,GO:0016491,GO:0055114	metal ion binding|oxidoreductase activity|oxidation-reduction process	ko00904	Diterpenoid biosynthesis
TraesCS1D02G337300	138.1630153	225.8125076	50.51352296	0.223696745	-2.16038383	0.000174173	0.016859116	Down	5.70738	3.44104	4.41592	2.15407	1.07101	0	CYP71A1		GO:0020037,GO:0004497,GO:0005506,GO:0016705,GO:0055114	heme binding|monooxygenase activity|iron ion binding|oxidoreductase activity, acting on paired donors, with incorporation or reduction of molecular oxygen|oxidation-reduction process	ko00140	Steroid hormone biosynthesis
TraesCS1D02G340900	102.1228307	144.3482269	59.89743454	0.414950955	-1.268987269	0.003655221	0.135129702	Down	5.30106	5.70892	5.14438	2.40995	2.05927	2.15592	VQ4
TraesCS1D02G341700	26.87552255	45.08890749	8.66213761	0.192112386	-2.379977557	0.002176065	0.098124484	Down	1.48861	0.917742	0.931305	0.336162	0.299261	0
TraesCS1D02G342100	11.98986007	21.52012109	2.459599057	0.114292993	-3.129191132	0.016275683	0.32645348	Down	0.205905	0.156055	0.467042	0.0480905	0.0146824	0.0317897	CLPB1		GO:0005524,GO:0019538,GO:0000166,GO:0034605	ATP binding|protein metabolic process|nucleotide binding|cellular response to heat
TraesCS1D02G342600	37.70664564	53.48114027	21.93215101	0.410091312	-1.285982914	0.03666316	0.490962082	Down	1.12763	0.644686	0.941824	0.467678	0.280342	0.246066	NUP35	Nuclear pore complex protein NUP35 [Source:UniProtKB/TrEMBL;Acc:A0A1D5SXL5]	GO:0003676,GO:0015031,GO:0005643,GO:0006913,GO:0031965,GO:0051028	nucleic acid binding|protein transport|nuclear pore|nucleocytoplasmic transport|nuclear membrane|mRNA transport
TraesCS1D02G343800	64.16458041	36.0609006	92.26826022	2.558678754	1.355399026	0.006051352	0.185274283	Up	0.0518677	0.072913	0.0862016	0.485974	0.141675	0.194256	KIN14K		GO:0005524,GO:0008017,GO:0003777,GO:0007018,GO:0005515	ATP binding|microtubule binding|microtubule motor activity|microtubule-based movement|protein binding
TraesCS1D02G349600	22.51343053	8.228962214	36.79789885	4.471754504	2.160840988	0.023890464	0.400629331	Up	0.12975	0.0313966	0.0497866	0.137823	0.228729	0.409664	KIN14O		GO:0005524,GO:0008017,GO:0003777,GO:0007018	ATP binding|microtubule binding|microtubule motor activity|microtubule-based movement
TraesCS1D02G353800	47.76710005	82.99942183	12.53477827	0.151022477	-2.72716481	0.000599272	0.041330583	Down	2.18651	4.68867	5.51325	0.182476	0.586645	1.34687
TraesCS1D02G353900	13.36227499	24.022125	2.702424972	0.112497332	-3.152037308	0.004401989	0.151406638	Down	0.192742	0.194155	0.215366	0.0809237	0.0320792	0	YMR166C		GO:0016021	integral component of membrane
TraesCS1D02G355400	58.45931017	79.56389562	37.35472473	0.469493411	-1.090823185	0.0453486	0.542819747	Down	1.46888	0.738549	1.47636	0.926903	0.614357	0.577878	CFIS2		GO:0016787,GO:0005849,GO:0006378,GO:0003729	hydrolase activity|mRNA cleavage factor complex|mRNA polyadenylation|mRNA binding	ko03015	mRNA surveillance pathway
TraesCS1D02G357200	71.50893261	106.4419591	36.57590615	0.343623008	-1.541101457	0.001365173	0.072488498	Down	3.90152	6.12355	5.15764	2.03208	0.644271	2.34466			GO:0015986,GO:0015078,GO:0000276	ATP synthesis coupled proton transport|proton transmembrane transporter activity|mitochondrial proton-transporting ATP synthase complex, coupling factor F(o)	ko00190	Oxidative phosphorylation
TraesCS1D02G361000	524.0754461	330.9829501	717.1679421	2.166782132	1.115554099	0.007159011	0.204650131	Up	3.05674	3.9536	3.49533	8.50339	7.72587	11.0616	At1g74320				ko00564	Glycerophospholipid metabolism
TraesCS1D02G362700	164.613973	237.0224697	92.2054763	0.38901576	-1.36209949	0.000302993	0.025227444	Down	1.31362	1.3345	1.08722	0.977777	0.354126	0.658813	FIS1	Putative aldehyde dehydrogenase WIS1 [Source:UniProtKB/TrEMBL;Acc:Q8W0Q1]	GO:0016491,GO:0008270,GO:0016620,GO:0055114,GO:0009507,GO:0005739,GO:0050897,GO:0009651,GO:0072593,GO:0003842,GO:0010133	oxidoreductase activity|zinc ion binding|oxidoreductase activity, acting on the aldehyde or oxo group of donors, NAD or NADP as acceptor|oxidation-reduction process|chloroplast|mitochondrion|cobalt ion binding|response to salt stress|reactive oxygen species metabolic process|1-pyrroline-5-carboxylate dehydrogenase activity|proline catabolic process to glutamate	ko00250,ko00330	Alanine, aspartate and glutamate metabolism|Arginine and proline metabolism
TraesCS1D02G365700	52.60189482	75.5603019	29.64348775	0.392315634	-1.349913266	0.013896377	0.300848219	Down	0.630192	1.29626	2.10115	1.37331	0.423734	1.64842	EMB2752		GO:0016021	integral component of membrane
TraesCS1D02G367200	20.60776418	8.177376096	33.03815227	4.040189895	2.014423103	0.013891648	0.300848219	Up	0.0824858	0.177344	0.176372	0.787997	0.335597	0.79626	At3g49030		GO:0005515	protein binding
TraesCS1D02G368700	293.7919538	397.1928661	190.3910415	0.479341543	-1.060874114	0.002290886	0.101517463	Down	17.6711	18.7983	18.4959	10.9508	8.14869	7.5611	RPL28A		GO:0003735,GO:0006412,GO:0005840,GO:0005622	structural constituent of ribosome|translation|ribosome|intracellular	ko03010	Ribosome
TraesCS1D02G375000	17.29648009	29.96901856	4.623941612	0.154290725	-2.696276753	0.004934831	0.163169944	Down	1.32817	0.496329	0.866685	0	0.261158	0	WHAB1.6	Chlorophyll a-b binding protein, chloroplastic [Source:UniProtKB/TrEMBL;Acc:A0A1D5SSP2]	GO:0016021,GO:0009535,GO:0016020,GO:0009523,GO:0009522,GO:0009765,GO:0016168,GO:0018298	integral component of membrane|chloroplast thylakoid membrane|membrane|photosystem II|photosystem I|photosynthesis, light harvesting|chlorophyll binding|protein-chromophore linkage	ko00196	Photosynthesis - antenna proteins
TraesCS1D02G375100	61.88849487	94.76002254	29.01696721	0.306215284	-1.707381802	0.006817512	0.199278444	Down	2.39921	2.83013	4.06107	1.19341	1.57524	0.219905	CAB3C	Chlorophyll a-b binding protein, chloroplastic [Source:UniProtKB/TrEMBL;Acc:A0A341PR15]	GO:0016020,GO:0009765	membrane|photosynthesis, light harvesting	ko00196	Photosynthesis - antenna proteins
TraesCS1D02G375500	156.687115	209.4674677	103.9067623	0.496052029	-1.011436649	0.010118159	0.251146694	Down	1.81899	2.66468	2.09637	1.98995	1.5804	0.386004	NMT2		GO:0008168,GO:0000234,GO:0006656,GO:0032259	methyltransferase activity|phosphoethanolamine N-methyltransferase activity|phosphatidylcholine biosynthetic process|methylation	ko00564	Glycerophospholipid metabolism
TraesCS1D02G375700	3377.80966	5221.2198	1534.399521	0.293877596	-1.766712719	5.62E-09	4.36E-06	Down	40.6629	50.6597	56.777	31.163	13.0699	7.29187	NMT2	Phosphoethanolamine methyltransferase [Source:UniProtKB/TrEMBL;Acc:Q8VYX1]	GO:0008168,GO:0000234,GO:0006656,GO:0032259,GO:0016740	methyltransferase activity|phosphoethanolamine N-methyltransferase activity|phosphatidylcholine biosynthetic process|methylation|transferase activity	ko00564	Glycerophospholipid metabolism
TraesCS1D02G376700	10.72702893	18.54609005	2.907967816	0.156796813	-2.673031858	0.02401915	0.401651716	Down	0.807249	0.436434	0.48186	0.0267342	0.249229	0	ERF109		GO:0003700,GO:0006351,GO:0005634,GO:0003677,GO:0006355	DNA-binding transcription factor activity|transcription, DNA-templated|nucleus|DNA binding|regulation of transcription, DNA-templated
TraesCS1D02G376800	15.56420642	29.96730174	1.161111101	0.038745934	-4.689811261	6.20E-05	0.0077607	Down	0.826356	0.319656	0.441002	0	0	0	ERF109		GO:0003700,GO:0006351,GO:0005634,GO:0003677,GO:0006355	DNA-binding transcription factor activity|transcription, DNA-templated|nucleus|DNA binding|regulation of transcription, DNA-templated
TraesCS1D02G378600	26.10735439	43.70369344	8.511015341	0.194743617	-2.360352051	0.002414912	0.105005353	Down	1.12215	0.49262	0.687765	0.160967	0.141046	0	TS1		GO:0030170,GO:0006520	pyridoxal phosphate binding|cellular amino acid metabolic process	ko00260,ko01230,ko00750	Glycine, serine and threonine metabolism|Biosynthesis of amino acids|Vitamin B6 metabolism
TraesCS1D02G379000	307.6286636	431.3225335	183.9347937	0.426443739	-1.229572678	0.000176015	0.016939126	Down	1.69345	1.64286	1.8022	0.828697	0.921399	0.799301	SPBC115.02c		GO:0005524	ATP binding
TraesCS1D02G385000	114.142679	155.2143081	73.07104986	0.470775219	-1.086889715	0.014249831	0.306045143	Down	5.85538	4.50726	4.51072	3.30223	2.58214	1.34953	RACK1A		GO:0005515	protein binding
TraesCS1D02G385500	68.26857069	97.96619733	38.57094405	0.393716865	-1.344769584	0.005475263	0.175066675	Down	0.949348	1.84659	1.45515	0.872759	0.508529	0.593005			GO:0005737,GO:0003824,GO:0055114,GO:0051536,GO:0006779,GO:0004109	cytoplasm|catalytic activity|oxidation-reduction process|iron-sulfur cluster binding|porphyrin-containing compound biosynthetic process|coproporphyrinogen oxidase activity	ko00860	Porphyrin and chlorophyll metabolism
TraesCS1D02G388600	6.345618835	12.69123767	0	0	#NAME?	0.001715579	0.083636979	Down	0	0.140141	0.108546	0	0	0	DTX10	Protein DETOXIFICATION [Source:UniProtKB/TrEMBL;Acc:A0A1D5SY12]	GO:0016020,GO:0055085,GO:0015297,GO:0006855,GO:0016021,GO:0015238	membrane|transmembrane transport|antiporter activity|drug transmembrane transport|integral component of membrane|GO_0015238
TraesCS1D02G391400	4.439234487	8.878468975	0	0	#NAME?	0.013192981	0.291708712	Down	0	0.88164	1.53519	0	0	0
TraesCS1D02G392000	58.66584068	96.23182439	21.09985696	0.219260698	-2.189280861	0.045867538	0.546186677	Down	1.51229	11.3508	5.69766	1.15905	1.57974	2.22979	Os11g0649700	CASP-like protein [Source:UniProtKB/TrEMBL;Acc:A0A1D6DA60]	GO:0016021,GO:0005886	integral component of membrane|plasma membrane
TraesCS1D02G394500	8.501552552	15.89337971	1.10972539	0.069823122	-3.840151325	0.010609918	0.258152744	Down	0.496119	0.388642	0.365662	0.097463	0	0			GO:0016020,GO:0008375	membrane|acetylglucosaminyltransferase activity
TraesCS1D02G395600	273.8317156	448.4413047	99.22212652	0.221260008	-2.176185385	0.000119234	0.012702843	Down	8.11503	15.1198	9.35412	2.4368	1.98192	2.1444	NSL1
TraesCS1D02G395700	252.2177086	394.7854264	109.6499909	0.277745792	-1.848163041	0.001491579	0.076815724	Down	1.16613	2.54371	1.87229	1.06633	0.47586	0.474006	NSL1		GO:0043248,GO:0005774,GO:0009506	proteasome assembly|vacuolar membrane|plasmodesma
TraesCS1D02G397300	89.48629568	143.766374	35.20621734	0.244884922	-2.029824145	1.36E-05	0.002426156	Down	1.94084	1.68171	1.55414	0.70107	0.195285	0.364256
TraesCS1D02G399400	8.520999146	15.64912905	1.392869239	0.089006183	-3.489950636	0.011992488	0.277445992	Down	0.655507	0.31175	0.393851	0.0268545	0	0.126131	MKK9		GO:0005524,GO:0004672,GO:0006468	ATP binding|protein kinase activity|protein phosphorylation
TraesCS1D02G402600	82.96713716	40.63795769	125.2963166	3.083233601	1.624444199	0.000519337	0.037443887	Up	0	1.67752	1.21842	10.1145	5.56337	6.75067
TraesCS1D02G409700	53.23029484	78.65543162	27.80515805	0.353505886	-1.500193858	0.011086178	0.264340134	Down	0.487844	0.343979	0.676119	0.513831	0.228808	0			GO:0005840,GO:0006364,GO:0009507,GO:0043022,GO:0070569	ribosome|rRNA processing|chloroplast|ribosome binding|uridylyltransferase activity
TraesCS1D02G410000	15.74011365	25.44862616	6.031601142	0.237010875	-2.076974841	0.039331925	0.51142439	Down	0	0	0	0	0	0	AHP2		GO:0000160	phosphorelay signal transduction system	ko04075	Plant hormone signal transduction
TraesCS1D02G412000	70.7246385	106.6586553	34.79062172	0.326186577	-1.616230679	0.016765417	0.332936441	Down	3.42646	11.5842	8.29016	1.00572	3.64302	2.27077			GO:0016021,GO:0016020	integral component of membrane|membrane
TraesCS1D02G412400	10.04430806	2.588966519	17.4996496	6.759318619	2.756877821	0.027321732	0.426766507	Up	0	0.0380535	0.0464045	0.0964136	0.14554	0.136995	SBT3.6		GO:0004252,GO:0006508	serine-type endopeptidase activity|proteolysis
TraesCS1D02G412800	49.25626392	4.567712823	93.94481502	20.56714567	4.362269684	1.88E-05	0.003085195	Up	0	0.365741	0	1.61589	4.48811	3.47942	RL3		GO:0003677	DNA binding
TraesCS1D02G413000	16.58183697	0	33.16367393	Inf	Inf	2.78E-05	0.004199861	Up	0	0	0	0.816512	3.04753	1.94524	RL1		GO:0003677	DNA binding
TraesCS1D02G413100	12.28885944	0.737565985	23.84015289	32.32273907	5.014477554	0.009576916	0.242397101	Up	0	0	0.200131	1.10415	0.57482	0	RL3		GO:0003677	DNA binding
TraesCS1D02G413200	11.99434864	0	23.98869729	Inf	Inf	6.66E-06	0.001387508	Up	0	0	0	2.13397	1.1544	4.95609	RL1		GO:0003677	DNA binding
TraesCS1D02G413300	25.84206725	1.392293186	50.29184132	36.12158836	5.174789428	7.50E-08	3.85E-05	Up	0	0	0	6.59876	0	0	RL3		GO:0003677	DNA binding
TraesCS1D02G413400	30.87745841	9.242579836	52.51233698	5.681567042	2.506288897	0.000439212	0.033098208	Up	0	0	1.02832	7.06547	0.915135	0	RL5		GO:0003677	DNA binding
TraesCS1D02G414900	293.2867035	436.9027041	149.6707028	0.34257216	-1.545520185	0.001099005	0.062538256	Down	28.506	13.7778	33.6166	9.91047	11.5427	8.52468	RPL12-2		GO:0003735,GO:0006412,GO:0005840,GO:0005622	structural constituent of ribosome|translation|ribosome|intracellular	ko03010	Ribosome
TraesCS1D02G418700	356.406454	492.9789966	219.8339115	0.445929569	-1.165112229	0.000425612	0.03243285	Down	7.22696	4.36945	3.95115	3.98118	2.49267	2.3898	WRKY53		GO:0016021	integral component of membrane
TraesCS1D02G418900	47.84699068	84.15440162	11.53957973	0.1371239	-2.86644805	0.001880096	0.088966658	Down	1.57167	4.00925	4.64638	0.433275	0.428224	0.575452	ERF061		GO:0003700,GO:0003677,GO:0006355	DNA-binding transcription factor activity|DNA binding|regulation of transcription, DNA-templated
TraesCS1D02G419600	42.33622532	25.71197179	58.96047885	2.293113859	1.19730799	0.036151298	0.489360144	Up	0.0316028	0.0591146	0.0604826	0.336401	0.0580197	0.134535	RGA1		GO:0005524,GO:0004672,GO:0043531,GO:0006468	ATP binding|protein kinase activity|ADP binding|protein phosphorylation
TraesCS1D02G419800	1092.980026	1512.541699	673.4183529	0.445223	-1.167399971	0.000174112	0.016859116	Down	16.1823	13.8699	16.4764	11.395	7.00396	5.01249	Os05g0573700		GO:0016491,GO:0055114,GO:0009082,GO:0004455,GO:0046872,GO:0009097,GO:0009099	oxidoreductase activity|oxidation-reduction process|branched-chain amino acid biosynthetic process|ketol-acid reductoisomerase activity|metal ion binding|isoleucine biosynthetic process|valine biosynthetic process	ko00770,ko01210,ko00290,ko01230	Pantothenate and CoA biosynthesis|2-Oxocarboxylic acid metabolism|Valine, leucine and isoleucine biosynthesis|Biosynthesis of amino acids
TraesCS1D02G423500	74.28745692	29.42707243	119.1478414	4.048919297	2.017536888	3.40E-05	0.00486565	Up	0.302771	0.219201	0.275581	1.73039	0.876894	1.63786	FK		GO:0016021,GO:0016020,GO:0055114,GO:0016628,GO:0050613	integral component of membrane|membrane|oxidation-reduction process|oxidoreductase activity, acting on the CH-CH group of donors, NAD or NADP as acceptor|delta14-sterol reductase activity	ko00100	Steroid biosynthesis
TraesCS1D02G426700	326.0079545	165.1751452	486.8407639	2.947421438	1.559453359	0.002474157	0.106800319	Up	7.1048	5.15889	4.98176	16.3437	29.187	14.4422	RL2		GO:0003677	DNA binding
TraesCS1D02G426800	58.59156826	31.71223826	85.47089826	2.695202324	1.430393578	0.008315584	0.22389298	Up	2.67702	0	0.519256	6.00562	0.196027	0	RL2		GO:0003677	DNA binding
TraesCS1D02G428500	14.95180949	2.506127734	27.39749125	10.93220065	3.45051194	0.030342056	0.449776187	Up	0	0.202776	0	0.101923	0.404983	1.33059	PDCB2
TraesCS1D02G429200	4.243738842	0	8.487477685	Inf	Inf	0.015301677	0.315944092	Up	0	0	0	0.234375	0.290558	0	SCPL50		GO:0004185,GO:0006508	serine-type carboxypeptidase activity|proteolysis
TraesCS1D02G429600	26.72148073	14.59889645	38.844065	2.660753511	1.411834867	0.046152186	0.547459085	Up	0.636383	0.471345	0.406002	1.29435	0.733385	1.94876	SCPL50	Carboxypeptidase [Source:UniProtKB/TrEMBL;Acc:A0A1D5SR02]	GO:0004185,GO:0006508	serine-type carboxypeptidase activity|proteolysis
TraesCS1D02G432400	359.7810943	545.8794352	173.6827533	0.318170537	-1.652127846	1.22E-06	0.000367427	Down	19.3044	22.8047	18.6998	9.208	5.70091	3.76575	LEA14-A		GO:0009269	response to desiccation
TraesCS1D02G437300	28.29366284	41.02130538	15.5660203	0.379461847	-1.397973258	0.036986924	0.493346381	Down	0.280573	0.469049	0.568872	0.0537175	0.176072	0.155908			GO:0003677	DNA binding
TraesCS1D02G440900	392.048118	242.0915509	542.0046851	2.238841806	1.162752593	0.000276218	0.023556951	Up	2.44954	1.76056	1.59583	6.29893	4.16636	5.29532	SIGC	RNA polymerase sigma factor [Source:UniProtKB/TrEMBL;Acc:W5AJK8]	GO:0003700,GO:0003677,GO:0006355,GO:0009507,GO:0006352,GO:0016987	DNA-binding transcription factor activity|DNA binding|regulation of transcription, DNA-templated|chloroplast|DNA-templated transcription, initiation|sigma factor activity
TraesCS1D02G441900	3.4662092	0	6.932418399	Inf	Inf	0.038922114	0.508085722	Up	0	0	0	0.032361	0.0134658	0.0405308	UBP2		GO:0016021,GO:0006511,GO:0016579,GO:0036459	integral component of membrane|ubiquitin-dependent protein catabolic process|protein deubiquitination|thiol-dependent ubiquitinyl hydrolase activity
TraesCS1D02G445000	9.269738235	0	18.53947647	Inf	Inf	0.000430738	0.032681219	Up	0	0	0	0.102712	0.946288	0.816016	HSP15.7
TraesCS1D02G451900	309.6768259	418.6067878	200.746864	0.479559505	-1.060218255	0.002874552	0.11739719	Down	5.44707	5.87498	7.34635	6.52898	5.54622	1.73871	UGE-1		GO:0006012,GO:0003978	galactose metabolic process|UDP-glucose 4-epimerase activity	ko00520,ko00052	Amino sugar and nucleotide sugar metabolism|Galactose metabolism
TraesCS2A02G015400	3.570841879	0	7.141683758	Inf	Inf	0.034158097	0.475412253	Up	0	0	0	0.156029	0	0.209557	CYP84A1		GO:0020037,GO:0004497,GO:0005506,GO:0016705,GO:0055114	heme binding|monooxygenase activity|iron ion binding|oxidoreductase activity, acting on paired donors, with incorporation or reduction of molecular oxygen|oxidation-reduction process	ko00940	Phenylpropanoid biosynthesis
TraesCS2A02G024800	34.92985442	67.23756251	2.622146329	0.038998236	-4.680447322	0.000186571	0.01772482	Down	1.6919	6.95196	2.24619	0.106311	0.361554	0.11662	PVA21		GO:0005789	endoplasmic reticulum membrane
TraesCS2A02G024900	43.83114126	80.34394885	7.31833367	0.091087553	-3.456602271	0.000254351	0.0222906	Down	0.372094	1.40368	0.854935	0.0314051	0.111966	0.355902	CRK41		GO:0005524,GO:0004672,GO:0004674,GO:0006468	ATP binding|protein kinase activity|protein serine/threonine kinase activity|protein phosphorylation
TraesCS2A02G046400	162.6765374	96.45461143	228.8984635	2.373120995	1.246785659	0.033979256	0.474376297	Up	0.825705	0.484498	0.841691	1.75921	1.16487	2.87491	At1g54730		GO:0016021,GO:0022857,GO:0016020,GO:0055085,GO:0005215	integral component of membrane|transmembrane transporter activity|membrane|transmembrane transport|transporter activity
TraesCS2A02G046500	163.7407035	84.09842711	243.3829799	2.89402535	1.533077559	0.045993257	0.546648857	Up	0.321072	0.475504	0.875146	4.87985	1.40273	0.82396	SCPL19		GO:0004185,GO:0006508	serine-type carboxypeptidase activity|proteolysis
TraesCS2A02G053100	109.8326326	152.9249993	66.74026585	0.436424824	-1.196194931	0.003370972	0.129205087	Down	0.527222	1.21252	0.965497	0.330113	0.339033	0.592141	LECRK2		GO:0005524,GO:0004672,GO:0006468	ATP binding|protein kinase activity|protein phosphorylation
TraesCS2A02G066900	19705.55862	26410.02209	13001.09515	0.492278844	-1.022452354	0.003443205	0.130845697	Down	895.39	629.894	900.239	465.647	581.172	319.649		Ribulose bisphosphate carboxylase small chain [Source:UniProtKB/TrEMBL;Acc:A0A341PXQ3]			ko00710,ko01200,ko00630	Carbon fixation in photosynthetic organisms|Carbon metabolism|Glyoxylate and dicarboxylate metabolism
TraesCS2A02G067100	5718.920183	8540.010577	2897.82979	0.339323911	-1.559264999	0.004572116	0.155107804	Down	269.054	338.744	481.013	102.303	206.321	81.6174		Ribulose bisphosphate carboxylase small chain [Source:UniProtKB/TrEMBL;Acc:A0A1D5TMY8]	GO:0004497,GO:0016984,GO:0015977,GO:0015979,GO:0009507,GO:0009853	monooxygenase activity|ribulose-bisphosphate carboxylase activity|carbon fixation|photosynthesis|chloroplast|photorespiration	ko00710,ko01200,ko00630	Carbon fixation in photosynthetic organisms|Carbon metabolism|Glyoxylate and dicarboxylate metabolism
TraesCS2A02G067300	22307.87342	31012.37866	13603.36818	0.438643173	-1.188880279	0.005693601	0.178943284	Down	766.47	742.175	925.691	276.618	542.874	344.621		Ribulose bisphosphate carboxylase small chain [Source:UniProtKB/TrEMBL;Acc:W5C9Y4]	GO:0004497,GO:0016984,GO:0015977,GO:0015979,GO:0009507,GO:0009853,GO:0009536,GO:0016491,GO:0055114,GO:0016829	monooxygenase activity|ribulose-bisphosphate carboxylase activity|carbon fixation|photosynthesis|chloroplast|photorespiration|plastid|oxidoreductase activity|oxidation-reduction process|lyase activity	ko00710,ko01200,ko00630	Carbon fixation in photosynthetic organisms|Carbon metabolism|Glyoxylate and dicarboxylate metabolism
TraesCS2A02G067800	267.6043465	435.4432286	99.76546445	0.229112449	-2.125872245	3.47E-08	2.01E-05	Down	1.61486	2.44224	3.06812	0.91742	0.690537	0.368415	G6PD2	Glucose-6-phosphate 1-dehydrogenase [Source:UniProtKB/TrEMBL;Acc:A0A341Q4T9]	GO:0055114,GO:0050661,GO:0006006,GO:0006098,GO:0004345,GO:0016491,GO:0005975,GO:0016614	oxidation-reduction process|NADP binding|glucose metabolic process|pentose-phosphate shunt|glucose-6-phosphate dehydrogenase activity|oxidoreductase activity|carbohydrate metabolic process|oxidoreductase activity, acting on CH-OH group of donors	ko01200,ko00480,ko00030	Carbon metabolism|Glutathione metabolism|Pentose phosphate pathway
TraesCS2A02G071600	77.23163552	9.115234066	145.348037	15.94561763	3.995088074	0.00342854	0.130660695	Up	0	0.0428897	0.048022	0.554357	0.770762	2.15482	FMO1	Flavin-containing monooxygenase [Source:UniProtKB/TrEMBL;Acc:W5B093]	GO:0055114,GO:0004499,GO:0050660,GO:0050661	oxidation-reduction process|N,N-dimethylaniline monooxygenase activity|flavin adenine dinucleotide binding|NADP binding	ko00982	Drug metabolism - cytochrome P450
TraesCS2A02G071800	164.6673113	12.96969631	316.3649263	24.39262407	4.608373061	0.000233484	0.020873338	Up	0.0605892	0.155082	0.0618506	0.961959	2.56441	3.61142	WAK2		GO:0016021,GO:0005524,GO:0004672,GO:0005509,GO:0030247,GO:0006468	integral component of membrane|ATP binding|protein kinase activity|calcium ion binding|polysaccharide binding|protein phosphorylation
TraesCS2A02G081400	68.87533636	118.0786477	19.67202507	0.166601036	-2.58553072	2.10E-06	0.000553933	Down	1.26378	1.56899	1.97944	0.406232	0.400661	0.150733	PBL7		GO:0005524,GO:0004672,GO:0004674,GO:0006468	ATP binding|protein kinase activity|protein serine/threonine kinase activity|protein phosphorylation
TraesCS2A02G081900	15.28043338	3.568518035	26.99234872	7.564021944	2.919153549	0.004060482	0.144196833	Up	0.0312908	0.0290642	0.0362521	0.0981811	0.299557	0.233666	PRR37		GO:0005634,GO:0000160,GO:0005515,GO:0048579	nucleus|phosphorelay signal transduction system|protein binding|negative regulation of long-day photoperiodism, flowering
TraesCS2A02G084700	30.67907447	45.4089178	15.94923114	0.351235658	-1.509488777	0.036373393	0.490400827	Down	2.34892	2.61932	1.86466	1.31658	0.880852	0.0600374
TraesCS2A02G093700	559.5538667	909.7831095	209.3246238	0.230081897	-2.119780618	4.04E-11	6.12E-08	Down	7.46847	6.59078	7.54161	2.15316	2.01288	1.63226	Os03g0301700		GO:0003824,GO:0004722,GO:0006470	catalytic activity|protein serine/threonine phosphatase activity|protein dephosphorylation
TraesCS2A02G093800	41.55847329	68.56558274	14.55136385	0.212225482	-2.236330203	0.000241689	0.021377611	Down	2.07269	1.51025	1.48226	0.341653	0	0
TraesCS2A02G096200	9.332892774	0	18.66578555	Inf	Inf	0.003919921	0.140779398	Up	0	0	0	0.00563625	0.120581	0.129331	RPP13L4
TraesCS2A02G098800	33.50808193	49.8258734	17.19029045	0.345007308	-1.535301173	0.02360775	0.398493556	Down	3.09347	1.92948	4.03071	0.781165	1.2078	1.34629
TraesCS2A02G101900	11.03202246	3.331752944	18.73229198	5.622353245	2.491174099	0.024833858	0.4067337	Up	0.301569	0.10934	0	0.971785	0.583464	0.530777	NAM-B1		GO:0005634,GO:0003677,GO:0006355	nucleus|DNA binding|regulation of transcription, DNA-templated
TraesCS2A02G102000	24.00561248	5.781215991	42.23000896	7.30469317	2.868823675	0.005292176	0.171083762	Up	0.130906	0.177549	0.345566	0.661806	0.509693	1.54784	NAM-B1	NAC transcription factor 29 [Source:UniProtKB/TrEMBL;Acc:A0A140F1N9]	GO:0005634,GO:0003677,GO:0006355	nucleus|DNA binding|regulation of transcription, DNA-templated
TraesCS2A02G104600	99.6798888	176.1783037	23.1814739	0.131579618	-2.925992066	0.000590441	0.04097577	Down	3.65219	4.27231	1.09738	0.182183	1.00435	0	EDR4
TraesCS2A02G106500	67.2893257	114.7688923	19.80975915	0.172605649	-2.534448412	0.000410837	0.031712399	Down	2.04264	0.663032	1.05128	0.161208	0.206404	0.304693	CIPK29	Non-specific serine/threonine protein kinase [Source:UniProtKB/TrEMBL;Acc:A0A1D5TRI7]	GO:0005524,GO:0004672,GO:0004674,GO:0007165,GO:0006468,GO:0000166,GO:0016301,GO:0016310,GO:0016740	ATP binding|protein kinase activity|protein serine/threonine kinase activity|signal transduction|protein phosphorylation|nucleotide binding|kinase activity|phosphorylation|transferase activity
TraesCS2A02G106900	5.515439168	10.37324422	0.657634117	0.06339715	-3.97943821	0.031074485	0.454721244	Down	0	0.447596	0.514276	0	0.138658	0			GO:0016021,GO:0016020	integral component of membrane|membrane
TraesCS2A02G115100	126.399513	171.5917816	81.20724451	0.473258356	-1.079300115	0.00743959	0.209002492	Down	8.96585	11.2826	9.73587	6.49335	5.24428	4.45294	RPS21	40S ribosomal protein S21 [Source:UniProtKB/TrEMBL;Acc:A0A0C4BJ86]	GO:0003735,GO:0006412,GO:0005840,GO:0005622	structural constituent of ribosome|translation|ribosome|intracellular	ko03010	Ribosome
TraesCS2A02G116100	110.3932739	198.6634135	22.12313422	0.111359882	-3.166698512	5.04E-11	7.47E-08	Down	1.62183	2.73093	2.19003	0.121016	0.810565	0	NIGT1		GO:0043565,GO:0005634,GO:0003677,GO:0045892	sequence-specific DNA binding|nucleus|DNA binding|negative regulation of transcription, DNA-templated
TraesCS2A02G117700	750.0160645	1022.642969	477.3891596	0.466818991	-1.09906484	0.017963867	0.347461204	Down	3.92022	1.91812	6.12216	3.64535	3.03134	0.23156
TraesCS2A02G127600	116.1768648	69.10862549	163.2451041	2.362152379	1.240102034	0.003701903	0.135951155	Up	0.47677	0.369959	0.293697	1.02452	0.844195	0.961901	AAH1		GO:0019239	deaminase activity	ko00230	Purine metabolism
TraesCS2A02G139200	73.14701772	105.4821927	40.81184274	0.386907417	-1.369939709	0.00469638	0.157518903	Down	2.6484	2.46351	1.99462	0.921755	1.02985	0.858019	DTX19	Protein DETOXIFICATION [Source:UniProtKB/TrEMBL;Acc:W5B3C9]	GO:0016021,GO:0016020,GO:0055085,GO:0015238,GO:0015297,GO:0006855	integral component of membrane|membrane|transmembrane transport|GO_0015238|antiporter activity|drug transmembrane transport
TraesCS2A02G143200	57.52036019	95.3521725	19.68854788	0.206482426	-2.275909099	0.000621079	0.042256808	Down	6.46551	4.09725	2.45148	1.71401	0.233626	0.335024	CXE18		GO:0016787	hydrolase activity
TraesCS2A02G146000	98.92172581	140.2322586	57.61119307	0.410826964	-1.28339722	0.012581105	0.283753494	Down	2.31877	4.21878	4.70424	3.51951	1.61164	1.11043	CPN10		GO:0005737,GO:0005507,GO:0006457,GO:0009408,GO:0005739	cytoplasm|copper ion binding|protein folding|response to heat|mitochondrion
TraesCS2A02G147100	14.30217358	23.68247141	4.921875752	0.207827792	-2.266539499	0.038144442	0.501959186	Down	0.168954	0.0516025	0.138579	0.0631292	0.023388	0	PRMT3		GO:0008168,GO:0006479,GO:0005829	methyltransferase activity|protein methylation|cytosol
TraesCS2A02G150600	104.4112312	143.459457	65.36300544	0.455620053	-1.134096849	0.011993594	0.277445992	Down	0.862573	1.45958	0.920581	0.61734	0.685466	0.355105	CIPK21	Non-specific serine/threonine protein kinase [Source:UniProtKB/TrEMBL;Acc:A0A0D3R0R8]	GO:0005524,GO:0004672,GO:0004674,GO:0007165,GO:0006468,GO:0000166,GO:0016301,GO:0016310,GO:0016740	ATP binding|protein kinase activity|protein serine/threonine kinase activity|signal transduction|protein phosphorylation|nucleotide binding|kinase activity|phosphorylation|transferase activity	ko04140,ko04152,ko04068,ko04151,ko04150	Regulation of autophagy|AMPK signaling pathway|FoxO signaling pathway|PI3K-Akt signaling pathway|mTOR signaling pathway
TraesCS2A02G152000	230.9135754	153.6956239	308.131527	2.004816527	1.003470213	0.00293219	0.118535706	Up	13.8571	11.9564	9.18215	34.63	21.0847	21.0417	LTI6A		GO:0016021,GO:0016020	integral component of membrane|membrane
TraesCS2A02G155200	181.2924609	104.2552934	258.3296285	2.477856234	1.309092484	0.000514272	0.037118895	Up	1.52184	2.48876	2.29346	6.66567	6.0339	7.15478	At3g13560
TraesCS2A02G156100	1478.538302	2229.241019	727.8355839	0.326494792	-1.614868114	8.56E-08	4.20E-05	Down	46.1467	35.1007	40.8347	23.6792	13.3222	10.4059			GO:0003676,GO:0003723	nucleic acid binding|RNA binding
TraesCS2A02G156800	121.2828641	182.0068104	60.55891774	0.332728856	-1.587581107	0.00011285	0.012236623	Down	10.4924	7.68222	9.84503	2.86821	2.3344	4.8595	MPSR1
TraesCS2A02G158900	46.79956413	27.40477388	66.19435437	2.41543151	1.272280946	0.022804906	0.391179209	Up	0.0860238	0.123524	0.1349	0.431809	0.323016	0.190144	MYB88		GO:0003677	DNA binding
TraesCS2A02G161300	494.5213874	800.9995251	188.0432498	0.234760751	-2.090736869	7.89E-11	1.10E-07	Down	1.99819	2.69366	3.16402	1.22839	0.900125	0.223688	URA6	UMP-CMP kinase [Source:UniProtKB/TrEMBL;Acc:A0A1D5TMB0]	GO:0005737,GO:0005634,GO:0005524,GO:0006207,GO:0006221,GO:0006139,GO:0019205,GO:0004127,GO:0009041,GO:0016301,GO:0016310,GO:0016740	cytoplasm|nucleus|ATP binding|'de novo' pyrimidine nucleobase biosynthetic process|pyrimidine nucleotide biosynthetic process|nucleobase-containing compound metabolic process|nucleobase-containing compound kinase activity|cytidylate kinase activity|uridylate kinase activity|kinase activity|phosphorylation|transferase activity	ko00240	Pyrimidine metabolism
TraesCS2A02G161500	113.7467115	162.0750788	65.41834433	0.403629878	-1.308895122	0.034210824	0.475515117	Down	4.85129	3.11127	2.24429	1.42374	2.60177	0.147849	WRKY41		GO:0003700,GO:0043565,GO:0005634,GO:0006355,GO:0003677	DNA-binding transcription factor activity|sequence-specific DNA binding|nucleus|regulation of transcription, DNA-templated|DNA binding
TraesCS2A02G163800	519.4638287	780.3782524	258.5494049	0.331312929	-1.593733589	7.21E-05	0.008678221	Down	2.52814	4.80046	4.50418	1.73389	1.64672	1.55616	SAPK2		GO:0005524,GO:0004672,GO:0004674,GO:0006468,GO:0000166,GO:0016301,GO:0016310	ATP binding|protein kinase activity|protein serine/threonine kinase activity|protein phosphorylation|nucleotide binding|kinase activity|phosphorylation	ko04075	Plant hormone signal transduction
TraesCS2A02G164600	237.9636215	351.6702652	124.2569779	0.353333762	-1.500896485	2.15E-05	0.003402107	Down	5.70012	5.79297	8.46681	2.88667	3.05302	2.8676	GEM
TraesCS2A02G166000	46.00577749	12.84530585	79.16624914	6.163048983	2.623644258	0.011072921	0.264247122	Up	0.575551	0.659937	0.499496	3.7146	2.07365	2.03946
TraesCS2A02G166600	44.76553213	17.20991325	72.32115102	4.202296082	2.071177814	0.000348022	0.028202052	Up	0.413525	0.278235	0.334826	2.10582	1.26665	1.84233
TraesCS2A02G167300	526.5172117	196.3046985	856.7297249	4.364285375	2.125745441	0.00681871	0.199278444	Up	1.36807	0.802229	0.385302	2.48051	4.08578	6.31042	ATL3		GO:0016021	integral component of membrane
TraesCS2A02G176300	124.4642645	166.6135222	82.31500671	0.494047576	-1.017278119	0.010638414	0.258697047	Down	2.37314	5.60191	5.39928	2.03858	2.04095	2.99824	AFP-A1		GO:0007165	signal transduction
TraesCS2A02G182200	112.0090603	63.65237569	160.365745	2.51939921	1.333079741	0.001166853	0.065726149	Up	0.30868	0.163277	0.181949	0.974204	0.494127	0.635773	DRD1		GO:0005524	ATP binding	ko03440	Homologous recombination
TraesCS2A02G184000	36.66350493	57.52318849	15.80382137	0.274738271	-1.863870201	0.00453437	0.154237423	Down	2.163	1.45592	1.82051	1.02492	0.370081	0.492567	Os08g0117200		GO:0003735,GO:0006412,GO:0005840,GO:0005622	structural constituent of ribosome|translation|ribosome|intracellular	ko03010	Ribosome
TraesCS2A02G185600	10.88563096	20.05528813	1.715973796	0.085562161	-3.546883266	0.005536042	0.176233759	Down	0.699754	0.87201	0.796629	0.113134	0	0	ERN1		GO:0003700,GO:0006351,GO:0005634,GO:0003677,GO:0006355	DNA-binding transcription factor activity|transcription, DNA-templated|nucleus|DNA binding|regulation of transcription, DNA-templated
TraesCS2A02G190800	225.6345118	377.7224178	73.54660583	0.194710725	-2.360595742	8.29E-11	1.13E-07	Down	5.44447	5.39785	4.47822	1.00491	1.26771	1.01959	PUB4		GO:0005515	protein binding
TraesCS2A02G194500	220.4222797	424.8355525	16.00900699	0.037682833	-4.729948776	7.10E-28	1.58E-23	Down	16.2854	10.7294	8.59888	0.972837	0.573692	0	LBD37
TraesCS2A02G199800	43.44083418	67.56934326	19.31232509	0.2858149	-1.806846966	0.003300455	0.127307803	Down	0.739766	0.595045	0.963468	0.381655	0.22468	0.0867956	TIC20-I		GO:0016021	integral component of membrane
TraesCS2A02G204900	113.5044249	53.44240204	173.5664478	3.247729165	1.699431328	4.41E-05	0.006049108	Up	2.53469	1.06632	1.16632	3.95332	5.97935	5.79064	2-Oct		GO:0016021,GO:0022857,GO:0055085	integral component of membrane|transmembrane transporter activity|transmembrane transport
TraesCS2A02G206800	379.7544525	516.3426281	243.166277	0.470939767	-1.086385543	0.000968707	0.057375676	Down	11.7519	7.58134	8.95149	7.20287	4.59977	4.89945	YLMG1-2		GO:0016020	membrane
TraesCS2A02G210000	11.64225906	2.874910727	20.4096074	7.09921432	2.827659368	0.029378499	0.442444678	Up	0	0.106856	0.0131834	0.0574046	0.424627	0.387086	CSFL8		GO:0016021,GO:0016020,GO:0016760,GO:0030244,GO:0071555	integral component of membrane|membrane|cellulose synthase (UDP-forming) activity|cellulose biosynthetic process|cell wall organization	ko00520,ko00500	Amino sugar and nucleotide sugar metabolism|Starch and sucrose metabolism
TraesCS2A02G213800	16.77294862	5.719879171	27.82601807	4.864791237	2.282377896	0.00933609	0.239110033	Up	0	0	0.38774	1.02465	0.770116	0
TraesCS2A02G214400	226.9963571	307.3612863	146.6314279	0.477065377	-1.067741109	0.0021809	0.098196962	Down	1.60143	2.2915	2.35258	1.61896	1.20086	0.855627	CIGR1
TraesCS2A02G215300	158.7954072	239.9021964	77.68861812	0.323834543	-1.626671211	9.34E-05	0.010651064	Down	2.28666	4.17547	4.16889	1.04901	1.32345	1.24767	BMY1	Beta-amylase [Source:UniProtKB/TrEMBL;Acc:A0A1D5TQ66]	GO:0000272,GO:0016161,GO:0102229	polysaccharide catabolic process|beta-amylase activity|amylopectin maltohydrolase activity
TraesCS2A02G220400	60.00315607	90.20899768	29.79731446	0.330314217	-1.598089028	0.036518584	0.490484875	Down	1.41797	2.24718	3.30248	0.416152	0.639238	1.53782	GPT2		GO:0016021,GO:0022857,GO:0055085	integral component of membrane|transmembrane transporter activity|transmembrane transport
TraesCS2A02G225200	1540.427854	2620.010599	460.8451082	0.175894368	-2.507218806	0.000390282	0.030694182	Down	18.8273	24.7441	39.7235	6.06203	6.00408	4.35358	1-Apr		GO:0045454,GO:0003824,GO:0055114,GO:0016671,GO:0019419,GO:0005623	cell redox homeostasis|catalytic activity|oxidation-reduction process|oxidoreductase activity, acting on a sulfur group of donors, disulfide as acceptor|sulfate reduction|cell	ko00920	Sulfur metabolism
TraesCS2A02G228800	63.46339312	96.06988338	30.85690287	0.321192259	-1.638490971	0.008410504	0.2247249	Down	1.58256	2.73427	2.90364	2.06596	0.822495	0	RPS12	40S ribosomal protein S12 [Source:UniProtKB/TrEMBL;Acc:A0A341Q1G3]	GO:0003735,GO:0006412,GO:0005840,GO:0005622	structural constituent of ribosome|translation|ribosome|intracellular	ko03010	Ribosome
TraesCS2A02G231900	116.5435273	74.19211035	158.8949443	2.141669021	1.098735539	0.009378741	0.239254315	Up	0.556251	0.37657	0.27728	1.416	0.718454	1.16456	VAD1		GO:0016021	integral component of membrane
TraesCS2A02G243500	88.9603987	129.1259259	48.79487153	0.377885937	-1.403977264	0.008274506	0.223327947	Down	3.07716	1.81444	2.22308	2.11636	0.811568	0	smb1	Small nuclear ribonucleoprotein-associated protein [Source:UniProtKB/TrEMBL;Acc:A0A341Q301]			ko03040	Spliceosome
TraesCS2A02G246300	300.2164426	199.631233	400.8016523	2.007710148	1.005551003	0.025534411	0.41221308	Up	0.416798	0.382938	0.409096	1.10451	0.723335	1.16308	AO1		GO:0046872,GO:0016491,GO:0009055,GO:0071949,GO:0051537,GO:0055114,GO:0051536,GO:0050660,GO:0005506	metal ion binding|oxidoreductase activity|electron transfer activity|FAD binding|2 iron, 2 sulfur cluster binding|oxidation-reduction process|iron-sulfur cluster binding|flavin adenine dinucleotide binding|iron ion binding	ko00906	Carotenoid biosynthesis
TraesCS2A02G246400	151.0876291	220.8283165	81.34694178	0.368371878	-1.440765165	0.00029164	0.024527186	Down	0.876065	1.25699	0.706792	0.857835	0.247588	0.46722
TraesCS2A02G248400	361.4761832	496.7139159	226.2384505	0.455470329	-1.134571021	0.000264739	0.022900104	Down	4.6156	4.5086	3.83597	2.47244	1.80774	2.32338	RHF2A
TraesCS2A02G249600	113.742653	189.8062011	37.67910482	0.198513561	-2.332690532	2.18E-07	8.72E-05	Down	3.33821	2.5765	3.49767	1.03443	0.846155	0.100984	CP33		GO:0003676,GO:0009579,GO:0003729,GO:1901259,GO:0031425,GO:0009570	nucleic acid binding|thylakoid|mRNA binding|chloroplast rRNA processing|chloroplast RNA processing|chloroplast stroma
TraesCS2A02G251800	100.632449	135.4063486	65.85854928	0.486377116	-1.039852745	0.013622915	0.298095634	Down	1.20347	1.364	1.02864	0.828214	0.618529	0.5861	CIPK23	Non-specific serine/threonine protein kinase [Source:UniProtKB/TrEMBL;Acc:V9LSK7]	GO:0005634,GO:0005524,GO:0004672,GO:0005886,GO:0004674,GO:0009536,GO:0007165,GO:0005829,GO:0007584,GO:0010107,GO:0010118,GO:0009414,GO:0006468,GO:0000166,GO:0016301,GO:0016310,GO:0016740,GO:0005737	nucleus|ATP binding|protein kinase activity|plasma membrane|protein serine/threonine kinase activity|plastid|signal transduction|cytosol|response to nutrient|GO_0010107|stomatal movement|response to water deprivation|protein phosphorylation|nucleotide binding|kinase activity|phosphorylation|transferase activity|cytoplasm
TraesCS2A02G254300	133.4717238	75.58130636	191.3621413	2.531871312	1.340204078	0.001179847	0.066197211	Up	1.21333	2.16573	1.25617	5.97408	3.24018	4.67041	RTNLB8	Reticulon-like protein [Source:UniProtKB/TrEMBL;Acc:W5AR56]	GO:0016021,GO:0005789	integral component of membrane|endoplasmic reticulum membrane
TraesCS2A02G255300	92.6971982	129.5378355	55.8565609	0.431198813	-1.213574888	0.005418566	0.173988918	Down	0.761671	0.805516	0.89312	0.431936	0.407455	0.387965	At2g16250		GO:0005524,GO:0004672,GO:0006468	ATP binding|protein kinase activity|protein phosphorylation
TraesCS2A02G257200	45.66168052	16.42543328	74.89792776	4.559875317	2.188994377	0.021240156	0.378250591	Up	0.136267	0.190803	0.28421	1.43106	0.721884	0.452504	GLR3.5	Glutamate receptor [Source:UniProtKB/TrEMBL;Acc:A0A1D5TGM0]	GO:0016021,GO:0004970,GO:0016020	integral component of membrane|ionotropic glutamate receptor activity|membrane
TraesCS2A02G260700	285.3785268	381.290955	189.4660987	0.49690688	-1.008952579	0.003729343	0.13650786	Down	14.1891	13.7419	11.5614	10.2901	5.86583	5.80254	RPL13AD		GO:0003735,GO:0006412,GO:0015934,GO:0005840	structural constituent of ribosome|translation|large ribosomal subunit|ribosome	ko03010	Ribosome
TraesCS2A02G261500	24.87697363	43.41403184	6.339915408	0.146033785	-2.775625915	0.000593076	0.041115857	Down	2.64846	1.495	1.09073	0.360748	0.455975	0	CAR4
TraesCS2A02G264500	57.76072777	29.6146584	85.90679714	2.900820127	1.53646084	0.002302204	0.10185689	Up	0.0618936	0.0897944	0.206574	0.940882	0.409597	0.405542	NPF4.5		GO:0016021,GO:0022857,GO:0016020,GO:0055085	integral component of membrane|transmembrane transporter activity|membrane|transmembrane transport
TraesCS2A02G264800	431.7056517	763.182784	100.2285194	0.131329639	-2.92873555	4.47E-18	1.99E-14	Down	18.9519	16.6908	12.4705	2.06347	1.4167	2.57627	NHO1		GO:0003677	DNA binding
TraesCS2A02G265100	75.21854215	49.32671743	101.1103669	2.049809356	1.035489737	0.02908363	0.44048	Up	0.145286	0.0811084	0.104038	0.316237	0.224224	0.274859
TraesCS2A02G266900	15.40279276	25.82661155	4.978973964	0.192784638	-2.374937998	0.014491931	0.307870091	Down	1.03975	1.86262	2.18603	0.491026	0.381166	0.264169
TraesCS2A02G268400	114.8912915	70.04512228	159.7374608	2.28049371	1.189346191	0.002538934	0.108682029	Up	0.535023	0.156405	0.399822	2.73445	0.44076	1.16114	PROT1		GO:0016021	integral component of membrane
TraesCS2A02G270200	336.9919684	474.2270931	199.7568436	0.421226131	-1.247333157	0.000173602	0.016852832	Down	11.0849	14.3252	10.8431	4.93062	3.46692	3.1383	WRKY51		GO:0003700,GO:0043565,GO:0006355,GO:0005634,GO:0003677,GO:1990841,GO:0009737,GO:0009739,GO:0009938	DNA-binding transcription factor activity|sequence-specific DNA binding|regulation of transcription, DNA-templated|nucleus|DNA binding|promoter-specific chromatin binding|response to abscisic acid|response to gibberellin|negative regulation of gibberellic acid mediated signaling pathway
TraesCS2A02G272500	263.1847359	357.0751216	169.2943503	0.474114101	-1.076693793	0.002113475	0.096432722	Down	16.5702	22.7462	22.071	10.8376	12.7341	3.94271	SECE1
TraesCS2A02G273600	17.22066107	28.84130949	5.600012662	0.19416638	-2.364634675	0.024186833	0.402060886	Down	0.778279	0.244148	0.403692	0.375489	0.015599	0	TRM61	tRNA (adenine(58)-N(1))-methyltransferase [Source:UniProtKB/TrEMBL;Acc:W5AWW7]	GO:0030488,GO:0031515,GO:0016429	tRNA methylation|tRNA (m1A) methyltransferase complex|tRNA (adenine-N1-)-methyltransferase activity
TraesCS2A02G274100	87.55362155	57.5481749	117.5590682	2.042794031	1.030543749	0.024797907	0.406644205	Up	0.226583	0.502243	0.304203	1.67019	0.686314	0.661935	Os04g0321800		GO:0003824,GO:0004722,GO:0006470	catalytic activity|protein serine/threonine phosphatase activity|protein dephosphorylation
TraesCS2A02G276200	28.70769556	13.56322856	43.85216256	3.233165494	1.692947355	0.010422568	0.255270628	Up	0.10638	0.0496664	0.101488	0.45698	0.274709	0.128953	SNRNP48
TraesCS2A02G276300	25.49863875	37.52511336	13.47216415	0.359017281	-1.477874808	0.047579602	0.555013762	Down	0.839075	0.49469	0.349836	0.225923	0.194807	0.12106	CSM1
TraesCS2A02G285300	307.9913312	172.2198563	443.7628061	2.576722658	1.365537263	0.000282779	0.023932842	Up	4.25765	3.99854	1.94395	11.7552	8.97285	6.87609	ACR4
TraesCS2A02G285900	3.68810408	7.376208161	0	0	#NAME?	0.031747929	0.460154094	Down	0.218906	0.061494	0.204937	0	0	0	GDPD2		GO:0006629,GO:0008081	lipid metabolic process|phosphoric diester hydrolase activity
TraesCS2A02G288800	990.9019203	595.5242938	1386.279547	2.327830387	1.218985943	2.79E-05	0.004199861	Up	11.1644	8.87013	17.821	32.1049	33.2023	28.6854	PI21
TraesCS2A02G288900	10.24516864	1.670751823	18.81958546	11.26414181	3.493665497	0.010741052	0.260027179	Up	0	0.0256529	0	0.206059	0.626043	0.656869	PI21
TraesCS2A02G290100	270.7159194	375.1238952	166.3079435	0.443341375	-1.173510086	0.000378182	0.030025862	Down	7.71141	11.7954	8.6193	2.23048	4.63484	6.45454	BRG3
TraesCS2A02G294000	134.3459575	191.2534949	77.43842015	0.404899373	-1.304364686	0.001490941	0.076815724	Down	2.6658	3.44975	4.33812	3.56545	1.48106	1.21215	RPP2A		GO:0003735,GO:0005840,GO:0005622,GO:0006414	structural constituent of ribosome|ribosome|intracellular|translational elongation	ko03010	Ribosome
TraesCS2A02G294400	102.9719714	62.3221095	143.6218333	2.304508536	1.204459111	0.003380198	0.129409961	Up	2.43908	0.927979	0.620675	3.76703	3.17882	3.54306
TraesCS2A02G297700	39.64629457	23.70836177	55.58422737	2.344498869	1.229279583	0.041350611	0.523003769	Up	0.0646668	0.486608	0.873601	1.76577	0.997581	0.549646	NHL1		GO:0016021	integral component of membrane
TraesCS2A02G298800	472.7666052	686.0325551	259.5006553	0.378262888	-1.402538858	0.000737688	0.047534201	Down	2.03233	3.3456	5.44752	2.98772	1.18324	0.727302	SDC1		GO:0030170,GO:0003824,GO:0019752,GO:0016831	pyridoxal phosphate binding|catalytic activity|carboxylic acid metabolic process|carboxy-lyase activity	ko00340	Histidine metabolism
TraesCS2A02G300800	21.39268414	7.369270898	35.41609738	4.805916063	2.264811452	0.005543115	0.176290609	Up	0.592399	0.051985	0.0845606	0.509522	0.939683	1.81792	MO2		GO:0071949	FAD binding
TraesCS2A02G301600	13.35131272	4.504110873	22.19851458	4.928500919	2.301148895	0.024123001	0.401801002	Up	0.0498336	0	0.0106708	0.112138	0.0400795	0.191028	MAA3
TraesCS2A02G302700	66.03673034	95.22358825	36.84987244	0.386982607	-1.369659369	0.003713164	0.136104013	Down	0.983597	0.914665	0.974668	0.142623	0.465853	0.792913	At5g67130		GO:0006629,GO:0008081	lipid metabolic process|phosphoric diester hydrolase activity
TraesCS2A02G302900	208.3103269	317.4135483	99.20710557	0.312548428	-1.677848348	0.002365087	0.10349893	Down	4.81548	11.913	11.8291	2.68772	2.47969	3.47795
TraesCS2A02G304900	43.3175613	59.8694074	26.7657152	0.447068317	-1.161432787	0.032487588	0.46514861	Down	0.120425	0.14248	0.102901	0.0855049	0.0407786	0.116071	RECQL4A		GO:0003676,GO:0005524,GO:0003824,GO:0005622,GO:0000166,GO:0006281,GO:0006260,GO:0006310,GO:0044237,GO:0043140	nucleic acid binding|ATP binding|catalytic activity|intracellular|nucleotide binding|DNA repair|DNA replication|DNA recombination|cellular metabolic process|GO_0043140	ko03460,ko03440	Fanconi anemia pathway|Homologous recombination
TraesCS2A02G305000	36.61768938	53.28125473	19.95412404	0.374505521	-1.416941109	0.024532796	0.404284954	Down	0.136778	0.105253	0.111547	0.065593	0.0835088	0.0142186	IDM1		GO:0035556	intracellular signal transduction
TraesCS2A02G306100	115.6692715	162.4582865	68.88025653	0.423987339	-1.237906912	0.013879089	0.300820341	Down	1.67672	2.80658	3.85772	1.25301	1.73004	0.478674	TCHQD		GO:0005886,GO:0005515	plasma membrane|protein binding
TraesCS2A02G307900	451.1107514	257.1791625	645.0423403	2.508143872	1.326620106	0.005834799	0.181648032	Up	1.1988	0.85959	1.01454	3.93705	3.46003	1.70477
TraesCS2A02G309700	141.6431945	230.9017631	52.3846258	0.226869752	-2.140063822	1.64E-06	0.000467052	Down	3.72668	1.66729	5.68771	1.28577	0.74669	0.502833	RR1		GO:0000160	phosphorelay signal transduction system	ko04075	Plant hormone signal transduction
TraesCS2A02G313500	132.8899368	191.2508233	74.52905023	0.389692703	-1.359591179	0.001504595	0.077221077	Down	1.30712	1.55358	2.05294	1.43644	0.65829	0.322182	KAS12	3-oxoacyl-[acyl-carrier-protein] synthase [Source:UniProtKB/TrEMBL;Acc:A0A1D5TD10]	GO:0016747,GO:0003824,GO:0006633	transferase activity, transferring acyl groups other than amino-acyl groups|catalytic activity|fatty acid biosynthetic process	ko00061,ko01212,ko00780	Fatty acid biosynthesis|Fatty acid metabolism|Biotin metabolism
TraesCS2A02G314200	9.137042009	1.372649913	16.9014341	12.31299689	3.62211004	0.006866617	0.200064845	Up	0.0195668	0	0.0226179	0.620476	0.187175	0.0692607	At2g05910
TraesCS2A02G314800	77.83802496	110.3859328	45.29011712	0.410288847	-1.285288156	0.009099172	0.235706903	Down	0.633569	0.546847	0.832696	0.677084	0.130797	0.297239	FKBP53	FK506-binding protein [Source:UniProtKB/TrEMBL;Acc:A0A1D6RHK5]	GO:0003755	peptidyl-prolyl cis-trans isomerase activity
TraesCS2A02G315800	30.73269677	4.71882569	56.74656784	12.02556983	3.588033352	0.014559867	0.308654375	Up	0	0.176977	0.133025	0.179794	2.22024	1.46802	GAD2	Glutamate decarboxylase [Source:UniProtKB/TrEMBL;Acc:A0A1D5T8T1]	GO:0030170,GO:0003824,GO:0004351,GO:0006536,GO:0019752,GO:0016831	pyridoxal phosphate binding|catalytic activity|glutamate decarboxylase activity|glutamate metabolic process|carboxylic acid metabolic process|carboxy-lyase activity	ko00410,ko00430,ko00650,ko00250,ko02024	beta-Alanine metabolism|Taurine and hypotaurine metabolism|Butanoate metabolism|Alanine, aspartate and glutamate metabolism|Quorum sensing
TraesCS2A02G330000	97.65454915	60.04881763	135.2602807	2.252505312	1.171530508	0.006050218	0.185274283	Up	0.502774	0.869595	0.70215	2.29572	1.42234	1.40039	At5g06940		GO:0016021,GO:0005524,GO:0004672,GO:0004674,GO:0006468,GO:0005515	integral component of membrane|ATP binding|protein kinase activity|protein serine/threonine kinase activity|protein phosphorylation|protein binding
TraesCS2A02G331800	9.046716339	2.212697956	15.88073472	7.177091062	2.843399226	0.024238033	0.402510687	Up	0	0	0	0.102897	0.0941205	0.209956	CYP724B1		GO:0020037,GO:0005506,GO:0016705,GO:0055114,GO:0004497,GO:0009647,GO:0016132	heme binding|iron ion binding|oxidoreductase activity, acting on paired donors, with incorporation or reduction of molecular oxygen|oxidation-reduction process|monooxygenase activity|skotomorphogenesis|brassinosteroid biosynthetic process	ko00905	Brassinosteroid biosynthesis
TraesCS2A02G332800	15.9657646	25.61642699	6.315102216	0.24652549	-2.02019127	0.03739005	0.4960087	Down	0.476014	1.60315	2.11829	0.241889	0	0.654873	RGA5		GO:0046872,GO:0030001	metal ion binding|metal ion transport
TraesCS2A02G334200	11.31206349	3.556360332	19.06776665	5.361595807	2.422662463	0.047608894	0.555013762	Up	0.0792885	0.0608869	0.032405	0.255691	0.5157	0			GO:0016021	integral component of membrane
TraesCS2A02G336800	37.76588751	55.5571482	19.97462683	0.359532976	-1.475803996	0.021716412	0.382822045	Down	0.836291	1.26829	1.48215	0.622749	0.77959	0.175215	FL1		GO:0016021	integral component of membrane
TraesCS2A02G339100	33.33703978	66.11921687	0.554862695	0.008391852	-6.896795017	5.65E-12	9.91E-09	Down	2.9332	1.50331	1.54282	0.0607311	0	0	AVT1I		GO:0016021	integral component of membrane
TraesCS2A02G339200	91.60997339	132.3809453	50.83900153	0.384035644	-1.380687876	0.002151673	0.097568441	Down	3.1071	4.62539	3.97945	2.39789	1.55006	1.36407	RPL34		GO:0003735,GO:0006412,GO:0005840,GO:0005622	structural constituent of ribosome|translation|ribosome|intracellular	ko03010	Ribosome
TraesCS2A02G345800	29.79635413	48.17104746	11.42166079	0.237106341	-2.076393851	0.003701069	0.135951155	Down	0.166422	0.331888	0.404655	0.206037	0.0791666	0	At3g27220		GO:0005515	protein binding
TraesCS2A02G348200	318.5009384	425.2100362	211.7918406	0.498087586	-1.005528639	0.003247858	0.126512505	Down	8.50138	12.7424	11.6409	6.841	5.715	4.55967	PTI13		GO:0005524,GO:0004672,GO:0006468	ATP binding|protein kinase activity|protein phosphorylation
TraesCS2A02G348800	354.0817571	625.1280626	83.03545154	0.132829506	-2.912352444	4.23E-17	1.49E-13	Down	19.8252	21.0048	17.369	1.4166	2.3288	3.72266	BHLH153		GO:0046983	protein dimerization activity
TraesCS2A02G349300	140.9015169	190.956966	90.84606785	0.475741052	-1.071751574	0.00520881	0.1692914	Down	1.83185	1.52506	2.06824	1.61313	1.05331	0.559559
TraesCS2A02G355300	37.69787393	69.82263815	5.573109717	0.079818091	-3.647140407	1.71E-07	7.46E-05	Down	1.68476	1.51641	2.35336	0.0388018	0.366503	0.0715192	PER46	Peroxidase [Source:UniProtKB/TrEMBL;Acc:A0A1D5TCL9]	GO:0046872,GO:0004601,GO:0020037,GO:0006979,GO:0042744,GO:0055114	metal ion binding|peroxidase activity|heme binding|response to oxidative stress|hydrogen peroxide catabolic process|oxidation-reduction process	ko00940	Phenylpropanoid biosynthesis
TraesCS2A02G364100	40.73297008	20.76839684	60.69754333	2.922591657	1.54724827	0.018129934	0.349053569	Up	0.0346848	0.245374	0.189246	0.996712	0.427538	0.310661	WAV3
TraesCS2A02G371600	8.857021081	15.94668265	1.767359507	0.110829289	-3.173588895	0.02359019	0.398398818	Down	0.0841319	0.0218508	0.41825	0.0696137	0.0514889	0	LECRK41		GO:0030246,GO:0005524,GO:0004672,GO:0006468	carbohydrate binding|ATP binding|protein kinase activity|protein phosphorylation
TraesCS2A02G372500	110.9404047	66.99304728	154.8877621	2.311997564	1.209139878	0.011728611	0.273498088	Up	1.30092	2.41617	1.69795	3.77427	5.73313	4.30334	Os04g0530600		GO:0015035,GO:0045454,GO:0006662	protein disulfide oxidoreductase activity|cell redox homeostasis|glycerol ether metabolic process
TraesCS2A02G374800	101.3704648	137.138721	65.60220861	0.478363865	-1.063819681	0.013756129	0.299264836	Down	1.74809	1.04916	0.873476	1.2051	0.753222	0.462071	ODC1		GO:0016021	integral component of membrane
TraesCS2A02G378900	33.28773158	13.30200619	53.27345697	4.004918972	2.001773054	0.004161297	0.146257569	Up	0.412966	0.236951	0.295606	1.09317	1.90419	2.00385	PNSL3		GO:0005509,GO:0015979,GO:0009523,GO:0009654,GO:0019898	calcium ion binding|photosynthesis|photosystem II|photosystem II oxygen evolving complex|extrinsic component of membrane
TraesCS2A02G380800	109.9338341	22.6287352	197.2389331	8.716303909	3.123716499	0.010518702	0.256776456	Up	0.0682656	0.143974	0.36783	1.88534	3.02322	0.761741	PAL	Phenylalanine ammonia-lyase [Source:UniProtKB/TrEMBL;Acc:A0A341Q821]	GO:0005737,GO:0003824,GO:0006559,GO:0016841	cytoplasm|catalytic activity|L-phenylalanine catabolic process|ammonia-lyase activity	ko00940,ko00360	Phenylpropanoid biosynthesis|Phenylalanine metabolism
TraesCS2A02G380900	26.87165475	12.63924512	41.10406438	3.252098049	1.701370754	0.012562072	0.283707989	Up	0.00960629	0.0733116	0.214771	0.61819	0.361037	0.247106	PAL	Phenylalanine ammonia-lyase [Source:UniProtKB/TrEMBL;Acc:A0A1D5T7I5]	GO:0005737,GO:0003824,GO:0006559,GO:0016841,GO:0045548,GO:0009800	cytoplasm|catalytic activity|L-phenylalanine catabolic process|ammonia-lyase activity|phenylalanine ammonia-lyase activity|cinnamic acid biosynthetic process	ko00940,ko00360	Phenylpropanoid biosynthesis|Phenylalanine metabolism
TraesCS2A02G384100	33.32014221	58.55246743	8.087816999	0.138129397	-2.855907709	5.00E-05	0.006621059	Down	0.280771	0.158238	0.143396	0.0824448	0.0212286	0.0297826	RPS2		GO:0043531,GO:0005515	ADP binding|protein binding
TraesCS2A02G384700	262.202149	360.3618892	164.0424087	0.455215753	-1.135377611	0.000838142	0.052289403	Down	10.5315	13.0583	12.4982	5.89738	6.78192	5.18014	At4g13200
TraesCS2A02G387200	110.1638404	69.57281141	150.7548695	2.166864705	1.115609077	0.00735631	0.207596188	Up	1.0371	1.09413	0.799557	3.30064	1.51166	2.48231	ATG13A		GO:0006914,GO:1990316,GO:0000045	autophagy|Atg1/ULK1 kinase complex|autophagosome assembly	ko04140	Regulation of autophagy
TraesCS2A02G387400	76.24919841	48.44614435	104.0522525	2.147792231	1.102854439	0.029127208	0.440683533	Up	0.131211	0.145018	0.259823	0.330717	0.45192	0.499777	KIN7F	Kinesin-like protein [Source:UniProtKB/TrEMBL;Acc:W5AVK1]	GO:0005524,GO:0008017,GO:0003777,GO:0005874,GO:0007018,GO:0016887	ATP binding|microtubule binding|microtubule motor activity|microtubule|microtubule-based movement|ATPase activity
TraesCS2A02G388300	244.8771949	159.0234313	330.7309584	2.079762433	1.056418742	0.002359553	0.103324548	Up	1.29876	1.34309	1.39585	3.35601	3.04278	3.26922	GATA12		GO:0003700,GO:0043565,GO:0008270,GO:0006355	DNA-binding transcription factor activity|sequence-specific DNA binding|zinc ion binding|regulation of transcription, DNA-templated
TraesCS2A02G391100	238.6389049	149.3399351	327.9378747	2.195915475	1.134822524	0.001454997	0.0759211	Up	0.887886	1.02415	0.940742	3.28446	2.07846	2.55973	YSL9		GO:0016021,GO:0055085	integral component of membrane|transmembrane transport
TraesCS2A02G391600	81.55538284	110.1890026	52.92176311	0.480281715	-1.058047211	0.030369401	0.449788161	Down	0.601843	0.291315	0.497426	0.732368	0.189548	0.224589	At1g02150		GO:0009507,GO:0003729,GO:0005515	chloroplast|mRNA binding|protein binding
TraesCS2A02G392800	13.72871114	22.48112595	4.976296326	0.221354408	-2.175569991	0.031310336	0.456784452	Down	0.270996	0.0670397	0.10322	0.0570852	0.019207	0	WTF9
TraesCS2A02G394900	7.256696563	0	14.51339313	Inf	Inf	0.008726921	0.229682655	Up	0	0	0	0	0.449017	0.843737	DLO1		GO:0046872,GO:0016491,GO:0055114	metal ion binding|oxidoreductase activity|oxidation-reduction process
TraesCS2A02G396900	56.93487463	85.14699368	28.72275558	0.337331412	-1.567761429	0.003085836	0.122719496	Down	1.29911	1.55563	0.769833	0.568461	0.583889	0.130132	At5g41890		GO:0016788,GO:0006629,GO:0016298	hydrolase activity, acting on ester bonds|lipid metabolic process|lipase activity
TraesCS2A02G397700	139.8589252	86.41456187	193.3032886	2.236929568	1.161519832	0.014906586	0.311352965	Up	0	0.666501	1.03986	3.21701	1.24427	1.46559			GO:0005634,GO:0003677,GO:0000786,GO:0006334	nucleus|DNA binding|nucleosome|nucleosome assembly
TraesCS2A02G398500	8.150007762	16.02258418	0.277431348	0.017315019	-5.851832229	0.00161432	0.080404972	Down	0.550009	0.207727	0.551739	0.0198756	0	0	FLA10
TraesCS2A02G399900	41.25760603	77.38779347	5.127418596	0.066256167	-3.915801438	1.56E-08	9.90E-06	Down	1.33569	1.97715	1.63495	0.161959	0.173775	0	DTX49	Protein DETOXIFICATION [Source:UniProtKB/TrEMBL;Acc:A0A341QAG4]	GO:0016020,GO:0055085,GO:0015297,GO:0006855	membrane|transmembrane transport|antiporter activity|drug transmembrane transport
TraesCS2A02G403000	160.7014289	216.0367392	105.3661186	0.487723148	-1.035865648	0.004132052	0.145729664	Down	2.98847	4.33509	4.18414	1.50659	2.59042	2.5606	LPPG		GO:0016787	hydrolase activity	ko00510	N-Glycan biosynthesis
TraesCS2A02G404600	48.64914728	75.3759358	21.92235876	0.290840286	-1.781700973	0.001613059	0.080404972	Down	1.11463	1.93896	1.54707	0.544824	0.761636	0.300169	PIX13		GO:0005524,GO:0004672,GO:0006468	ATP binding|protein kinase activity|protein phosphorylation
TraesCS2A02G406700	88.0311815	15.49746788	160.5648951	10.36071805	3.373052087	0.019271911	0.359620106	Up	0.0981311	0.0439782	0.13436	0.136381	1.08427	1.66308	SUS7	Sucrose synthase [Source:UniProtKB/TrEMBL;Acc:W5AUQ5]	GO:0005985,GO:0016157	sucrose metabolic process|sucrose synthase activity	ko00500	Starch and sucrose metabolism
TraesCS2A02G406800	168.4395459	245.3910984	91.48799337	0.372825233	-1.42342859	0.000130569	0.013651243	Down	2.0372	4.45891	5.73499	1.44495	2.10922	2.37245	SPBC29A10.12
TraesCS2A02G409000	21.78575326	10.74669934	32.82480717	3.054408254	1.610892906	0.033405633	0.471111963	Up	0	0.523179	0.876942	3.30894	2.56714	0
TraesCS2A02G409400	16.43321339	1.843914963	31.02251181	16.82426382	4.072471473	8.95E-05	0.01034768	Up	0	0	0.073675	0.220752	0.453324	0.299377	R-S	MYC-like regulatory protein [Source:UniProtKB/TrEMBL;Acc:A0A0B5KPK4]	GO:0046983	protein dimerization activity
TraesCS2A02G410400	206.428424	106.3384504	306.5183976	2.882479446	1.527310321	0.000538413	0.038404093	Up	0.657776	0.45209	0.359872	2.5707	1.07569	1.15289	HMA5		GO:0016021,GO:0046872,GO:0030001,GO:0000166,GO:0019829,GO:0006812,GO:0005507	integral component of membrane|metal ion binding|metal ion transport|nucleotide binding|ATPase-coupled cation transmembrane transporter activity|cation transport|copper ion binding
TraesCS2A02G412700	21.11153415	9.562183711	32.6608846	3.415630319	1.772151837	0.030936055	0.454046513	Up	0.130231	0.253244	0.332134	0.449642	1.0552	1.04917	ALT3
TraesCS2A02G413300	7.80484297	0.278458637	15.3312273	55.05746728	5.78286634	0.001957247	0.091345506	Up	0	0.0231833	0	0.456817	0.538593	0.408187	CYCP2-1	Cyclin [Source:UniProtKB/TrEMBL;Acc:W5AWG7]	GO:0000079,GO:0019901	regulation of cyclin-dependent protein serine/threonine kinase activity|protein kinase binding
TraesCS2A02G414000	43.5687565	22.8568462	64.28066679	2.812315672	1.491758541	0.010551188	0.257192926	Up	0.138447	0.0530887	0.0721778	0.304324	0.243498	0.506376	OFUT29		GO:0016021,GO:0016757,GO:0006004,GO:0005802,GO:0005768	integral component of membrane|transferase activity, transferring glycosyl groups|fucose metabolic process|trans-Golgi network|endosome
TraesCS2A02G415500	27.25389424	43.1637287	11.34405979	0.262814639	-1.927882456	0.008305691	0.223807328	Down	2.09826	3.55297	2.86705	0.975982	0.632917	0			GO:0016021,GO:0016020	integral component of membrane|membrane
TraesCS2A02G417300	160.7532013	98.53481314	222.9715895	2.262871186	1.178154462	0.015703243	0.320171401	Up	5.43417	2.45391	1.94144	8.7738	4.85077	7.79721	ERF1A		GO:0003700,GO:0006351,GO:0005634,GO:0003677,GO:0006355	DNA-binding transcription factor activity|transcription, DNA-templated|nucleus|DNA binding|regulation of transcription, DNA-templated
TraesCS2A02G423500	253.9098636	353.0154095	154.8043177	0.438520001	-1.189285449	0.000380573	0.030143911	Down	1.98703	2.36709	1.85759	1.33012	0.779985	1.1756	GLCNAC1PUT2		GO:0070569	uridylyltransferase activity	ko00520	Amino sugar and nucleotide sugar metabolism
TraesCS2A02G424800	441.193905	625.9497098	256.4381002	0.409678439	-1.287436127	0.000104902	0.011621455	Down	22.0153	20.1929	23.7412	11.9916	8.80928	6.51939	TPRP-F1
TraesCS2A02G425500	296.2560359	70.24718188	522.2648899	7.434673903	2.894269465	3.99E-08	2.29E-05	Up	0.350109	0.430651	0.311146	2.87027	2.84518	3.84455	TPS1		GO:0016829,GO:0000287,GO:0010333	lyase activity|magnesium ion binding|terpene synthase activity	ko00900,ko00909	Terpenoid backbone biosynthesis|Sesquiterpenoid and triterpenoid biosynthesis
TraesCS2A02G426200	83.61419922	54.90749957	112.3208989	2.04563857	1.032551267	0.029180368	0.441191821	Up	0.294361	0.278878	0.256112	0.550557	0.463501	0.975941	CTR1		GO:0005524,GO:0004672,GO:0006468	ATP binding|protein kinase activity|protein phosphorylation
TraesCS2A02G427100	1291.542349	2084.47167	498.6130277	0.239203552	-2.063689282	0.0004001	0.031208735	Down	86.235	139.66	168.746	33.8803	38.3657	26.7719
TraesCS2A02G431900	375.0134452	230.7789284	519.247962	2.24997995	1.169912146	0.00022633	0.020391307	Up	0.545307	0.883331	1.16429	4.12719	1.62492	2.0366			GO:0005515	protein binding
TraesCS2A02G436100	105.5655279	140.9027889	70.22826677	0.498416442	-1.004576433	0.012488542	0.283066473	Down	1.56043	1.61268	1.61719	0.470923	0.668079	0.911551	Os04g0602400		GO:0016021	integral component of membrane
TraesCS2A02G437200	312.5700661	184.2062329	440.9338993	2.393696957	1.259240518	0.000126358	0.01327102	Up	3.72656	3.93767	2.70972	9.46359	9.52683	5.55884	MBR2
TraesCS2A02G438200	7.738503933	14.64471382	0.832294043	0.056832387	-4.137142881	0.012088181	0.278378786	Down	0.393771	0.249023	0.828413	0.0790898	0	0	AOX1B	Ubiquinol oxidase [Source:UniProtKB/TrEMBL;Acc:A0A1D5T8G7]	GO:0016021,GO:0046872,GO:0009916,GO:0070469,GO:0055114,GO:0102721	integral component of membrane|metal ion binding|alternative oxidase activity|respirasome|oxidation-reduction process|ubiquinol:oxygen oxidoreductase activity
TraesCS2A02G439400	19.10409648	29.67468484	8.53350812	0.287568618	-1.798021848	0.026242551	0.41772256	Down	1.00998	1.10494	0.395733	0.175705	0.318319	0.297503	AOX1A	Ubiquinol oxidase [Source:UniProtKB/TrEMBL;Acc:A0A1D5T8S2]	GO:0016021,GO:0046872,GO:0009916,GO:0070469,GO:0055114,GO:0102721	integral component of membrane|metal ion binding|alternative oxidase activity|respirasome|oxidation-reduction process|ubiquinol:oxygen oxidoreductase activity
TraesCS2A02G453300	17.22784671	33.06853668	1.387156738	0.041947932	-4.575256491	3.54E-05	0.005040971	Down	0.676253	0.857644	1.07747	0.0982163	0	0	FER
TraesCS2A02G453900	29.2514985	9.347327024	49.15566998	5.25879429	2.394732063	0.001436722	0.075210236	Up	0	0.34137	0.287677	1.45686	0.955011	1.49781	FLZ2
TraesCS2A02G454000	9.535970198	1.670751823	17.40118857	10.41518455	3.380616498	0.014034712	0.302579568	Up	0	0.163026	0	0.687876	0.86243	0.333641	FLZ2
TraesCS2A02G456300	39.15786322	16.56960888	61.74611756	3.726468018	1.897808878	0.00155436	0.078592396	Up	0	0.142847	0.150105	1.14839	0.582549	0.309231	Os04g0584300		GO:0046872,GO:0003824,GO:0004722,GO:0043169,GO:0006470	metal ion binding|catalytic activity|protein serine/threonine phosphatase activity|cation binding|protein dephosphorylation
TraesCS2A02G456700	11.34946032	20.49997264	2.198947988	0.107265899	-3.220736599	0.007309599	0.207178824	Down	0.103205	0.0465126	0.0839088	0	0	0	PRAF1		GO:0046872	metal ion binding
TraesCS2A02G463500	27.15189446	40.98950441	13.3142845	0.324821798	-1.622279645	0.027062806	0.424576013	Down	0.829493	0.733071	1.02052	0.267291	0.56708	0.116013	BAG1		GO:0051087,GO:0005515	chaperone binding|protein binding
TraesCS2A02G474300	16.90055021	2.569323246	31.23177717	12.1556434	3.603554353	0.000243371	0.021497893	Up	0	0	0.216989	0.878109	1.58472	0.853094	RIC10
TraesCS2A02G474900	15.19065945	26.03748628	4.343832626	0.166829954	-2.583549754	0.008054295	0.219426907	Down	0.249229	0.0983859	0.0752583	0	0.0662311	0	APO4		GO:0003723	RNA binding
TraesCS2A02G476000	9.999583888	16.6528541	3.346313674	0.200945355	-2.315124868	0.033593091	0.472332341	Down	0.488693	1.4981	0.778681	0	0	0.73778
TraesCS2A02G476300	8.762538238	16.03514832	1.48992816	0.092916394	-3.427923023	0.013610388	0.298034512	Down	0.104341	0.478903	0.297914	0.0991436	0.0611307	0	PRX74	Peroxidase [Source:UniProtKB/TrEMBL;Acc:A0A1D5TCA3]	GO:0046872,GO:0004601,GO:0020037,GO:0006979,GO:0005576,GO:0042744,GO:0055114	metal ion binding|peroxidase activity|heme binding|response to oxidative stress|extracellular region|hydrogen peroxide catabolic process|oxidation-reduction process	ko00940	Phenylpropanoid biosynthesis
TraesCS2A02G481100	227.1713885	361.8842716	92.45850529	0.255491914	-1.968650461	1.35E-06	0.000399719	Down	0	0	0	0	0	0
TraesCS2A02G484700	59.08761312	79.54251635	38.63270989	0.485686293	-1.041903324	0.037200401	0.494621303	Down	0.67606	1.78246	1.46324	0.650979	0.792992	0.457655	BHLH123		GO:0046983	protein dimerization activity
TraesCS2A02G489500	291.3505192	78.83696511	503.8640732	6.391216005	2.676090447	0.002010312	0.093040744	Up	0.941874	2.1636	3.18393	5.52384	16.8702	19.3313	WRKY70	WRKY45-like transcription factor [Source:UniProtKB/TrEMBL;Acc:F8WPI7]	GO:0003700,GO:0043565,GO:0005634,GO:0006355,GO:0003677	DNA-binding transcription factor activity|sequence-specific DNA binding|nucleus|regulation of transcription, DNA-templated|DNA binding
TraesCS2A02G489600	149.1361633	221.013161	77.25916556	0.349568167	-1.516354281	0.002289355	0.101517463	Down	3.2853	3.38969	4.11304	2.99093	0.687917	0.65431	SAHH	Adenosylhomocysteinase [Source:UniProtKB/TrEMBL;Acc:A0A1D5TBU1]	GO:0006730,GO:0004013,GO:0051287,GO:0019510	one-carbon metabolic process|adenosylhomocysteinase activity|NAD binding|S-adenosylhomocysteine catabolic process	ko00270	Cysteine and methionine metabolism
TraesCS2A02G491400	233.926668	351.2148733	116.6384626	0.332100009	-1.590310333	1.15E-05	0.002119177	Down	2.30662	1.73527	2.14643	1.53856	0.645952	0.654862
TraesCS2A02G492200	100.5976133	59.20383288	141.9913937	2.398347991	1.262041003	0.002700072	0.112545738	Up	0.415977	0.381921	0.481888	1.61923	1.0729	0.938747	Os04g0663200		GO:0046872	metal ion binding
TraesCS2A02G493600	324.5802914	561.2558974	87.90468542	0.156621402	-2.674646729	1.04E-07	5.01E-05	Down	6.32831	6.97471	9.2644	2.96834	0.540966	0.783369	SAHH	Adenosylhomocysteinase [Source:UniProtKB/TrEMBL;Acc:A0A1D5UKX4]	GO:0051287,GO:0006730,GO:0019510,GO:0004013,GO:0016787	NAD binding|one-carbon metabolic process|S-adenosylhomocysteine catabolic process|adenosylhomocysteinase activity|hydrolase activity	ko00270	Cysteine and methionine metabolism
TraesCS2A02G495500	52.31555922	71.54833784	33.0827806	0.462383636	-1.112837754	0.045795345	0.545779694	Down	1.51474	1.31533	1.57296	1.25419	0.626673	0.703556	IMP3		GO:0003723,GO:0003735,GO:0019843,GO:0005622,GO:0022627	RNA binding|structural constituent of ribosome|rRNA binding|intracellular|cytosolic small ribosomal subunit	ko03008	Ribosome biogenesis in eukaryotes
TraesCS2A02G497500	42.18047947	59.64878197	24.71217698	0.414294746	-1.27127057	0.025072857	0.407851364	Down	2.68492	3.77456	2.49638	1.25783	1.1061	1.62623			GO:0016021	integral component of membrane
TraesCS2A02G497600	17.46342183	27.54909136	7.377752295	0.267803834	-1.900751479	0.041987588	0.526406376	Down	0.22875	0.111274	0.20897	0.0570889	0.0895685	0	HIT4		GO:1900034	regulation of cellular response to heat
TraesCS2A02G501300	320.1959377	543.2472549	97.14462045	0.17882211	-2.483402968	3.16E-09	2.70E-06	Down	5.68856	7.14267	8.23103	1.81047	1.86636	0.948525	GAP1		GO:0005096,GO:0005829,GO:0009611,GO:0009651,GO:1902479,GO:1901002,GO:0043547	GTPase activator activity|cytosol|response to wounding|response to salt stress|positive regulation of defense response to bacterium, incompatible interaction|positive regulation of response to salt stress|positive regulation of GTPase activity
TraesCS2A02G501700	64.34483203	93.96488792	34.72477614	0.369550551	-1.436156368	0.004569195	0.155107804	Down	0	11.7799	12.015	10.6443	17.4884	0			GO:0016021,GO:0016020	integral component of membrane|membrane
TraesCS2A02G501800	294.2553393	452.4076508	136.1030278	0.30084157	-1.732924165	9.80E-07	0.000309766	Down	10.973	12.5758	10.832	5.18309	2.25605	2.65541			GO:0016021,GO:0016787,GO:0006629	integral component of membrane|hydrolase activity|lipid metabolic process
TraesCS2A02G507100	5.725790508	0.278458637	11.17312238	40.1248907	5.326425557	0.011195686	0.266000235	Up	0	0.00614173	0	0.194374	0.0794112	0	Os12g0109200
TraesCS2A02G509600	780.7968168	1133.787734	427.8058993	0.377324508	-1.406122285	3.03E-06	0.000752793	Down	23.1038	34.2043	22.7278	12.0166	10.5217	8.99764	CCR3		GO:0005524,GO:0004672,GO:0007166,GO:0006468	ATP binding|protein kinase activity|cell surface receptor signaling pathway|protein phosphorylation	ko04064	NF-kappa B signaling pathway
TraesCS2A02G510700	212.3456485	375.7689139	48.92238317	0.130192736	-2.941279133	0.002155058	0.097568441	Down	6.91691	11.9694	18.3388	1.75163	2.91373	0	At3g16150		GO:0016787	hydrolase activity
TraesCS2A02G511000	145.9182688	197.1150516	94.72148592	0.480539082	-1.057274326	0.007832826	0.215595073	Down	8.56804	17.0645	14.5622	8.8959	7.1426	7.63328
TraesCS2A02G512100	1678.890764	1059.261276	2298.520251	2.169927574	1.11764689	0.00369481	0.135840285	Up	6.78611	6.96468	12.6151	47.7993	15.0052	8.95202	Os04g0650000		GO:0008234,GO:0006508,GO:0016787,GO:0008233	cysteine-type peptidase activity|proteolysis|hydrolase activity|peptidase activity
TraesCS2A02G513200	102.5757538	57.10810979	148.0433978	2.592335806	1.374252614	0.012653377	0.284894607	Up	9.2245	15.6393	0	16.0578	18.2508	28.7426
TraesCS2A02G513400	70.22399202	111.348318	29.09966603	0.261339071	-1.936005265	0.026996	0.423827033	Down	6.47534	16.7991	4.17619	5.84318	3.19858	0
TraesCS2A02G513600	3.788524226	7.577048453	0	0	#NAME?	0.036768466	0.491773768	Down	0	0.346828	0	0	0	0			GO:0016021,GO:0016020	integral component of membrane|membrane
TraesCS2A02G523100	64.02484932	110.9819948	17.06770389	0.153788044	-2.700984747	5.40E-07	0.000192642	Down	0.90991	1.42924	1.5031	0.385805	0.182713	0.0748936
TraesCS2A02G523300	17.60379965	7.849738342	27.35786097	3.485193999	1.801238964	0.039031336	0.509109691	Up	0	0.0796034	0.147006	0.213299	0.132382	0.109942	BXL4		GO:0004553,GO:0005975	hydrolase activity, hydrolyzing O-glycosyl compounds|carbohydrate metabolic process	ko00520,ko00500	Amino sugar and nucleotide sugar metabolism|Starch and sucrose metabolism
TraesCS2A02G525000	87.72109325	118.9111382	56.53104826	0.475405829	-1.072768502	0.026653645	0.420663049	Down	3.25673	3.14617	2.63162	2.15973	1.28903	1.00022	PMAT2		GO:0016747	transferase activity, transferring acyl groups other than amino-acyl groups
TraesCS2A02G527700	1895.303062	1016.955923	2773.650201	2.72740454	1.447528703	0.0108933	0.262178259	Up	6.68404	14.4025	49.2425	78.7487	75.4618	46.6222	CHS1		GO:0016747,GO:0003824,GO:0016746,GO:0009058	transferase activity, transferring acyl groups other than amino-acyl groups|catalytic activity|transferase activity, transferring acyl groups|biosynthetic process	ko00941	Flavonoid biosynthesis
TraesCS2A02G531500	23.36217511	8.185003537	38.53934668	4.708531464	2.23527717	0.047577905	0.555013762	Up	0	0	0.581816	0.687753	0.583995	0
TraesCS2A02G539400	20.65136858	31.31122868	9.991508485	0.319103047	-1.647905709	0.036947219	0.493206035	Down	0.795866	1.02355	0.394317	0.336897	0.461048	0	HIPP39		GO:0046872,GO:0030001	metal ion binding|metal ion transport
TraesCS2A02G539500	301.1958461	421.5743934	180.8172988	0.428909587	-1.221254533	0.008165977	0.221294339	Down	8.49161	21.4845	16.6615	6.11014	2.87584	10.5504	HIPP39		GO:0046872,GO:0030001	metal ion binding|metal ion transport
TraesCS2A02G551100	308.6560103	587.0358385	30.27618211	0.051574674	-4.277193387	5.90E-28	1.58E-23	Down	10.0804	11.3225	12.0174	1.21567	0.556186	0.223141	RR6		GO:0005622,GO:0000160	intracellular|phosphorelay signal transduction system	ko04075	Plant hormone signal transduction
TraesCS2A02G560300	77.3620542	109.4098657	45.31424266	0.414169621	-1.271706357	0.006990714	0.202266684	Down	0.659949	1.11941	0.902092	0.579611	0.369304	0.265845	At5g64030		GO:0008168	methyltransferase activity
TraesCS2A02G560500	352.0290517	471.6194572	232.4386462	0.492852113	-1.020773283	0.001549232	0.078511707	Down	14.1198	14.5838	12.3756	5.18397	8.99423	6.11885	Os04g0692600
TraesCS2A02G563100	194.2503332	284.6355244	103.865142	0.364905759	-1.454404176	0.005353098	0.172384744	Down	14.9636	18.3875	25.004	10.6756	8.29157	2.18781	RPS17		GO:0003735,GO:0006412,GO:0005840,GO:0005622,GO:0032544,GO:0009570,GO:0009941,GO:0009534	structural constituent of ribosome|translation|ribosome|intracellular|plastid translation|chloroplast stroma|chloroplast envelope|chloroplast thylakoid	ko03010	Ribosome
TraesCS2A02G566100	16.33379126	29.28702065	3.380561881	0.115428671	-3.114926475	0.017533791	0.342219367	Down	0.435574	0.614056	1.21698	0.177796	0.0313307	0	NAC030		GO:0003677,GO:0006355	DNA binding|regulation of transcription, DNA-templated
TraesCS2A02G566200	31.30846864	56.48256472	6.134372564	0.10860648	-3.202817904	1.79E-05	0.002992273	Down	0.808206	0.942581	1.05823	0.329728	0.165411	0	NAC030		GO:0005634,GO:0003677,GO:0006355	nucleus|DNA binding|regulation of transcription, DNA-templated
TraesCS2A02G574000	775.6969161	480.1003848	1071.293447	2.231394686	1.157945718	0.010456391	0.255817185	Up	5.91079	3.41931	2.44575	16.8448	6.15473	8.42584	TULP7	Tubby-like F-box protein [Source:UniProtKB/TrEMBL;Acc:W5ARN0]	GO:0005515	protein binding
TraesCS2A02G575400	28.7754939	44.42641098	13.12457683	0.295422847	-1.75914669	0.015829283	0.321659519	Down	0.509113	1.0688	0.919686	0.704922	0.0925746	0.158945	NFD3		GO:0003735,GO:0006412,GO:0005840	structural constituent of ribosome|translation|ribosome	ko03010	Ribosome
TraesCS2A02G577000	19.58801366	5.275742964	33.90028436	6.425689156	2.683851192	0.002675216	0.111841314	Up	0	0.0201811	0.0413957	0.265401	0.14862	0.187794	STY8		GO:0005524,GO:0004672,GO:0006468	ATP binding|protein kinase activity|protein phosphorylation
TraesCS2A02G581600	213.0344861	342.1675932	83.90137911	0.24520551	-2.027936698	0.005117863	0.167478166	Down	3.15344	8.60069	7.37325	2.07058	1.16182	1.88311	AAE3		GO:0003824,GO:0048046,GO:0050832,GO:0010214,GO:0010030,GO:0009735,GO:0046686,GO:0009506,GO:0009570,GO:0050203,GO:0033611,GO:0005737,GO:0009507	catalytic activity|apoplast|defense response to fungus|seed coat development|positive regulation of seed germination|response to cytokinin|response to cadmium ion|plasmodesma|chloroplast stroma|oxalate-CoA ligase activity|oxalate catabolic process|cytoplasm|chloroplast
TraesCS2A02G588000	64.76314544	91.81059064	37.71570024	0.410799015	-1.283495371	0.02214041	0.385499974	Down	0.426093	0.0919809	0.240793	0.20687	0.176686	0.0471149	msh3		GO:0005524,GO:0016887,GO:0004519,GO:0030983,GO:0006298,GO:0045910,GO:0005634	ATP binding|ATPase activity|endonuclease activity|mismatched DNA binding|mismatch repair|negative regulation of DNA recombination|nucleus	ko03430	Mismatch repair
TraesCS2A02G591000	20.86430333	35.51092059	6.21768607	0.175092224	-2.513813079	0.002927519	0.118516447	Down	0.697374	1.84096	1.75793	0.320165	0.0815924	0.22635	DOF5.8		GO:0003677,GO:0006355	DNA binding|regulation of transcription, DNA-templated
TraesCS2A02G591500	17.58991896	7.649994666	27.52984325	3.59867483	1.847465749	0.039094059	0.509529209	Up	0.0789726	0.0546528	0.0518869	0.222765	0.127798	0.383069	SPAC3H5.08c		GO:0005515	protein binding
TraesCS2A02G593000	111.4446691	156.3650222	66.52431608	0.425442437	-1.232964149	0.004124156	0.145660162	Down	1.92013	1.69782	1.56	1.29726	0.530471	0.76256		Pyruvate kinase [Source:UniProtKB/TrEMBL;Acc:A0A1D5TB86]	GO:0003824,GO:0000287,GO:0006096,GO:0004743,GO:0016301,GO:0030955	catalytic activity|magnesium ion binding|glycolytic process|pyruvate kinase activity|kinase activity|potassium ion binding	ko01200,ko00620,ko00230,ko01230,ko00010	Carbon metabolism|Pyruvate metabolism|Purine metabolism|Biosynthesis of amino acids|Glycolysis / Gluconeogenesis
TraesCS2A02G593700	48.68331158	29.87202151	67.49460166	2.259458793	1.175977246	0.048371688	0.558756722	Up	0.142918	0.328781	0.172395	0.73492	0.428158	0.579866			GO:0005622,GO:0046907	intracellular|intracellular transport
TraesCS2B02G007400	146.8495867	93.16281603	200.5363573	2.15253645	1.106037668	0.03422035	0.475515117	Up	0.443437	0.651286	0.483421	0.780722	1.23884	1.31741	LECRK91		GO:0030246,GO:0005524,GO:0004672,GO:0006468	carbohydrate binding|ATP binding|protein kinase activity|protein phosphorylation
TraesCS2B02G012100	77.99922403	105.3494846	50.64896343	0.48077087	-1.056578608	0.02046322	0.371457017	Down	0	0.00215538	0.00313131	0.00439611	0	0	ABCB11		GO:0016021,GO:0005524,GO:0042626,GO:0055085,GO:0016887	integral component of membrane|ATP binding|ATPase-coupled transmembrane transporter activity|transmembrane transport|ATPase activity	ko02010	ABC transporters
TraesCS2B02G013600	161.5826599	216.6998559	106.4654639	0.491303805	-1.025312681	0.005452114	0.174681374	Down	9.28676	12.3869	13.054	4.7745	6.36723	6.60399
TraesCS2B02G024000	431.8360993	615.4186215	248.2535772	0.403389772	-1.309753592	0.014535447	0.308332707	Down	7.59591	5.22234	3.90819	4.01843	1.8435	2.51877	LECRK92		GO:0005524,GO:0004672,GO:0006468	ATP binding|protein kinase activity|protein phosphorylation
TraesCS2B02G031200	23.0324548	4.342557127	41.72235247	9.607784365	3.264203772	0.007143695	0.204449197	Up	0	0.0435494	0.0931522	0.208584	0.463884	0.516387	CYP71C4		GO:0020037,GO:0004497,GO:0005506,GO:0016705,GO:0055114	heme binding|monooxygenase activity|iron ion binding|oxidoreductase activity, acting on paired donors, with incorporation or reduction of molecular oxygen|oxidation-reduction process
TraesCS2B02G034300	39.22057808	67.66233919	10.77881697	0.159303049	-2.650154211	6.73E-05	0.008233287	Down	0.402057	0.465617	0.451708	0.193399	0.0365992	0	CRK41		GO:0005524,GO:0004672,GO:0006468,GO:0004674	ATP binding|protein kinase activity|protein phosphorylation|protein serine/threonine kinase activity
TraesCS2B02G034600	23.82360718	37.13544861	10.51176575	0.283065538	-1.820791976	0.019787015	0.365941925	Down	0.0696974	0.254505	0.31865	0.125916	0.138698	0	CRK29		GO:0005524,GO:0004672,GO:0004674,GO:0006468	ATP binding|protein kinase activity|protein serine/threonine kinase activity|protein phosphorylation
TraesCS2B02G035300	14.9371015	24.01690456	5.857298442	0.243882322	-2.03574291	0.026574098	0.420013059	Down	0.105891	0.182422	0.240522	0	0.0163546	0.118076	SD17		GO:0005524,GO:0004672,GO:0004674,GO:0006468	ATP binding|protein kinase activity|protein serine/threonine kinase activity|protein phosphorylation
TraesCS2B02G036800	39.27206288	61.00219505	17.54193072	0.287562287	-1.798053612	0.004500756	0.153789102	Down	0.39217	0.458167	0.309152	0.274334	0.123606	0	CRK23		GO:0005524,GO:0004672,GO:0006468	ATP binding|protein kinase activity|protein phosphorylation
TraesCS2B02G041200	70.79276028	27.41769366	114.1678269	4.164020078	2.057977025	0.047091343	0.552661513	Up	0	0.217692	0.934571	2.26753	2.99662	0.958284	ASMT1		GO:0046983,GO:0008168,GO:0008171	protein dimerization activity|methyltransferase activity|O-methyltransferase activity
TraesCS2B02G043600	23.75093577	41.57944197	5.922429568	0.142436485	-2.811609355	0.039692525	0.512918789	Down	0.0999608	0.558444	0.180099	0.0563442	0.0575461	0.0152257	RGA1		GO:0043531	ADP binding
TraesCS2B02G048500	65.36903605	41.55741087	89.18066123	2.145962883	1.101625123	0.028814942	0.438449948	Up	1.25393	0.823575	0.63939	2.11471	1.35593	3.33411	HPR3		GO:0051287,GO:0055114,GO:0016616	NAD binding|oxidation-reduction process|oxidoreductase activity, acting on the CH-OH group of donors, NAD or NADP as acceptor	ko00260,ko01200,ko00630	Glycine, serine and threonine metabolism|Carbon metabolism|Glyoxylate and dicarboxylate metabolism
TraesCS2B02G051700	179.3890194	239.5246174	119.2534214	0.497875428	-1.006143281	0.00576373	0.18021315	Down	1.81624	2.71921	2.77127	1.36093	1.70735	1.18168			GO:0016021,GO:0008270	integral component of membrane|zinc ion binding
TraesCS2B02G051800	3.523128799	0	7.046257598	Inf	Inf	0.035176009	0.483105104	Up	0	0	0	0.0357261	0.0149773	0	At2g28450		GO:0046872,GO:0003676,GO:0006396,GO:0008173	metal ion binding|nucleic acid binding|RNA processing|RNA methyltransferase activity
TraesCS2B02G063900	81.9481443	54.14306931	109.7532193	2.027096371	1.019414678	0.034816575	0.479915135	Up	0.208958	0.250921	0.291606	1.16992	0.222859	0.623664	FKBP65	Peptidylprolyl isomerase [Source:UniProtKB/TrEMBL;Acc:W5BIR7]	GO:0016021,GO:0003755,GO:0005515	integral component of membrane|peptidyl-prolyl cis-trans isomerase activity|protein binding
TraesCS2B02G067600	38.51913187	56.41498082	20.62328292	0.365563945	-1.45180431	0.01820395	0.349302357	Down	0.517623	0.51288	0.488718	0.366516	0.123604	0.236353
TraesCS2B02G078900	1073.313655	1562.265379	584.3619312	0.374047802	-1.418705441	0.002842644	0.116953499	Down	4.49249	5.48942	12.8363	3.2658	2.0511	1.36042		Ribulose bisphosphate carboxylase small chain [Source:UniProtKB/TrEMBL;Acc:A0A341QH81]	GO:0004497,GO:0016984,GO:0015977,GO:0015979,GO:0009507,GO:0009853,GO:0009536,GO:0016491,GO:0055114,GO:0016829	monooxygenase activity|ribulose-bisphosphate carboxylase activity|carbon fixation|photosynthesis|chloroplast|photorespiration|plastid|oxidoreductase activity|oxidation-reduction process|lyase activity	ko00710,ko01200,ko00630	Carbon fixation in photosynthetic organisms|Carbon metabolism|Glyoxylate and dicarboxylate metabolism
TraesCS2B02G079400	8416.521256	12056.71594	4776.326577	0.396154857	-1.335863605	0.012702265	0.285674577	Down	176.94	205.978	313.615	80.0747	164.816	69.7767		Ribulose bisphosphate carboxylase small chain [Source:UniProtKB/TrEMBL;Acc:W5C9Y4]	GO:0004497,GO:0016984,GO:0015977,GO:0015979,GO:0009507,GO:0009853,GO:0009536,GO:0016491,GO:0055114,GO:0016829	monooxygenase activity|ribulose-bisphosphate carboxylase activity|carbon fixation|photosynthesis|chloroplast|photorespiration|plastid|oxidoreductase activity|oxidation-reduction process|lyase activity	ko00710,ko01200,ko00630	Carbon fixation in photosynthetic organisms|Carbon metabolism|Glyoxylate and dicarboxylate metabolism
TraesCS2B02G080000	346.3830854	524.1143072	168.6518637	0.321784506	-1.635833231	0.013071488	0.289797708	Down	1.49037	3.32431	4.88895	2.0094	1.25519	0.724331	G6PD2	Glucose-6-phosphate 1-dehydrogenase [Source:UniProtKB/TrEMBL;Acc:A0A341QJP0]	GO:0055114,GO:0050661,GO:0006006,GO:0004345	oxidation-reduction process|NADP binding|glucose metabolic process|glucose-6-phosphate dehydrogenase activity	ko01200,ko00480,ko00030	Carbon metabolism|Glutathione metabolism|Pentose phosphate pathway
TraesCS2B02G086200	180.2460327	65.38927833	295.1027871	4.513014896	2.17409154	8.08E-09	5.79E-06	Up	1.66455	0.54903	0.456291	6.87805	5.22351	6.25026	nep1		GO:0004190,GO:0006508	aspartic-type endopeptidase activity|proteolysis
TraesCS2B02G087400	23.98570298	2.498642164	45.47276379	18.19899002	4.185786483	0.014964016	0.311904221	Up	0	0.0951808	0.0667239	0.0680799	1.07818	1.75813	APX3		GO:0004601,GO:0020037,GO:0006979,GO:0055114	peroxidase activity|heme binding|response to oxidative stress|oxidation-reduction process	ko00480,ko00053	Glutathione metabolism|Ascorbate and aldarate metabolism
TraesCS2B02G096000	107.5862596	191.8135813	23.35893803	0.121779375	-3.037658282	4.20E-06	0.000963895	Down	1.80242	2.60952	3.59074	0.109294	0.351239	0.632873	PBL7		GO:0005524,GO:0004672,GO:0004674,GO:0006468	ATP binding|protein kinase activity|protein serine/threonine kinase activity|protein phosphorylation
TraesCS2B02G098100	8.429430175	0.556917274	16.30194308	29.27174974	4.871437081	0.003020767	0.120852434	Up	0	0.0498656	0	0.656726	0.223273	0.709661	PER21	Peroxidase [Source:UniProtKB/TrEMBL;Acc:A0A341QRQ0]	GO:0004601,GO:0020037,GO:0006979,GO:0042744,GO:0055114	peroxidase activity|heme binding|response to oxidative stress|hydrogen peroxide catabolic process|oxidation-reduction process	ko00940	Phenylpropanoid biosynthesis
TraesCS2B02G108200	437.1951936	592.2314698	282.1589175	0.476433509	-1.069653208	0.001005284	0.058862502	Down	8.5429	5.71441	6.20314	4.46146	3.91749	2.98585	Os03g0301700		GO:0003824,GO:0004722,GO:0006470	catalytic activity|protein serine/threonine phosphatase activity|protein dephosphorylation
TraesCS2B02G108300	17.03138331	26.76728296	7.295483665	0.272552268	-1.875395172	0.043859376	0.535282842	Down	0.465318	1.32876	0.852365	0.446328	0.243716	0
TraesCS2B02G110600	199.8682087	317.395779	82.34063845	0.259425751	-1.946606402	1.51E-05	0.002641418	Down	35.0849	13.4318	10.8182	5.9292	9.2021	2.56886
TraesCS2B02G111300	315.5129958	442.1733215	188.8526701	0.427101005	-1.227350801	0.000596205	0.041247021	Down	1.96107	2.0842	1.13748	0.273879	0.711725	0.815782	At1g49360
TraesCS2B02G115100	7.583164468	14.79451631	0.37181263	0.025131787	-5.31434294	0.002141555	0.097291975	Down	0.995705	0.892827	0.407834	0	0	0.119079	CAMBP25
TraesCS2B02G117400	173.8594386	259.7986023	87.92027488	0.338417043	-1.563125867	0.00100154	0.058798137	Down	5.03453	8.76715	8.26719	2.01749	3.67237	2.23192	BDG4		GO:0016021	integral component of membrane
TraesCS2B02G118500	43.18332735	23.61391359	62.75274111	2.657447731	1.410041316	0.018813893	0.354946585	Up	0.311989	0.636216	0.565673	1.30667	1.26293	1.72887	NAC92		GO:0005634,GO:0003677,GO:0006355	nucleus|DNA binding|regulation of transcription, DNA-templated
TraesCS2B02G120200	38.23142011	21.86513699	54.59770323	2.497020863	1.320207875	0.029560242	0.443716336	Up	0.12972	0.0663853	0.126735	0.270517	0.333674	0.311335	GAUT7	Hexosyltransferase [Source:UniProtKB/TrEMBL;Acc:A0A1D5U9G7]	GO:0016757,GO:0000139,GO:0047262,GO:0045489,GO:0071555,GO:0005794,GO:0016740	transferase activity, transferring glycosyl groups|Golgi membrane|polygalacturonate 4-alpha-galacturonosyltransferase activity|pectin biosynthetic process|cell wall organization|Golgi apparatus|transferase activity	ko00520,ko00500	Amino sugar and nucleotide sugar metabolism|Starch and sucrose metabolism
TraesCS2B02G120300	34.58689711	49.10945374	20.06434049	0.408563707	-1.291367039	0.049940862	0.567315717	Down	0.758759	0.697321	0.456638	0.530036	0.312068	0.107424	RRP41				ko03018	RNA degradation
TraesCS2B02G124100	79.26121358	124.8485457	33.67388149	0.269717851	-1.890477084	9.24E-05	0.010568903	Down	2.84256	2.90641	2.55083	1.11291	0.681069	0.195926	CIPK29	Non-specific serine/threonine protein kinase [Source:UniProtKB/TrEMBL;Acc:W5BKU9]	GO:0005524,GO:0004672,GO:0004674,GO:0007165,GO:0006468	ATP binding|protein kinase activity|protein serine/threonine kinase activity|signal transduction|protein phosphorylation
TraesCS2B02G134300	59.72947889	87.01598613	32.44297164	0.372839211	-1.423374499	0.006256495	0.188975622	Down	0	5.85719	2.50832	4.42872	0	0	RPS21	40S ribosomal protein S21 [Source:UniProtKB/TrEMBL;Acc:A0A0C4BJ86]	GO:0003735,GO:0006412,GO:0005840,GO:0005622	structural constituent of ribosome|translation|ribosome|intracellular	ko03010	Ribosome
TraesCS2B02G135600	12.62514664	23.43154806	1.818745218	0.077619507	-3.687436912	0.00154802	0.078509949	Down	0.659959	0.767587	0.196282	0.0857839	0.110425	0	NIGT1		GO:0003677	DNA binding
TraesCS2B02G137700	1731.833761	2608.128299	855.5392223	0.328028043	-1.608108938	6.38E-08	3.42E-05	Down	15.0212	12.0537	20.6904	9.36247	4.70308	3.01221
TraesCS2B02G144200	17.46332738	27.22171817	7.704936592	0.283043728	-1.82090314	0.032783235	0.467175106	Down	0.705864	1.82031	1.0455	0.398614	0.0974767	0.554061	Os04g0179200
TraesCS2B02G148400	19.28944485	34.41741949	4.161470213	0.120911744	-3.047973717	0.00136696	0.072488498	Down	1.79646	2.24792	1.75663	1.54128	0	0	Os03g0429000	Cysteine proteinase inhibitor [Source:UniProtKB/TrEMBL;Acc:A0A341QTI5]	GO:0004869	cysteine-type endopeptidase inhibitor activity
TraesCS2B02G158100	21.88241746	9.525710605	34.23912431	3.594390564	1.84574718	0.018974678	0.356467395	Up	0.65584	0.650397	0.55526	2.19811	3.8437	1.71261	EAP
TraesCS2B02G165800	23.7146854	10.60025861	36.82911219	3.474359782	1.796747158	0.016761951	0.332936441	Up	0.077026	0.0306948	0.0842178	0.396725	0.227589	0.39696			GO:0005515	protein binding
TraesCS2B02G166100	96.49233181	152.341999	40.64266465	0.266785686	-1.906246834	1.39E-05	0.002464639	Down	1.18052	1.62944	2.09704	0.436888	0.236076	0.542364	Os07g0646100		GO:0046872,GO:0003824,GO:0004721,GO:0043169,GO:0005886	metal ion binding|catalytic activity|phosphoprotein phosphatase activity|cation binding|plasma membrane
TraesCS2B02G168300	85.17828516	119.1698817	51.18668862	0.429527057	-1.21917908	0.012796881	0.286873819	Down	6.39262	4.68539	2.34128	2.01324	1.42024	2.17361	CXE18		GO:0016787	hydrolase activity
TraesCS2B02G171400	110.3107037	178.8593517	41.76205572	0.233491038	-2.098560917	2.06E-06	0.000547848	Down	6.92212	3.92209	5.83124	2.26408	1.34269	1.4116	CPN10		GO:0005737,GO:0005507,GO:0006457,GO:0009408,GO:0005739	cytoplasm|copper ion binding|protein folding|response to heat|mitochondrion
TraesCS2B02G175300	767.0930112	509.8053522	1024.38067	2.009356445	1.00673351	0.000657667	0.043817294	Up	4.72907	5.31789	6.3493	19.8639	10.6726	11.9775	PDK		GO:0004672,GO:0016772,GO:0016310	protein kinase activity|transferase activity, transferring phosphorus-containing groups|phosphorylation
TraesCS2B02G175800	208.273102	364.5330336	52.0131704	0.142684381	-2.809100672	9.84E-05	0.0110706	Down	1.1962	3.50671	3.38245	0.621069	0.502193	0.341631	CIPK21	Non-specific serine/threonine protein kinase [Source:UniProtKB/TrEMBL;Acc:A0A1D5UFD5]	GO:0005524,GO:0004672,GO:0007165,GO:0006468,GO:0004674	ATP binding|protein kinase activity|signal transduction|protein phosphorylation|protein serine/threonine kinase activity	ko04140,ko04152,ko04068,ko04151,ko04150	Regulation of autophagy|AMPK signaling pathway|FoxO signaling pathway|PI3K-Akt signaling pathway|mTOR signaling pathway
TraesCS2B02G178700	29.90387397	13.05761366	46.75013427	3.580296943	1.840079247	0.014385433	0.307104134	Up	0	0.200799	0.11993	0.511135	0.383934	0.742881	FBL23		GO:0005515	protein binding
TraesCS2B02G180400	279.2254496	376.0755749	182.3753243	0.484943284	-1.044112067	0.001281445	0.069455912	Down	13.8536	17.4715	13.7124	4.39807	9.95164	9.86458
TraesCS2B02G181600	1234.73333	1861.174929	608.2917313	0.326832111	-1.61337836	5.74E-06	0.001241346	Down	40.2599	55.9212	58.5274	23.9876	18.6201	10.803			GO:0003676	nucleic acid binding
TraesCS2B02G182300	256.6506067	371.9735741	141.3276393	0.379939999	-1.396156493	0.022600957	0.389182289	Down	11.3294	19.5277	24.271	4.3884	6.13802	12.7852	MPSR1
TraesCS2B02G187300	363.0157041	562.4754655	163.5559427	0.290778803	-1.78200599	5.55E-06	0.001208793	Down	2.24585	4.02454	4.73295	1.81895	1.68209	0.981926	Os02g0778400	UMP-CMP kinase [Source:UniProtKB/TrEMBL;Acc:A0A0C4BIZ6]	GO:0005524,GO:0006139,GO:0019205,GO:0005737,GO:0005634,GO:0006207,GO:0006221,GO:0004127,GO:0009041,GO:0000166,GO:0016301,GO:0016310,GO:0016740,GO:0046940	ATP binding|nucleobase-containing compound metabolic process|nucleobase-containing compound kinase activity|cytoplasm|nucleus|'de novo' pyrimidine nucleobase biosynthetic process|pyrimidine nucleotide biosynthetic process|cytidylate kinase activity|uridylate kinase activity|nucleotide binding|kinase activity|phosphorylation|transferase activity|nucleoside monophosphate phosphorylation	ko00240	Pyrimidine metabolism
TraesCS2B02G187500	41.10463007	63.49280333	18.71645681	0.29478076	-1.762285731	0.00309823	0.123001142	Down	1.43793	2.80844	1.9957	0.498279	0.940984	0	WRKY41	WRKY transcription factor WRKY1A [Source:UniProtKB/TrEMBL;Acc:A7X9Y3]	GO:0003700,GO:0043565,GO:0005634,GO:0006355,GO:0003677	DNA-binding transcription factor activity|sequence-specific DNA binding|nucleus|regulation of transcription, DNA-templated|DNA binding
TraesCS2B02G189600	1336.44737	1889.042867	783.8518726	0.414946578	-1.269002487	7.15E-06	0.001467144	Down	16.3506	20.1459	19.153	7.69719	10.7278	7.40933	SAPK2		GO:0005524,GO:0004672,GO:0006468,GO:0004674	ATP binding|protein kinase activity|protein phosphorylation|protein serine/threonine kinase activity	ko04075	Plant hormone signal transduction
TraesCS2B02G192000	92.64224407	56.87902487	128.4054633	2.257518718	1.17473795	0.008088916	0.219920908	Up	1.28626	3.75058	1.2968	5.99424	4.51056	3.44014
TraesCS2B02G193000	100.8795686	66.86398469	134.8951525	2.01745608	1.012537267	0.02044585	0.371242746	Up	0.361653	0.435448	0.311531	1.22874	0.604321	0.894266	SRF6		GO:0005524,GO:0004672,GO:0006468,GO:0005515	ATP binding|protein kinase activity|protein phosphorylation|protein binding
TraesCS2B02G193500	48.29409109	28.26034138	68.32784081	2.417799555	1.273694645	0.031924334	0.460899987	Up	0.445401	1.01688	0.637988	0.725401	2.73572	1.96745	ATL3		GO:0016021	integral component of membrane
TraesCS2B02G194600	175.6333008	105.9452101	245.3213915	2.315549624	1.211354676	0.014965716	0.311904221	Up	0.676127	0.598764	0.582946	1.13877	1.25285	1.91465	GLO4		GO:0016491,GO:0003824,GO:0010181,GO:0055114	oxidoreductase activity|catalytic activity|FMN binding|oxidation-reduction process	ko01200,ko00630,ko04146	Carbon metabolism|Glyoxylate and dicarboxylate metabolism|Peroxisome
TraesCS2B02G194900	61.86471697	36.15067665	87.57875729	2.422603542	1.276558328	0.012813059	0.286955772	Up	0.0350434	0.0964235	0.14132	0.336047	0.227973	0.234897	CIP7
TraesCS2B02G199600	6.501640119	0.64724163	12.35603861	19.09030266	4.254768071	0.046460557	0.549173204	Up	0	0	0.0520889	0.0756215	0.278085	0	PI21		GO:0046872,GO:0030001	metal ion binding|metal ion transport
TraesCS2B02G200300	264.8122039	161.706846	367.9175619	2.27521327	1.186001784	0.042582047	0.528563271	Up	3.8527	3.23075	4.25297	19.6099	9.48248	4.29813	Ea1
TraesCS2B02G201700	507.1233706	326.6935396	687.5532016	2.104581567	1.073533425	0.000381949	0.030217039	Up	2.96983	2.17122	3.05646	12.3085	3.73657	6.26047	OsI_025867		GO:0005975,GO:0006098,GO:0005829,GO:0017057	carbohydrate metabolic process|pentose-phosphate shunt|cytosol|6-phosphogluconolactonase activity	ko01200,ko00030	Carbon metabolism|Pentose phosphate pathway
TraesCS2B02G202300	16.57797921	2.491156593	30.66480182	12.30946377	3.62169601	0.000483538	0.035515543	Up	0	0.00606993	0.0453037	0.0864983	0.234512	0.194164	LNG1		GO:0051513	regulation of monopolar cell growth
TraesCS2B02G202700	171.0028311	255.4319225	86.57373971	0.338930776	-1.560937451	0.000346372	0.028132924	Down	3.28039	5.5412	4.63948	2.75442	1.90786	0.720175	AFP-B1	Ninja-family protein 2 [Source:UniProtKB/Swiss-Prot;Acc:B1B5D4]	GO:0007165,GO:0005634	signal transduction|nucleus
TraesCS2B02G204200	246.9535833	341.4782161	152.4289505	0.44637972	-1.163656611	0.000837968	0.052289403	Down	4.42957	2.99584	3.11598	2.41605	1.50904	1.83197			GO:0003824	catalytic activity
TraesCS2B02G204500	261.6297482	384.1454987	139.1139977	0.36213882	-1.465385257	0.002644592	0.111487453	Down	8.57162	5.03519	5.44599	3.5914	1.97683	0.866722			GO:0003824,GO:0050662,GO:0055114,GO:0016616,GO:0003854,GO:0006694	catalytic activity|coenzyme binding|oxidation-reduction process|oxidoreductase activity, acting on the CH-OH group of donors, NAD or NADP as acceptor|3-beta-hydroxy-delta5-steroid dehydrogenase activity|steroid biosynthetic process
TraesCS2B02G208700	86.15166922	36.5403414	135.762997	3.715427712	1.8935283	4.44E-05	0.006077497	Up	0.193627	0.155239	0.12777	0.86319	0.621577	0.617107	DRD1		GO:0005524	ATP binding	ko03440	Homologous recombination
TraesCS2B02G212400	114.3571928	218.1360867	10.57829897	0.048494035	-4.366048897	2.27E-16	6.59E-13	Down	8.04987	6.76292	3.89523	0.380059	0.418624	0	LBD37
TraesCS2B02G213200	206.9201404	282.4784453	131.3618355	0.46503313	-1.104594595	0.001765558	0.08527216	Down	1.97457	2.68485	2.84285	1.30769	1.01989	1.65138	FH13	Formin-like protein [Source:UniProtKB/TrEMBL;Acc:A0A1D5U7Y3]
TraesCS2B02G213400	325.4303012	451.3811364	199.4794659	0.44193133	-1.178105883	0.012172738	0.278785796	Down	2.54617	3.51426	5.41088	2.46968	1.62555	2.40297			GO:0005737,GO:0005634,GO:0009651	cytoplasm|nucleus|response to salt stress
TraesCS2B02G215100	3.473081907	0	6.946163814	Inf	Inf	0.034063205	0.474763478	Up	0	0	0	0.255598	0.315936	0	HHT1		GO:0016747	transferase activity, transferring acyl groups other than amino-acyl groups	ko00073	Cutin, suberine and wax biosynthesis
TraesCS2B02G215800	626.2811806	986.4464993	266.1158618	0.26977222	-1.890186303	0.00184854	0.0881221	Down	8.17149	14.7641	16.8469	6.64697	3.38986	4.36734
TraesCS2B02G216300	332.1026614	453.5236613	210.6816614	0.464543924	-1.10611308	0.006726593	0.197974368	Down	6.20728	9.56395	8.50002	2.60791	3.10888	6.74904	PUB4		GO:0005515	protein binding
TraesCS2B02G218700	119.6616082	193.7157339	45.60748238	0.235435096	-2.086598699	3.75E-06	0.000894674	Down	3.54369	3.19649	2.6345	1.83843	0.463111	0.066016	PLT5		GO:0016021,GO:0022857,GO:0016020,GO:0055085,GO:0005215	integral component of membrane|transmembrane transporter activity|membrane|transmembrane transport|transporter activity
TraesCS2B02G221700	9.634798215	16.7727143	2.496882128	0.148865716	-2.747916555	0.036329223	0.490359956	Down	0.34701	0.475067	0.319955	0.194734	0	0	ERN1		GO:0003700,GO:0006351,GO:0005634,GO:0003677,GO:0006355	DNA-binding transcription factor activity|transcription, DNA-templated|nucleus|DNA binding|regulation of transcription, DNA-templated
TraesCS2B02G224200	26.41821524	40.89918005	11.93725043	0.291870165	-1.776601349	0.022650538	0.389865227	Down	2.11169	2.45777	3.26699	1.82238	0.529812	0	Os02g0829900		GO:0005886,GO:0042802,GO:0051259,GO:0031209,GO:0007015,GO:0044877,GO:0010090,GO:0000902,GO:0071944	plasma membrane|identical protein binding|protein complex oligomerization|SCAR complex|actin filament organization|protein-containing complex binding|trichome morphogenesis|cell morphogenesis|cell periphery	ko04810	Regulation of actin cytoskeleton
TraesCS2B02G226700	82.61820468	51.53164607	113.7047633	2.206503614	1.14176211	0.014926009	0.311466011	Up	0.104409	0.159101	0.173127	0.549813	0.188379	0.483415
TraesCS2B02G227100	42.40575787	61.17213831	23.63937744	0.386440267	-1.371682666	0.024830185	0.4067337	Down	0.585423	0.550717	0.535118	0.503273	0.156377	0.0818651	TIC20-I		GO:0016021	integral component of membrane
TraesCS2B02G227200	44.26394431	26.7968188	61.73106981	2.303671577	1.203935053	0.035996474	0.488438824	Up	0.115265	0.192852	0.124814	0.77917	0.25204	0.379746			GO:0016021	integral component of membrane
TraesCS2B02G229900	156.9664153	219.8642845	94.06854623	0.427848236	-1.224828953	0.000713244	0.046543691	Down	1.52288	1.39305	1.0597	0.657605	0.516713	0.830223
TraesCS2B02G232400	1434.620639	789.3659154	2079.875362	2.63486847	1.397730946	8.00E-06	0.001602714	Up	26.3306	15.1292	10.4938	51.8064	50.9952	39.7439	2-Oct		GO:0016021,GO:0022857,GO:0055085	integral component of membrane|transmembrane transporter activity|transmembrane transport
TraesCS2B02G234300	49.52037419	26.49123132	72.54951707	2.738623818	1.453451109	0.007578523	0.211741448	Up	0.228424	0.0808966	0.170107	1.27204	0.422448	0.571152	ENT3		GO:0016021,GO:0005337,GO:1901642	integral component of membrane|nucleoside transmembrane transporter activity|nucleoside transmembrane transport
TraesCS2B02G236500	23.62277942	1.663266252	45.58229259	27.40528916	4.776382452	0.015367603	0.316382873	Up	0	0.0110023	0.0217297	0.0166335	0.30523	0.590255	CSLF3		GO:0016021,GO:0016020,GO:0016760,GO:0030244,GO:0071555	integral component of membrane|membrane|cellulose synthase (UDP-forming) activity|cellulose biosynthetic process|cell wall organization
TraesCS2B02G239400	203.8433748	273.7207194	133.9660302	0.489425976	-1.030837422	0.003870588	0.139836008	Down	1.33727	1.85187	1.65223	1.48227	1.02204	0.755589	CIGR1
TraesCS2B02G240200	310.2934914	446.3826625	174.2043203	0.39025781	-1.35750059	2.36E-05	0.003661221	Down	3.60774	4.54102	4.81374	1.18519	2.17216	2.96053	BMY1	Beta-amylase [Source:UniProtKB/TrEMBL;Acc:A0A341QKS2]	GO:0000272,GO:0016161	polysaccharide catabolic process|beta-amylase activity
TraesCS2B02G242500	8.340206659	0	16.68041332	Inf	Inf	0.000625118	0.042411374	Up	0	0	0	0.0419362	0.288061	0.227904	CRK20		GO:0016021,GO:0005524,GO:0004672,GO:0004674,GO:0006468	integral component of membrane|ATP binding|protein kinase activity|protein serine/threonine kinase activity|protein phosphorylation
TraesCS2B02G246000	93.67638652	135.864785	51.48798805	0.378964925	-1.399863769	0.002978632	0.120208748	Down	4.85469	4.06704	4.43412	3.16847	0.862277	1.34239	RPL36AA		GO:0003735,GO:0006412,GO:0005840,GO:0005622	structural constituent of ribosome|translation|ribosome|intracellular	ko03010	Ribosome
TraesCS2B02G247300	707.7396803	288.0314573	1127.447903	3.914322116	1.968762483	0.001742179	0.084501363	Up	1.08969	0.837799	0.555367	4.87667	3.1203	7.31275	HSP18.8		GO:0009408	response to heat	ko04141	Protein processing in endoplasmic reticulum
TraesCS2B02G247700	41.99464337	18.56559146	65.42369528	3.523921952	1.817181972	0.003496566	0.131900944	Up	0.0634466	0.118528	0.0748228	0.632658	0.212247	0.526177	DTX40	Protein DETOXIFICATION [Source:UniProtKB/TrEMBL;Acc:W5BL55]	GO:0016021,GO:0016020,GO:0055085,GO:0015238,GO:0015297,GO:0006855	integral component of membrane|membrane|transmembrane transport|GO_0015238|antiporter activity|drug transmembrane transport
TraesCS2B02G250400	48.92082395	29.59329831	68.24834959	2.306209632	1.205523658	0.023731919	0.399837516	Up	0.193068	0.111062	0.17238	0.498214	0.286955	0.331843	FPP
TraesCS2B02G250500	41.18488662	22.22066566	60.14910758	2.706899447	1.436641297	0.009773752	0.245325957	Up	0.243445	0.18879	1.05872	2.08514	1.06913	1.18817	CAR8
TraesCS2B02G262700	144.9784721	202.9435564	87.0133879	0.428756593	-1.221769238	0.002454059	0.106207713	Down	5.03065	5.17372	6.85887	4.34548	3.4029	1.62934	RPS12	40S ribosomal protein S12 [Source:UniProtKB/TrEMBL;Acc:A0A1D5UFM0]	GO:0003735,GO:0006412,GO:0005840,GO:0005622	structural constituent of ribosome|translation|ribosome|intracellular	ko03010	Ribosome
TraesCS2B02G263900	407.0117024	550.1559134	263.8674913	0.479623112	-1.060026914	0.001076414	0.061726755	Down	9.15132	11.3386	9.28888	5.55221	5.05917	4.73457	FLA17
TraesCS2B02G265800	57.0799438	29.9475166	84.21237101	2.811998476	1.491595812	0.00339888	0.129975963	Up	0.574249	0.461817	0.484099	1.99455	1.16073	1.53866	PCF6
TraesCS2B02G266600	174.1178857	65.87227547	282.3634959	4.286530165	2.099810296	4.29E-06	0.000972575	Up	0.879892	0.737592	1.02778	4.16053	6.31496	5.98663	AAP6
TraesCS2B02G268800	489.4276959	683.4307177	295.4246741	0.432267187	-1.210004767	5.96E-05	0.007584317	Down	4.02196	5.27753	4.64813	2.66155	2.1957	2.52628	RHF2A
TraesCS2B02G271300	106.2023847	163.1249069	49.27986251	0.302098946	-1.726906942	0.000192477	0.018156568	Down	2.00247	2.19631	3.45273	1.14461	0.838251	0.55344	CP33		GO:0003676,GO:0009579,GO:0003729,GO:1901259,GO:0031425,GO:0009570	nucleic acid binding|thylakoid|mRNA binding|chloroplast rRNA processing|chloroplast RNA processing|chloroplast stroma
TraesCS2B02G274900	82.61622223	53.79688489	111.4355596	2.071412867	1.050615135	0.029098836	0.44048	Up	0.328384	0.491435	0.285024	1.28394	0.519427	1.19148	At1g11820		GO:0004553,GO:0005975,GO:0016021	hydrolase activity, hydrolyzing O-glycosyl compounds|carbohydrate metabolic process|integral component of membrane	ko00500	Starch and sucrose metabolism
TraesCS2B02G275100	291.3227027	518.4582016	64.18720382	0.123804009	-3.013870063	0.02638887	0.418631426	Down	3.7042	4.46746	13.1061	1.03745	1.14476	0.63931	1-Apr		GO:0045454,GO:0003824,GO:0055114,GO:0016671,GO:0019419,GO:0005623	cell redox homeostasis|catalytic activity|oxidation-reduction process|oxidoreductase activity, acting on a sulfur group of donors, disulfide as acceptor|sulfate reduction|cell	ko00920	Sulfur metabolism
TraesCS2B02G277300	200.4828553	371.7518482	29.21386246	0.07858431	-3.669614896	9.71E-19	6.47E-15	Down	7.10644	7.15281	7.07179	1.1989	0.48178	0.153192	EFM		GO:0005634,GO:0003677	nucleus|DNA binding
TraesCS2B02G286300	320.1424129	151.8480443	488.4367816	3.216615557	1.685543519	1.08E-05	0.002008958	Up	3.2025	7.19198	4.51398	18.174	11.9844	22.9221
TraesCS2B02G289000	268.4422288	384.8396898	152.0447678	0.395085985	-1.339761426	0.000105862	0.011669649	Down	4.99987	10.1436	9.76761	3.17901	3.37526	3.13146	WRKY51		GO:0003700,GO:0043565,GO:0005634,GO:0006355	DNA-binding transcription factor activity|sequence-specific DNA binding|nucleus|regulation of transcription, DNA-templated
TraesCS2B02G300000	45.93958467	18.54649649	73.33267284	3.953990603	1.983309442	0.000979918	0.057885489	Up	0.820728	0.979167	0.249606	2.2798	3.5146	2.62051			GO:0009630	gravitropism
TraesCS2B02G305900	40.57437071	24.0440334	57.10470802	2.375005352	1.247930765	0.042784605	0.529091581	Up	0.0939709	0.300935	0.213517	0.539016	0.565074	0.513043	HAK1	Potassium transporter [Source:UniProtKB/TrEMBL;Acc:A0A096UMH2]	GO:0016021,GO:0016020,GO:0015079,GO:0071805	integral component of membrane|membrane|potassium ion transmembrane transporter activity|potassium ion transmembrane transport
TraesCS2B02G307000	220.0250722	329.2031346	110.8470097	0.336713105	-1.570408221	1.20E-05	0.002190974	Down	1.28817	1.53374	1.65465	1.09284	0.480143	0.526739	Os04g0403701		GO:0003824,GO:0004722,GO:0006470	catalytic activity|protein serine/threonine phosphatase activity|protein dephosphorylation
TraesCS2B02G310900	27.87319791	13.0670998	42.67929603	3.26616439	1.707597405	0.012011062	0.277566678	Up	0.128267	0.0759161	0.201348	0.608397	0.535787	0.38781	FTSZ2-1		GO:0005525,GO:0003924,GO:0005737	GTP binding|GTPase activity|cytoplasm	ko04112	Cell cycle - Caulobacter
TraesCS2B02G312400	77.66163172	107.0771849	48.24607856	0.450572908	-1.150167525	0.022706004	0.390185211	Down	1.55042	1.80197	1.8626	1.87717	0.738777	0.38207	RPL5A		GO:0003735,GO:0006412,GO:0005840,GO:0005622,GO:0008097	structural constituent of ribosome|translation|ribosome|intracellular|5S rRNA binding	ko03010	Ribosome
TraesCS2B02G314700	53.98550908	82.26364264	25.70737552	0.312499844	-1.678072624	0.001180835	0.066197211	Down	0.398193	0.356824	0.366083	0.109707	0.0892402	0.222659	SPBC18H10.05		GO:0005515	protein binding
TraesCS2B02G318400	20.99885213	10.35882138	31.63888288	3.054293699	1.610838797	0.042867736	0.529432415	Up	0.0210974	0.0377336	0.0613906	0.273747	0.0935134	0.276983	At1g01540		GO:0016021,GO:0005524,GO:0004672,GO:0006468	integral component of membrane|ATP binding|protein kinase activity|protein phosphorylation
TraesCS2B02G320700	59.09031177	79.65303229	38.52759126	0.483692713	-1.047837293	0.045894912	0.546186677	Down	1.97447	2.65353	1.57858	1.25046	1.10042	0.614409	GAIP
TraesCS2B02G324400	469.534534	283.5799592	655.4891089	2.311478959	1.20881623	0.00461905	0.155976554	Up	1.01852	1.3135	0.885012	3.13974	3.34206	2.29701
TraesCS2B02G326800	269.3385028	394.0300317	144.646974	0.367096318	-1.445769449	0.000330401	0.027103414	Down	7.72322	6.98896	9.38299	4.00067	5.61243	1.80054	RR1		GO:0000160,GO:0016021,GO:0005622,GO:0048830	phosphorelay signal transduction system|integral component of membrane|intracellular|adventitious root development	ko04075	Plant hormone signal transduction
TraesCS2B02G329500	46.76173913	23.6290266	69.89445166	2.957991154	1.564617738	0.039598808	0.512601651	Up	0.161465	0.0996552	0.112688	0.204255	0.276354	0.473117	RGA5		GO:0043531	ADP binding
TraesCS2B02G332300	137.5933716	190.943589	84.24315416	0.441193939	-1.180515123	0.003464598	0.131189388	Down	2.24346	1.6872	1.96811	1.23914	0.861397	0.414443	KAS12	3-oxoacyl-[acyl-carrier-protein] synthase [Source:UniProtKB/TrEMBL;Acc:A0A1D5TZ12]	GO:0016747,GO:0003824,GO:0006633	transferase activity, transferring acyl groups other than amino-acyl groups|catalytic activity|fatty acid biosynthetic process	ko00061,ko01212,ko00780	Fatty acid biosynthesis|Fatty acid metabolism|Biotin metabolism
TraesCS2B02G334000	51.40087262	6.980702763	95.82104248	13.72656103	3.778898321	0.026007659	0.416347282	Up	0.0837554	0.202659	0.115917	0.0164398	2.53567	3.24809	GAD	Glutamate decarboxylase [Source:UniProtKB/TrEMBL;Acc:W5BD76]	GO:0030170,GO:0003824,GO:0004351,GO:0006536,GO:0019752,GO:0016831	pyridoxal phosphate binding|catalytic activity|glutamate decarboxylase activity|glutamate metabolic process|carboxylic acid metabolic process|carboxy-lyase activity	ko00410,ko00430,ko00650,ko00250,ko02024	beta-Alanine metabolism|Taurine and hypotaurine metabolism|Butanoate metabolism|Alanine, aspartate and glutamate metabolism|Quorum sensing
TraesCS2B02G335800	256.5261945	395.2409601	117.8114289	0.298074949	-1.746252964	0.021333036	0.379499294	Down	3.05549	16.0791	11.0124	3.74413	2.23043	2.57711
TraesCS2B02G342400	43.95782913	63.07684178	24.83881649	0.393786623	-1.344513993	0.028716567	0.437515673	Down	0.476069	0.408122	0.771472	0.660998	0.116675	0.209792	H0219H12.3		GO:0005634,GO:0006334	nucleus|nucleosome assembly
TraesCS2B02G342800	52.6809556	77.76193877	27.59997243	0.354929068	-1.494397363	0.008343043	0.223999281	Down	1.57494	1.68819	1.78773	1.41911	0.680646	0.32235	RPL34		GO:0003735,GO:0006412,GO:0005840,GO:0005622	structural constituent of ribosome|translation|ribosome|intracellular	ko03010	Ribosome
TraesCS2B02G342900	11.21803533	22.43607066	0	0	#NAME?	0.000717613	0.046726419	Down	0.924914	0.0912042	1.03702	0	0	0	AVT1I		GO:0016021	integral component of membrane
TraesCS2B02G355600	17.31318236	27.7369419	6.889422827	0.24838437	-2.009353705	0.018368495	0.350309307	Down	0.112941	0.413424	0.297703	0.0760747	0.0653941	0.121868	SOG1		GO:0005634,GO:0003677,GO:0006355	nucleus|DNA binding|regulation of transcription, DNA-templated
TraesCS2B02G355900	8.308554366	1.670751823	14.94635691	8.945886939	3.161224525	0.029746754	0.44561333	Up	0	0	0	0.600934	0.126284	0.204556	Os04g0339400
TraesCS2B02G356300	256.6196086	352.8563347	160.3828825	0.454527429	-1.137560738	0.000765031	0.048909801	Down	4.30457	5.05098	4.78892	3.20903	2.12192	2.57792	IDH1		GO:0055114,GO:0006099,GO:0016616,GO:0004449	oxidation-reduction process|tricarboxylic acid cycle|oxidoreductase activity, acting on the CH-OH group of donors, NAD or NADP as acceptor|isocitrate dehydrogenase (NAD+) activity	ko00020,ko01230,ko01210,ko01200	Citrate cycle (TCA cycle)|Biosynthesis of amino acids|2-Oxocarboxylic acid metabolism|Carbon metabolism
TraesCS2B02G359000	34.98634208	11.38233158	58.59035258	5.147482498	2.36386702	0.031077482	0.454721244	Up	0.602662	0.444581	0.212597	0.801786	1.45964	4.23713	DAO		GO:0046872,GO:0016491,GO:0055114	metal ion binding|oxidoreductase activity|oxidation-reduction process
TraesCS2B02G367200	565.8627573	829.1774389	302.5480757	0.364877361	-1.454516454	2.53E-06	0.000651639	Down	11.6431	9.65016	14.3434	4.78949	5.95576	4.12426	BHLH153		GO:0046983	protein dimerization activity
TraesCS2B02G377100	658.6976638	928.1595122	389.2358154	0.419363062	-1.253728301	1.13E-05	0.002082065	Down	3.60809	4.26431	4.26073	1.4193	2.04827	2.79316	CRCK3		GO:0005524,GO:0004672,GO:0006468	ATP binding|protein kinase activity|protein phosphorylation
TraesCS2B02G389400	111.9127374	71.16410536	152.6613695	2.145201836	1.101113393	0.01636767	0.327608847	Up	0.946569	0.360009	0.303007	1.84893	1.27956	0.823749	BXL6		GO:0004553,GO:0005975,GO:0005774	hydrolase activity, hydrolyzing O-glycosyl compounds|carbohydrate metabolic process|vacuolar membrane
TraesCS2B02G390500	83.17439211	55.04769322	111.301091	2.021902908	1.015713721	0.022150121	0.385499974	Up	0.24053	0.117571	0.113089	0.581933	0.318307	0.309223	CPL1		GO:0003723,GO:0008420,GO:0070940	RNA binding|RNA polymerase II CTD heptapeptide repeat phosphatase activity|dephosphorylation of RNA polymerase II C-terminal domain
TraesCS2B02G390900	26.08006801	46.05465638	6.105479632	0.1325703	-2.915170489	0.00118986	0.06648588	Down	1.04601	0.693105	1.64101	0.310106	0.226207	0.0368201			GO:0015979,GO:0051539,GO:0016992	photosynthesis|4 iron, 4 sulfur cluster binding|lipoate synthase activity
TraesCS2B02G391800	39.82912219	61.84691522	17.81132915	0.287990583	-1.795906459	0.003275483	0.126808375	Down	0.465451	0.522631	0.516702	0.515867	0.124153	0.230875	SPAC328.09		GO:0016021	integral component of membrane
TraesCS2B02G392700	39.79782663	60.28531815	19.3103351	0.32031572	-1.642433492	0.013005197	0.289210606	Down	0.613801	0.491265	0.791229	0.58116	0.127782	0.0895941	SOT15	Sulfotransferase [Source:UniProtKB/TrEMBL;Acc:W5B8V9]	GO:0008146	sulfotransferase activity
TraesCS2B02G395600	75.6960772	49.84275403	101.5494004	2.037395452	1.02672603	0.043517638	0.533115052	Up	0.144176	0.243601	0.158001	1.31789	0.465751	0.727691
TraesCS2B02G396800	325.9591888	484.6560684	167.2623092	0.345115475	-1.534848929	8.90E-06	0.001716246	Down	5.00028	7.2897	8.48164	2.40477	1.9127	3.44522	PIP2-3		GO:0016020,GO:0055085,GO:0015267	membrane|transmembrane transport|channel activity
TraesCS2B02G400000	223.2329167	115.2283869	331.2374466	2.874616712	1.523369606	0.016163907	0.325484079	Up	1.31721	1.28051	1.05239	3.41744	2.91565	5.64565	THA1		GO:0003824,GO:0006520,GO:0016829	catalytic activity|cellular amino acid metabolic process|lyase activity	ko00260,ko01230	Glycine, serine and threonine metabolism|Biosynthesis of amino acids
TraesCS2B02G401300	32.08783221	58.0896427	6.086021717	0.104769481	-3.254709569	0.000944779	0.05640933	Down	0.303198	0.309506	0.0722777	0.0558442	0.0039267	0.0377821	RPS2		GO:0043531,GO:0005515	ADP binding|protein binding
TraesCS2B02G402400	3.481650659	0	6.963301318	Inf	Inf	0.041319808	0.522804138	Up	0	0	0	0	0.106507	0.128754	INT4		GO:0016021,GO:0022857,GO:0016020,GO:0055085,GO:0005215	integral component of membrane|transmembrane transporter activity|membrane|transmembrane transport|transporter activity
TraesCS2B02G403800	276.5733096	379.2111406	173.9354787	0.458677133	-1.124449111	0.000448051	0.03336059	Down	13.1749	16.4416	14.6499	6.87277	6.12351	11.7415	SAUR36		GO:0009733	response to auxin	ko04075	Plant hormone signal transduction
TraesCS2B02G404400	117.8378141	157.6618425	78.01378563	0.494817163	-1.015032553	0.019573946	0.363008867	Down	0.965676	1.2398	1.62478	1.22515	0.625088	0.461561	HOP		GO:0005515	protein binding
TraesCS2B02G407600	8.720978907	16.7843237	0.657634117	0.039181449	-4.673685451	0.005661307	0.178365198	Down	0.0313575	0.0942153	0.248113	0	0.00790033	0	HOX22		GO:0003700,GO:0043565,GO:0005634,GO:0003677,GO:0006355	DNA-binding transcription factor activity|sequence-specific DNA binding|nucleus|DNA binding|regulation of transcription, DNA-templated
TraesCS2B02G410100	115.3173564	192.8218538	37.81285893	0.196102559	-2.350319734	1.67E-07	7.33E-05	Down	0.693446	0.540847	0.786109	0.515987	0.149659	0.0863038	At1g02150		GO:0009507,GO:0003729,GO:0005515	chloroplast|mRNA binding|protein binding
TraesCS2B02G411700	9.031303944	1.941724889	16.120883	8.302351732	3.053520054	0.024339619	0.402843629	Up	0	0.0407066	0.0550013	0.194916	0.248876	0.31101	EXPA10	Expansin [Source:UniProtKB/TrEMBL;Acc:W5B8F4]	GO:0016020,GO:0005576,GO:0005618,GO:0009664	membrane|extracellular region|cell wall|plant-type cell wall organization
TraesCS2B02G414000	130.9641407	175.1197219	86.80855951	0.495709784	-1.012432361	0.01253101	0.283390352	Down	4.60749	2.59812	3.01513	1.80492	2.52661	1.5975
TraesCS2B02G417400	34.28844971	62.89461812	5.682281291	0.090346066	-3.468394415	2.62E-06	0.00066418	Down	0.905314	0.57101	0.859609	0.168768	0.106727	0
TraesCS2B02G417700	114.2152096	169.9114209	58.51899836	0.344408858	-1.537805848	0.000386926	0.030509727	Down	4.77366	3.24023	3.18701	2.36532	1.41546	0.843198	ATL28		GO:0016021	integral component of membrane
TraesCS2B02G417900	111.8040442	196.5595866	27.04850182	0.13760968	-2.861346136	3.91E-09	3.26E-06	Down	3.47174	5.72629	4.44832	0.539969	0.61077	0.611214	DTX49	Protein DETOXIFICATION [Source:UniProtKB/TrEMBL;Acc:A0A1D5U328]	GO:0016021,GO:0016020,GO:0055085,GO:0015238,GO:0015297,GO:0006855	integral component of membrane|membrane|transmembrane transport|GO_0015238|antiporter activity|drug transmembrane transport
TraesCS2B02G418500	83.42116609	50.79305344	116.0492787	2.284747045	1.192034446	0.010884591	0.262157867	Up	0.651373	0.383802	0.336472	1.05579	1.54092	1.52551	CYP87A3		GO:0020037,GO:0004497,GO:0005506,GO:0016705,GO:0055114,GO:0016021	heme binding|monooxygenase activity|iron ion binding|oxidoreductase activity, acting on paired donors, with incorporation or reduction of molecular oxygen|oxidation-reduction process|integral component of membrane
TraesCS2B02G422200	29.16578046	43.36375611	14.96780481	0.34516855	-1.534627076	0.031429837	0.457368257	Down	0.441311	0.474436	0.729848	0.276797	0.347141	0.256005	YGR127W
TraesCS2B02G422500	33.65208104	55.02666959	12.27749249	0.223118946	-2.164115074	0.001232991	0.068171793	Down	0.439808	0.563143	0.657677	0.229273	0.0977727	0.14386	PIX13		GO:0005524,GO:0004672,GO:0004674,GO:0006468	ATP binding|protein kinase activity|protein serine/threonine kinase activity|protein phosphorylation
TraesCS2B02G423700	14.83299184	3.209627613	26.45635606	8.242811705	3.043136539	0.002484179	0.107074285	Up	0.359245	0	0	0.406447	0.742559	1.27104	AATL1		GO:0016021	integral component of membrane
TraesCS2B02G427500	34.42799302	12.21489405	56.64109198	4.637051435	2.213207729	0.008585207	0.226961518	Up	0.307153	0.180484	0.294644	1.07714	1.92803	0.944639
TraesCS2B02G428500	226.1615646	323.568876	128.7542532	0.397919153	-1.329452752	0.000257647	0.0224321	Down	6.43645	4.73398	6.13412	2.39362	3.11867	1.89846	SB20O07.14		GO:0016758	transferase activity, transferring hexosyl groups	ko00908	Zeatin biosynthesis
TraesCS2B02G429200	87.07907789	42.35734032	131.8008155	3.111640496	1.637675388	0.003334428	0.128025144	Up	0.117494	0.21913	0.219242	1.25662	0.427153	0.46273	HMA5		GO:0016021,GO:0046872,GO:0005507,GO:0030001,GO:0000166,GO:0019829,GO:0006812	integral component of membrane|metal ion binding|copper ion binding|metal ion transport|nucleotide binding|ATPase-coupled cation transmembrane transporter activity|cation transport
TraesCS2B02G430000	46.04701348	69.31688138	22.77714559	0.328594494	-1.605619787	0.042291238	0.527489663	Down	0.340722	0.928169	0.954825	0.264049	0.325172	0.140741	At3g47420		GO:0016021,GO:0022857,GO:0055085	integral component of membrane|transmembrane transporter activity|transmembrane transport
TraesCS2B02G431200	37.04251655	57.04553448	17.03949861	0.298699955	-1.743231072	0.008941637	0.232943614	Down	1.46741	0.719022	0.693708	0.811765	0.221842	0.150416	TGD1		GO:0043190	ATP-binding cassette (ABC) transporter complex
TraesCS2B02G431300	38.41487961	56.1759506	20.65380862	0.367662824	-1.44354479	0.02356938	0.398249068	Down	0.531031	0.367426	0.312984	0.334458	0.127842	0.103005	TGD1		GO:0016787	hydrolase activity
TraesCS2B02G436300	188.83334	90.79875982	286.8679202	3.15938148	1.659642146	0.001645837	0.081491936	Up	4.57644	1.29942	1.80289	11.2314	6.06634	7.3367	ERF1A		GO:0003700,GO:0006351,GO:0005634,GO:0003677,GO:0006355	DNA-binding transcription factor activity|transcription, DNA-templated|nucleus|DNA binding|regulation of transcription, DNA-templated
TraesCS2B02G442900	561.4755966	815.6664588	307.2847343	0.376728418	-1.408403231	1.86E-06	0.000512814	Down	4.42156	4.99136	3.82951	1.40703	1.68791	2.80723	GLCNAC1PUT2		GO:0070569	uridylyltransferase activity	ko00520	Amino sugar and nucleotide sugar metabolism
TraesCS2B02G444500	537.4437009	749.0207597	325.8666422	0.43505689	-1.200724029	0.021918798	0.384079994	Down	19.1161	31.6829	42.7391	12.3468	15.8589	13.5555	TPRP-F1
TraesCS2B02G445300	44.91022079	63.9243035	25.89613809	0.4051063	-1.303627573	0.023155271	0.395055348	Down	0.12497	0.0552044	0.0236927	0.0397972	0	0	CYP701A6		GO:0020037,GO:0004497,GO:0005506,GO:0016705,GO:0055114	heme binding|monooxygenase activity|iron ion binding|oxidoreductase activity, acting on paired donors, with incorporation or reduction of molecular oxygen|oxidation-reduction process	ko00904	Diterpenoid biosynthesis
TraesCS2B02G447500	185.1926878	333.9179802	36.46739543	0.109210637	-3.194814711	6.30E-08	3.42E-05	Down	15.6566	25.4707	27.0326	5.00436	1.50207	0.919242
TraesCS2B02G453400	402.3608965	263.6451198	541.0766733	2.052291632	1.037235753	0.00099518	0.058631239	Up	0.834941	0.780976	1.09317	4.14712	1.51841	1.37214			GO:0005515	protein binding
TraesCS2B02G456100	682.9093207	393.3526493	972.465992	2.472249758	1.305824498	9.35E-06	0.001792165	Up	12.6408	6.2892	6.00999	19.9079	24.0177	17.7743	MBR2
TraesCS2B02G459100	78.02173946	139.2078636	16.83561533	0.12093868	-3.047652352	7.50E-10	8.07E-07	Down	3.78813	2.9459	3.2798	0.148757	0.293898	0.997871	AOX1B	Ubiquinol oxidase [Source:UniProtKB/TrEMBL;Acc:A0A341QU26]	GO:0009916,GO:0055114	alternative oxidase activity|oxidation-reduction process
TraesCS2B02G459800	341.4382296	456.7490394	226.1274198	0.495080231	-1.014265753	0.001304764	0.070402338	Down	4.52666	5.10768	5.20595	2.28149	2.84329	2.8696	PHL11		GO:0003677,GO:0005634	DNA binding|nucleus
TraesCS2B02G464300	185.7382725	254.3911424	117.0854025	0.460257387	-1.119487219	0.010192271	0.251846149	Down	7.16317	6.94624	10.3877	7.07103	4.35036	1.6386	RPL12C		GO:0003735,GO:0006412,GO:0005840	structural constituent of ribosome|translation|ribosome	ko03010	Ribosome
TraesCS2B02G464900	41.54702724	12.15396367	70.94009081	5.836786479	2.545174292	0.027326973	0.426766507	Up	0	0.257066	0.131981	0.605087	0.754376	2.07814	NPF8.5		GO:0016021,GO:0022857,GO:0016020,GO:0055085	integral component of membrane|transmembrane transporter activity|membrane|transmembrane transport
TraesCS2B02G467100	18.8155192	8.133417419	29.49762099	3.626719185	1.858665042	0.02708993	0.424744769	Up	0.0620662	0.0461762	0.0786261	0.172334	0.317357	0.163302		RBR-type E3 ubiquitin transferase [Source:UniProtKB/TrEMBL;Acc:A0A341QVM9]	GO:0004842,GO:0016567,GO:0005515	ubiquitin-protein transferase activity|protein ubiquitination|protein binding
TraesCS2B02G474000	5.307268584	0	10.61453717	Inf	Inf	0.026896549	0.423032522	Up	0	0	0	0.297231	0.770028	0	PUP11		GO:0016021,GO:0005215	integral component of membrane|transporter activity
TraesCS2B02G474600	17.08047317	29.10437137	5.056574969	0.173739364	-2.525003434	0.042666484	0.528626527	Down	0.0591558	0.804863	0.644746	0.142389	0.0170057	0.138106	FER		GO:0016021	integral component of membrane
TraesCS2B02G476700	93.43538451	126.1255089	60.74526012	0.481625491	-1.054016344	0.008553375	0.226867428	Down	1.958	2.41591	2.46355	0.658476	1.14724	2.14168	FLZ2
TraesCS2B02G489600	375.2664088	513.3585962	237.1742214	0.462004967	-1.114019732	0.000691108	0.045499859	Down	2.68927	3.81313	4.08596	3.53696	1.29679	1.82586	Os03g0405900		GO:0045454,GO:0035556	cell redox homeostasis|intracellular signal transduction
TraesCS2B02G505400	29.87033643	12.89393666	46.8467362	3.633237657	1.861255738	0.026180766	0.41772256	Up	0.0449007	0.0464436	0.0542544	0.125579	0.192994	0.13207	KIN14H	Kinesin-like protein [Source:UniProtKB/TrEMBL;Acc:A0A1D5TXR2]	GO:0005524,GO:0008017,GO:0003777,GO:0007018,GO:0005874,GO:0000166,GO:0003774	ATP binding|microtubule binding|microtubule motor activity|microtubule-based movement|microtubule|nucleotide binding|motor activity
TraesCS2B02G515600	21.09863465	9.708624447	32.48864485	3.346369512	1.742596759	0.028543394	0.436804954	Up	0	0.245141	0.307923	1.10617	0.393576	0.671787	Os04g0665700		GO:0046872,GO:0003676,GO:0003723	metal ion binding|nucleic acid binding|RNA binding
TraesCS2B02G517400	143.310555	46.26841645	240.3526935	5.194746481	2.377053343	0.014592149	0.308708392	Up	0.416976	0.60271	1.64772	3.2383	2.49935	12.3974	WRKY70		GO:0003700,GO:0043565,GO:0005634,GO:0006355,GO:0003677	DNA-binding transcription factor activity|sequence-specific DNA binding|nucleus|regulation of transcription, DNA-templated|DNA binding
TraesCS2B02G519600	58.10216509	87.58026628	28.6240639	0.326832346	-1.613377323	0.003098451	0.123001142	Down	0.78903	0.464016	0.866227	0.466277	0.205418	0.222479
TraesCS2B02G520800	20.28159513	31.48892209	9.074268175	0.28817335	-1.794991171	0.031504866	0.458160172	Down	0	0.057096	0.0376462	0.00934326	0.0100809	0.0182666	YBEY		GO:0004222,GO:0006364	metalloendopeptidase activity|rRNA processing
TraesCS2B02G529400	312.9663261	509.3512343	116.581418	0.228882174	-2.127322987	6.19E-08	3.38E-05	Down	7.41887	10.0004	9.95974	2.11115	1.89104	3.31498	GAP1	C2 domain-containing protein [Source:UniProtKB/TrEMBL;Acc:G8XUN9]	GO:0005096,GO:0005829,GO:0009611,GO:0009651,GO:1902479,GO:1901002,GO:0043547	GTPase activator activity|cytosol|response to wounding|response to salt stress|positive regulation of defense response to bacterium, incompatible interaction|positive regulation of response to salt stress|positive regulation of GTPase activity
TraesCS2B02G530000	61.61395037	91.14809413	32.07980661	0.351952577	-1.506547046	0.002879547	0.117457344	Down	2.10465	1.51195	2.42273	0.380091	1.2032	0.862072			GO:0016021,GO:0016787,GO:0006629	integral component of membrane|hydrolase activity|lipid metabolic process
TraesCS2B02G530300	24.87757366	37.93744859	11.81769873	0.311504837	-1.68267353	0.045477063	0.543248487	Down	2.65922	0.93249	0.584932	1.31956	0.139004	0.358786	At3g01520
TraesCS2B02G537300	48.34680508	28.51689161	68.17671854	2.390748595	1.257462428	0.031596531	0.458792912	Up	0.122641	0.070346	0.0680838	0.309754	0.252795	0.265448	NAGLU				ko00531,ko04142	Glycosaminoglycan degradation|Lysosome
TraesCS2B02G537500	720.8721606	1003.931705	437.8126163	0.436098008	-1.197275696	0.000349449	0.028283354	Down	22.0561	31.6068	16.1	7.82423	10.9841	13.3009	CCR3		GO:0005524,GO:0004672,GO:0007166,GO:0006468	ATP binding|protein kinase activity|cell surface receptor signaling pathway|protein phosphorylation	ko04064	NF-kappa B signaling pathway
TraesCS2B02G542300	85.4217152	54.1758442	116.6675862	2.15349826	1.106682158	0.02204306	0.384575131	Up	1.45528	0.945892	0.69116	3.02204	2.91329	1.47513	ERF008		GO:0003700,GO:0006351,GO:0005634,GO:0003677,GO:0006355	DNA-binding transcription factor activity|transcription, DNA-templated|nucleus|DNA binding|regulation of transcription, DNA-templated
TraesCS2B02G554800	14.28683329	5.18782561	23.38584097	4.507830974	2.172433421	0.026077094	0.416807455	Up	0.152565	0.0697506	0.135245	0.555986	0.321212	0.913668
TraesCS2B02G556900	91.16873216	54.9194435	127.4180208	2.320089439	1.214180422	0.009485837	0.240909912	Up	2.97368	3.30594	0.529828	4.52997	5.36035	7.12556			GO:0003824	catalytic activity
TraesCS2B02G558400	1719.389532	820.3926485	2618.386416	3.191625889	1.674291554	0.003045382	0.121618345	Up	4.74639	10.9952	38.0259	59.1679	77.7985	47.1139	CHS1		GO:0016747,GO:0003824,GO:0016746,GO:0009058,GO:0016740	transferase activity, transferring acyl groups other than amino-acyl groups|catalytic activity|transferase activity, transferring acyl groups|biosynthetic process|transferase activity	ko00941	Flavonoid biosynthesis
TraesCS2B02G567800	36.17975466	15.95471653	56.40479279	3.535305229	1.821834779	0.005806005	0.180951433	Up	0.118432	0.0622542	0.0565692	0.286272	0.227321	0.428184	B120	Serine/threonine-protein kinase [Source:UniProtKB/TrEMBL;Acc:A0A1D5TYR1]	GO:0005524,GO:0004672,GO:0004674,GO:0048544,GO:0006468	ATP binding|protein kinase activity|protein serine/threonine kinase activity|recognition of pollen|protein phosphorylation
TraesCS2B02G570500	49.48679708	31.77927386	67.19432031	2.114407038	1.080253132	0.04305242	0.530338381	Up	0.445554	0.343363	0.497448	1.17322	0.95822	0.853572	PI4KG7
TraesCS2B02G576300	18.71848751	9.296572954	28.14040206	3.026965119	1.597872051	0.04478602	0.539984821	Up	0.508144	0	0.0378299	0.503815	0.610531	0.576161	Os04g0670200	Triticain beta 2 [Source:UniProtKB/TrEMBL;Acc:A9EEM6]	GO:0008234,GO:0006508,GO:0016787,GO:0008233	cysteine-type peptidase activity|proteolysis|hydrolase activity|peptidase activity
TraesCS2B02G576600	9.240630459	1.905251782	16.57600914	8.700167236	3.121043133	0.036902324	0.492809327	Up	0.0100081	0.00692349	0	0.0156205	0.031631	0.0657102	CRK40		GO:0005524,GO:0004672,GO:0006468	ATP binding|protein kinase activity|protein phosphorylation
TraesCS2B02G577700	94.93884339	45.21770552	144.6599813	3.199188893	1.677706178	0.009435183	0.239928684	Up	2.75055	0.370333	1.65481	2.8907	5.46967	8.89116			GO:0016021,GO:0009507,GO:0010276,GO:0010189	integral component of membrane|chloroplast|phytol kinase activity|vitamin E biosynthetic process
TraesCS2B02G579000	121.2783497	73.73080977	168.8258895	2.289760414	1.195196652	0.003878335	0.139964249	Up	0.115018	0.403989	0.70527	1.69511	1.66708	1.5146	PAO5		GO:0016491,GO:0055114,GO:0050660,GO:0052894,GO:0052901,GO:0046208,GO:1903602,GO:0005777	oxidoreductase activity|oxidation-reduction process|flavin adenine dinucleotide binding|norspermine:oxygen oxidoreductase activity|spermine:oxygen oxidoreductase (spermidine-forming) activity|spermine catabolic process|thermospermine catabolic process|peroxisome	ko00330,ko00410	Arginine and proline metabolism|beta-Alanine metabolism
TraesCS2B02G582300	145.5383747	270.6225136	20.45423573	0.075582166	-3.725810327	1.67E-07	7.33E-05	Down	2.92854	5.1075	6.69099	0.0916147	0.655812	0.365221	RR6		GO:0000160	phosphorelay signal transduction system	ko04075	Plant hormone signal transduction
TraesCS2B02G584100	110.04792	154.6847143	65.41112563	0.422867417	-1.241722692	0.002599775	0.11036548	Down	1.43618	2.40948	2.27635	0.729471	1.18175	0.895977	LECRKS5		GO:0030246,GO:0005524,GO:0004672,GO:0006468	carbohydrate binding|ATP binding|protein kinase activity|protein phosphorylation
TraesCS2B02G585600	52.65127893	19.24422762	86.05833024	4.471903571	2.160889079	0.007959222	0.217458585	Up	0.0396987	0.0631892	0.112355	0.340862	0.292936	0.547603
TraesCS2B02G591300	329.4687224	465.4065465	193.5308983	0.415831921	-1.265927585	0.000178335	0.017094436	Down	5.50236	5.03717	4.59421	3.05753	2.70894	1.46663		Pyruvate kinase [Source:UniProtKB/TrEMBL;Acc:A0A1D5TWQ5]	GO:0003824,GO:0000287,GO:0006096,GO:0004743,GO:0016301,GO:0030955	catalytic activity|magnesium ion binding|glycolytic process|pyruvate kinase activity|kinase activity|potassium ion binding	ko01200,ko00620,ko00230,ko01230,ko00010	Carbon metabolism|Pyruvate metabolism|Purine metabolism|Biosynthesis of amino acids|Glycolysis / Gluconeogenesis
TraesCS2B02G595200	45.00444757	62.79144588	27.21744925	0.433457916	-1.206036166	0.038091535	0.501784165	Down	0.202906	0.214069	0.268715	0.183591	0.0878371	0.133805	msh3		GO:0005634,GO:0005524,GO:0016887,GO:0004519,GO:0030983,GO:0006298,GO:0045910	nucleus|ATP binding|ATPase activity|endonuclease activity|mismatched DNA binding|mismatch repair|negative regulation of DNA recombination	ko03430	Mismatch repair
TraesCS2B02G597700	16.74530596	3.236208149	30.25440378	9.34871998	3.224768846	0.001016434	0.05925524	Up	0	0.0164154	0.00583129	0.221464	0.0553704	0.0508758	RGA5		GO:0043531	ADP binding
TraesCS2B02G600800	30.449509	9.987083084	50.91193491	5.097778249	2.349868618	0.000788966	0.050207765	Up	0	0.687013	0.663297	2.43326	1.72787	2.52995	GH3.8				ko04075	Plant hormone signal transduction
TraesCS2B02G602700	69.35302207	105.4109633	33.29508083	0.315859753	-1.662643975	0.000726935	0.047023014	Down	3.78412	3.71809	3.22291	1.25204	0.619897	1.55149
TraesCS2B02G602900	54.11213216	73.7566474	34.46761693	0.467315397	-1.097531525	0.044949702	0.540187443	Down	0.403281	0.148542	0.212662	0.229784	0.0669141	0.204349	EXO70A1	Exocyst subunit Exo70 family protein [Source:UniProtKB/TrEMBL;Acc:A0A1D5U3Z3]	GO:0015031,GO:0000145,GO:0006887	protein transport|exocyst|exocytosis
TraesCS2B02G605800	48.9497957	79.75001017	18.14958123	0.227580927	-2.135548442	0.011293614	0.267087136	Down	0.902168	3.06698	1.60668	0.462363	0.195406	0.579351	AAE3		GO:0003824,GO:0048046,GO:0050832,GO:0010214,GO:0010030,GO:0009735,GO:0046686,GO:0009506,GO:0009570,GO:0033611,GO:0050203	catalytic activity|apoplast|defense response to fungus|seed coat development|positive regulation of seed germination|response to cytokinin|response to cadmium ion|plasmodesma|chloroplast stroma|oxalate catabolic process|oxalate-CoA ligase activity
TraesCS2B02G608500	35.15601074	14.47224086	55.83978062	3.858405976	1.94800495	0.001687603	0.08294004	Up	0.0395549	0.00376337	0	0.334852	0.189182	0.165676	RGA5		GO:0043531	ADP binding
TraesCS2B02G610200	205.6558246	135.7308365	275.5808127	2.030347855	1.021726922	0.003945674	0.141475744	Up	1.18401	0.394976	0.324902	2.8475	0.943841	1.33947	STY17		GO:0005524,GO:0004672,GO:0006468	ATP binding|protein kinase activity|protein phosphorylation
TraesCS2B02G611800	39.65996855	62.44099578	16.87894133	0.27031826	-1.887269126	0.002587456	0.110052685	Down	1.32411	1.34903	0.944339	0.274384	0.305782	0.215551	NFD3		GO:0003735,GO:0006412,GO:0005840	structural constituent of ribosome|translation|ribosome	ko03010	Ribosome
TraesCS2B02G613800	363.9658949	172.0377046	555.8940853	3.231234029	1.692085245	0.001983757	0.092195609	Up	1.89658	1.54784	1.17632	9.73079	3.26573	4.94606	TULP7	Tubby-like F-box protein [Source:UniProtKB/TrEMBL;Acc:W5B773]	GO:0005515	protein binding
TraesCS2B02G623400	286.0395999	400.8912807	171.1879191	0.427018315	-1.227630147	0.001199976	0.066767042	Down	10.2262	13.756	21.8394	8.76159	5.42688	1.44689	RPS17		GO:0003735,GO:0006412,GO:0005840,GO:0005622,GO:0032544,GO:0009570,GO:0009941,GO:0009534	structural constituent of ribosome|translation|ribosome|intracellular|plastid translation|chloroplast stroma|chloroplast envelope|chloroplast thylakoid	ko03010	Ribosome
TraesCS2D02G010400	9.172039288	2.129859171	16.2142194	7.612812916	2.928429625	0.032989653	0.468296291	Up	0	0.010311	0.00600428	0.021614	0.0562203	0.0530805	ABCB11		GO:0016021,GO:0005524,GO:0042626,GO:0055085,GO:0016887	integral component of membrane|ATP binding|ATPase-coupled transmembrane transporter activity|transmembrane transport|ATPase activity	ko02010	ABC transporters
TraesCS2D02G016900	343.8271255	465.372673	222.281578	0.477642094	-1.06599811	0.000653525	0.043628503	Down	2.562	2.28237	1.9141	1.40925	0.844683	1.25635	DAR1		GO:0046872	metal ion binding
TraesCS2D02G021000	37.33082027	59.47885787	15.18278267	0.255263521	-1.969940715	0.014819656	0.310607326	Down	1.2127	0.458895	0.356759	0.329381	0.156735	0.224315	psbD	Photosystem II D2 protein [Source:UniProtKB/TrEMBL;Acc:A0A341R1K0]	GO:0016020,GO:0015979,GO:0009523,GO:0019684,GO:0009772,GO:0045156,GO:0009507,GO:0009579,GO:0016021,GO:0009535,GO:0009536,GO:0016491,GO:0046872,GO:0055114,GO:0016168,GO:0018298,GO:0005506,GO:0009055	membrane|photosynthesis|photosystem II|photosynthesis, light reaction|photosynthetic electron transport in photosystem II|electron transporter, transferring electrons within the cyclic electron transport pathway of photosynthesis activity|chloroplast|thylakoid|integral component of membrane|chloroplast thylakoid membrane|plastid|oxidoreductase activity|metal ion binding|oxidation-reduction proces…	ko00195	Photosynthesis
TraesCS2D02G024900	12.29755676	2.506127734	22.08898578	8.813990395	3.139795324	0.009343214	0.239115563	Up	0	0.0733355	0	0.274476	0.135248	0.263246	CRK6		GO:0005524,GO:0004672,GO:0006468	ATP binding|protein kinase activity|protein phosphorylation
TraesCS2D02G025400	380.2144834	551.4760752	208.9528916	0.378897473	-1.400120575	0.000244199	0.021542502	Down	2.06055	3.82437	4.18083	0.795276	1.60442	1.85696	CRK37		GO:0005524,GO:0004672,GO:0006468,GO:0004674	ATP binding|protein kinase activity|protein phosphorylation|protein serine/threonine kinase activity
TraesCS2D02G025500	12.06117325	4.047268656	20.07507784	4.960154501	2.310385059	0.044018788	0.535738334	Up	0.0141713	0.0450275	0.0241412	0.0421442	0.120246	0.128474	CRK6		GO:0005524,GO:0004672,GO:0004674,GO:0006468,GO:0000166	ATP binding|protein kinase activity|protein serine/threonine kinase activity|protein phosphorylation|nucleotide binding
TraesCS2D02G027100	60.82185142	30.83729206	90.80641077	2.944694709	1.55811807	0.019531674	0.362486354	Up	0.464706	0.252619	0.166084	1.91682	0.94861	0.44322	CYP77A1		GO:0020037,GO:0004497,GO:0005506,GO:0016705,GO:0055114	heme binding|monooxygenase activity|iron ion binding|oxidoreductase activity, acting on paired donors, with incorporation or reduction of molecular oxygen|oxidation-reduction process
TraesCS2D02G027200	35.93972469	17.17048483	54.70896456	3.186221303	1.671846475	0.009292161	0.238492144	Up	0.192921	0.366444	0.417951	0.912562	0.581552	0.687351	At4g34880				ko00627,ko00330,ko00380,ko00643,ko00360	Aminobenzoate degradation|Arginine and proline metabolism|Tryptophan metabolism|Styrene degradation|Phenylalanine metabolism
TraesCS2D02G028600	41.63045137	17.27632864	65.9845741	3.819363216	1.933332125	0.047080444	0.552661513	Up	1.03107	1.2312	0.22499	3.07478	1.39042	2.02003	OPR6		GO:0016491,GO:0003824,GO:0010181,GO:0055114	oxidoreductase activity|catalytic activity|FMN binding|oxidation-reduction process	ko00592	alpha-Linolenic acid metabolism
TraesCS2D02G046200	11.29683396	19.54192309	3.051744823	0.156163997	-2.678866209	0.034226304	0.475515117	Down	0.258919	0.0947051	0.430246	0.18655	0	0		Glycosyltransferase [Source:UniProtKB/TrEMBL;Acc:A0A1D5UW96]	GO:0016758,GO:0016740	transferase activity, transferring hexosyl groups|transferase activity
TraesCS2D02G049500	630.0760061	1040.17422	219.9777926	0.211481681	-2.241395395	2.23E-05	0.003495299	Down	6.92992	7.10955	11.8567	3.16758	2.30023	1.07263			GO:0005737,GO:0005524,GO:0006457,GO:0042026,GO:0009507,GO:0009536,GO:0000166	cytoplasm|ATP binding|protein folding|protein refolding|chloroplast|plastid|nucleotide binding
TraesCS2D02G057700	35.12833157	15.54877026	54.70789288	3.51847072	1.814948507	0.005483401	0.175072702	Up	0	0.0821436	0.102995	0.681883	0.288962	0.0921002	At4g00960		GO:0005524,GO:0004672,GO:0006468	ATP binding|protein kinase activity|protein phosphorylation
TraesCS2D02G062500	129.1991104	175.4411844	82.95703632	0.472848132	-1.080551198	0.007957595	0.217458585	Down	3.30481	1.71163	2.40853	1.81138	1.95872	0.468127
TraesCS2D02G065100	18553.52479	25452.32284	11654.72674	0.457904247	-1.126882148	6.76E-05	0.008242256	Down	1228.55	1041.37	1160.15	517.258	712.934	429.359		Ribulose bisphosphate carboxylase small chain [Source:UniProtKB/TrEMBL;Acc:Q9FEE4]	GO:0004497,GO:0016984,GO:0015977,GO:0015979,GO:0009507,GO:0009853,GO:0009536,GO:0016491,GO:0055114,GO:0016829	monooxygenase activity|ribulose-bisphosphate carboxylase activity|carbon fixation|photosynthesis|chloroplast|photorespiration|plastid|oxidoreductase activity|oxidation-reduction process|lyase activity	ko00710,ko01200,ko00630	Carbon fixation in photosynthetic organisms|Carbon metabolism|Glyoxylate and dicarboxylate metabolism
TraesCS2D02G065500	28.04319866	41.88807583	14.19832148	0.338958551	-1.560819229	0.024275467	0.402621832	Down	1.04121	0	0.220739	0	0.103888	0.795265		Ribulose bisphosphate carboxylase small chain [Source:UniProtKB/TrEMBL;Acc:A0A341R302]			ko00710,ko01200,ko00630	Carbon fixation in photosynthetic organisms|Carbon metabolism|Glyoxylate and dicarboxylate metabolism
TraesCS2D02G069700	3.604991142	7.209982283	0	0	#NAME?	0.031049269	0.454721244	Down	0	0.273794	0.35285	0	0	0	UGT72B1	Glycosyltransferase [Source:UniProtKB/TrEMBL;Acc:A0A1D5UUX9]	GO:0016758	transferase activity, transferring hexosyl groups
TraesCS2D02G070600	35.15171894	14.34234622	55.96109165	3.901808727	1.964143056	0.004008002	0.142942057	Up	0.0732252	0.0723289	0.128233	0.377531	0.467189	0.674337	WAK2		GO:0005524,GO:0004672,GO:0005509,GO:0030247,GO:0006468,GO:0016021,GO:0016020	ATP binding|protein kinase activity|calcium ion binding|polysaccharide binding|protein phosphorylation|integral component of membrane|membrane
TraesCS2D02G077200	24.20973638	38.19783891	10.22163386	0.267597177	-1.901865198	0.011214719	0.266169039	Down	0.08729	0.160641	0.214281	0.0556963	0.0171307	0.0802915
TraesCS2D02G079200	103.5234156	177.1599296	29.88690155	0.168700121	-2.567467087	6.42E-06	0.001342178	Down	1.5884	2.86448	2.98986	0.499837	0.649897	0.274344	PBL27		GO:0005524,GO:0004672,GO:0004674,GO:0006468,GO:0000166	ATP binding|protein kinase activity|protein serine/threonine kinase activity|protein phosphorylation|nucleotide binding
TraesCS2D02G087700	283.9652184	398.164841	169.7655958	0.426370132	-1.229821716	0.000256737	0.022411399	Down	7.63701	7.74644	5.87981	2.62033	4.13317	2.72662			GO:0008168,GO:0032259	methyltransferase activity|methylation
TraesCS2D02G087800	33.23184865	18.10140554	48.36229177	2.67174235	1.417780888	0.033146461	0.468944378	Up	1.17208	0.797616	0.316313	1.42842	2.51244	2.5225		CASP-like protein [Source:UniProtKB/TrEMBL;Acc:A0A1D5V3F6]	GO:0016021,GO:0005886,GO:0016020	integral component of membrane|plasma membrane|membrane
TraesCS2D02G088600	122.2277619	168.1552115	76.30031242	0.453749317	-1.140032622	0.01516304	0.314444494	Down	0.387425	0.672534	0.800915	0.327461	0.148114	0.602096	RLP35		GO:0016021,GO:0016020,GO:0005515	integral component of membrane|membrane|protein binding
TraesCS2D02G091400	245.6223216	341.3876291	149.8570141	0.438964395	-1.187824169	0.000719593	0.046729377	Down	0.828697	0.792545	1.19543	0.860068	0.309989	0.634765			GO:0046872,GO:0005524,GO:0008716,GO:0000166	metal ion binding|ATP binding|D-alanine-D-alanine ligase activity|nucleotide binding
TraesCS2D02G092500	436.5566702	676.9392362	196.1741042	0.289795736	-1.786891727	1.58E-06	0.000453451	Down	7.76254	6.50317	9.39158	3.93131	2.10668	2.28884	Os03g0301700		GO:0003824,GO:0004722,GO:0006470	catalytic activity|protein serine/threonine phosphatase activity|protein dephosphorylation
TraesCS2D02G095000	34.02327013	49.37973663	18.66680363	0.378025581	-1.40344423	0.037394766	0.4960087	Down	0	0.334288	0.349524	0.543118	0.0761029	0.0150816	PAPS3		GO:0003723,GO:0004652,GO:0031123,GO:0043631,GO:0016779	RNA binding|polynucleotide adenylyltransferase activity|RNA 3'-end processing|RNA polyadenylation|nucleotidyltransferase activity	ko03015	mRNA surveillance pathway
TraesCS2D02G097000	31.25202312	17.01710683	45.4869394	2.673012507	1.418466588	0.033092352	0.468681112	Up	0.297238	0.158582	0.158166	0.607471	0.356913	0.880047	At5g55150		GO:0005515	protein binding
TraesCS2D02G099800	74.5622667	112.0374478	37.08708562	0.331024013	-1.594992217	0.000700227	0.045964088	Down	3.28382	3.44358	3.07235	0.89902	0.974879	1.121	BDG4		GO:0016021,GO:0016020	integral component of membrane|membrane
TraesCS2D02G104300	214.0785835	400.3328814	27.82428554	0.069502873	-3.846783568	6.93E-06	0.001440703	Down	4.35656	6.81026	2.21374	0.281029	0.5385	0.14506	EDR4
TraesCS2D02G107100	194.2993632	339.8004359	48.79829042	0.143608675	-2.799785192	4.03E-13	8.40E-10	Down	5.76299	4.39103	2.89877	0.740763	0.504965	0.835079	CIPK29		GO:0005524,GO:0004672,GO:0004674,GO:0007165,GO:0006468,GO:0000166,GO:0016301,GO:0016310,GO:0016740	ATP binding|protein kinase activity|protein serine/threonine kinase activity|signal transduction|protein phosphorylation|nucleotide binding|kinase activity|phosphorylation|transferase activity
TraesCS2D02G115900	44.22967401	62.53770909	25.92163893	0.414496139	-1.270569433	0.028568277	0.436804954	Down	3.01117	3.04041	4.46184	1.71419	0.891795	1.72159	RPS21	40S ribosomal protein S21 [Source:UniProtKB/TrEMBL;Acc:A0A0C4BJ86]	GO:0003735,GO:0006412,GO:0005840,GO:0005622	structural constituent of ribosome|translation|ribosome|intracellular	ko03010	Ribosome
TraesCS2D02G119100	36.72344793	64.32124198	9.125653886	0.141876208	-2.817295422	2.07E-05	0.003315101	Down	0.101744	1.2635	1.30106	0.249301	0.134353	0	NIGT1		GO:0003677	DNA binding
TraesCS2D02G126500	6.792390022	1.204158904	12.38062114	10.28155096	3.361986005	0.044787053	0.539984821	Up	0	0.102364	0.0615484	0.356772	0.393317	1.42499
TraesCS2D02G128700	135.52437	201.6786789	69.37006106	0.343963286	-1.539673514	0.000217756	0.019874934	Down	3.15972	2.43041	2.53486	1.83698	1.04062	0.585329
TraesCS2D02G134100	48.89876293	68.53633064	29.26119523	0.426944293	-1.227880253	0.033839652	0.473460426	Down	1.515	2.59586	4.06213	1.28004	0.512039	0.698703			GO:0006644,GO:0004623,GO:0050482	phospholipid metabolic process|phospholipase A2 activity|arachidonic acid secretion
TraesCS2D02G139100	101.9865437	32.69453324	171.2785542	5.238752084	2.38922319	0.006219538	0.188162354	Up	0.092324	0.081794	0.232011	0.656417	1.04428	1.33078	ZSS1		GO:0016829,GO:0000287,GO:0010333,GO:0046872	lyase activity|magnesium ion binding|terpene synthase activity|metal ion binding
TraesCS2D02G139300	3.407309377	6.814618755	0	0	#NAME?	0.040331302	0.51666831	Down	0.318631	0.0574926	0	0	0	0
TraesCS2D02G139500	427.3803041	570.4206451	284.339963	0.498474179	-1.004409319	0.00132603	0.071221308	Down	4.09912	4.7206	5.90171	2.96357	2.60326	3.07606
TraesCS2D02G144500	63.32693408	100.05677	26.5970982	0.265820076	-1.911478027	0.000179112	0.017138179	Down	0.750099	1.27601	0.925117	0.488106	0.168617	0.281479	Os07g0646100		GO:0046872,GO:0005886,GO:0003824,GO:0004721,GO:0043169,GO:0016787,GO:0006470	metal ion binding|plasma membrane|catalytic activity|phosphoprotein phosphatase activity|cation binding|hydrolase activity|protein dephosphorylation
TraesCS2D02G146500	37.41371019	54.52188674	20.30553364	0.372429035	-1.424962545	0.024174429	0.40205511	Down	2.34065	2.22138	1.62393	0.90437	0.5108	0.799542	CXE18		GO:0016787	hydrolase activity
TraesCS2D02G148700	361.7144848	492.9517278	230.4772418	0.467545256	-1.096822077	0.000890393	0.054379222	Down	4.95198	4.4847	4.52109	2.85412	2.4681	1.94724	MED26B		GO:0005634	nucleus
TraesCS2D02G148900	5.027952737	10.05590547	0	0	#NAME?	0.006137009	0.186857203	Down	0.0209896	0.11952	0.0485696	0	0	0	At5g05130		GO:0003676,GO:0005524,GO:0008270,GO:0016818	nucleic acid binding|ATP binding|zinc ion binding|hydrolase activity, acting on acid anhydrides, in phosphorus-containing anhydrides
TraesCS2D02G149500	4.323370924	0.278458637	8.36828321	30.0521589	4.909396731	0.047576356	0.555013762	Up	0	0.0120394	0	0.0861774	0.0543891	0.159971	Os08g0159900		GO:0003676,GO:0005524	nucleic acid binding|ATP binding	ko03040	Spliceosome
TraesCS2D02G150600	63.10679716	93.04612491	33.16746941	0.356462662	-1.488177125	0.012133784	0.278563288	Down	2.85471	5.52565	5.3432	4.22748	0.579369	1.27379	CPN10		GO:0005737,GO:0005507,GO:0006457,GO:0009408,GO:0005739	cytoplasm|copper ion binding|protein folding|response to heat|mitochondrion
TraesCS2D02G151300	24.77309547	38.77749663	10.7686943	0.277704732	-1.848376336	0.020429285	0.371158177	Down	0.224606	0.0629135	0.13883	0.0460604	0.0823473	0			GO:0008017,GO:0051301,GO:0007059,GO:0000940,GO:0005876	microtubule binding|cell division|chromosome segregation|condensed chromosome outer kinetochore|spindle microtubule
TraesCS2D02G155200	627.0167039	407.1508917	846.8825161	2.080021273	1.056598283	0.000414503	0.031847934	Up	4.1868	3.79401	5.34401	16.5038	6.95154	10.0844	PDK		GO:0004672,GO:0016772,GO:0005524,GO:0005739,GO:0005759,GO:0000166,GO:0016301,GO:0016310,GO:0016740,GO:0006468	protein kinase activity|transferase activity, transferring phosphorus-containing groups|ATP binding|mitochondrion|mitochondrial matrix|nucleotide binding|kinase activity|phosphorylation|transferase activity|protein phosphorylation
TraesCS2D02G155700	179.6895792	333.5613358	25.81782263	0.077400525	-3.691512831	1.30E-06	0.000387472	Down	1.09839	2.87753	3.18846	0.350038	0.198747	0.14818	CIPK21	Non-specific serine/threonine protein kinase [Source:UniProtKB/TrEMBL;Acc:A0A1D5UZJ6]	GO:0005524,GO:0004672,GO:0004674,GO:0007165,GO:0006468,GO:0000166,GO:0016301,GO:0016310,GO:0016740	ATP binding|protein kinase activity|protein serine/threonine kinase activity|signal transduction|protein phosphorylation|nucleotide binding|kinase activity|phosphorylation|transferase activity	ko04140,ko04152,ko04068,ko04151,ko04150	Regulation of autophagy|AMPK signaling pathway|FoxO signaling pathway|PI3K-Akt signaling pathway|mTOR signaling pathway
TraesCS2D02G161900	1448.637525	2110.087594	787.1874555	0.373059136	-1.422523754	2.00E-06	0.000537276	Down	40.6761	34.3125	41.2631	26.6092	12.5736	14.7803			GO:0003676,GO:0003723	nucleic acid binding|RNA binding
TraesCS2D02G162600	113.1952359	168.2561905	58.13428134	0.345510505	-1.53319852	0.00849895	0.225911517	Down	6.42779	10.5143	13.1064	2.55909	1.83277	6.76377	MPSR1
TraesCS2D02G167300	193.6605086	287.1056554	100.2153619	0.349053946	-1.518478075	3.30E-05	0.004754737	Down	1.24656	1.04734	1.36501	0.648085	0.339131	0.654349	At5g10020		GO:0016021,GO:0005524,GO:0004672,GO:0005886,GO:0005829,GO:0006468,GO:0016020,GO:0005515	integral component of membrane|ATP binding|protein kinase activity|plasma membrane|cytosol|protein phosphorylation|membrane|protein binding
TraesCS2D02G168400	396.2679327	649.4032486	143.1326167	0.220406376	-2.181762135	2.46E-11	3.91E-08	Down	2.11733	2.96431	3.84458	1.00077	0.672645	0	URA6	UMP-CMP kinase [Source:UniProtKB/TrEMBL;Acc:A0A0C4BIZ6]	GO:0005524,GO:0006139,GO:0019205,GO:0016301,GO:0016310,GO:0016740,GO:0005737,GO:0005634,GO:0006207,GO:0006221,GO:0004127,GO:0009041,GO:0016021,GO:0016020,GO:0000166,GO:0046940	ATP binding|nucleobase-containing compound metabolic process|nucleobase-containing compound kinase activity|kinase activity|phosphorylation|transferase activity|cytoplasm|nucleus|'de novo' pyrimidine nucleobase biosynthetic process|pyrimidine nucleotide biosynthetic process|cytidylate kinase activity|uridylate kinase activity|integral component of membrane|membrane|nucleotide binding|nucleoside m…	ko00240	Pyrimidine metabolism
TraesCS2D02G168600	98.91760007	160.7842218	37.05097832	0.230439143	-2.117542296	0.000915691	0.055116667	Down	5.79966	5.97858	2.34068	0.429272	2.03299	0.541725	WRKY41	Transcription factor WRKY [Source:UniProtKB/TrEMBL;Acc:A7X9Y5]	GO:0003700,GO:0043565,GO:0005634,GO:0006355,GO:0003677	DNA-binding transcription factor activity|sequence-specific DNA binding|nucleus|regulation of transcription, DNA-templated|DNA binding
TraesCS2D02G170700	1079.651502	1637.119717	522.1832864	0.318964631	-1.648531638	1.31E-08	8.75E-06	Down	10.2707	12.831	14.1358	5.44812	5.25615	5.14417	SAPK2		GO:0005524,GO:0004672,GO:0006468,GO:0004674,GO:0000166,GO:0005737,GO:0005634,GO:0009738,GO:0009845	ATP binding|protein kinase activity|protein phosphorylation|protein serine/threonine kinase activity|nucleotide binding|cytoplasm|nucleus|abscisic acid-activated signaling pathway|seed germination	ko04075	Plant hormone signal transduction
TraesCS2D02G174200	82.65920164	36.02793111	129.2904722	3.588617725	1.843428249	9.98E-05	0.011204215	Up	0.743748	0.69101	0.293024	3.07642	1.87064	2.4607
TraesCS2D02G174500	118.319321	58.87798192	177.76066	3.019136427	1.59413595	0.000113023	0.012236623	Up	0.51216	0.234569	0.198192	1.45471	0.661937	1.22404	SRF6		GO:0005524,GO:0004672,GO:0006468,GO:0005515	ATP binding|protein kinase activity|protein phosphorylation|protein binding
TraesCS2D02G174800	117.8587432	48.66036166	187.0571247	3.844137576	1.942659969	1.10E-05	0.002051448	Up	1.00025	4.0678	1.28837	7.06697	9.94671	9.13665	ATL3		GO:0016021,GO:0016020	integral component of membrane|membrane
TraesCS2D02G179600	473.1277721	311.1431752	635.1123689	2.041222239	1.029433265	0.047721446	0.555156462	Up	1.17644	0.538038	0.516513	1.82478	1.41813	2.28471	NFYA5		GO:0003700,GO:0003677,GO:0006355,GO:0016602	DNA-binding transcription factor activity|DNA binding|regulation of transcription, DNA-templated|CCAAT-binding factor complex
TraesCS2D02G181200	134.4376455	89.54993288	179.3253581	2.002518063	1.001815256	0.010878175	0.262097989	Up	3.34369	2.86565	2.99682	13.4007	10.6789	6.8522			GO:0016021,GO:0016020	integral component of membrane|membrane
TraesCS2D02G183700	152.1409924	208.0871204	96.19486446	0.462281684	-1.113155892	0.022031053	0.384575131	Down	2.36448	5.95148	5.18388	2.24568	2.45098	2.0245	AFP-D1		GO:0007165,GO:0005634	signal transduction|nucleus
TraesCS2D02G189900	72.98515615	33.93199618	112.0383161	3.30184866	1.723273996	0.000694243	0.045661215	Up	0.100593	0.200145	0.0750044	0.639703	0.438128	0.429818	DRD1		GO:0005524	ATP binding	ko03440	Homologous recombination
TraesCS2D02G193400	264.01492	506.690192	21.33964801	0.042115771	-4.569495618	3.33E-29	2.22E-24	Down	16.6921	9.28583	11.9179	0.828888	0.810172	0.35749	LBD37
TraesCS2D02G195400	82.86833486	44.16265892	121.5740108	2.752868912	1.460935912	0.001241812	0.068219874	Up	0.813002	0.537468	0.526074	1.31565	2.65587	2.39808	At3g26430		GO:0016788	hydrolase activity, acting on ester bonds
TraesCS2D02G196800	876.0471824	1260.933329	491.1610354	0.389521812	-1.360223978	0.023408707	0.396538855	Down	33.2326	111.431	107.577	36.9405	26.2624	31.9753
TraesCS2D02G197200	269.7229443	423.7867357	115.6591528	0.272918294	-1.873458993	2.16E-05	0.003410953	Down	3.02631	5.11255	4.52941	1.26512	0.916892	1.85036	PUB4		GO:0005515	protein binding
TraesCS2D02G199100	299.6777987	410.1742753	189.1813221	0.461221811	-1.116467356	0.001015768	0.05925524	Down	5.74168	6.47479	5.60439	4.29921	2.31737	2.92656	PLT5		GO:0016021,GO:0022857,GO:0016020,GO:0055085,GO:0005215	integral component of membrane|transmembrane transporter activity|membrane|transmembrane transport|transporter activity
TraesCS2D02G200100	84.83448575	121.7953932	47.87357828	0.393065591	-1.347158017	0.005010602	0.164857937	Down	1.65431	1.37126	1.54133	1.38174	0.568827	0.417291	5FCL	5-formyltetrahydrofolate cyclo-ligase [Source:UniProtKB/TrEMBL;Acc:A0A1D5UWH2]	GO:0046872,GO:0005524,GO:0030272	metal ion binding|ATP binding|5-formyltetrahydrofolate cyclo-ligase activity	ko00670	One carbon pool by folate
TraesCS2D02G201400	9.467982356	18.10367067	0.832294043	0.045973773	-4.443045124	0.002498135	0.107487506	Down	0.148152	0.258887	0.253781	0.0437617	0	0	LECRK41		GO:0016021,GO:0030246,GO:0005524,GO:0004672,GO:0006468,GO:0016020	integral component of membrane|carbohydrate binding|ATP binding|protein kinase activity|protein phosphorylation|membrane
TraesCS2D02G206900	204.2154264	307.4186939	101.012159	0.328581706	-1.605675934	3.28E-05	0.004751024	Down	6.8205	10.8295	7.27868	1.38749	2.0953	5.12549	REM4.1		GO:0005886,GO:0009738,GO:1900458	plasma membrane|abscisic acid-activated signaling pathway|negative regulation of brassinosteroid mediated signaling pathway
TraesCS2D02G207300	81.85358232	51.53741482	112.1697498	2.176472184	1.121991582	0.01811324	0.348832857	Up	0.0504169	0.0794516	0.0657741	0.540181	0.08909	0.325881
TraesCS2D02G207500	62.10808777	40.64613344	83.57004211	2.056039161	1.039867744	0.039921606	0.514336889	Up	0.187079	0.115864	0.164344	0.524868	0.330505	0.416306
TraesCS2D02G207600	23.89330647	35.05236155	12.73425139	0.363292253	-1.460797495	0.048074319	0.557013985	Down	0.3978	0.60648	0.369611	0.200866	0.219653	0.145941	TIC20-I		GO:0016021,GO:0016020	integral component of membrane|membrane
TraesCS2D02G211100	449.5348476	179.0776928	719.9920023	4.020556615	2.007395245	3.98E-10	4.58E-07	Up	5.90614	4.15083	3.82898	20.4853	23.4059	19.3686	2-Oct		GO:0016021,GO:0022857,GO:0055085	integral component of membrane|transmembrane transporter activity|transmembrane transport
TraesCS2D02G211800	19.26818232	31.34434004	7.192024592	0.229452098	-2.123735095	0.010656811	0.258915853	Down	0.396152	1.01157	0.620555	0.0910462	0.260701	0.14499			GO:0016021,GO:0016020	integral component of membrane|membrane
TraesCS2D02G217100	3.58156583	0	7.16313166	Inf	Inf	0.038268548	0.502699623	Up	0	0	0	0	0.0932398	0.0500612	CSLF3		GO:0016021,GO:0016020,GO:0016760,GO:0030244,GO:0071555,GO:0016740,GO:0016757	integral component of membrane|membrane|cellulose synthase (UDP-forming) activity|cellulose biosynthetic process|cell wall organization|transferase activity|transferase activity, transferring glycosyl groups
TraesCS2D02G219800	15.41964881	3.514666786	27.32463084	7.774458434	2.958742181	0.015555681	0.318443351	Up	0	0.050504	0.0743311	0.736742	0.129558	0.427316	LECRK41		GO:0016021,GO:0030246,GO:0005524,GO:0004672,GO:0006468,GO:0004674,GO:0016020,GO:0000166	integral component of membrane|carbohydrate binding|ATP binding|protein kinase activity|protein phosphorylation|protein serine/threonine kinase activity|membrane|nucleotide binding
TraesCS2D02G221000	246.5389714	364.6105292	128.4674136	0.35234148	-1.504953765	0.003180435	0.125064606	Down	2.75374	7.57043	6.35811	1.49959	2.91246	1.80403	BMY1	Beta-amylase [Source:UniProtKB/TrEMBL;Acc:A0A341R889]	GO:0000272,GO:0016161,GO:0016787,GO:0016798,GO:0008152,GO:0005975,GO:0102229	polysaccharide catabolic process|beta-amylase activity|hydrolase activity|hydrolase activity, acting on glycosyl bonds|metabolic process|carbohydrate metabolic process|amylopectin maltohydrolase activity
TraesCS2D02G221600	11.22081983	21.05448292	1.387156738	0.065884151	-3.923924729	0.002415255	0.105005353	Down	1.04608	0.969831	0.393948	0.176973	0	0	AT5		GO:0016021,GO:0008374,GO:0016020	integral component of membrane|O-acyltransferase activity|membrane
TraesCS2D02G224700	10.18016748	2.588966519	17.77136844	6.86427125	2.779106564	0.023605022	0.398493556	Up	0	0.187643	0.210268	0.955449	0.65154	1.32434	GSTU6		GO:0005515	protein binding
TraesCS2D02G226000	124.7380389	200.4122112	49.06386657	0.244814756	-2.030237578	0.012328315	0.280997939	Down	0.83311	2.22367	3.28583	0.270851	0.653903	0.95024	GPT2		GO:0016021,GO:0022857,GO:0055085,GO:0016020	integral component of membrane|transmembrane transporter activity|transmembrane transport|membrane
TraesCS2D02G227800	183.36143	117.4477575	249.2751025	2.122433904	1.085719627	0.003576393	0.13332411	Up	5.87341	5.90652	6.69181	9.38594	17.8063	14.8996	HSP18.8		GO:0009408	response to heat	ko04141	Protein processing in endoplasmic reticulum
TraesCS2D02G231100	667.9693975	1197.650434	138.2883613	0.115466381	-3.114455235	0.007082431	0.203507751	Down	3.41473	4.55182	11.6976	1.54455	0.766928	0.289294	1-Apr		GO:0045454,GO:0003824,GO:0055114,GO:0016671,GO:0019419,GO:0005623,GO:0004604,GO:0019344	cell redox homeostasis|catalytic activity|oxidation-reduction process|oxidoreductase activity, acting on a sulfur group of donors, disulfide as acceptor|sulfate reduction|cell|phosphoadenylyl-sulfate reductase (thioredoxin) activity|cysteine biosynthetic process	ko00920	Sulfur metabolism
TraesCS2D02G234000	6.878995431	0.368782993	13.38920787	36.30646786	5.182154677	0.004855777	0.161341833	Up	0	0	0.0278873	0.164573	0.531373	0.348472	MYB86		GO:0003677,GO:0005634	DNA binding|nucleus
TraesCS2D02G240000	24.08361708	12.56403377	35.60320039	2.833739628	1.502707206	0.031952081	0.461044608	Up	0.0491595	0.0133711	0.0539203	0.316408	0.0643191	0.135831	SUVH2		GO:0005634,GO:0008270,GO:0018024,GO:0016571,GO:0034968,GO:0005515	nucleus|zinc ion binding|histone-lysine N-methyltransferase activity|histone methylation|histone lysine methylation|protein binding	ko00310	Lysine degradation
TraesCS2D02G246100	257.3268594	372.9179782	141.7357406	0.380072158	-1.395654751	9.09E-05	0.010447601	Down	1.47902	0.975457	1.27663	0.974364	0.519132	0.35466	PNP1		GO:0003676,GO:0003723,GO:0000175,GO:0015995,GO:0016036,GO:0004654,GO:0006402,GO:0016120,GO:0010323,GO:0016123,GO:0031425,GO:0009570,GO:0090503	nucleic acid binding|RNA binding|3'-5'-exoribonuclease activity|chlorophyll biosynthetic process|cellular response to phosphate starvation|polyribonucleotide nucleotidyltransferase activity|mRNA catabolic process|carotene biosynthetic process|negative regulation of isopentenyl diphosphate biosynthetic process, methylerythritol 4-phosphate pathway|xanthophyll biosynthetic process|chloroplast RNA p…	ko00230,ko00240,ko03018	Purine metabolism|Pyrimidine metabolism|RNA degradation
TraesCS2D02G248800	138.5652752	220.3251786	56.80537178	0.257825148	-1.955535105	2.06E-05	0.003307373	Down	1.74449	1.85153	1.28053	0.533724	0.545596	0.270466
TraesCS2D02G249200	125.6956984	178.8715602	72.51983672	0.405429665	-1.302476441	0.001273902	0.069297758	Down	0.683181	0.502664	0.448859	0.376867	0.281535	0.20057	EMB2247		GO:0005737,GO:0005524,GO:0000166,GO:0002161,GO:0006418,GO:0004832,GO:0006438,GO:0004812	cytoplasm|ATP binding|nucleotide binding|aminoacyl-tRNA editing activity|tRNA aminoacylation for protein translation|valine-tRNA ligase activity|valyl-tRNA aminoacylation|aminoacyl-tRNA ligase activity	ko00970	Aminoacyl-tRNA biosynthesis
TraesCS2D02G250100	347.5726542	500.2265122	194.9187963	0.389661067	-1.359708304	2.55E-05	0.003883129	Down	3.87333	4.99706	4.26219	2.52625	1.94257	1.87987	RHF2A
TraesCS2D02G251000	103.442676	171.6321858	35.25316609	0.205399505	-2.283495387	1.79E-05	0.002996711	Down	2.0417	2.67816	3.81406	1.15895	0.596792	0.0983807	CP33		GO:0003676,GO:0009579,GO:0003729,GO:1901259,GO:0031425,GO:0009570	nucleic acid binding|thylakoid|mRNA binding|chloroplast rRNA processing|chloroplast RNA processing|chloroplast stroma
TraesCS2D02G252400	70.61533529	34.06642108	107.1642495	3.145744287	1.653401401	0.041249604	0.522320101	Up	0.843774	0.98711	0.337267	3.64818	1.51258	1.56452	INT2		GO:0016021,GO:0005886,GO:0022857,GO:0016020,GO:0055085,GO:0005215,GO:0005366	integral component of membrane|plasma membrane|transmembrane transporter activity|membrane|transmembrane transport|transporter activity|myo-inositol:proton symporter activity
TraesCS2D02G254400	417.2627613	253.5666138	580.9589087	2.291149059	1.196071321	0.000142412	0.014611912	Up	2.49483	1.50473	1.59014	6.49519	3.05515	4.64489	PIL13		GO:0046983	protein dimerization activity	ko04075	Plant hormone signal transduction
TraesCS2D02G256000	119.5456098	51.50108358	187.5901361	3.642450276	1.864909278	1.95E-05	0.003179011	Up	0.783731	0.709935	0.642547	3.02508	3.40194	3.99003	AAP6
TraesCS2D02G259200	386.3748312	711.0543159	61.69534654	0.086766011	-3.526726187	1.64E-23	2.19E-19	Down	16.2851	17.5201	13.8205	0.710865	1.8615	0.676238	EFM		GO:0005634,GO:0003677	nucleus|DNA binding
TraesCS2D02G259400	100.1039855	40.48856164	159.7194093	3.944803244	1.979953344	7.40E-06	0.00150037	Up	0.0965123	0.338513	0.472533	2.13182	1.39871	1.14703	NPF4.5		GO:0016021,GO:0022857,GO:0016020,GO:0055085	integral component of membrane|transmembrane transporter activity|membrane|transmembrane transport
TraesCS2D02G260300	392.6589403	573.407664	211.9102166	0.36956293	-1.436108043	1.64E-05	0.002795145	Down	17.5787	17.1066	15.7684	8.01245	4.72631	6.59085	PER51	Peroxidase [Source:UniProtKB/TrEMBL;Acc:A0A1D5UK20]	GO:0046872,GO:0004601,GO:0020037,GO:0006979,GO:0005576,GO:0042744,GO:0055114,GO:0016491,GO:0098869	metal ion binding|peroxidase activity|heme binding|response to oxidative stress|extracellular region|hydrogen peroxide catabolic process|oxidation-reduction process|oxidoreductase activity|cellular oxidant detoxification	ko00940	Phenylpropanoid biosynthesis
TraesCS2D02G260400	117.4222445	169.0607901	65.78369888	0.38911269	-1.361740062	0.001790425	0.086090126	Down	0	0	0.253054	0	0	0	PER50				ko00940	Phenylpropanoid biosynthesis
TraesCS2D02G262900	172.0521917	61.3128103	282.7915731	4.612275506	2.205478692	0.026948173	0.423352807	Up	0.0737736	0.203275	0.315442	0.35438	1.23487	1.14525	LNG1		GO:0051513	regulation of monopolar cell growth
TraesCS2D02G267400	181.7769263	116.5218962	247.0319564	2.120047514	1.084096598	0.005626366	0.177835837	Up	0.337072	0.946978	0.772851	3.07534	1.1745	1.60733	PROT1		GO:0016021,GO:0016020	integral component of membrane|membrane
TraesCS2D02G267500	89.8541685	58.46640877	121.2419282	2.073702332	1.052208819	0.014649973	0.308843811	Up	1.43629	1.17078	1.36338	3.00118	2.95207	4.03785			GO:0016021,GO:0030246	integral component of membrane|carbohydrate binding
TraesCS2D02G267600	166.70458	110.5809324	222.8282276	2.015069169	1.010829361	0.006397944	0.191774768	Up	0.593465	0.441409	0.356214	2.13649	1.02546	0.917178
TraesCS2D02G268000	101.1986219	139.7448538	62.65238986	0.448334147	-1.157353709	0.007741038	0.213837297	Down	0.835274	0.966884	1.1322	1.1363	0.280946	0.578469	DUS4		GO:0003824,GO:0055114,GO:0050660,GO:0008033,GO:0017150,GO:0002943	catalytic activity|oxidation-reduction process|flavin adenine dinucleotide binding|tRNA processing|tRNA dihydrouridine synthase activity|tRNA dihydrouridine synthesis
TraesCS2D02G270000	36.28593186	12.15355723	60.41830648	4.97124466	2.313607107	0.023427706	0.396701872	Up	0.38509	0.233674	0.50654	0.847063	3.49463	1.46595	BHLH35		GO:0046983	protein dimerization activity
TraesCS2D02G271700	415.0849893	565.5564418	264.6135368	0.467881748	-1.095784143	0.001082315	0.0619642	Down	24.5259	13.5974	17.4525	10.687	7.46621	8.5306	RPI2		GO:0004751,GO:0009052	ribose-5-phosphate isomerase activity|pentose-phosphate shunt, non-oxidative branch	ko00710,ko01200,ko00030,ko01230	Carbon fixation in photosynthetic organisms|Carbon metabolism|Pentose phosphate pathway|Biosynthesis of amino acids
TraesCS2D02G275300	21.04998604	32.13363402	9.966338067	0.310152847	-1.688948728	0.044866218	0.540187443	Down	0.363645	0.282671	0.459309	0.14352	0.138698	0.0543856	CSM1
TraesCS2D02G280600	113.9258951	53.31827614	174.533514	3.273427549	1.710802048	4.72E-05	0.006311211	Up	0.479284	0.425799	0.303427	2.37659	1.18151	1.3331	KING1
TraesCS2D02G287400	72.58071855	114.6904227	30.4710144	0.265680548	-1.912235489	7.70E-05	0.009166567	Down	0.464106	0.594186	0.55147	0.236767	0.183409	0.173953	HAK19		GO:0016021,GO:0016020,GO:0015079,GO:0006811,GO:0006813,GO:0071805	integral component of membrane|membrane|potassium ion transmembrane transporter activity|ion transport|potassium ion transport|potassium ion transmembrane transport
TraesCS2D02G288900	35.05743872	49.46443411	20.65044333	0.417480634	-1.260218818	0.044931605	0.540187443	Down	0.336677	0.432871	0.736557	0.268709	0.218554	0.286812			GO:0016021	integral component of membrane
TraesCS2D02G290400	10.70024256	3.604991142	17.79549398	4.93634888	2.303444362	0.047045558	0.552661513	Up	0	0.085603	0.0773545	0.374676	0.636526	0.228971		Salt response protein [Source:UniProtKB/TrEMBL;Acc:V9I1L7]
TraesCS2D02G292100	26.79566853	11.6018604	41.98947666	3.619202026	1.855671642	0.02483363	0.4067337	Up	0.498515	0.0946649	0.322516	1.8081	0.696141	0.611694
TraesCS2D02G292200	7.104521242	0.737565985	13.4714765	18.26477463	4.190992047	0.022320594	0.386754414	Up	0	0	0.0223357	0.0387818	0.167609	0.141999	FTSZ2-1		GO:0005525,GO:0003924,GO:0005737,GO:0000166	GTP binding|GTPase activity|cytoplasm|nucleotide binding	ko04112	Cell cycle - Caulobacter
TraesCS2D02G293600	24.66279152	40.11393801	9.21164503	0.229637016	-2.12257288	0.004714904	0.157933878	Down	1.91857	2.21559	0.987624	0.406413	0.340214	0.445538
TraesCS2D02G293900	167.6248047	228.0326719	107.2169375	0.47018235	-1.088707712	0.006176743	0.187627456	Down	3.78059	3.22092	3.33985	2.6545	1.28441	1.24764	RPL5A		GO:0003735,GO:0006412,GO:0005840,GO:0005622,GO:0008097	structural constituent of ribosome|translation|ribosome|intracellular|5S rRNA binding	ko03010	Ribosome
TraesCS2D02G296300	97.90273398	139.2200721	56.58539587	0.406445673	-1.298865566	0.001736581	0.084291165	Down	0.681191	0.849747	0.508483	0.325724	0.376638	0.298555	SPBC18H10.05		GO:0005515	protein binding
TraesCS2D02G301600	188.6242545	254.1460425	123.1024665	0.484376877	-1.045798098	0.030403817	0.450097973	Down	5.96893	10.7375	11.1658	4.95125	3.33294	5.19328			GO:0016021,GO:0016020	integral component of membrane|membrane
TraesCS2D02G304500	75.29922673	108.2329267	42.36552672	0.391429189	-1.353176753	0.008083075	0.219920908	Down	1.49259	1.77457	2.73908	0.530589	1.35314	0.659613	TCHQD		GO:0005886,GO:0005515	plasma membrane|protein binding
TraesCS2D02G306200	439.5000895	286.2282112	592.7719678	2.070976741	1.050311351	0.004025719	0.143292521	Up	0.949055	1.29166	1.09202	4.72335	2.23302	1.73694
TraesCS2D02G308000	172.1444899	258.7023789	85.58660088	0.330830359	-1.595836464	0.007364051	0.207596188	Down	4.26163	5.0565	8.01502	2.63429	2.48571	1.21863	RR1		GO:0016021,GO:0005622,GO:0000160,GO:0048830,GO:0016020	integral component of membrane|intracellular|phosphorelay signal transduction system|adventitious root development|membrane	ko04075	Plant hormone signal transduction
TraesCS2D02G312000	67.98200058	107.1921803	28.77182088	0.268413431	-1.897471231	0.000615578	0.04210681	Down	0.941107	0.697822	1.51607	0.374964	0.378381	0.289903	KAS12	3-oxoacyl-[acyl-carrier-protein] synthase [Source:UniProtKB/TrEMBL;Acc:A0A1D5UJT9]	GO:0016747,GO:0003824,GO:0006633,GO:0016740	transferase activity, transferring acyl groups other than amino-acyl groups|catalytic activity|fatty acid biosynthetic process|transferase activity	ko00061,ko01212,ko00780	Fatty acid biosynthesis|Fatty acid metabolism|Biotin metabolism
TraesCS2D02G312600	60.6167783	90.64426603	30.58929057	0.337465257	-1.567189113	0.001561581	0.078815893	Down	2.30835	2.10123	1.62924	0.62255	0.561882	1.00292
TraesCS2D02G315500	326.3147477	500.6618984	151.9675969	0.303533377	-1.720072927	0.030442312	0.450567839	Down	4.97412	21.813	11.1761	4.73166	4.0128	3.0118
TraesCS2D02G315800	17.16704932	29.01151732	5.322581314	0.183464424	-2.446427761	0.015784688	0.320948905	Down	1.20278	0.578847	1.32001	0.454684	0.0407126	0	ATL6		GO:0016021,GO:0016020	integral component of membrane|membrane
TraesCS2D02G319100	10.56807152	3.180091769	17.95605127	5.646394058	2.497329817	0.025948335	0.415696945	Up	0.136061	0.0230478	0.0989198	0.465621	0.773016	0.284979	MST1		GO:0016021,GO:0022857,GO:0016020,GO:0055085,GO:0005215	integral component of membrane|transmembrane transporter activity|membrane|transmembrane transport|transporter activity
TraesCS2D02G323900	92.32498784	132.0167117	52.63326398	0.398686373	-1.326673799	0.004993439	0.164679512	Down	2.45332	1.65606	2.47018	2.16395	0.740066	0.569374	RPL34		GO:0003735,GO:0006412,GO:0005840,GO:0005622	structural constituent of ribosome|translation|ribosome|intracellular	ko03010	Ribosome
TraesCS2D02G324000	8.920091586	17.84018317	0	0	#NAME?	0.000119926	0.012735785	Down	0.182513	0.806615	0.281887	0	0	0	AVT1I		GO:0016021,GO:0016020	integral component of membrane|membrane
TraesCS2D02G324200	6.157245063	12.03705878	0.277431348	0.023048101	-5.439208296	0.007463351	0.209570176	Down	0.171719	0.133991	0.0123214	0.0166421	0	0	ARSA1		GO:0005524,GO:0016887	ATP binding|ATPase activity
TraesCS2D02G324700	6.768003689	0.64724163	12.88876575	19.91337571	4.315665902	0.018366938	0.350309307	Up	0	0	0.0346393	0.0260928	0.288117	0.398004	NAC100	RNAC1 transcription factor [Source:UniProtKB/TrEMBL;Acc:A0A1D5UHY0]	GO:0005634,GO:0003677,GO:0006355	nucleus|DNA binding|regulation of transcription, DNA-templated
TraesCS2D02G328500	17.21199855	4.440367053	29.98363004	6.752511602	2.755424214	0.007168907	0.204845228	Up	0	0.0115376	0	0.0704352	0	0.178782	At1g07650		GO:0005524,GO:0004672,GO:0006468,GO:0016021,GO:0016020	ATP binding|protein kinase activity|protein phosphorylation|integral component of membrane|membrane	ko04064	NF-kappa B signaling pathway
TraesCS2D02G329700	5.753347233	0.64724163	10.85945284	16.77805063	4.0685032	0.025894464	0.415033308	Up	0	0.00333118	0.00460213	0.0917091	0.0118525	0.0534818	KIN14F		GO:0005524,GO:0008017,GO:0003777,GO:0007018,GO:0000166,GO:0003774,GO:0005515	ATP binding|microtubule binding|microtubule motor activity|microtubule-based movement|nucleotide binding|motor activity|protein binding
TraesCS2D02G330500	7.997465573	0	15.99493115	Inf	Inf	0.001410042	0.074104406	Up	0	0	0	0	1.78367	2.88387	PIK-1
TraesCS2D02G335300	572.8007333	297.4861503	848.1153163	2.850940507	1.511437934	0.008367932	0.224216193	Up	1.64385	1.36742	0.818337	8.36004	2.5894	2.60109	cao1	Amine oxidase [Source:UniProtKB/TrEMBL;Acc:A0A341RMH3]	GO:0005507,GO:0048038,GO:0055114,GO:0009308,GO:0008131	copper ion binding|quinone binding|oxidation-reduction process|amine metabolic process|primary amine oxidase activity	ko00260,ko00950,ko00350,ko00410,ko00960,ko00360	Glycine, serine and threonine metabolism|Isoquinoline alkaloid biosynthesis|Tyrosine metabolism|beta-Alanine metabolism|Tropane, piperidine and pyridine alkaloid biosynthesis|Phenylalanine metabolism
TraesCS2D02G339900	19.12161825	4.899474401	33.3437621	6.805579409	2.766717994	0.039226003	0.510550463	Up	0	0.193609	0.245975	1.93115	0.81425	0.434193	BT2		GO:0005634,GO:0008270,GO:0006355,GO:0004402,GO:0003712,GO:0016573,GO:0005515	nucleus|zinc ion binding|regulation of transcription, DNA-templated|histone acetyltransferase activity|transcription coregulator activity|histone acetylation|protein binding
TraesCS2D02G347200	422.6720293	671.6811129	173.6629456	0.258549693	-1.951486503	1.35E-09	1.32E-06	Down	20.277	14.9481	16.9893	3.07093	3.22344	4.94006	BHLH153		GO:0046983	protein dimerization activity
TraesCS2D02G353000	3.316985022	6.633970044	0	0	#NAME?	0.042583375	0.528563271	Down	0.292687	0.175682	0.105625	0	0	0	PER46	Peroxidase [Source:UniProtKB/TrEMBL;Acc:A0A1D5UU37]	GO:0046872,GO:0004601,GO:0020037,GO:0006979,GO:0042744,GO:0055114,GO:0016491,GO:0098869	metal ion binding|peroxidase activity|heme binding|response to oxidative stress|hydrogen peroxide catabolic process|oxidation-reduction process|oxidoreductase activity|cellular oxidant detoxification	ko00940	Phenylpropanoid biosynthesis
TraesCS2D02G356600	585.6564285	863.7161813	307.5966757	0.356131658	-1.489517407	7.57E-07	0.000250017	Down	4.71367	4.11379	3.64725	1.37677	2.11451	1.70649	CRCK3		GO:0005524,GO:0004672,GO:0006468	ATP binding|protein kinase activity|protein phosphorylation
TraesCS2D02G356900	105.8153437	153.3520411	58.27864623	0.380031761	-1.395808099	0.00068059	0.044940472	Down	1.63851	1.99865	2.16526	0.755079	0.695427	1.37477	APT2		GO:0005737,GO:0009116,GO:0003999,GO:0006168	cytoplasm|nucleoside metabolic process|adenine phosphoribosyltransferase activity|adenine salvage	ko00230	Purine metabolism
TraesCS2D02G365700	45.89321898	23.48134738	68.30509057	2.908908482	1.540477908	0.007128721	0.204134259	Up	0	0.454926	0.571649	0.939758	0.95303	0.92809			GO:0016021,GO:0016020	integral component of membrane|membrane
TraesCS2D02G369800	43.59138306	26.19539454	60.98737159	2.328171522	1.219197349	0.041959105	0.526398911	Up	0.0771687	0.144146	0.178614	0.366132	0.367744	0.460337		Starch synthase, chloroplastic/amyloplastic [Source:UniProtKB/TrEMBL;Acc:W5C1H4]	GO:0009507,GO:0004373,GO:0019252,GO:0009501,GO:0016757	chloroplast|glycogen (starch) synthase activity|starch biosynthetic process|amyloplast|transferase activity, transferring glycosyl groups
TraesCS2D02G371300	83.81857156	116.3524505	51.28469265	0.440770198	-1.181901413	0.016744315	0.332850031	Down	0.469222	1.12717	1.14438	0.634784	0.481872	0.421716
TraesCS2D02G371600	3.611797581	0	7.223595162	Inf	Inf	0.029302901	0.442026797	Up	0	0	0	0.29286	0.196949	0	At5g23370
TraesCS2D02G375000	111.7057178	59.77894118	163.6324945	2.737293288	1.452750021	0.000932695	0.055871771	Up	0.588271	0.363427	0.270029	2.19309	1.07024	0.908461
TraesCS2D02G376600	54.58085648	35.6239854	73.53772757	2.064275705	1.04563567	0.04271632	0.528737343	Up	0.749203	0.545071	0.530542	1.30305	0.851557	1.79858	ARF10	Auxin response factor [Source:UniProtKB/TrEMBL;Acc:A0A1D5UQG9]	GO:0006351,GO:0005634,GO:0003677,GO:0006355,GO:0009725,GO:0009734,GO:0005515	transcription, DNA-templated|nucleus|DNA binding|regulation of transcription, DNA-templated|response to hormone|auxin-activated signaling pathway|protein binding
TraesCS2D02G379400	28.43459726	45.48412915	11.38506537	0.250308527	-1.998220656	0.007513803	0.21052863	Down	0.800201	1.31675	1.13577	0.752773	0.255419	0			GO:0005737,GO:0006633,GO:0016836	cytoplasm|fatty acid biosynthetic process|hydro-lyase activity	ko00061,ko01212,ko00780	Fatty acid biosynthesis|Fatty acid metabolism|Biotin metabolism
TraesCS2D02G383800	3683.777617	4923.909056	2443.646177	0.496281745	-1.010768708	0.000502121	0.036518458	Down	20.9613	14.942	19.4524	22.6167	8.58158	7.75682	fusA2		GO:0005524,GO:0005622,GO:0005525,GO:0003924,GO:0003746,GO:0048046,GO:0006414,GO:0009507,GO:0005739,GO:0009845,GO:0009570,GO:0009941,GO:0009658,GO:0009536,GO:0000166,GO:0006412,GO:0009791	ATP binding|intracellular|GTP binding|GTPase activity|translation elongation factor activity|apoplast|translational elongation|chloroplast|mitochondrion|seed germination|chloroplast stroma|chloroplast envelope|chloroplast organization|plastid|nucleotide binding|translation|post-embryonic development
TraesCS2D02G385000	42.66656591	25.31043307	60.02269874	2.371460755	1.245775994	0.03634536	0.490400827	Up	0.0558306	0.0414653	0.204406	0.330871	0.295814	0.181036	KIN7F	Kinesin-like protein [Source:UniProtKB/TrEMBL;Acc:W5BTU5]	GO:0005524,GO:0008017,GO:0003777,GO:0007018,GO:0005874,GO:0016887,GO:0000166,GO:0003774	ATP binding|microtubule binding|microtubule motor activity|microtubule-based movement|microtubule|ATPase activity|nucleotide binding|motor activity
TraesCS2D02G388500	28.40990857	41.02507357	15.79474358	0.3850022	-1.377061405	0.033626731	0.472332341	Down	1.38293	2.20225	1.11329	0.328333	0	1.1067
TraesCS2D02G389800	90.85716442	53.47475132	128.2395775	2.398133219	1.261911804	0.003949787	0.141547119	Up	2.83345	1.58131	1.13891	4.90002	3.46011	5.36829	CYCP4-1		GO:0016021,GO:0000079,GO:0019901,GO:0016020	integral component of membrane|regulation of cyclin-dependent protein serine/threonine kinase activity|protein kinase binding|membrane
TraesCS2D02G389900	108.124272	159.9177562	56.33078773	0.352248487	-1.505334584	0.000583464	0.040618357	Down	0.496882	0.334318	0.691808	0.457209	0.222738	0.0850923	At1g02150		GO:0009507,GO:0003729,GO:0005515	chloroplast|mRNA binding|protein binding
TraesCS2D02G392900	3.616171263	0	7.232342526	Inf	Inf	0.035577339	0.485616839	Up	0	0	0	0.045194	0.140416	0.330037	DLO1		GO:0046872,GO:0016491,GO:0055114	metal ion binding|oxidoreductase activity|oxidation-reduction process
TraesCS2D02G394100	153.8864265	220.6783722	87.09448076	0.394667044	-1.341292041	0.000573839	0.040200057	Down	8.12161	7.67175	6.69222	3.4104	2.69924	2.82023
TraesCS2D02G394600	32.49605554	46.99270702	17.99940407	0.383025478	-1.384487735	0.022896496	0.392176746	Down	0	1.29584	0	0.915934	0.582259	0			GO:0016021	integral component of membrane
TraesCS2D02G395400	360.7734228	233.2765439	488.2703017	2.093096432	1.06563878	0.034359606	0.476504642	Up	9.81792	13.7105	14.79	33.0845	26.7542	16.6203			GO:0005634,GO:0003677,GO:0000786,GO:0006334,GO:0005694	nucleus|DNA binding|nucleosome|nucleosome assembly|chromosome
TraesCS2D02G395600	29.79240815	43.61844765	15.96636864	0.366046237	-1.4499022	0.041387394	0.523003769	Down	0.497695	0.313156	0.442449	0.363765	0.0302978	0.139905			GO:0003824,GO:0016829,GO:0009089,GO:0008840,GO:0009507,GO:0009536,GO:0008152,GO:0008652,GO:0009085,GO:0019877	catalytic activity|lyase activity|lysine biosynthetic process via diaminopimelate|4-hydroxy-tetrahydrodipicolinate synthase|chloroplast|plastid|metabolic process|cellular amino acid biosynthetic process|lysine biosynthetic process|diaminopimelate biosynthetic process	ko01230,ko00261,ko00300	Biosynthesis of amino acids|Monobactam biosynthesis|Lysine biosynthesis
TraesCS2D02G396900	13.09504542	21.47444559	4.715645257	0.219593341	-2.187093787	0.039803343	0.513455432	Down	0.452648	0.0843984	0.312701	0.0297309	0.0941621	0.0818228
TraesCS2D02G397500	54.61445568	99.65756635	9.571345007	0.096042331	-3.380185766	6.40E-09	4.84E-06	Down	3.2063	2.61783	1.81734	0.118281	0.235773	0.263374	DTX49		GO:0016021,GO:0016020,GO:0055085,GO:0015238,GO:0015297,GO:0006855,GO:0042910,GO:0042908	integral component of membrane|membrane|transmembrane transport|GO_0015238|antiporter activity|drug transmembrane transport|xenobiotic transmembrane transporter activity|xenobiotic transport
TraesCS2D02G399000	12.38620583	23.66268627	1.10972539	0.046897693	-4.414339243	0.000646487	0.043332164	Down	0	0.297546	0.397631	0.0739378	0	0	HSFB2A		GO:0003700,GO:0043565,GO:0005634,GO:0006355,GO:0003677	DNA-binding transcription factor activity|sequence-specific DNA binding|nucleus|regulation of transcription, DNA-templated|DNA binding
TraesCS2D02G399400	39.73602431	57.0679912	22.40405742	0.392585352	-1.34892175	0.018289653	0.349906347	Down	0.609142	0.437629	0.23062	0.137669	0.150195	0.278622	SPAC3H5.08c		GO:0005515	protein binding
TraesCS2D02G401200	70.27860898	99.32952215	41.22769582	0.415059842	-1.268608739	0.010754579	0.260248314	Down	1.73129	1.35263	1.37991	1.1668	0.618899	0.616345	YGR127W
TraesCS2D02G403000	95.10108188	61.66681482	128.5353489	2.084352002	1.059598938	0.024605708	0.405172912	Up	0.37173	0.332335	0.330349	1.10356	1.03315	1.47854	PAT10	S-acyltransferase [Source:UniProtKB/TrEMBL;Acc:A0A1D5UPC3]	GO:0016021,GO:0019706,GO:0016020,GO:0016740,GO:0016746,GO:0016409	integral component of membrane|protein-cysteine S-palmitoyltransferase activity|membrane|transferase activity|transferase activity, transferring acyl groups|palmitoyltransferase activity
TraesCS2D02G403600	86.37999034	15.44643007	157.3135506	10.18446009	3.348297596	0.021667838	0.382638286	Up	0.0314648	0.0558817	0.065218	0.0659124	1.19666	1.2527	SUS7	Sucrose synthase [Source:UniProtKB/TrEMBL;Acc:A0A1D6RP57]	GO:0005985,GO:0016157,GO:0016740,GO:0016757	sucrose metabolic process|sucrose synthase activity|transferase activity|transferase activity, transferring glycosyl groups	ko00500	Starch and sucrose metabolism
TraesCS2D02G407800	163.5982884	80.55174558	246.6448311	3.061942722	1.614447295	0.010533413	0.257041474	Up	0.330708	0.348731	0.345174	2.60358	0.744526	0.865002	HMA5		GO:0016021,GO:0046872,GO:0005507,GO:0030001,GO:0000166,GO:0019829,GO:0006812,GO:0005524,GO:0016020,GO:0098655	integral component of membrane|metal ion binding|copper ion binding|metal ion transport|nucleotide binding|ATPase-coupled cation transmembrane transporter activity|cation transport|ATP binding|membrane|cation transmembrane transport
TraesCS2D02G408700	23.37480339	36.61967657	10.12993022	0.276625333	-1.853994813	0.017991347	0.347483002	Down	0.370432	0.566128	0.742304	0.229978	0.100558	0.205642	At3g47420		GO:0016021,GO:0022857,GO:0055085,GO:0016020,GO:0005887	integral component of membrane|transmembrane transporter activity|transmembrane transport|membrane|integral component of plasma membrane
TraesCS2D02G414600	221.3008467	103.7957077	338.8059858	3.264161818	1.706712579	0.003406092	0.130040675	Up	1.09018	0.882788	0.60976	5.06892	1.31846	4.34612	ERF1A		GO:0003700,GO:0006351,GO:0005634,GO:0003677,GO:0006355	DNA-binding transcription factor activity|transcription, DNA-templated|nucleus|DNA binding|regulation of transcription, DNA-templated
TraesCS2D02G417800	223.0000385	143.3668867	302.6331904	2.110900205	1.077858375	0.002559145	0.10932575	Up	1.20753	0.959717	0.876637	3.72448	1.73014	3.23198	LCAT4		GO:0006629,GO:0008374,GO:0004620,GO:0009395,GO:0005829	lipid metabolic process|O-acyltransferase activity|phospholipase activity|phospholipid catabolic process|cytosol
TraesCS2D02G421200	647.0320134	896.4586869	397.6053399	0.443528905	-1.172899966	8.36E-05	0.009817245	Down	7.85831	7.21952	5.65519	4.05331	3.67076	2.98315	GLCNAC1PUT1		GO:0070569	uridylyltransferase activity	ko00520	Amino sugar and nucleotide sugar metabolism
TraesCS2D02G422000	200.9811662	117.0997144	284.862618	2.43264998	1.282528754	0.000851939	0.052853497	Up	2.74619	1.85403	1.87916	7.04468	6.59711	3.33073	ZIP3		GO:0016021,GO:0030001,GO:0016020,GO:0055085,GO:0046873,GO:0005385,GO:0006811,GO:0071577,GO:0006829	integral component of membrane|metal ion transport|membrane|transmembrane transport|metal ion transmembrane transporter activity|zinc ion transmembrane transporter activity|ion transport|zinc ion transmembrane transport|zinc ion transport
TraesCS2D02G423700	212.1226437	326.9977228	97.24756461	0.297395235	-1.749546563	0.030895502	0.453888294	Down	1.72802	7.50354	4.19655	2.26844	1.29813	0.962447	VSR7		GO:0016021,GO:0005509	integral component of membrane|calcium ion binding
TraesCS2D02G423800	53.93941047	75.31433442	32.56448653	0.432380991	-1.209624997	0.043353102	0.531987519	Down	1.84008	1.30503	1.77856	1.93456	0.801662	0
TraesCS2D02G425200	1357.188503	2260.075699	454.3013064	0.201011544	-2.314649736	5.43E-05	0.00707251	Down	72.7332	125.432	166.589	25.9023	34.5833	17.4579		Cold-responsive protein COR14a [Source:UniProtKB/TrEMBL;Acc:Q9SDV6]
TraesCS2D02G429900	528.594268	351.1485107	706.0400254	2.010659319	1.007668656	0.000900017	0.054666621	Up	1.09403	1.2892	1.57322	5.13126	2.30766	2.72152			GO:0005515	protein binding
TraesCS2D02G432800	627.2656018	342.5532213	911.9779822	2.662295741	1.412670842	4.56E-06	0.001030715	Up	3.70564	3.88311	2.88152	12.4292	8.13326	11.1929	MBR2
TraesCS2D02G435300	78.09848203	49.00175124	107.1952128	2.187579221	1.129335264	0.030324029	0.449776187	Up	0.32294	0.271772	0.315341	1.15166	0.43096	1.28572	COLD1		GO:0016021,GO:0005886,GO:0016020,GO:0005789,GO:0070417,GO:0051020	integral component of membrane|plasma membrane|membrane|endoplasmic reticulum membrane|cellular response to cold|GTPase binding
TraesCS2D02G441200	41.89530963	59.04990658	24.74071269	0.418979709	-1.255047718	0.046640003	0.550218734	Down	1.93401	1.78495	0.972398	1.83966	0.888583	0
TraesCS2D02G447400	224.0153757	138.46596	309.5647915	2.235674323	1.160710042	0.03250566	0.465207617	Up	3.40452	2.76104	1.38455	8.97186	7.29519	3.23056
TraesCS2D02G449400	412.216803	241.3699655	583.0636405	2.415642888	1.272407192	0.000603039	0.041461742	Up	7.94091	12.8584	11.921	20.5811	20.3521	33.4794	SABP2
TraesCS2D02G452900	44.28286745	72.75352339	15.81221151	0.21733946	-2.20197796	0.001293521	0.069908815	Down	0.981025	2.0401	2.27741	0.500779	0.320003	0.30449	FER
TraesCS2D02G453600	33.17100456	16.09071639	50.25129273	3.122999096	1.642932152	0.015739129	0.320566127	Up	0	0.666105	1.18521	2.25824	1.81359	3.65738	FLZ2
TraesCS2D02G454400	3.230255992	0	6.460511985	Inf	Inf	0.045051002	0.540774191	Up	0	0	0	0.455847	0.0373484	0.19588	FLZ2
TraesCS2D02G454600	13.36197834	5.231784287	21.49217239	4.108000485	2.038436352	0.047670741	0.555156462	Up	1.43171	0	1.21646	0.412977	2.6097	1.81476	FLZ2
TraesCS2D02G454900	8.353485889	14.50802379	2.198947988	0.151567713	-2.721965631	0.047492959	0.555013762	Down	0.242753	0.331794	0.569811	0.0642422	0.13853	0	FLZ2
TraesCS2D02G456900	135.7517323	86.5846978	184.9187668	2.13569801	1.094707663	0.006593556	0.195384623	Up	1.41544	1.76411	1.35082	3.42136	2.65157	3.80549	RVE7		GO:0005634,GO:0003677	nucleus|DNA binding
TraesCS2D02G458800	44.49364563	21.73352552	67.25376573	3.094471059	1.629692829	0.007411844	0.208481953	Up	0	2.24722	0	1.46816	1.63235	2.81634	CCR1
TraesCS2D02G464700	71.97403609	107.2318541	36.7162181	0.342400292	-1.546244165	0.034758456	0.479543012	Down	1.00252	4.35521	3.53564	0.52492	1.2644	1.4166	BAG1		GO:0051087,GO:0005515	chaperone binding|protein binding
TraesCS2D02G466800	460.1980404	630.9007319	289.4953488	0.458860379	-1.123872855	0.000915146	0.055116667	Down	3.54252	5.15351	5.76972	4.42647	1.90561	2.0861	Os03g0405900		GO:0045454,GO:0005623,GO:0009860,GO:0010183,GO:0046686,GO:0080092,GO:0005829	cell redox homeostasis|cell|pollen tube growth|pollen tube guidance|response to cadmium ion|regulation of pollen tube growth|cytosol
TraesCS2D02G479400	202.5270234	104.5327253	300.5213215	2.874901812	1.523512684	0.042919095	0.529674371	Up	0.384057	0.340838	0.321686	2.99922	0.788271	0.572834	RPM1		GO:0043531	ADP binding
TraesCS2D02G481400	141.5799976	191.7367758	91.42321947	0.476816297	-1.068494548	0.019877929	0.366721666	Down	7.53457	15.1275	13.4106	2.76548	5.59269	10.5077
TraesCS2D02G481500	12.12219248	1.482617541	22.76176741	15.35242015	3.940394194	0.001699809	0.083355642	Up	0	0.0488511	0.0276597	0.327857	0.363811	0.810024	ANR		GO:0003824,GO:0050662	catalytic activity|coenzyme binding	ko00941	Flavonoid biosynthesis
TraesCS2D02G481700	509.5196477	287.8559466	731.1833488	2.540101594	1.3448862	0.000161314	0.016033304	Up	7.4967	6.2483	7.5745	12.884	21.3111	22.2903	ANR		GO:0003824,GO:0050662	catalytic activity|coenzyme binding	ko00941	Flavonoid biosynthesis
TraesCS2D02G482100	103.1570777	52.0894673	154.224688	2.960765314	1.56597014	0.000222194	0.020165175	Up	0.398991	0.733719	1.54911	4.35264	2.62063	2.83358	ANR		GO:0003824,GO:0050662	catalytic activity|coenzyme binding	ko00941	Flavonoid biosynthesis
TraesCS2D02G485200	167.8827317	246.2521317	89.51333169	0.363502769	-1.459961742	7.79E-05	0.009238618	Down	0.722144	0.946149	0.91924	0.472359	0.344101	0.423123	B120	Serine/threonine-protein kinase [Source:UniProtKB/TrEMBL;Acc:A0A1D5UTY6]	GO:0016021,GO:0005524,GO:0004672,GO:0004674,GO:0048544,GO:0006468	integral component of membrane|ATP binding|protein kinase activity|protein serine/threonine kinase activity|recognition of pollen|protein phosphorylation
TraesCS2D02G487500	6.397192233	0	12.79438447	Inf	Inf	0.002310093	0.102082833	Up	0	0	0	0.0540557	0.197258	0.810857	UGT88B1		GO:0016758	transferase activity, transferring hexosyl groups
TraesCS2D02G487600	4.364505238	0.278458637	8.45055184	30.34760181	4.923510608	0.049954179	0.567315717	Up	0	0	0	0	0.189547	0.590523	UGT88B1
TraesCS2D02G488500	349.375167	472.8578605	225.8924735	0.477717497	-1.065770377	0.015324049	0.316166315	Down	7.94477	5.1891	4.13422	2.61804	4.0498	1.85004	PHL7		GO:0003677,GO:0005634	DNA binding|nucleus
TraesCS2D02G489700	165.1345538	44.48569644	285.7834112	6.424164037	2.683508732	0.003415313	0.130231015	Up	0.388921	1.18257	2.83294	3.22317	12.1379	13.9081	WRKY46	WRKY45-like transcription factor [Source:UniProtKB/TrEMBL;Acc:F8WPI9]	GO:0003700,GO:0043565,GO:0005634,GO:0006355,GO:0003677	DNA-binding transcription factor activity|sequence-specific DNA binding|nucleus|regulation of transcription, DNA-templated|DNA binding
TraesCS2D02G489900	165.9452413	227.0538106	104.836672	0.461726107	-1.114890787	0.005796222	0.180951433	Down	4.97421	4.11219	3.90084	3.52063	1.22164	1.58608	SAHH	Adenosylhomocysteinase [Source:UniProtKB/TrEMBL;Acc:A0A1D5URS1]	GO:0051287,GO:0006730,GO:0019510,GO:0004013,GO:0016787	NAD binding|one-carbon metabolic process|S-adenosylhomocysteine catabolic process|adenosylhomocysteinase activity|hydrolase activity	ko00270	Cysteine and methionine metabolism
TraesCS2D02G491700	258.5093712	402.7345563	114.284186	0.283770499	-1.817203481	4.65E-07	0.000171428	Down	2.45502	2.9459	3.59206	1.79742	1.15775	0.384594
TraesCS2D02G493500	722.2976477	1292.451974	152.1433211	0.117716808	-3.086607765	2.14E-06	0.000561319	Down	10.5474	18.1367	26.8481	5.93348	1.31638	0.763281	SAHH	Adenosylhomocysteinase [Source:UniProtKB/TrEMBL;Acc:A0A1D5UKX4]	GO:0051287,GO:0006730,GO:0019510,GO:0004013,GO:0016787	NAD binding|one-carbon metabolic process|S-adenosylhomocysteine catabolic process|adenosylhomocysteinase activity|hydrolase activity	ko00270	Cysteine and methionine metabolism
TraesCS2D02G493600	402.5167067	539.7570137	265.2763996	0.491473743	-1.024813754	0.00938504	0.239254315	Down	6.8315	8.11961	10.4993	6.13434	4.51862	2.91718	SHM4	Serine hydroxymethyltransferase [Source:UniProtKB/TrEMBL;Acc:A0A1D5UPW5]	GO:0030170,GO:0003824,GO:0019264,GO:0004372,GO:0035999,GO:0016740,GO:0006730	pyridoxal phosphate binding|catalytic activity|glycine biosynthetic process from serine|glycine hydroxymethyltransferase activity|tetrahydrofolate interconversion|transferase activity|one-carbon metabolic process	ko00260,ko00680,ko01200,ko00630,ko00460,ko00670,ko01230	Glycine, serine and threonine metabolism|Methane metabolism|Carbon metabolism|Glyoxylate and dicarboxylate metabolism|Cyanoamino acid metabolism|One carbon pool by folate|Biosynthesis of amino acids
TraesCS2D02G500800	3.597779725	7.19555945	0	0	#NAME?	0.03348578	0.471643855	Down	0	0.0424847	0	0	0	0			GO:0048731	system development
TraesCS2D02G501800	348.560509	506.5518398	190.5691782	0.376208639	-1.410395117	0.005717788	0.179449758	Down	5.6572	7.63455	11.1496	2.89568	4.35163	3.21046	OsI_07012		GO:0005096,GO:0005829,GO:0009611,GO:0009651,GO:1902479,GO:1901002	GTPase activator activity|cytosol|response to wounding|response to salt stress|positive regulation of defense response to bacterium, incompatible interaction|positive regulation of response to salt stress
TraesCS2D02G502700	55.38084851	90.73499682	20.02670019	0.220716382	-2.179734384	0.000111795	0.012222706	Down	1.39992	1.42548	1.301	0.457808	0.303318	0
TraesCS2D02G506200	346.4271618	587.5571434	105.2971802	0.179211812	-2.480262367	0.017527098	0.342188887	Down	3.2116	18.5075	13.4643	3.4302	1.45582	1.92394	ZIP8		GO:0016021,GO:0030001,GO:0016020,GO:0055085,GO:0046873,GO:0005385,GO:0006811,GO:0071577	integral component of membrane|metal ion transport|membrane|transmembrane transport|metal ion transmembrane transporter activity|zinc ion transmembrane transporter activity|ion transport|zinc ion transmembrane transport
TraesCS2D02G506300	131.5292816	209.5301677	53.52839554	0.255468681	-1.96878166	0.006789232	0.198940007	Down	1.72277	7.79401	5.51086	1.15532	0.733651	2.36203	ZIP8		GO:0016021,GO:0030001,GO:0016020,GO:0055085,GO:0046873,GO:0005385,GO:0006811,GO:0071577	integral component of membrane|metal ion transport|membrane|transmembrane transport|metal ion transmembrane transporter activity|zinc ion transmembrane transporter activity|ion transport|zinc ion transmembrane transport
TraesCS2D02G508100	4.990398967	0	9.980797933	Inf	Inf	0.023781054	0.399837516	Up	0	0	0	0	0.166911	0.416356	ENDO4		GO:0003676,GO:0016788,GO:0004519,GO:0006308	nucleic acid binding|hydrolase activity, acting on ester bonds|endonuclease activity|DNA catabolic process
TraesCS2D02G509800	141.7474491	194.2597122	89.23518589	0.459360229	-1.12230214	0.005771582	0.180289631	Down	1.68399	3.50268	1.85322	1.24962	1.56598	0.885332	At5g24010		GO:0005524,GO:0004672,GO:0006468	ATP binding|protein kinase activity|protein phosphorylation
TraesCS2D02G510600	44.22252092	21.44050218	67.00453966	3.125138539	1.643920147	0.009275765	0.238480838	Up	0.058882	0.107865	0.0294046	0.246332	0.223936	0.125493	NAGLU				ko00531,ko04142	Glycosaminoglycan degradation|Lysosome
TraesCS2D02G513600	2026.707304	1331.149245	2722.265363	2.045048948	1.032135374	0.012555743	0.283661117	Up	16.0063	16.7529	18.3108	63.4068	32.6017	24.8002	Os04g0650000		GO:0008234,GO:0006508	cysteine-type peptidase activity|proteolysis
TraesCS2D02G514700	34.91513429	15.87132944	53.95893914	3.399774376	1.765439006	0.008209125	0.222192756	Up	1.2737	1.5253	2.0316	2.96533	5.15267	8.72682
TraesCS2D02G515400	4.419865369	8.839730737	0	0	#NAME?	0.014320674	0.306148115	Down	0.597161	0.249747	0.119838	0	0	0
TraesCS2D02G515700	76.6570975	44.70048123	108.6137138	2.429810839	1.280844004	0.005674903	0.17860644	Up	0.193756	0.11516	0.161157	0.504674	0.407445	0.345616	FPP7
TraesCS2D02G520000	26.49165102	41.12900788	11.85429415	0.288222225	-1.794746509	0.016773041	0.332936441	Down	0.246551	0.183754	0.284082	0.153031	0.0398884	0.0660248	Os12g0446900	Bifunctional dihydrofolate reductase-thymidylate synthase [Source:UniProtKB/TrEMBL;Acc:A0A341RIX9]	GO:0055114,GO:0006730,GO:0046654,GO:0004799,GO:0004146,GO:0006231	oxidation-reduction process|one-carbon metabolic process|tetrahydrofolate biosynthetic process|thymidylate synthase activity|dihydrofolate reductase activity|dTMP biosynthetic process	ko00240,ko00670,ko00790	Pyrimidine metabolism|One carbon pool by folate|Folate biosynthesis
TraesCS2D02G525000	137.3805186	216.2208216	58.54021561	0.27074273	-1.885005494	4.68E-06	0.001042853	Down	1.42952	2.36096	2.573	0.938352	0.565795	0.548477
TraesCS2D02G530600	1276.278113	656.749135	1895.807092	2.886653352	1.52939787	0.017906165	0.346948851	Up	2.63126	7.44299	28.9391	43.5988	51.1244	27.5142	CHS1		GO:0016747,GO:0003824,GO:0016746,GO:0009058	transferase activity, transferring acyl groups other than amino-acyl groups|catalytic activity|transferase activity, transferring acyl groups|biosynthetic process	ko00941	Flavonoid biosynthesis
TraesCS2D02G532800	72.27467514	100.6994813	43.84986894	0.435452779	-1.199411816	0.006687204	0.19733762	Down	0	0	0.015013	0	0.0560376	0	CSLA1
TraesCS2D02G540700	102.0660842	160.7002692	43.43189931	0.2702665	-1.887545396	0.03662685	0.490801266	Down	1.37688	11.1183	7.87555	1.29427	2.30886	0.269751	HIPP39		GO:0046872,GO:0030001	metal ion binding|metal ion transport
TraesCS2D02G544100	34.37976652	50.16834043	18.59119261	0.370576193	-1.432157894	0.030899875	0.453888294	Down	0.92668	1.35153	1.66016	0.633167	0.708696	0.227433
TraesCS2D02G547900	315.6650507	208.8335188	422.4965827	2.023126293	1.016586382	0.001727991	0.084119106	Up	9.7748	4.11895	4.14279	13.5173	10.9181	16.636			GO:0016021,GO:0009507,GO:0010276,GO:0010189,GO:0016020,GO:0009536,GO:0016301,GO:0016310,GO:0016740,GO:0031969	integral component of membrane|chloroplast|phytol kinase activity|vitamin E biosynthetic process|membrane|plastid|kinase activity|phosphorylation|transferase activity|chloroplast membrane
TraesCS2D02G548600	99.09373318	42.76891348	155.4185529	3.633913987	1.861524272	0.014241956	0.306045143	Up	0.247227	0.246971	0.135592	0.436181	0.79601	1.2451	SD18	Serine/threonine-protein kinase [Source:UniProtKB/TrEMBL;Acc:A0A1D5UG00]	GO:0016021,GO:0005524,GO:0004672,GO:0004674,GO:0048544,GO:0006468,GO:0016020,GO:0000166,GO:0016301,GO:0016310,GO:0016740	integral component of membrane|ATP binding|protein kinase activity|protein serine/threonine kinase activity|recognition of pollen|protein phosphorylation|membrane|nucleotide binding|kinase activity|phosphorylation|transferase activity
TraesCS2D02G552200	631.5757331	1185.007518	78.14394812	0.065943842	-3.922618254	1.75E-17	7.04E-14	Down	25.6404	38.0438	35.3347	3.58785	2.977	0.636708	RR6		GO:0005622,GO:0000160	intracellular|phosphorelay signal transduction system	ko04075	Plant hormone signal transduction
TraesCS2D02G554400	45.89896995	67.30681051	24.4911294	0.363872975	-1.458493188	0.012168833	0.278785796	Down	1.07905	0.993682	0.467995	0.421617	0.312564	0.0478371	LECRKS5		GO:0016021,GO:0030246,GO:0005524,GO:0004672,GO:0006468,GO:0016020	integral component of membrane|carbohydrate binding|ATP binding|protein kinase activity|protein phosphorylation|membrane
TraesCS2D02G554700	40.07715773	61.41200058	18.74231488	0.305189779	-1.712221449	0.008768053	0.230220081	Down	4.12332	2.96114	3.58985	1.24634	1.84353	0
TraesCS2D02G561700	252.8387463	352.7184465	152.9590462	0.433657632	-1.205371596	0.012976191	0.28903765	Down	2.96758	3.33108	5.15115	3.07045	1.58001	1.29155		Pyruvate kinase [Source:UniProtKB/TrEMBL;Acc:A0A1D5UPJ6]	GO:0003824,GO:0000287,GO:0006096,GO:0004743,GO:0016301,GO:0030955,GO:0016310,GO:0016740	catalytic activity|magnesium ion binding|glycolytic process|pyruvate kinase activity|kinase activity|potassium ion binding|phosphorylation|transferase activity	ko01200,ko00620,ko00230,ko01230,ko00010	Carbon metabolism|Pyruvate metabolism|Purine metabolism|Biosynthesis of amino acids|Glycolysis / Gluconeogenesis
TraesCS2D02G565300	337.6436534	457.4487711	217.8385357	0.476203128	-1.070350998	0.002486506	0.107074285	Down	5.19305	5.43792	5.80318	5.39528	2.45502	1.31677	ALN		GO:0008270,GO:0016787,GO:0005783,GO:0016810,GO:0004038,GO:0000256,GO:0050897,GO:0010136,GO:0006995,GO:0006145	zinc ion binding|hydrolase activity|endoplasmic reticulum|hydrolase activity, acting on carbon-nitrogen (but not peptide) bonds|allantoinase activity|allantoin catabolic process|cobalt ion binding|ureide catabolic process|cellular response to nitrogen starvation|purine nucleobase catabolic process	ko03430	Mismatch repair
TraesCS2D02G567300	30.3935363	44.98697374	15.80009885	0.351214975	-1.509573736	0.028377084	0.436266599	Down	1.47346	0.833599	0.510385	0.318007	0.0354851	0.229892	RGA1
TraesCS2D02G567400	47.36657921	67.98435006	26.74880836	0.393455381	-1.345728056	0.021987432	0.384575131	Down	0.178788	0.1742	0.303175	0.192711	0.189597	0	RPPL1		GO:0043531	ADP binding
TraesCS2D02G572300	267.0534572	359.3350384	174.7718761	0.486375826	-1.039856569	0.034825249	0.479915135	Down	15.3477	22.76	37.749	13.2971	11.0026	2.44562	RPS17		GO:0003735,GO:0006412,GO:0005840,GO:0005622	structural constituent of ribosome|translation|ribosome|intracellular	ko03010	Ribosome
TraesCS2D02G574200	98.46173996	140.7444023	56.17907757	0.399156745	-1.324972703	0.002244141	0.100111202	Down	1.82273	1.10461	0.764181	0.577374	0.39223	0.634204	Os03g0167500		GO:0016021,GO:0016020	integral component of membrane|membrane
TraesCS2D02G576300	43.7800698	76.25734285	11.30279675	0.148219126	-2.754196467	0.025080869	0.407851364	Down	1.03293	1.56311	3.22306	0.823128	0.142022	0	NAC030		GO:0003677,GO:0006355,GO:0005634	DNA binding|regulation of transcription, DNA-templated|nucleus
TraesCS2D02G576400	72.87553528	116.0555362	29.69553431	0.255873483	-1.966497449	0.026215047	0.41772256	Down	2.28769	2.08838	4.22823	2.31808	0.32634	0	NAC030		GO:0005634,GO:0003677,GO:0006355	nucleus|DNA binding|regulation of transcription, DNA-templated
TraesCS2D02G580800	3.551677905	0	7.10335581	Inf	Inf	0.03696858	0.493206035	Up	0	0	0	0.0336234	0.145189	0.118709
TraesCS2D02G584900	340.534228	181.1504789	499.917977	2.759683441	1.464502787	0.017923448	0.346981306	Up	2.49764	1.17623	0.733786	8.34428	2.9476	3.23017	TULP7	Tubby-like F-box protein [Source:UniProtKB/TrEMBL;Acc:A0A1D5US03]	GO:0005515	protein binding
TraesCS2D02G587900	1498.998893	2047.496345	950.501441	0.464226197	-1.107100157	0.01037016	0.254267182	Down	6.40961	7.98408	4.53584	2.98816	3.46797	3.99399		rRNA N-glycosidase [Source:UniProtKB/TrEMBL;Acc:A0A341RN37]	GO:0017148,GO:0030598,GO:0016787,GO:0006952,GO:0090729,GO:0009405	negative regulation of translation|rRNA N-glycosylase activity|hydrolase activity|defense response|toxin activity|pathogenesis
TraesCS2D02G588200	187.2748244	32.48036674	342.069282	10.5315708	3.396648728	1.01E-06	0.000314239	Up	0.151275	0.0987355	0.091678	1.89499	1.22962	2.37992	STY8		GO:0005524,GO:0004672,GO:0006468	ATP binding|protein kinase activity|protein phosphorylation
TraesCS2D02G595900	50.93405469	75.98842115	25.87968824	0.340574101	-1.553959365	0.004506868	0.153823956	Down	1.51527	2.34224	1.84823	0.828419	0.401055	0.850292
TraesCS2D02G598500	73.64588267	125.6387052	21.6530601	0.172343865	-2.536638149	0.013691518	0.298699784	Down	0.902178	4.06899	2.72921	0.930563	0.195042	0.193084	AAE3		GO:0003824,GO:0048046,GO:0050832,GO:0010214,GO:0010030,GO:0009735,GO:0046686,GO:0009506,GO:0009570,GO:0033611,GO:0050203	catalytic activity|apoplast|defense response to fungus|seed coat development|positive regulation of seed germination|response to cytokinin|response to cadmium ion|plasmodesma|chloroplast stroma|oxalate catabolic process|oxalate-CoA ligase activity
TraesCS3A02G000700	27.76316461	5.095094253	50.43123497	9.897998439	3.307136815	0.031403828	0.457309522	Up	0	0.322025	0.0948545	0.153257	1.53513	2.11133	BHLH168		GO:0003677,GO:0046983,GO:0006357	DNA binding|protein dimerization activity|regulation of transcription by RNA polymerase II
TraesCS3A02G007000	53.20589624	95.08311086	11.32868161	0.119145046	-3.069209129	0.000373423	0.029782951	Down	3.43391	4.74542	5.19647	0.478632	0	0.503249			GO:0016021	integral component of membrane
TraesCS3A02G008000	82.4070131	38.45026532	126.3637609	3.286421039	1.716517323	0.000272	0.023376612	Up	0.207754	0.152154	0.141723	0.711284	0.414685	0.832408	RGA4		GO:0043531	ADP binding
TraesCS3A02G008100	49.53826726	22.54925816	76.52727636	3.393782439	1.762894083	0.002320491	0.102353285	Up	0.0671288	0.103246	0.0604793	0.428472	0.243047	0.417016	RGA5		GO:0045454,GO:0043531,GO:0005623	cell redox homeostasis|ADP binding|cell
TraesCS3A02G009000	38.8194235	75.33712759	2.30171941	0.030552259	-5.03257715	0.000408653	0.031712399	Down	0.122599	1.69141	1.87138	0	0.13001	0	CCR3		GO:0005524,GO:0004672,GO:0007166,GO:0006468	ATP binding|protein kinase activity|cell surface receptor signaling pathway|protein phosphorylation	ko04064	NF-kappa B signaling pathway
TraesCS3A02G013700	37.4021164	18.11129811	56.69293468	3.130252417	1.646278998	0.008005157	0.218409736	Up	0.169954	0.131125	0.165733	0.58144	0.441763	0.439026	WSD1		GO:0016021,GO:0004144,GO:0045017	integral component of membrane|diacylglycerol O-acyltransferase activity|glycerolipid biosynthetic process
TraesCS3A02G018500	43.57518226	11.65556978	75.49479475	6.47714322	2.695357645	1.59E-05	0.002747287	Up	0	0.145818	0.186797	1.78188	0.749821	1.54161	LRK10		GO:0005524,GO:0004672,GO:0006468	ATP binding|protein kinase activity|protein phosphorylation
TraesCS3A02G022800	23.40458342	10.17521737	36.63394947	3.600311242	1.848121631	0.021896037	0.383988253	Up	0	0.180214	0.172482	0.524521	0.453701	0.647817	GID8		GO:0005515	protein binding
TraesCS3A02G023400	40.08726499	57.85845368	22.31607629	0.385701222	-1.374444378	0.023968253	0.401126912	Down	0.337138	0.14766	0.16804	0.124017	0.0398776	0.164961	At3g47110		GO:0005524,GO:0004672,GO:0006468,GO:0005515	ATP binding|protein kinase activity|protein phosphorylation|protein binding
TraesCS3A02G023700	9.176733367	16.20590446	2.147562277	0.132517274	-2.915747667	0.023921998	0.400861775	Down	0.0516072	0.526633	0.31447	0.0644765	0.0714738	0			GO:0016021,GO:0016757	integral component of membrane|transferase activity, transferring glycosyl groups
TraesCS3A02G034400	28.73689542	48.6198558	8.853935039	0.182105333	-2.457154921	0.000703685	0.04614571	Down	1.29073	2.0779	1.19172	0.227155	0.361756	0.552841
TraesCS3A02G037900	9.8550025	0.278458637	19.43154636	69.78252341	6.124793863	0.000983795	0.058057893	Up	0	0	0	0.16048	0.974951	0.717042	LIGB		GO:0016491,GO:0008270,GO:0055114,GO:0006725,GO:0008198,GO:0016701	oxidoreductase activity|zinc ion binding|oxidation-reduction process|cellular aromatic compound metabolic process|ferrous iron binding|oxidoreductase activity, acting on single donors with incorporation of molecular oxygen	ko00965	Betalain biosynthesis
TraesCS3A02G041900	121.2304038	203.5760406	38.88476696	0.191008563	-2.388290779	0.000614538	0.042078792	Down	9.31766	9.58479	14.9862	0.357792	0.704101	6.21419
TraesCS3A02G042400	8.251596289	1.761076178	14.7421164	8.371083876	3.065414433	0.040377607	0.516963589	Up	0	0	0	0	0.16577	0	NRR		GO:0010112	regulation of systemic acquired resistance
TraesCS3A02G042600	38.56941953	61.54428305	15.59455601	0.253387565	-1.98058237	0.001714665	0.083636979	Down	1.0699	1.0674	0.733027	0.322869	0.270632	0.189043	MTP7		GO:0016021,GO:0055085,GO:0008324,GO:0006812	integral component of membrane|transmembrane transport|cation transmembrane transporter activity|cation transport
TraesCS3A02G044000	400.2178356	662.6268073	137.8088639	0.207973572	-2.265527885	1.95E-09	1.78E-06	Down	11.8494	10.9582	8.97395	1.55048	2.41769	1.42856	ENDO2		GO:0003676,GO:0016788,GO:0004519,GO:0006308	nucleic acid binding|hydrolase activity, acting on ester bonds|endonuclease activity|DNA catabolic process
TraesCS3A02G044400	10.17893712	2.581480949	17.77639329	6.88612221	2.783691785	0.049239426	0.563658737	Up	0	0	0.146702	0.0614315	0.187648	0.643775	APY3		GO:0016787	hydrolase activity	ko00230,ko00240	Purine metabolism|Pyrimidine metabolism
TraesCS3A02G054000	63.45233285	41.40183964	85.50282606	2.065193885	1.046277231	0.023952979	0.401051062	Up	0.755075	0.401935	1.11631	2.4825	1.1339	2.12686	Os01g0141000		GO:0003700,GO:0006351,GO:0005634,GO:0003677,GO:0006355	DNA-binding transcription factor activity|transcription, DNA-templated|nucleus|DNA binding|regulation of transcription, DNA-templated
TraesCS3A02G055500	52.23401752	78.82349702	25.64453801	0.325341288	-1.619974175	0.021706552	0.382822045	Down	0.637509	1.28498	1.35421	0.895148	0.324256	0	SQD2				ko00561	Glycerolipid metabolism
TraesCS3A02G056400	149.6862632	67.49344174	231.8790847	3.435579499	1.780553467	5.76E-06	0.001241346	Up	1.05227	1.17069	1.11055	3.71287	3.5325	4.56493	NPF8.1		GO:0016021,GO:0006857,GO:0022857,GO:0016020,GO:0055085,GO:0005215	integral component of membrane|oligopeptide transport|transmembrane transporter activity|membrane|transmembrane transport|transporter activity
TraesCS3A02G059200	62.08324003	92.12819396	32.03828611	0.34775767	-1.523845759	0.004815917	0.160511317	Down	1.28913	1.41058	1.60685	0.899287	0.116794	0.604533	At2g39795		GO:0005759	mitochondrial matrix
TraesCS3A02G059600	35.02443945	59.22938677	10.81949213	0.182671014	-2.452680369	0.002721034	0.11327789	Down	1.63673	0.716023	0.662459	0.260012	0.0521547	0.208647	At2g39795		GO:0005759	mitochondrial matrix
TraesCS3A02G064300	26.11406273	38.6383996	13.58972586	0.351715547	-1.507518985	0.049259164	0.563787912	Down	0.162015	0.257871	0.163518	0.205646	0.0817073	0.0360534	SD25		GO:0016021,GO:0005524,GO:0004672,GO:0006468	integral component of membrane|ATP binding|protein kinase activity|protein phosphorylation
TraesCS3A02G067700	7.701246374	0.556917274	14.84557547	26.65669779	4.736426166	0.005672617	0.17860644	Up	0	0.0621508	0	0.423551	0.449726	0.593844			GO:0016787	hydrolase activity
TraesCS3A02G069100	3.51473866	0	7.02947732	Inf	Inf	0.035358983	0.4846164	Up	0	0	0	0.106886	0.115109	0.138701	At3g14460
TraesCS3A02G074800	52.20440796	78.14356964	26.26524628	0.336115261	-1.572972048	0.005756719	0.180078369	Down	0.497275	0.296412	0.329153	0.299733	0.0940711	0.111628
TraesCS3A02G076500	114.7251403	54.94020449	174.5100761	3.176363789	1.667376154	3.01E-05	0.004468427	Up	1.16558	0.656019	1.52	3.99839	3.34497	4.02442	GGT3		GO:0016021,GO:0006751,GO:0036374	integral component of membrane|glutathione catabolic process|glutathione hydrolase activity	ko00460,ko00480,ko00590,ko00430	Cyanoamino acid metabolism|Glutathione metabolism|Arachidonic acid metabolism|Taurine and hypotaurine metabolism
TraesCS3A02G082700	829.7935527	1123.30815	536.2789556	0.477410367	-1.066698201	0.000498988	0.036330274	Down	31.2342	21.675	27.299	14.7756	14.936	11.7978	SKL1
TraesCS3A02G095200	43.84753441	26.75979739	60.93527142	2.27712006	1.187210359	0.042462724	0.528174714	Up	0.0943795	0.204622	0.193999	0.515633	0.431611	0.363212	OFUT3		GO:0016757,GO:0006004	transferase activity, transferring glycosyl groups|fucose metabolic process
TraesCS3A02G099800	52.62529395	30.95324221	74.29734569	2.400308995	1.263220138	0.016853492	0.33414963	Up	0.380911	0.199605	0.564632	0.858888	0.78778	1.09208	SCPL18		GO:0004185,GO:0006508	serine-type carboxypeptidase activity|proteolysis
TraesCS3A02G100000	416.5478501	556.7656764	276.3300239	0.496312965	-1.010677952	0.00218754	0.098242976	Down	9.09251	5.62182	6.96601	6.89892	3.57648	3.23616	Os01g0164600		GO:0003824	catalytic activity
TraesCS3A02G103100	8.174474639	1.572941897	14.77600738	9.393867258	3.231719207	0.043415739	0.532159984	Up	0	0.14504	0.102394	0.952819	1.19158	0	FLA11
TraesCS3A02G103800	97.2126362	48.1762679	146.2490045	3.035706393	1.602032263	0.000276164	0.023556951	Up	0.918537	0.884665	0.74462	2.63035	2.65767	2.65628	CYP90D2		GO:0020037,GO:0005506,GO:0016705,GO:0055114,GO:0048366,GO:0016709,GO:0048443,GO:0048441,GO:0016132	heme binding|iron ion binding|oxidoreductase activity, acting on paired donors, with incorporation or reduction of molecular oxygen|oxidation-reduction process|leaf development|oxidoreductase activity, acting on paired donors, with incorporation or reduction of molecular oxygen, NAD(P)H as one donor, and incorporation of one atom of oxygen|stamen development|petal development|brassinosteroid bios…	ko00905	Brassinosteroid biosynthesis
TraesCS3A02G105400	37.24416429	60.18083553	14.30749306	0.237741682	-2.07253323	0.000895468	0.054539302	Down	0.360022	0.538932	0.527723	0.142595	0.130157	0.144282	NPR1		GO:0005515	protein binding	ko04075	Plant hormone signal transduction
TraesCS3A02G105700	63.74423929	88.34961406	39.13886451	0.442999836	-1.174621931	0.023751949	0.399837516	Down	1.07022	2.68418	1.966	0.739614	1.00044	0.711074
TraesCS3A02G105900	82.76382245	115.302237	50.22540786	0.435597861	-1.198931224	0.011552748	0.271008051	Down	0.36603	0.403048	0.681839	0.706087	0.0971873	0.11255	TRM2		GO:0003723,GO:0006396,GO:0008173,GO:0009409	RNA binding|RNA processing|RNA methyltransferase activity|response to cold
TraesCS3A02G106700	82.10803922	119.4348933	44.78118509	0.374942229	-1.415259773	0.003043732	0.121618345	Down	1.27501	0.73612	1.28682	0.641257	0.565075	0.410789	NDL2		GO:0016021	integral component of membrane
TraesCS3A02G108000	46.3119723	28.46785436	64.15609024	2.253632796	1.172252464	0.034166367	0.475412253	Up	2.75554	0.861986	1.01093	2.55774	2.45884	4.30041	RAX2	R2R3-MYB protein [Source:UniProtKB/TrEMBL;Acc:G9DR71]	GO:0003677,GO:0005634	DNA binding|nucleus
TraesCS3A02G108400	227.4341347	148.2489637	306.6193056	2.068272842	1.048426515	0.013242267	0.292338061	Up	2.15892	2.97782	1.72971	8.32781	3.50868	4.96303	IAA16	Auxin-responsive protein [Source:UniProtKB/TrEMBL;Acc:A0A1D6RR42]	GO:0006351,GO:0005634,GO:0006355,GO:0009734,GO:0005515	transcription, DNA-templated|nucleus|regulation of transcription, DNA-templated|auxin-activated signaling pathway|protein binding	ko04075	Plant hormone signal transduction
TraesCS3A02G115700	41.42765185	21.7822982	61.0730055	2.803790718	1.487378667	0.011795223	0.274667258	Up	0	0	0	0.132218	0.221414	0	Os01g0969100
TraesCS3A02G116300	481.6538842	237.1624515	726.1453169	3.061805578	1.614382676	0.010793811	0.260724682	Up	0.776065	0.935579	0.877645	6.53879	1.38871	2.86576	GI		GO:2000028	regulation of photoperiodism, flowering
TraesCS3A02G122600	3.68200344	0	7.36400688	Inf	Inf	0.031928236	0.460899987	Up	0	0	0	0.136727	0.329848	0.457348	GA3ox2-1		GO:0046872,GO:0016491,GO:0055114,GO:0051213,GO:0016707	metal ion binding|oxidoreductase activity|oxidation-reduction process|dioxygenase activity|gibberellin 3-beta-dioxygenase activity	ko00904	Diterpenoid biosynthesis
TraesCS3A02G136600	6.576220279	1.106348978	12.04609158	10.88814815	3.444686697	0.030654559	0.452178673	Up	0	0	0.122721	0.363537	0	0.527241	ECI2		GO:0003824	catalytic activity
TraesCS3A02G137000	38.62998765	53.97994061	23.28003469	0.431271958	-1.213330182	0.043609025	0.533842341	Down	0.162989	0.21928	0.168607	0.230352	0.0567136	0.106046	DOT4		GO:0008270,GO:0009507,GO:0010087,GO:0010588,GO:1900865,GO:0010305,GO:0005515	zinc ion binding|chloroplast|phloem or xylem histogenesis|cotyledon vascular tissue pattern formation|chloroplast RNA modification|leaf vascular tissue pattern formation|protein binding
TraesCS3A02G140300	54.27710129	27.49805355	81.05614904	2.947704967	1.559592134	0.004397813	0.151341034	Up	0.138885	0.0646834	0.109431	0.358792	0.329605	0.48224	At2g40090
TraesCS3A02G140900	50.77028137	25.03478788	76.50577486	3.055978554	1.611634419	0.048161464	0.55782986	Up	0	0.112083	0.583752	1.97644	0.801699	0.539276	At5g45910
TraesCS3A02G144700	60.39747688	82.80146495	37.99348881	0.458850442	-1.123904097	0.0277548	0.430470489	Down	0.525159	0.596281	0.531432	0.265317	0.384704	0.237128
TraesCS3A02G146500	592.5772665	389.1922795	795.9622535	2.045164551	1.032216925	0.028579661	0.436804954	Up	28.5844	28.9484	21.7833	88.8379	44.886	39.9845
TraesCS3A02G146800	156.0476688	100.0955801	211.9997575	2.117973214	1.082684344	0.016187805	0.325670318	Up	0.194984	2.06851	2.32327	3.62182	3.65073	3.53302	PGDH2	D-3-phosphoglycerate dehydrogenase [Source:UniProtKB/TrEMBL;Acc:A0A1D6DHY9]	GO:0051287,GO:0055114,GO:0016616,GO:0004617,GO:0006564	NAD binding|oxidation-reduction process|oxidoreductase activity, acting on the CH-OH group of donors, NAD or NADP as acceptor|phosphoglycerate dehydrogenase activity|L-serine biosynthetic process	ko00260,ko01200,ko00680,ko01230	Glycine, serine and threonine metabolism|Carbon metabolism|Methane metabolism|Biosynthesis of amino acids
TraesCS3A02G151100	154.1601744	216.8025709	91.51777781	0.422124966	-1.244257938	0.017415826	0.341114901	Down	2.58031	1.79507	3.60096	2.3861	1.4072	0.732323	CYP20-3	Peptidyl-prolyl cis-trans isomerase [Source:UniProtKB/TrEMBL;Acc:A0A1D5VHR0]	GO:0009535,GO:0006979,GO:0003755,GO:0006457,GO:0048046,GO:0009737,GO:0009642,GO:0042742,GO:0009651,GO:0031977,GO:0022626,GO:0010555,GO:0009735,GO:0009570,GO:0009941,GO:0019344,GO:0000413	chloroplast thylakoid membrane|response to oxidative stress|peptidyl-prolyl cis-trans isomerase activity|protein folding|apoplast|response to abscisic acid|response to light intensity|defense response to bacterium|response to salt stress|thylakoid lumen|cytosolic ribosome|response to mannitol|response to cytokinin|chloroplast stroma|chloroplast envelope|cysteine biosynthetic process|protein pepti…
TraesCS3A02G151600	51.62433969	70.34486911	32.90381028	0.467749968	-1.09619054	0.046995262	0.552661513	Down	2.4994	1.41675	1.5273	1.42312	0.419142	1.29404	mrpl51		GO:0003735,GO:0032543	structural constituent of ribosome|mitochondrial translation
TraesCS3A02G155300	21.43713875	37.0892248	5.785052713	0.155976641	-2.680598104	0.001867022	0.088543263	Down	1.45298	1.2104	1.30885	0.313565	0.379105	0			GO:0003700	DNA-binding transcription factor activity
TraesCS3A02G155400	184.2883132	276.8593486	91.71727773	0.331277518	-1.593887798	0.000441482	0.033119608	Down	1.00234	0.552465	0.749198	0.715349	0.25198	0.178595	CKL3		GO:0005524,GO:0004672,GO:0004674,GO:0006468	ATP binding|protein kinase activity|protein serine/threonine kinase activity|protein phosphorylation
TraesCS3A02G156800	1552.607223	846.4337571	2258.780689	2.668585308	1.416075132	0.002823712	0.116606189	Up	10.6672	17.5934	24.5421	85.6654	37.7525	40.1275	OsI_001009		GO:0046658	anchored component of plasma membrane
TraesCS3A02G158100	438.9572812	600.2284953	277.686067	0.462633929	-1.11205702	0.000475181	0.035017409	Down	17.8567	22.7672	20.9632	12.3872	8.99315	10.2102			GO:0009535	chloroplast thylakoid membrane
TraesCS3A02G164800	56.96948217	79.24298136	34.69598298	0.437842978	-1.191514519	0.029593217	0.444011442	Down	0	0.23632	0.266471	0	0	0
TraesCS3A02G170000	101.1168416	144.4620327	57.77165059	0.399908886	-1.322256756	0.00414405	0.145998391	Down	2.84133	2.59795	1.56554	1.57232	1.30786	0.362047	At4g10955		GO:0016787,GO:0006629	hydrolase activity|lipid metabolic process
TraesCS3A02G180600	67.7162688	40.2623793	95.17015831	2.363748987	1.24107684	0.008872273	0.231507777	Up	0.329888	0.228695	0.319811	1.60355	0.630069	0.482066	CDF2		GO:0005634,GO:0003677,GO:0006355	nucleus|DNA binding|regulation of transcription, DNA-templated
TraesCS3A02G181500	22.80430442	37.32935163	8.279257203	0.221789472	-2.172737208	0.006792309	0.198942756	Down	0.212991	0.298959	0.21052	0.149	0.0554517	0.0381747	TAAC		GO:0016021,GO:0022857,GO:0055085	integral component of membrane|transmembrane transporter activity|transmembrane transport
TraesCS3A02G182000	69.04290218	101.7138083	36.37199607	0.357591527	-1.48361554	0.00372399	0.136386781	Down	1.3144	0.579822	0.850155	0.737749	0.222773	0.390964	SPCC736.09c		GO:0043565	sequence-specific DNA binding
TraesCS3A02G183900	405.7592871	260.2391103	551.2794639	2.118357472	1.082946064	0.000458347	0.033964501	Up	1.89128	1.50317	1.76277	9.12519	3.1908	3.67974	ZIFL2		GO:0016021,GO:0055085	integral component of membrane|transmembrane transport
TraesCS3A02G184800	122.413048	192.7301999	52.09589602	0.270304789	-1.887341022	4.63E-06	0.001040665	Down	0.915122	0.931083	0.768007	0.453072	0.120956	0.243941	GYRB	DNA gyrase subunit B [Source:UniProtKB/TrEMBL;Acc:A0A1D5VK18]	GO:0005524,GO:0003677,GO:0005694,GO:0003918,GO:0006265	ATP binding|DNA binding|chromosome|DNA topoisomerase type II (ATP-hydrolyzing) activity|DNA topological change
TraesCS3A02G185400	33.56272001	54.24006636	12.88537366	0.237561908	-2.073624569	0.002643379	0.111487453	Down	0.728737	0.613786	0.94742	0.31068	0.309177	0	MOC1
TraesCS3A02G185900	336.5392028	506.3972281	166.6811776	0.329151047	-1.60317831	0.001651327	0.081699036	Down	16.9297	12.3008	21.3509	5.54181	4.90126	6.07073	PER24	Peroxidase [Source:UniProtKB/TrEMBL;Acc:A0A341RT64]	GO:0004601,GO:0020037,GO:0006979,GO:0042744,GO:0055114	peroxidase activity|heme binding|response to oxidative stress|hydrogen peroxide catabolic process|oxidation-reduction process	ko00940	Phenylpropanoid biosynthesis
TraesCS3A02G189500	23.12458091	36.88838451	9.360777313	0.253759481	-1.978466369	0.022190416	0.386100507	Down	0.182529	0.149738	0.339034	0.36403	0.0216849	0			GO:0016021,GO:0016020	integral component of membrane|membrane
TraesCS3A02G208900	51.62289982	73.48181508	29.76398456	0.405052386	-1.303819587	0.013256229	0.29254945	Down	1.57277	1.46812	0.738197	0.303054	0.73109	0.549099	PUB34		GO:0005524,GO:0004672,GO:0006468	ATP binding|protein kinase activity|protein phosphorylation
TraesCS3A02G209800	51.18162229	83.10602772	19.25721686	0.231718654	-2.109553906	0.039613189	0.512604477	Down	1.10312	3.716	5.37587	0.932065	1.18169	0.292965	WRKY50		GO:0003700,GO:0043565,GO:0005634,GO:0006355,GO:0003677	DNA-binding transcription factor activity|sequence-specific DNA binding|nucleus|regulation of transcription, DNA-templated|DNA binding
TraesCS3A02G210600	164.3968841	231.3709557	97.42281242	0.421067597	-1.247876236	0.002119629	0.096493023	Down	3.40996	2.84973	3.36615	2.96818	1.30209	0.736645	VDAC3		GO:0055085,GO:0008308,GO:0005741,GO:0015698,GO:0098656	transmembrane transport|voltage-gated anion channel activity|mitochondrial outer membrane|inorganic anion transport|anion transmembrane transport	ko04020,ko04022	Calcium signaling pathway|cGMP-PKG signaling pathway
TraesCS3A02G212800	266.9093771	372.3101267	161.5086275	0.433801328	-1.204893624	0.000222298	0.020165175	Down	4.08282	4.16477	3.66369	1.40291	2.04767	2.22029	FLZ11
TraesCS3A02G214100	5.832146594	11.38686184	0.277431348	0.024364162	-5.359095582	0.020522467	0.372026192	Down	0	0.499244	0.263142	0.0191373	0	0	APF2		GO:0004190,GO:0006508,GO:0016787,GO:0008233	aspartic-type endopeptidase activity|proteolysis|hydrolase activity|peptidase activity
TraesCS3A02G219200	10.35987694	18.29476026	2.424993624	0.132551265	-2.915377651	0.018202349	0.349302357	Down	0.198603	0.549665	0.0297564	0.0301275	0.117071	0	FGRAMPH1_01T20223		GO:0016787	hydrolase activity
TraesCS3A02G224600	255.4713013	448.6393019	62.30330067	0.138871696	-2.848175509	0.000165715	0.016348886	Down	1.9391	4.02003	4.68012	0.797503	0.524943	0.258968
TraesCS3A02G225000	278.8575054	165.4829278	392.232083	2.370226876	1.245025159	0.000380087	0.030141254	Up	1.68455	2.01232	1.35369	4.59354	3.12875	4.68626	Os01g0622700
TraesCS3A02G225100	18.28798808	30.97596349	5.600012662	0.180785746	-2.467647163	0.045904506	0.546202198	Down	0.0965493	0.832273	0.438644	0.242651	0.016896	0	SLAH3		GO:0016021,GO:0055085,GO:0008308,GO:0006873	integral component of membrane|transmembrane transport|voltage-gated anion channel activity|cellular ion homeostasis
TraesCS3A02G227100	180.4792016	274.5649823	86.39342088	0.314655642	-1.668154282	7.73E-06	0.00155645	Down	1.56877	1.40459	2.07392	0.632743	0.652903	0.675189	At2g42960		GO:0016021,GO:0005524,GO:0004672,GO:0006468	integral component of membrane|ATP binding|protein kinase activity|protein phosphorylation
TraesCS3A02G227700	831.2799129	1434.228735	228.3310903	0.159201308	-2.651075908	1.24E-05	0.002258543	Down	8.57797	12.6097	17.5691	3.19184	3.71026	0.222252	cobA		GO:0051287,GO:0008168,GO:0055114,GO:0009507,GO:0004851,GO:0019354,GO:0009236,GO:0043115,GO:0051266	NAD binding|methyltransferase activity|oxidation-reduction process|chloroplast|uroporphyrin-III C-methyltransferase activity|siroheme biosynthetic process|cobalamin biosynthetic process|precorrin-2 dehydrogenase activity|sirohydrochlorin ferrochelatase activity
TraesCS3A02G230500	56.75679719	32.07015476	81.44343961	2.539539962	1.344567176	0.016668029	0.331654621	Up	0.105553	0.461719	0.255485	1.23289	0.742745	0.95983	STY13		GO:0005524,GO:0004672,GO:0006468	ATP binding|protein kinase activity|protein phosphorylation
TraesCS3A02G231000	113.4080903	187.0516098	39.76457083	0.212586093	-2.233880876	6.27E-05	0.007821353	Down	0.760295	1.36147	1.90739	0.372734	0.255593	0.232378	IMCE		GO:0016021,GO:0016787,GO:0008236	integral component of membrane|hydrolase activity|serine-type peptidase activity	ko00900	Terpenoid backbone biosynthesis
TraesCS3A02G231900	60.83981806	26.32796075	95.35167538	3.621688602	1.856662507	0.024305097	0.402621832	Up	1.01514	1.3312	0.711156	7.84579	1.55468	2.81982
TraesCS3A02G237800	3.187303186	6.374606372	0	0	#NAME?	0.049456513	0.56449662	Down	0	0.100197	0.222178	0	0	0	Os01g0656200		GO:0046872,GO:0003824,GO:0004722,GO:0043169,GO:0006470	metal ion binding|catalytic activity|protein serine/threonine phosphatase activity|cation binding|protein dephosphorylation	ko04075	Plant hormone signal transduction
TraesCS3A02G242900	76.0335358	101.8887391	50.17833255	0.492481633	-1.021858176	0.034063143	0.474763478	Down	5.22248	3.73054	1.89342	2.04199	1.96831	0.998302	At4g10955
TraesCS3A02G244500	321.0387053	430.4714435	211.605967	0.491567955	-1.024537226	0.001816045	0.086821274	Down	2.2337	1.55958	1.48957	1.279	0.955545	1.00678	IP5P3		GO:0016787,GO:0046856	hydrolase activity|phosphatidylinositol dephosphorylation
TraesCS3A02G245500	91.15233675	136.9709729	45.33370058	0.330973049	-1.59521435	0.000457754	0.033958313	Down	0.295861	0.318493	0.328789	0.298195	0.110535	0.0665246	CALS12		GO:0016020,GO:0000148,GO:0003843,GO:0006075	membrane|1,3-beta-D-glucan synthase complex|1,3-beta-D-glucan synthase activity|(1->3)-beta-D-glucan biosynthetic process
TraesCS3A02G245900	3.290554281	0	6.581108562	Inf	Inf	0.043373092	0.531987519	Up	0	0	0	0.159353	0	0.154703	NAC073		GO:0005634,GO:0003677,GO:0006355	nucleus|DNA binding|regulation of transcription, DNA-templated
TraesCS3A02G246300	4.035174535	0	8.07034907	Inf	Inf	0.024161141	0.40205511	Up	0	0	0	0.00481276	0.0237332	0.0490177	PK1	Serine/threonine-protein kinase [Source:UniProtKB/TrEMBL;Acc:W5CC29]	GO:0016021,GO:0005524,GO:0004672,GO:0004674,GO:0048544,GO:0006468	integral component of membrane|ATP binding|protein kinase activity|protein serine/threonine kinase activity|recognition of pollen|protein phosphorylation
TraesCS3A02G249000	113.7059961	163.5437135	63.86827876	0.390527263	-1.356504828	0.040396503	0.517106249	Down	0.80892	2.14833	1.20784	0.760559	0.36188	0.892763	PP2C50		GO:0046872,GO:0003824,GO:0004722,GO:0043169,GO:0006470	metal ion binding|catalytic activity|protein serine/threonine phosphatase activity|cation binding|protein dephosphorylation	ko04075	Plant hormone signal transduction
TraesCS3A02G249300	124.0195427	184.1799381	63.85914737	0.346721516	-1.528150728	0.001595789	0.079779868	Down	5.50235	7.57774	9.36276	5.14227	2.13504	0.285707	CDA1	Cytidine deaminase [Source:UniProtKB/TrEMBL;Acc:A0A1D5V545]	GO:0008270,GO:0016787,GO:0003824,GO:0004126,GO:0009972	zinc ion binding|hydrolase activity|catalytic activity|cytidine deaminase activity|cytidine deamination	ko00983,ko00240	Drug metabolism - other enzymes|Pyrimidine metabolism
TraesCS3A02G250700	46.04564338	81.98757183	10.10371492	0.123234713	-3.020519395	0.000503389	0.036570808	Down	0.95426	2.84811	1.43188	0.175183	0.249768	0.20139	PAO1		GO:0005737,GO:0016491,GO:0055114,GO:1990534,GO:0048510	cytoplasm|oxidoreductase activity|oxidation-reduction process|thermospermine oxidase activity|regulation of timing of transition from vegetative to reproductive phase	ko00330,ko00410	Arginine and proline metabolism|beta-Alanine metabolism
TraesCS3A02G252900	8.519683829	16.48450496	0.554862695	0.033659652	-4.892835943	0.002815741	0.116441835	Down	0.548185	0.31014	0.296276	0.036867	0	0	AIB		GO:0046983	protein dimerization activity
TraesCS3A02G253000	330.7227965	444.4765959	216.9689971	0.488144931	-1.034618546	0.001577931	0.07924348	Down	5.81491	5.39406	5.26901	3.4879	3.60598	2.4686	PTAC7		GO:0000427,GO:0042793	plastid-encoded plastid RNA polymerase complex|plastid transcription
TraesCS3A02G258400	11.39467187	2.032049245	20.75729449	10.21495642	3.352611145	0.008492336	0.225825709	Up	0	0.0018681	0.0110232	0.0385098	0.0306648	0.100059	ABCB11		GO:0016021,GO:0005524,GO:0042626,GO:0055085,GO:0016887	integral component of membrane|ATP binding|ATPase-coupled transmembrane transporter activity|transmembrane transport|ATPase activity	ko02010	ABC transporters
TraesCS3A02G268300	35.49247272	57.07211502	13.91283042	0.243776324	-2.036370077	0.002817169	0.116441835	Down	1.11171	1.05717	0.860934	0.595417	0.299052	0	MRPL10		GO:0003735,GO:0006412,GO:0015934	structural constituent of ribosome|translation|large ribosomal subunit	ko03010	Ribosome
TraesCS3A02G268600	219.3711648	294.1679585	144.574371	0.491468791	-1.024828287	0.016943386	0.33540762	Down	4.96764	5.59362	6.87702	4.95092	4.30707	1.11747	RPS20		GO:0003723,GO:0003735,GO:0006412,GO:0005840,GO:0005622	RNA binding|structural constituent of ribosome|translation|ribosome|intracellular	ko03010	Ribosome
TraesCS3A02G277100	11.8359172	20.76386658	2.907967816	0.140049437	-2.835991915	0.010913548	0.262192483	Down	0.288884	0.379882	0.276682	0.0145918	0.0436981	0	At5g56590		GO:0004553,GO:0005975	hydrolase activity, hydrolyzing O-glycosyl compounds|carbohydrate metabolic process
TraesCS3A02G277500	321.6197105	525.4238277	117.8155934	0.224229636	-2.156951129	1.40E-10	1.80E-07	Down	5.68841	5.80571	5.39806	1.43827	1.6672	1.52412	DSP8		GO:0008138,GO:0004725,GO:0016791,GO:0016311,GO:0006470	protein tyrosine/serine/threonine phosphatase activity|protein tyrosine phosphatase activity|phosphatase activity|dephosphorylation|protein dephosphorylation
TraesCS3A02G278000	20.58061577	37.62080002	3.540431516	0.094108353	-3.409533414	0.043965012	0.535568322	Down	0.751113	0.2654	0.0624467	0.0692929	0.0292145	0.0613365	BIOF		GO:0030170,GO:0003824,GO:0009058	pyridoxal phosphate binding|catalytic activity|biosynthetic process	ko00780	Biotin metabolism
TraesCS3A02G279100	64.73447215	39.77118724	89.69775706	2.255345221	1.17334828	0.020540601	0.372233742	Up	0.526958	0.854399	0.838199	2.5099	2.1237	1.79668	RhGT1		GO:0016758	transferase activity, transferring hexosyl groups
TraesCS3A02G280700	294.0888804	59.71383617	528.4639246	8.84994096	3.145667831	0.010865511	0.262097989	Up	0.630494	0.702994	1.04458	2.33862	8.44923	11.4184	PXG4	Caleosin [Source:UniProtKB/TrEMBL;Acc:X4Y4U8]	GO:0005509	calcium ion binding
TraesCS3A02G283300	7.693842434	0.835375911	14.55230896	17.42007252	4.122678725	0.047479255	0.555013762	Up	0	0.110703	0	0.0843196	0.766198	0.642422	HVA22F	HVA22-like protein [Source:UniProtKB/TrEMBL;Acc:A0A077RV35]	GO:0016021,GO:0016020	integral component of membrane|membrane
TraesCS3A02G287400	266.9938195	388.31521	145.672429	0.375139642	-1.414500369	0.0061454	0.186889658	Down	25.108	15.1554	15.9546	15.1668	4.68638	2.84683	SAT1		GO:0005737,GO:0016740,GO:0006535,GO:0009001	cytoplasm|transferase activity|cysteine biosynthetic process from serine|serine O-acetyltransferase activity	ko01200,ko01230,ko00270,ko00920	Carbon metabolism|Biosynthesis of amino acids|Cysteine and methionine metabolism|Sulfur metabolism
TraesCS3A02G288000	32.59568861	53.47749479	11.71388243	0.219043216	-2.190712562	0.008972068	0.233645118	Down	0.553825	1.34274	1.55434	0.528792	0.230254	0	SCPL18		GO:0004185,GO:0006508	serine-type carboxypeptidase activity|proteolysis
TraesCS3A02G298700	38.99299079	62.97319121	15.01279037	0.238399708	-2.068545629	0.000704857	0.046177116	Down	0.505362	0.495898	0.288186	0.0399356	0.139841	0.139176	FDM1
TraesCS3A02G305600	15.88139612	7.232032557	24.53075968	3.391959243	1.762118835	0.048889461	0.562355287	Up	0.356424	0.162346	0.526876	0.790435	2.07581	0.528256		Dynein light chain [Source:UniProtKB/TrEMBL;Acc:W5CB49]	GO:0005737,GO:0005874,GO:0003774,GO:0030286,GO:0007017	cytoplasm|microtubule|motor activity|dynein complex|microtubule-based process
TraesCS3A02G306500	84.67617063	54.08098958	115.2713517	2.131457885	1.09184055	0.035763813	0.486802377	Up	4.43738	1.34834	0.865993	4.70344	3.65253	3.87644
TraesCS3A02G307100	5.865840925	11.17681915	0.554862695	0.049644061	-4.332235045	0.023579535	0.398319745	Down	0.598647	0.696525	0.436672	0	0	0	CXE15		GO:0016787	hydrolase activity
TraesCS3A02G316700	32.59031634	16.25975571	48.92087698	3.008709225	1.589144685	0.020587242	0.37255065	Up	0	0.373908	0.262799	0.80072	0.68793	1.14546	SPHK2		GO:0016301,GO:0003951	kinase activity|NAD+ kinase activity	ko00600,ko04020,ko04370,ko04071	Sphingolipid metabolism|Calcium signaling pathway|VEGF signaling pathway|Sphingolipid signaling pathway
TraesCS3A02G319700	35.67931035	55.28376813	16.07485256	0.290769843	-1.782050447	0.005115374	0.167478166	Down	0.139824	0.197807	0.20208	0.0673793	0.0842748	0.0321532	EXO1		GO:0003677,GO:0016788,GO:0003824,GO:0006281,GO:0004518,GO:0035312	DNA binding|hydrolase activity, acting on ester bonds|catalytic activity|DNA repair|nuclease activity|5'-3' exodeoxyribonuclease activity	ko03430	Mismatch repair
TraesCS3A02G322200	76.65990368	103.1814355	50.13837184	0.485924349	-1.04119637	0.027730863	0.430299373	Down	0.133827	0.616626	0.270712	0.32118	0.169568	0
TraesCS3A02G322500	77.03552039	110.3430707	43.72797003	0.396291038	-1.335367754	0.004230897	0.147683891	Down	0.309252	0.314287	0.428471	0.279844	0.0835416	0.165365	PUS7		GO:0003723,GO:0001522,GO:0009982,GO:0009451	RNA binding|pseudouridine synthesis|pseudouridine synthase activity|RNA modification
TraesCS3A02G324200	5.732964611	10.91106653	0.554862695	0.050853204	-4.297517508	0.024918985	0.407462246	Down	0.183984	0.152908	0.0376873	0.0141213	0	0	At1g55890		GO:0005515	protein binding
TraesCS3A02G325100	74.79634187	123.5682734	26.02441035	0.210607542	-2.247370992	0.018075874	0.348263076	Down	0.384076	2.35032	2.80531	0.538151	0.551784	0.311653	PRX74	Peroxidase [Source:UniProtKB/TrEMBL;Acc:A0A341S0E6]	GO:0004601,GO:0020037,GO:0006979,GO:0055114,GO:0042744	peroxidase activity|heme binding|response to oxidative stress|oxidation-reduction process|hydrogen peroxide catabolic process	ko00940	Phenylpropanoid biosynthesis
TraesCS3A02G328000	648.7079869	910.1176989	387.2982748	0.42554746	-1.232608056	0.000531763	0.038092751	Down	29.8013	32.1494	32.2	8.95794	12.5073	26.7918	ERF4	Ethylene-responsive factor-like transcription factor ERFL1c [Source:UniProtKB/TrEMBL;Acc:A7XA11]	GO:0003700,GO:0006351,GO:0043565,GO:0005634,GO:0003677,GO:0006355,GO:0045892,GO:0009733,GO:0009737,GO:0009611,GO:0009651,GO:0080027,GO:0080141,GO:0010364,GO:0009625,GO:0010728,GO:0010311,GO:2000068,GO:0010337,GO:0009409,GO:0009723,GO:0080113,GO:0009751,GO:0009735,GO:0009414,GO:0044212,GO:0009753	DNA-binding transcription factor activity|transcription, DNA-templated|sequence-specific DNA binding|nucleus|DNA binding|regulation of transcription, DNA-templated|negative regulation of transcription, DNA-templated|response to auxin|response to abscisic acid|response to wounding|response to salt stress|response to herbivore|regulation of jasmonic acid biosynthetic process|regulation of ethylene …
TraesCS3A02G330200	21.17023315	31.76752259	10.5729437	0.332822419	-1.58717548	0.03242745	0.465107767	Down	0.14397	0.214241	0.159442	0.0537136	0.0528711	0.124125	ARP	DNA-(apurinic or apyrimidinic site) lyase [Source:UniProtKB/TrEMBL;Acc:A0A341S3R1]	GO:0046872,GO:0003677,GO:0005622,GO:0006281,GO:0004518,GO:0004519,GO:0140078	metal ion binding|DNA binding|intracellular|DNA repair|nuclease activity|endonuclease activity|class I DNA-(apurinic or apyrimidinic site) endonuclease activity	ko03410	Base excision repair
TraesCS3A02G330600	25.16798901	38.2623956	12.07358241	0.315546955	-1.664073395	0.026396286	0.418649495	Down	0.0707432	0.114376	0.10245	0.118527	0.0403025	0	Os01g0801600	Glycerol-3-phosphate dehydrogenase [NAD(+)] [Source:UniProtKB/TrEMBL;Acc:A0A1D5V5L9]	GO:0005975,GO:0016491,GO:0051287,GO:0055114,GO:0016616,GO:0009331,GO:0006072,GO:0046168,GO:0004367	carbohydrate metabolic process|oxidoreductase activity|NAD binding|oxidation-reduction process|oxidoreductase activity, acting on the CH-OH group of donors, NAD or NADP as acceptor|glycerol-3-phosphate dehydrogenase complex|glycerol-3-phosphate metabolic process|glycerol-3-phosphate catabolic process|glycerol-3-phosphate dehydrogenase [NAD+] activity	ko00564,ko04011	Glycerophospholipid metabolism|MAPK signaling pathway - yeast
TraesCS3A02G330700	62.32291284	86.74021823	37.90560745	0.437001523	-1.194289788	0.028756509	0.437960518	Down	1.34294	0.859895	1.36687	1.16298	0.340615	0.448182
TraesCS3A02G331800	78.71302967	43.63308425	113.7929751	2.607951673	1.382917136	0.001910291	0.089655952	Up	0.332936	0.677911	2.30244	2.38387	3.14234	3.57121	CYP98A1	Cytochrome P450 [Source:UniProtKB/TrEMBL;Acc:Q70EV8]	GO:0020037,GO:0004497,GO:0005506,GO:0016705,GO:0055114,GO:0016491,GO:0046872	heme binding|monooxygenase activity|iron ion binding|oxidoreductase activity, acting on paired donors, with incorporation or reduction of molecular oxygen|oxidation-reduction process|oxidoreductase activity|metal ion binding	ko00940,ko00945,ko00941	Phenylpropanoid biosynthesis|Stilbenoid, diarylheptanoid and gingerol biosynthesis|Flavonoid biosynthesis
TraesCS3A02G334000	166.6429499	101.3279117	231.9579881	2.28918157	1.194831897	0.001573517	0.079141033	Up	1.00147	0.788164	0.801361	2.7848	1.99195	2.54347	PYD2		GO:0005737,GO:0016787,GO:0016810	cytoplasm|hydrolase activity|hydrolase activity, acting on carbon-nitrogen (but not peptide) bonds	ko00770,ko00240,ko00983,ko00410	Pantothenate and CoA biosynthesis|Pyrimidine metabolism|Drug metabolism - other enzymes|beta-Alanine metabolism
TraesCS3A02G336900	226.722781	319.0249935	134.4205684	0.42134808	-1.246915545	0.000971837	0.057509997	Down	7.14064	10.5816	5.93551	3.27953	3.51752	3.99119	At4g18380		GO:0005515	protein binding
TraesCS3A02G338400	734.1197555	1032.849145	435.3903658	0.421543037	-1.246248164	5.68E-05	0.007270427	Down	7.72561	5.13778	6.11573	5.98239	2.15176	2.98864
TraesCS3A02G338600	110.8449036	153.9930548	67.69675241	0.439609127	-1.185706755	0.006332408	0.19075019	Down	1.67207	0.896841	1.28412	0.969856	0.584618	0.555607	At3g03630	Cysteine synthase [Source:UniProtKB/TrEMBL;Acc:A0A1D5VCW8]	GO:0006535,GO:0004124,GO:0015979,GO:0009507,GO:0090322,GO:0009643,GO:0010310,GO:0031977	cysteine biosynthetic process from serine|cysteine synthase activity|photosynthesis|chloroplast|regulation of superoxide metabolic process|photosynthetic acclimation|regulation of hydrogen peroxide metabolic process|thylakoid lumen	ko01200,ko01230,ko00270,ko00920	Carbon metabolism|Biosynthesis of amino acids|Cysteine and methionine metabolism|Sulfur metabolism
TraesCS3A02G339600	32.25446957	13.08674307	51.42219607	3.929334885	1.97428513	0.030239561	0.449267375	Up	0.271193	0.294082	0.371058	1.13238	0.694697	1.97439	NAC068	NAC transcription factor 4 [Source:UniProtKB/TrEMBL;Acc:D9HQE0]	GO:0003677,GO:0006355,GO:0005634	DNA binding|regulation of transcription, DNA-templated|nucleus
TraesCS3A02G340300	10.26949538	19.70669672	0.832294043	0.042234072	-4.565448848	0.001236848	0.068171793	Down	0.301222	0.686694	0.148539	0	0	0	At1g57610		GO:0016021,GO:0005739,GO:0051560,GO:0005262	integral component of membrane|mitochondrion|mitochondrial calcium ion homeostasis|calcium channel activity
TraesCS3A02G340700	180.4679122	324.7935965	36.14222792	0.111277526	-3.167765843	0.000158555	0.015853614	Down	8.99298	21.4343	22.3772	2.13117	2.86803	1.98627	At2g38640
TraesCS3A02G341300	262.6020514	166.7941882	358.4099146	2.148815366	1.103541527	0.010667523	0.259081738	Up	4.3452	1.96694	1.62059	3.72628	7.1298	7.5085	CYP704C1		GO:0020037,GO:0005506,GO:0016705,GO:0055114	heme binding|iron ion binding|oxidoreductase activity, acting on paired donors, with incorporation or reduction of molecular oxygen|oxidation-reduction process
TraesCS3A02G342300	20.56419276	31.76189571	9.366489814	0.294897065	-1.761716633	0.046722852	0.550537179	Down	0.157779	0.196598	0.317351	0.227623	0.0219077	0.0285344	At5g58300		GO:0016021,GO:0005524,GO:0004672,GO:0006468,GO:0005515	integral component of membrane|ATP binding|protein kinase activity|protein phosphorylation|protein binding
TraesCS3A02G342600	49.97887732	68.63626382	31.32149082	0.456340265	-1.13181814	0.033904986	0.473656657	Down	1.21248	1.79901	1.58496	0.511538	0.61703	1.32263
TraesCS3A02G342900	210.0583548	85.93788371	334.1788259	3.888608975	1.95925417	0.000178261	0.017094436	Up	0.182287	0.729696	2.78177	3.57261	5.16317	5.34214	CYP73A2		GO:0020037,GO:0005506,GO:0016705,GO:0005886,GO:0005783,GO:0005794,GO:0055114,GO:0005774,GO:0042802,GO:0006744,GO:0009555,GO:0080167,GO:0009506,GO:0009505,GO:0009808,GO:0016710	heme binding|iron ion binding|oxidoreductase activity, acting on paired donors, with incorporation or reduction of molecular oxygen|plasma membrane|endoplasmic reticulum|Golgi apparatus|oxidation-reduction process|vacuolar membrane|identical protein binding|ubiquinone biosynthetic process|pollen development|response to karrikin|plasmodesma|plant-type cell wall|lignin metabolic process|trans-cinna…	ko00130,ko01220,ko00945,ko00940,ko00360,ko00941	Ubiquinone and other terpenoid-quinone biosynthesis|Degradation of aromatic compounds|Stilbenoid, diarylheptanoid and gingerol biosynthesis|Phenylpropanoid biosynthesis|Phenylalanine metabolism|Flavonoid biosynthesis
TraesCS3A02G346700	11.80233399	21.10778586	2.496882128	0.118291996	-3.079575631	0.011002405	0.263473042	Down	0.332351	0.174762	0.505507	0.129526	0	0	AVT6C		GO:0016021	integral component of membrane
TraesCS3A02G349200	44.10400515	65.56079655	22.64721376	0.345438356	-1.533499813	0.03542872	0.484778866	Down	3.82052	1.09834	3.41858	1.59799	0.747926	1.17027	At5g39865		GO:0009055,GO:0015035,GO:0045454,GO:0005623	electron transfer activity|protein disulfide oxidoreductase activity|cell redox homeostasis|cell
TraesCS3A02G354200	165.1003411	107.5829225	222.6177597	2.069266707	1.049119606	0.005324874	0.17166445	Up	0.374394	0.530108	0.504853	1.79273	0.799738	1.18168	RBOHH		GO:0016491,GO:0004601,GO:0005509,GO:0016020,GO:0055114,GO:0050664,GO:0016021	oxidoreductase activity|peroxidase activity|calcium ion binding|membrane|oxidation-reduction process|oxidoreductase activity, acting on NAD(P)H, oxygen as acceptor|integral component of membrane
TraesCS3A02G362000	160.6719114	233.8002588	87.54356397	0.374437413	-1.417203503	0.000122803	0.012985991	Down	1.99859	2.81558	2.00551	0.990906	0.764537	1.39222
TraesCS3A02G362100	149.4126122	209.2552826	89.56994179	0.428041484	-1.22417747	0.000914409	0.055116667	Down	1.52101	2.42865	1.63198	0.96976	0.532059	1.25095
TraesCS3A02G363700	55.17910741	108.816901	1.541313871	0.014164288	-6.141598157	1.41E-16	4.49E-13	Down	0.4617	0.34344	0.334483	0.0136014	0.0124331	0	P5CS2	Delta-1-pyrroline-5-carboxylate synthase [Source:UniProtKB/TrEMBL;Acc:A0A341S1S0]	GO:0005737,GO:0016491,GO:0003824,GO:0016620,GO:0055114,GO:0004349,GO:0004350,GO:0006561,GO:0005524,GO:0055129	cytoplasm|oxidoreductase activity|catalytic activity|oxidoreductase activity, acting on the aldehyde or oxo group of donors, NAD or NADP as acceptor|oxidation-reduction process|glutamate 5-kinase activity|glutamate-5-semialdehyde dehydrogenase activity|proline biosynthetic process|ATP binding|L-proline biosynthetic process	ko01230,ko00330	Biosynthesis of amino acids|Arginine and proline metabolism
TraesCS3A02G370100	122.4174999	172.9969226	71.83807706	0.415256387	-1.267925737	0.001645919	0.081491936	Down	7.92616	7.10044	4.95404	2.34143	3.36745	3.01823	At5g58770	Alkyl transferase [Source:UniProtKB/TrEMBL;Acc:A0A1D5V6V6]	GO:0016765	transferase activity, transferring alkyl or aryl (other than methyl) groups	ko00900	Terpenoid backbone biosynthesis
TraesCS3A02G374500	74.42049149	42.77008199	106.070901	2.480025664	1.31035505	0.006563234	0.194799809	Up	0.63313	1.74514	1.48243	2.93878	3.44377	3.44893
TraesCS3A02G375300	23.17774692	43.1952651	3.160228746	0.073161462	-3.772772285	1.85E-05	0.003064829	Down	3.50146	1.46971	2.5204	0.13517	0.195125	0.44543
TraesCS3A02G375400	87.78400748	128.8582254	46.70978954	0.362489778	-1.463987782	0.03213716	0.46261418	Down	1.06654	3.65992	2.70877	1.48986	0.830072	0.201198	NAC090		GO:0005634,GO:0003677,GO:0006355	nucleus|DNA binding|regulation of transcription, DNA-templated
TraesCS3A02G375500	41.20140756	77.06985369	5.33296144	0.069196465	-3.85315785	0.0009569	0.056822088	Down	2.33419	0.711295	0.813635	0.107714	0.193345	0	DIVARICATA		GO:0003677	DNA binding
TraesCS3A02G376100	8.359857696	15.50721858	1.212496812	0.078189187	-3.676887084	0.01186723	0.275958609	Down	0	1.15089	1.17604	0.130387	0	0			GO:0016021	integral component of membrane
TraesCS3A02G381400	67.52629427	102.7342932	32.31829533	0.314581376	-1.668494833	0.012319291	0.280968155	Down	4.18076	4.69097	6.75403	2.06204	2.27489	0.804011	PMEI28		GO:0004857	enzyme inhibitor activity
TraesCS3A02G383500	863.1016569	1255.931007	470.2723072	0.374441195	-1.417188929	0.000548468	0.038830623	Down	50.6818	38.4547	17.0748	13.1586	11.8861	11.5472	ASE1	Amidophosphoribosyltransferase [Source:UniProtKB/TrEMBL;Acc:A0A1D5VEA1]	GO:0046872,GO:0009116,GO:0051536,GO:0006189,GO:0009113,GO:0004044	metal ion binding|nucleoside metabolic process|iron-sulfur cluster binding|'de novo' IMP biosynthetic process|purine nucleobase biosynthetic process|amidophosphoribosyltransferase activity	ko00230,ko00250	Purine metabolism|Alanine, aspartate and glutamate metabolism
TraesCS3A02G385400	48.61138386	69.79138548	27.43138223	0.393048254	-1.347221653	0.017377613	0.341114901	Down	0.462733	0.191456	0.7089	0.313276	0.168186	0.117382			GO:0003677,GO:0003824,GO:0003887,GO:0006261	DNA binding|catalytic activity|DNA-directed DNA polymerase activity|DNA-dependent DNA replication
TraesCS3A02G386300	18.5434903	36.15191514	0.935065465	0.025864894	-5.272860893	2.05E-06	0.000546691	Down	0.196648	0.136014	0.141314	0.00677487	0.00899847	0	Os01g0875500		GO:0004553,GO:0005975,GO:0030246	hydrolase activity, hydrolyzing O-glycosyl compounds|carbohydrate metabolic process|carbohydrate binding
TraesCS3A02G389900	100.7745983	164.8463936	36.70280311	0.222648505	-2.167160169	0.009222	0.237648236	Down	0.287456	0.65037	0.950595	0.235155	0.153022	0.201894	SUN3		GO:0016021	integral component of membrane
TraesCS3A02G393400	128.9652577	179.0424582	78.88805717	0.440610892	-1.182422936	0.003495124	0.131900944	Down	0.899495	0.696845	0.646547	0.644104	0.283933	0.377392	At1g67690		GO:0046872,GO:0004222,GO:0008237,GO:0006508	metal ion binding|metalloendopeptidase activity|metallopeptidase activity|proteolysis
TraesCS3A02G393900	136.3852333	223.6957436	49.07472305	0.219381568	-2.188485774	0.002902944	0.118194827	Down	1.17777	2.04809	2.79241	1.52301	0.158524	0	PTAC10		GO:0003676	nucleic acid binding
TraesCS3A02G399600	247.1650475	339.5010639	154.8290312	0.456048736	-1.132740087	0.001172807	0.065894552	Down	8.9326	7.47391	8.82896	3.21178	5.4599	3.39683			GO:0006457,GO:0015031	protein folding|protein transport
TraesCS3A02G413600	81.96289817	124.7505939	39.17520247	0.314028184	-1.671034047	0.000424376	0.03241978	Down	2.89448	3.455	3.01151	1.24313	0.760609	1.03733	BT2		GO:0005634,GO:0008270,GO:0006355,GO:0004402,GO:0003712,GO:0005515	nucleus|zinc ion binding|regulation of transcription, DNA-templated|histone acetyltransferase activity|transcription coregulator activity|protein binding
TraesCS3A02G413700	68.03485003	99.84954071	36.22015935	0.362747381	-1.462962898	0.00394296	0.141475744	Down	1.8168	2.44207	1.86167	1.38726	0.717155	0.485037	BT2		GO:0005634,GO:0008270,GO:0006355,GO:0004402,GO:0003712,GO:0005515	nucleus|zinc ion binding|regulation of transcription, DNA-templated|histone acetyltransferase activity|transcription coregulator activity|protein binding
TraesCS3A02G421400	415.1690663	564.1418462	266.1962864	0.471860558	-1.08356751	0.00109258	0.062385559	Down	7.2832	6.93139	6.29638	4.73431	4.08723	2.68822	BHLH77		GO:0006355,GO:0046983	regulation of transcription, DNA-templated|protein dimerization activity
TraesCS3A02G427100	206.6967288	301.8993205	111.4941372	0.369309003	-1.437099661	0.000233161	0.02087242	Down	4.87011	9.40545	7.78096	3.38335	3.49239	1.54182	CBSX6		GO:0005773	vacuole
TraesCS3A02G432600	5.024000613	0.278458637	9.769542588	35.08435827	5.132756069	0.026231899	0.41772256	Up	0	0	0	0	0	0
TraesCS3A02G435800	38.30020187	23.44384763	53.15655611	2.267398976	1.181038273	0.04082652	0.520214421	Up	0.678369	0.253847	0.175397	1.88562	0.742578	0.730682			GO:0016021	integral component of membrane
TraesCS3A02G438500	51.08181452	24.29660168	77.86702736	3.204852612	1.68025801	0.005949176	0.183516406	Up	0.0956005	0.0589696	0.0176064	0.238136	0.255032	0.2336	PIK6-NP
TraesCS3A02G438800	252.5156278	378.2940225	126.7372331	0.335023092	-1.577667556	1.91E-06	0.000520964	Down	4.75363	6.56143	4.95185	1.48748	1.47124	2.76465
TraesCS3A02G446000	147.580948	216.334149	78.82774704	0.364379583	-1.45648597	0.002877439	0.11744317	Down	2.21005	2.11209	1.2108	0.340428	0.413903	1.591	EFR		GO:0005515	protein binding
TraesCS3A02G449200	62.39739522	84.08173915	40.71305129	0.484208006	-1.04630116	0.04218653	0.526972102	Down	0.997944	1.07339	2.07031	0.562166	1.18854	0.989363	TPK1	Thiamine pyrophosphokinase [Source:UniProtKB/TrEMBL;Acc:A0A1D5VAY1]	GO:0005524,GO:0016301,GO:0004788,GO:0009229,GO:0030975,GO:0006772	ATP binding|kinase activity|thiamine diphosphokinase activity|thiamine diphosphate biosynthetic process|thiamine binding|thiamine metabolic process	ko00730	Thiamine metabolism
TraesCS3A02G452200	5.186724504	0.368782993	10.00466601	27.1288704	4.761757073	0.037522253	0.497266483	Up	0	0	0	1.12348	0	0	RAA1		GO:0009909	regulation of flower development
TraesCS3A02G457700	15.4424029	4.801664475	26.08314133	5.432104109	2.44151113	0.009388361	0.239254315	Up	0	0.0858064	0.234153	0.50421	0.951182	0.372022	SRG1		GO:0046872,GO:0016491,GO:0055114,GO:1901601	metal ion binding|oxidoreductase activity|oxidation-reduction process|strigolactone biosynthetic process
TraesCS3A02G459600	352.0466272	493.1963341	210.8969204	0.427612506	-1.225624048	0.000226389	0.020391307	Down	3.37035	2.80555	3.40091	1.93924	1.53765	1.32344	ADE17		GO:0003824,GO:0003937,GO:0004643,GO:0006164	catalytic activity|IMP cyclohydrolase activity|phosphoribosylaminoimidazolecarboxamide formyltransferase activity|purine nucleotide biosynthetic process	ko00230,ko00670	Purine metabolism|One carbon pool by folate
TraesCS3A02G472200	52.28426092	31.85222007	72.71630177	2.282927269	1.190884898	0.035138045	0.482750539	Up	0.477922	0.477792	0.745531	0.836178	2.04091	1.39623	4CLL7		GO:0003824	catalytic activity
TraesCS3A02G472400	17.55710856	6.990595334	28.12362178	4.023065338	2.008295169	0.023120078	0.395055348	Up	0.10352	0.0473578	0.0372861	0.338119	0.216205	0.333352			GO:0016021,GO:0015098,GO:0015689	integral component of membrane|molybdate ion transmembrane transporter activity|molybdate ion transport
TraesCS3A02G476600	7.8348416	14.5085721	1.161111101	0.080029316	-3.643327611	0.017143875	0.338190567	Down	0.202923	0.149369	0.15729	0.0477342	0.0117276	0	TRM1		GO:0003723,GO:0000049,GO:0008033,GO:0004809,GO:0032259,GO:0016740,GO:0008168,GO:0030488,GO:0009536	RNA binding|tRNA binding|tRNA processing|tRNA (guanine-N2-)-methyltransferase activity|methylation|transferase activity|methyltransferase activity|tRNA methylation|plastid
TraesCS3A02G480300	46.85066391	68.08869081	25.61263701	0.376165802	-1.410559397	0.013233523	0.292241754	Down	1.6161	1.8198	2.51316	0.700751	0.778065	0.892846			GO:0004553,GO:0005975	hydrolase activity, hydrolyzing O-glycosyl compounds|carbohydrate metabolic process
TraesCS3A02G487500	273.2474122	412.3436051	134.1512192	0.325338425	-1.619986867	0.020740522	0.373845109	Down	6.3242	11.6335	17.3456	1.83258	1.38336	6.99037	SCL3		GO:0005634,GO:0003712	nucleus|transcription coregulator activity
TraesCS3A02G490900	56.02397726	84.59805949	27.44989504	0.324474287	-1.623823938	0.003210882	0.1256253	Down	1.98222	1.66205	2.25092	1.14117	0.384583	0.677338	NFD3		GO:0003735,GO:0006412,GO:0005840	structural constituent of ribosome|translation|ribosome	ko03010	Ribosome
TraesCS3A02G503100	86.93228235	121.6075235	52.25704119	0.429718817	-1.218535141	0.00682486	0.199370804	Down	0.777026	1.20755	0.709017	0.535565	0.37168	0.214071	NRG2		GO:0071249	cellular response to nitrate
TraesCS3A02G510200	15.21220531	27.07541931	3.348991312	0.123691208	-3.015185142	0.002332612	0.10254882	Down	0.264533	0.709749	0.363665	0.0986328	0	0	ASR1
TraesCS3A02G512400	18.44017464	32.51333623	4.367013057	0.134314517	-2.89631285	0.044436646	0.537746811	Down	0.100643	0.300488	0.469825	0.130175	0.0339756	0	SDC1		GO:0030170,GO:0003824,GO:0019752,GO:0016831	pyridoxal phosphate binding|catalytic activity|carboxylic acid metabolic process|carboxy-lyase activity	ko00340	Histidine metabolism
TraesCS3A02G520200	4.103862962	0	8.207725925	Inf	Inf	0.032480861	0.46514861	Up	0	0	0	0	0.147005	0.342359	At1g59620
TraesCS3A02G526600	1112.916066	581.9361765	1643.895956	2.824873281	1.498186152	0.026576727	0.420013059	Up	25.345	14.1622	10.4262	79.2373	33.2907	35.345	PCL1	LUX-A [Source:UniProtKB/TrEMBL;Acc:W0M071]	GO:0005634,GO:0003677	nucleus|DNA binding
TraesCS3A02G529300	22.75711205	43.57220467	1.942019433	0.044570144	-4.487778571	0.001355319	0.072359017	Down	0.102139	0.440376	0.191269	0.0630887	0	0	ACD6		GO:0005515	protein binding
TraesCS3A02G530100	146.6447103	208.0265121	85.26290844	0.409865587	-1.286777232	0.001861132	0.088469444	Down	2.83904	1.87327	3.08758	1.97668	1.07578	0.624287			GO:0005737,GO:0003824,GO:0006364,GO:0051536,GO:0008173,GO:0070475,GO:0030488	cytoplasm|catalytic activity|rRNA processing|iron-sulfur cluster binding|RNA methyltransferase activity|rRNA base methylation|tRNA methylation
TraesCS3A02G533600	35.16529269	20.94863911	49.38194628	2.3572866	1.237127173	0.044741193	0.539677995	Up	0.0850429	0.106213	0.23949	0.39433	0.429316	0.33529	PAE5	Pectin acetylesterase [Source:UniProtKB/TrEMBL;Acc:A0A1D5V9K3]	GO:0016021,GO:0016787,GO:0005576,GO:0005618,GO:0071555	integral component of membrane|hydrolase activity|extracellular region|cell wall|cell wall organization	ko04310	Wnt signaling pathway
TraesCS3A02G535000	6.927780861	13.85556172	0	0	#NAME?	0.0220485	0.384575131	Down	0	0.24357	0.654653	0	0	0	UFC
TraesCS3A02G535100	42.6328223	9.916543871	75.34910072	7.598322733	2.925680991	0.001265406	0.069004459	Up	0.530632	0.28107	0.356703	3.27051	0.599801	2.09582	MYBAS2	MYB13 transcription factor [Source:UniProtKB/TrEMBL;Acc:S4V9N0]	GO:0003677	DNA binding
TraesCS3A02G537700	1210.792942	794.7291923	1626.856691	2.047057924	1.033551926	0.000365357	0.029321744	Up	27.8944	21.4095	21.73	30.0605	53.275	61.5467	At3g55980		GO:0046872	metal ion binding
TraesCS3A02G539200	19.04385163	35.43666399	2.651039261	0.074810633	-3.740612854	8.91E-05	0.010313068	Down	0.192765	0.379059	0.129015	0.0347593	0.021921	0	NET2A		GO:0003779	actin binding
TraesCS3B02G013100	91.84913849	50.18276326	133.5155137	2.66058513	1.411743566	0.007589353	0.211766212	Up	0.564598	1.81029	1.86636	4.83067	2.73848	3.79455	UGT72B1	Hydroquinone glucosyltransferase, putative, expressed [Source:UniProtKB/TrEMBL;Acc:D8LAL9]	GO:0016758,GO:0016740	transferase activity, transferring hexosyl groups|transferase activity
TraesCS3B02G014600	9.208097706	18.41619541	0	0	#NAME?	0.002837182	0.116800843	Down	0	7.84717	0	0	0	0
TraesCS3B02G016300	18.62904766	8.113774146	29.14432116	3.591956177	1.844769749	0.021349575	0.379692222	Up	0.0475579	0.0175209	0.0365508	0.466325	0.229472	0.0995062	LRK10		GO:0005524,GO:0004672,GO:0006468,GO:0016021,GO:0016020,GO:0016301,GO:0016310	ATP binding|protein kinase activity|protein phosphorylation|integral component of membrane|membrane|kinase activity|phosphorylation
TraesCS3B02G016400	41.98939936	20.39281845	63.58598026	3.118057487	1.640647527	0.006668367	0.196868839	Up	0.268626	0.153134	0.0742891	0.344664	0.373888	0.241621	WSD1		GO:0004144,GO:0045017	diacylglycerol O-acyltransferase activity|glycerolipid biosynthetic process
TraesCS3B02G016500	98.58729664	59.17765879	137.9969345	2.331909327	1.221511693	0.006741209	0.198142225	Up	0.380703	0.344224	0.268158	0.86512	0.745538	1.14183	FAR5	Fatty acyl-CoA reductase [Source:UniProtKB/TrEMBL;Acc:D8LAK0]	GO:0080019,GO:0006629,GO:0102965,GO:0016491,GO:0055114	fatty-acyl-CoA reductase (alcohol-forming) activity|lipid metabolic process|alcohol-forming fatty acyl-CoA reductase activity|oxidoreductase activity|oxidation-reduction process	ko00073,ko04146	Cutin, suberine and wax biosynthesis|Peroxisome
TraesCS3B02G022900	698.1278159	934.4224783	461.8331535	0.494244482	-1.016703237	0.008841903	0.231248701	Down	8.02753	12.0361	14.6467	9.07393	5.49606	4.50823	GAD	Glutamate decarboxylase [Source:UniProtKB/TrEMBL;Acc:A0A1D5VZC0]	GO:0030170,GO:0003824,GO:0004351,GO:0006536,GO:0019752,GO:0016831,GO:0016829	pyridoxal phosphate binding|catalytic activity|glutamate decarboxylase activity|glutamate metabolic process|carboxylic acid metabolic process|carboxy-lyase activity|lyase activity	ko00410,ko00430,ko00650,ko00250,ko02024	beta-Alanine metabolism|Taurine and hypotaurine metabolism|Butanoate metabolism|Alanine, aspartate and glutamate metabolism|Quorum sensing
TraesCS3B02G026700	163.8856833	99.6401882	228.1311783	2.289549854	1.195063979	0.001904557	0.089539916	Up	2.42834	2.36446	1.79571	4.45212	6.6263	5.40464	At3g18200	WAT1-related protein [Source:UniProtKB/TrEMBL;Acc:A0A077RPD0]	GO:0016021,GO:0022857,GO:0016020,GO:0055085	integral component of membrane|transmembrane transporter activity|membrane|transmembrane transport
TraesCS3B02G035800	18.15552713	31.76938129	4.541672983	0.142957552	-2.806341258	0.003516283	0.132117171	Down	0.112377	0.129162	0.172567	0.0897552	0.0080778	0	RGA5		GO:0043531	ADP binding
TraesCS3B02G037500	3.802077578	0	7.604155157	Inf	Inf	0.029723843	0.44547024	Up	0	0	0	0.0125228	0.0353713	0.0588045	RGA5		GO:0043531	ADP binding
TraesCS3B02G039600	85.84653489	127.8003318	43.89273795	0.343447762	-1.541837411	0.001240355	0.068219874	Down	1.82156	1.01572	1.18732	0.362238	0.66375	0.363669	ENDO2		GO:0003676,GO:0016788,GO:0004519,GO:0006308,GO:0090305	nucleic acid binding|hydrolase activity, acting on ester bonds|endonuclease activity|DNA catabolic process|nucleic acid phosphodiester bond hydrolysis
TraesCS3B02G042400	214.9516032	307.788309	122.1148974	0.396749629	-1.33369922	0.000116326	0.012472649	Down	10.2593	12.694	9.93339	2.99078	6.15205	8.06893
TraesCS3B02G045500	178.2773991	241.4826622	115.072136	0.476523387	-1.069381075	0.018888652	0.355740098	Down	4.52392	2.32999	4.39827	1.87512	2.4049	1.79832	CML16		GO:0005509	calcium ion binding
TraesCS3B02G045900	101.3707567	139.0543945	63.68711892	0.458001483	-1.126575825	0.00559271	0.177107781	Down	1.57994	2.56602	1.31874	0.516384	1.14016	0.700824	CBP60B		GO:0005516,GO:0003700,GO:0043565,GO:0005634,GO:0010112,GO:0010224,GO:0042742,GO:0002229,GO:0080142,GO:0071219,GO:1900426	calmodulin binding|DNA-binding transcription factor activity|sequence-specific DNA binding|nucleus|regulation of systemic acquired resistance|response to UV-B|defense response to bacterium|defense response to oomycetes|regulation of salicylic acid biosynthetic process|cellular response to molecule of bacterial origin|positive regulation of defense response to bacterium
TraesCS3B02G063000	7.788487249	1.729275203	13.8476993	8.007805391	3.001406914	0.028572649	0.436804954	Up	0	0	0.243248	1.69708	0.910374	3.06016	LTP4.3	Non-specific lipid-transfer protein [Source:UniProtKB/TrEMBL;Acc:A0A077RVM2]	GO:0008289,GO:0006869	lipid binding|lipid transport
TraesCS3B02G068700	27.4502998	6.419113357	48.48148624	7.552676444	2.916987983	0.000199613	0.018619016	Up	0.0685661	0.136092	0.0242123	0.418779	0.514344	0.358492	DTX16	Protein DETOXIFICATION [Source:UniProtKB/TrEMBL;Acc:A0A1D5VR19]	GO:0016021,GO:0016020,GO:0055085,GO:0015238,GO:0015297,GO:0006855	integral component of membrane|membrane|transmembrane transport|GO_0015238|antiporter activity|drug transmembrane transport
TraesCS3B02G069200	84.87867843	55.62005997	114.1372969	2.052088706	1.037093096	0.02655308	0.420013059	Up	0.0549806	0.268539	0.243296	1.1198	0.551333	0.817203
TraesCS3B02G072200	124.412413	216.2767625	32.54806348	0.150492652	-2.732235051	9.55E-10	9.95E-07	Down	3.77934	2.31982	3.01373	1.04433	0.412917	0.24839	At2g39795		GO:0005759	mitochondrial matrix
TraesCS3B02G073500	20.74316797	9.015159009	32.47117692	3.601841841	1.848734833	0.018590721	0.352631497	Up	0.311879	0.123943	0.297273	0.838489	0.566359	1.11602			GO:0017022	myosin binding
TraesCS3B02G075300	4.325835392	8.279858154	0.37181263	0.044905676	-4.476958368	0.043768587	0.534813964	Down	0	0.147189	0.0460998	0	0	0	tlp		GO:0005524,GO:0004672,GO:0006468	ATP binding|protein kinase activity|protein phosphorylation
TraesCS3B02G096600	49.58106555	20.6985478	78.46358329	3.79077721	1.922493669	0.000635071	0.042868576	Up	1.3276	0.519936	0.23071	2.09046	2.25192	3.69773	TOPP1	Serine/threonine-protein phosphatase [Source:UniProtKB/TrEMBL;Acc:A0A1D5VWA1]	GO:0046872,GO:0016787,GO:0004721	metal ion binding|hydrolase activity|phosphoprotein phosphatase activity	ko04024,ko03015,ko04810,ko04114,ko04510,ko04390,ko04022,ko04113	cAMP signaling pathway|mRNA surveillance pathway|Regulation of actin cytoskeleton|Oocyte meiosis|Focal adhesion|Hippo signaling pathway|cGMP-PKG signaling pathway|Meiosis - yeast
TraesCS3B02G112100	64.11850156	101.2247395	27.01226363	0.266854365	-1.905875482	0.000143089	0.014658844	Down	0.839803	0.980405	0.935002	0.311716	0.151729	0.467917	NET4A		GO:0003779	actin binding
TraesCS3B02G112300	16.10099893	5.554201601	26.64779626	4.797772601	2.26236478	0.021775631	0.383384465	Up	0	0.0641833	0.0441467	0.14852	0.169573	0.264013	CRK2		GO:0016021,GO:0005524,GO:0004672,GO:0004674,GO:0006468	integral component of membrane|ATP binding|protein kinase activity|protein serine/threonine kinase activity|protein phosphorylation
TraesCS3B02G116300	27.55001606	12.76659089	42.33344123	3.315955028	1.729424441	0.042664451	0.528626527	Up	0.0429124	0.173289	0.248415	1.77252	0.297363	0.338624	SCPL18		GO:0004185,GO:0006508	serine-type carboxypeptidase activity|proteolysis
TraesCS3B02G122600	65.21910906	89.07118226	41.36703586	0.464426707	-1.106477158	0.036413113	0.490484875	Down	1.33119	1.13276	0.722361	1.54874	0.777803	0.059453	PRA1F3	PRA1 family protein [Source:UniProtKB/TrEMBL;Acc:W5D653]	GO:0016021,GO:0016020	integral component of membrane|membrane
TraesCS3B02G123200	24.00463142	40.59654788	7.412714953	0.182594712	-2.453283113	0.001371852	0.072670025	Down	1.11229	1.07843	1.92939	0	0.705438	1.46752
TraesCS3B02G123800	85.01688836	136.7821485	33.25162826	0.243099181	-2.040383062	0.000556304	0.039218858	Down	0.552621	1.25227	1.16077	0.312184	0.439044	0.116636	NPR1		GO:0016021,GO:0016020,GO:0004672,GO:0005524,GO:0006468,GO:0005515	integral component of membrane|membrane|protein kinase activity|ATP binding|protein phosphorylation|protein binding	ko04075	Plant hormone signal transduction
TraesCS3B02G124400	110.7160062	156.5827642	64.8492481	0.41415317	-1.271763665	0.003240373	0.126304491	Down	0.83625	0.861193	1.18767	0.815454	0.413428	0.368291	TRM2		GO:0006396,GO:0008173	RNA processing|RNA methyltransferase activity
TraesCS3B02G131400	147.3704862	200.3050043	94.43596806	0.471460852	-1.084790113	0.009313424	0.238804652	Down	1.34017	1.42674	2.08663	1.65529	0.684095	0.568368	Os01g0184500		GO:0003676,GO:0005524,GO:0016887,GO:0009507,GO:0110102,GO:0070180,GO:1901259	nucleic acid binding|ATP binding|ATPase activity|chloroplast|chloroplast ribulose bisphosphate carboxylase complex assembly|large ribosomal subunit rRNA binding|chloroplast rRNA processing
TraesCS3B02G135400	559.7169449	312.7007731	806.7331167	2.579888462	1.367308694	3.44E-05	0.004918115	Up	1.09744	1.06998	0.954483	5.53111	1.77706	3.49219	GI		GO:2000028	regulation of photoperiodism, flowering
[truncated: 2,541 more rows]
