# Supplementary material for: Transcription strategies related to photosynthesis and nitrogen metabolism of wheat in response to nitrogen deficiency
Source: BMC Plant Biol. 2020 Oct 1;20:448. doi: 10.1186/s12870-020-02662-3 (PMC7528333; doi:10.1186/s12870-020-02662-3)
Supplement: Supplementary file 1 — Additional file 1. [file 12870_2020_2662_MOESM1_ESM.zip › R_0-vs-R_1-diff-pval-0.05-FC-2.gene.xls]

gene_id	baseMean	baseMean_control_R_1	baseMean_case_R_0	foldChange	log2FoldChange	pval	padj	up_down	expression_R_1_1	expression_R_1_2	expression_R_1_3	expression_R_0_1	expression_R_0_2	expression_R_0_3	gene_symbol	description	GO_id	GO_term	pathway	pathway_description
TraesCS1A02G000100	13.83001294	7.194119701	20.46590618	2.84481035	1.508332478	0.022086967	0.255612989	Up	0.0312393	0.0266694	0	0.10342	0	0.0295748
TraesCS1A02G012400	17.42126819	24.14092711	10.70160926	0.44329736	-1.173653323	0.049419588	0.396400194	Down	0.399086	0.308622	0.4027	0.172867	0.141028	0.23371	At5g07610		GO:0005515	protein binding
TraesCS1A02G016400	9.749169187	2.136666554	17.36167182	8.125587866	3.022472192	0.002056125	0.052960558	Up	0.0415713	0	0	0.172324	0.0630731	0.0909908	RPM1		GO:0043531	ADP binding
TraesCS1A02G017500	38.90201583	24.51677604	53.28725563	2.17350175	1.120021257	0.0219595	0.254592645	Up	0.417318	0.300137	0.580683	0.608691	1.27933	0.9759	At3g02645		GO:0016021	integral component of membrane
TraesCS1A02G017600	10.55521352	2.421724337	18.6887027	7.717105706	2.948059867	0.00415222	0.086896939	Up	0.066348	0.0394669	0.0407511	0.131384	0.496496	0.391579
TraesCS1A02G017900	4.447040711	8.894081422	0	0	#NAME?	0.003394966	0.075532639	Down	0.150749	0.131208	0.014486	0	0	0	LRK10		GO:0016021,GO:0005524,GO:0004672,GO:0030247,GO:0006468	integral component of membrane|ATP binding|protein kinase activity|polysaccharide binding|protein phosphorylation
TraesCS1A02G020800	52.5744503	85.7986484	19.35025219	0.225530968	-2.148602552	3.68E-05	0.002412895	Down	1.53486	2.42459	0.730525	0.220518	0.405392	0.477516	CYP71D55		GO:0016021,GO:0020037,GO:0004497,GO:0005506,GO:0016705,GO:0055114	integral component of membrane|heme binding|monooxygenase activity|iron ion binding|oxidoreductase activity, acting on paired donors, with incorporation or reduction of molecular oxygen|oxidation-reduction process
TraesCS1A02G028900	39.31022557	24.69591082	53.92454031	2.183541263	1.126669794	0.006384488	0.116558144	Up	0.215968	0.170367	0.335489	0.457792	0.474184	0.632808	RGA5		GO:0043531	ADP binding
TraesCS1A02G029100	30.36757335	18.95123626	41.78391043	2.204811858	1.140655552	0.01350657	0.187356664	Up	0.121581	0.106748	0.215072	0.258907	0.347707	0.38792	RGA5		GO:0043531	ADP binding
TraesCS1A02G031100	41.31016897	78.52272964	4.097608294	0.052183722	-4.260256342	0.00561636	0.106512167	Down	1.43563	0.911878	4.25497	0	0.337515	0.0302055	SAG12		GO:0008234,GO:0006508	cysteine-type peptidase activity|proteolysis
TraesCS1A02G033600	282.5315758	408.8102	156.2529516	0.382213926	-1.38754775	0.000794787	0.026602797	Down	6.10084	11.8359	10.0982	3.19051	6.10231	3.35206	OEP16
TraesCS1A02G035600	441.7202835	736.8448295	146.5957374	0.198950622	-2.329517683	2.53E-06	0.000265928	Down	21.3183	37.2982	21.4405	3.33352	7.54166	5.87282	CRRSP55
TraesCS1A02G035700	4.202899781	1.022609223	7.38319034	7.219952816	2.851989409	0.045709923	0.380358227	Up	0	0	0.0255959	0.0527398	0.125039	0.0586714	WAK5		GO:0005524,GO:0004672,GO:0005509,GO:0030247,GO:0006468	ATP binding|protein kinase activity|calcium ion binding|polysaccharide binding|protein phosphorylation
TraesCS1A02G036100	241.5922357	158.1456296	325.0388418	2.055313465	1.039358442	1.11E-06	0.000131245	Up	1.28454	2.04094	1.49319	3.43761	3.8334	3.11154	ACR9
TraesCS1A02G036200	2.349772723	0	4.699545446	Inf	Inf	0.028339776	0.295866352	Up	0	0	0	0.171553	0.13928	0	FAP3	Chalcone-flavonone isomerase family protein [Source:UniProtKB/TrEMBL;Acc:W4ZWP7]	GO:0016872	intramolecular lyase activity
TraesCS1A02G039800	27.07075335	47.24195467	6.899552033	0.146047133	-2.775494058	0.000137806	0.006866971	Down	1.30993	0.521042	1.24465	0.0215146	0.152306	0.355744	KCS12	3-ketoacyl-CoA synthase [Source:UniProtKB/TrEMBL;Acc:A0A1D5S3Z4]	GO:0016747,GO:0003824,GO:0016020,GO:0006633	transferase activity, transferring acyl groups other than amino-acyl groups|catalytic activity|membrane|fatty acid biosynthetic process	ko00062	Fatty acid elongation
TraesCS1A02G040200	69.29742347	101.3999628	37.19488417	0.366813588	-1.446881012	5.37E-06	0.00050293	Down	3.39622	4.61159	3.08716	0.865008	1.39885	1.95251	ZAT5		GO:0003676	nucleic acid binding
TraesCS1A02G040300	310.5069995	455.6876053	165.3263938	0.362806431	-1.462728066	1.88E-13	1.64E-10	Down	12.0878	8.82237	11.5154	2.50653	4.0039	3.83679	ZAT5		GO:0003676	nucleic acid binding
TraesCS1A02G041700	47.03289992	27.09113287	66.97466697	2.472198829	1.305794778	0.000550011	0.019923415	Up	0.957366	0.462139	0.623603	1.33965	1.65548	2.09277	HSR201		GO:0016747	transferase activity, transferring acyl groups other than amino-acyl groups
TraesCS1A02G042800	25.91934072	36.70354397	15.13513746	0.412361746	-1.278017593	0.009011883	0.144027089	Down	1.0263	0.838708	0.894687	0.482916	0.0634235	0.375239
TraesCS1A02G066700	175.4126405	250.0691086	100.7561723	0.40291331	-1.311458629	0.035183078	0.332805031	Down	0.181709	0.277087	0.826244	0.0922398	0.172348	0.186187	PBL26		GO:0005524,GO:0004672,GO:0006468	ATP binding|protein kinase activity|protein phosphorylation
TraesCS1A02G066800	166.5999873	230.5016028	102.6983718	0.445542983	-1.166363473	0.047995634	0.390204711	Down	1.99099	2.12992	5.77992	1.52428	1.86261	1.70741	Os05g0125500		GO:0055114,GO:0016627,GO:0003995,GO:0005524,GO:0050660,GO:0005759,GO:0008470,GO:0006552	oxidation-reduction process|oxidoreductase activity, acting on the CH-CH group of donors|acyl-CoA dehydrogenase activity|ATP binding|flavin adenine dinucleotide binding|mitochondrial matrix|isovaleryl-CoA dehydrogenase activity|leucine catabolic process	ko00280	Valine, leucine and isoleucine degradation
TraesCS1A02G070100	15.51502743	9.295259599	21.73479527	2.338266622	1.225439444	0.04847317	0.392200775	Up	0.0511622	0.0106443	0.0559957	0.150728	0.0948189	0.0852777	LIMYB
TraesCS1A02G071400	45.83338196	76.62407569	15.04268824	0.196318038	-2.348735355	5.48E-09	1.39E-06	Down	0.557842	0.417691	0.704256	0.136178	0.123984	0.101459	UGT85A24	Glycosyltransferase [Source:UniProtKB/TrEMBL;Acc:A0A1D5S4E1]	GO:0016758	transferase activity, transferring hexosyl groups
TraesCS1A02G074200	18.50249857	7.911276342	29.0937208	3.677500259	1.878725443	0.001378014	0.039701191	Up	0.0979399	0.118721	0.132745	0.462586	0.364328	0.317864	At5g07610		GO:0005515	protein binding
TraesCS1A02G078400	32.71657289	46.19960761	19.23353816	0.416313886	-1.264256416	0.012647334	0.179342063	Down	1.14068	0.449687	0.877557	0.354141	0.311847	0.487392	GSVIVT00037159001	Peroxidase [Source:UniProtKB/TrEMBL;Acc:W4ZXH9]	GO:0046872,GO:0004601,GO:0020037,GO:0006979,GO:0005576,GO:0042744,GO:0055114	metal ion binding|peroxidase activity|heme binding|response to oxidative stress|extracellular region|hydrogen peroxide catabolic process|oxidation-reduction process	ko00940	Phenylpropanoid biosynthesis
TraesCS1A02G078600	39.38153786	63.36192102	15.40115471	0.243066411	-2.040577554	1.26E-06	0.0001466	Down	2.10962	2.01221	2.36328	0.543784	0.418291	0.650906	GSVIVT00037159001	Peroxidase [Source:UniProtKB/TrEMBL;Acc:W4ZYU3]	GO:0046872,GO:0004601,GO:0020037,GO:0006979,GO:0005576,GO:0042744,GO:0055114	metal ion binding|peroxidase activity|heme binding|response to oxidative stress|extracellular region|hydrogen peroxide catabolic process|oxidation-reduction process	ko00940	Phenylpropanoid biosynthesis
TraesCS1A02G082200	118.3768731	161.8448586	74.90888762	0.462843789	-1.111402732	1.67E-05	0.001283703	Down	6.46534	6.70729	7.10813	2.57341	3.5084	2.97568	DHNAT1
TraesCS1A02G083100	170.8077339	106.1999473	235.4155205	2.216719749	1.148426387	7.78E-07	9.59E-05	Up	1.23117	1.1199	1.34165	2.75445	2.65014	2.61274	MYB61		GO:0003677	DNA binding
TraesCS1A02G085600	964.0146448	1287.018282	641.0110077	0.498058976	-1.00561151	6.74E-05	0.003927257	Down	10.3298	14.7702	15.5262	6.55302	7.84841	7.47823			GO:0030170,GO:0003824,GO:0009058	pyridoxal phosphate binding|catalytic activity|biosynthetic process	ko00710,ko01200,ko01210,ko01230,ko00250,ko00220	Carbon fixation in photosynthetic organisms|Carbon metabolism|2-Oxocarboxylic acid metabolism|Biosynthesis of amino acids|Alanine, aspartate and glutamate metabolism|Arginine biosynthesis
TraesCS1A02G088300	24.6838491	46.49241531	2.875282891	0.061844128	-4.015219566	1.17E-10	4.78E-08	Down	1.44954	1.18011	0.778143	0.197734	0	0.0253889	THT2		GO:0016747	transferase activity, transferring acyl groups other than amino-acyl groups
TraesCS1A02G088400	33.64110963	64.71779905	2.564420206	0.039624651	-4.657457958	1.17E-16	1.75E-13	Down	1.25958	1.6911	1.18702	0.0583054	0.115034	0	THT2		GO:0016747	transferase activity, transferring acyl groups other than amino-acyl groups
TraesCS1A02G089500	85.49966944	146.5893565	24.40998236	0.166519473	-2.586237199	1.76E-07	2.74E-05	Down	2.26123	2.6808	1.98908	0.292446	0.447918	0.425107	MAO1B		GO:0046872,GO:0016491,GO:0055114	metal ion binding|oxidoreductase activity|oxidation-reduction process	ko00270	Cysteine and methionine metabolism
TraesCS1A02G089600	90.34532106	144.7464436	35.94419849	0.248325262	-2.009697063	1.50E-07	2.37E-05	Down	3.75945	7.1027	3.28125	1.06053	1.01141	1.37538	MAO1B		GO:0016491,GO:0055114	oxidoreductase activity|oxidation-reduction process	ko00270	Cysteine and methionine metabolism
TraesCS1A02G094700	1621.982	2499.352405	744.6115938	0.297921811	-1.746994349	2.88E-08	5.75E-06	Down	41.9174	54.2001	39.1546	7.44777	21.3513	9.93792	LIP		GO:0016021,GO:0016787,GO:0006629	integral component of membrane|hydrolase activity|lipid metabolic process
TraesCS1A02G095600	41.16906413	63.11144391	19.22668434	0.304646561	-1.714791641	0.00136253	0.039454619	Down	1.55524	2.83082	1.44651	0.52471	0.940428	0.2694	At5g64700	WAT1-related protein [Source:UniProtKB/TrEMBL;Acc:W4ZWK7]	GO:0016021,GO:0022857,GO:0016020	integral component of membrane|transmembrane transporter activity|membrane
TraesCS1A02G099900	59.72184192	82.58998857	36.85369527	0.446224729	-1.164157628	0.000521493	0.019167278	Down	1.38994	1.23561	0.958372	0.496923	0.767263	0.737227			GO:0005515	protein binding
TraesCS1A02G101600	26.500755	15.2323708	37.76913919	2.479531235	1.310067399	0.006836618	0.121976841	Up	0.203383	0.0731068	0.148974	0.370961	0.398016	0.233641	RGA2
TraesCS1A02G108400	293.8630415	398.7568685	188.9692145	0.473895823	-1.077358149	7.66E-06	0.000674772	Down	11.031	14.5715	14.8768	4.96071	7.89093	5.8183	PER1	Peroxidase [Source:UniProtKB/TrEMBL;Acc:W4ZYX8]	GO:0046872,GO:0004601,GO:0020037,GO:0006979,GO:0005576,GO:0042744,GO:0055114	metal ion binding|peroxidase activity|heme binding|response to oxidative stress|extracellular region|hydrogen peroxide catabolic process|oxidation-reduction process	ko00940	Phenylpropanoid biosynthesis
TraesCS1A02G115700	656.0761719	1099.099138	213.0532053	0.193843483	-2.367035861	6.45E-11	2.80E-08	Down	33.2935	52.7027	34.3491	6.89931	9.9524	6.47777
TraesCS1A02G119000	52.31497519	70.7535994	33.87635099	0.478793323	-1.062525061	0.04637214	0.383161634	Down	7.387	0	14.3707	3.43881	4.19399	0
TraesCS1A02G120900	50.63494369	68.50706084	32.76282653	0.478240142	-1.064192863	0.003852701	0.082573365	Down	1.17629	1.15785	1.30094	0.995133	0.497525	0.861227		Hypoxanthine phosphoribosyltransferase [Source:UniProtKB/TrEMBL;Acc:A0A341NTX8]	GO:0009116,GO:0006166,GO:0004422	nucleoside metabolic process|purine ribonucleoside salvage|hypoxanthine phosphoribosyltransferase activity	ko00230,ko00983	Purine metabolism|Drug metabolism - other enzymes
TraesCS1A02G135900	77.87297169	49.07273873	106.6732046	2.173777283	1.120204135	0.000286858	0.012086275	Up	0.41582	0.990541	0.805273	1.88836	1.94296	1.67465	EXL3		GO:0016788	hydrolase activity, acting on ester bonds
TraesCS1A02G137500	51.44445128	68.71989229	34.16901027	0.497221534	-1.008039315	0.005755907	0.108575876	Down	3.52266	4.12525	4.88513	2.56759	1.11586	2.34042	MED32		GO:0006355,GO:0016592,GO:0010150,GO:0009631,GO:0048364	regulation of transcription, DNA-templated|mediator complex|leaf senescence|cold acclimation|root development
TraesCS1A02G144800	16.80157405	23.54581078	10.05733733	0.427139138	-1.227221998	0.038361056	0.348628272	Down	0.219365	0.129995	0.100333	0.030683	0.112932	0.0628611			GO:0005515	protein binding
TraesCS1A02G145100	22.65413085	13.52286865	31.78539304	2.350491886	1.2329627	0.020412117	0.244266671	Up	0.24518	0.0843207	0.105385	0.332753	0.559382	0.445811	CPS1		GO:0005524,GO:0000166,GO:0004817,GO:0006423,GO:0006418,GO:0004812	ATP binding|nucleotide binding|cysteine-tRNA ligase activity|cysteinyl-tRNA aminoacylation|tRNA aminoacylation for protein translation|aminoacyl-tRNA ligase activity	ko00970	Aminoacyl-tRNA biosynthesis
TraesCS1A02G146800	16.81829298	10.27707923	23.35950673	2.272971359	1.184579505	0.048732864	0.3931093	Up	0	0	0.685213	0.438827	0.312064	0.0993396
TraesCS1A02G150400	96.22443711	51.95974252	140.4891317	2.703807311	1.434992341	4.12E-07	5.54E-05	Up	1.41764	0.839031	0.956932	2.89546	2.75559	3.2183	NPF5.2		GO:0016021,GO:0022857,GO:0016020,GO:0055085	integral component of membrane|transmembrane transporter activity|membrane|transmembrane transport
TraesCS1A02G151700	19.22321936	29.1570746	9.289364111	0.318597261	-1.65019423	0.00836807	0.138139799	Down	3.43651	1.76181	1.79199	1.1518	0.562376	0.551879
TraesCS1A02G156100	15.33824965	25.74549173	4.931007571	0.191528972	-2.384365452	0.032761095	0.32058365	Down	1.02783	0.874201	0.152951	0.185183	0	0.251292	LOGL10	Cytokinin riboside 5'-monophosphate phosphoribohydrolase [Source:UniProtKB/TrEMBL;Acc:A0A1D5RPF2]	GO:0016787,GO:0009691	hydrolase activity|cytokinin biosynthetic process
TraesCS1A02G161000	24.28653648	34.95635668	13.61671628	0.389534768	-1.360175994	0.007575216	0.129684966	Down	1.10928	0.64609	1.24571	0.385216	0.404178	0.500472			GO:0016021	integral component of membrane
TraesCS1A02G163500	22.45468226	13.50247385	31.40689066	2.326010107	1.217857366	0.01939674	0.236197635	Up	0.156185	0.130049	0.0830041	0.343466	0.352047	0.355228
TraesCS1A02G166600	70.80839735	124.7957294	16.82106526	0.134788789	-2.891227587	1.31E-16	1.92E-13	Down	4.88517	4.05705	4.42078	0.850579	0.816975	0.181915
TraesCS1A02G171300	337.3182261	459.0427452	215.593707	0.469659328	-1.090313433	0.035868333	0.33625913	Down	13.6239	24.101	10.3865	10.767	7.5162	6.05139	DOF4.1		GO:0005634,GO:0003677,GO:0006355	nucleus|DNA binding|regulation of transcription, DNA-templated
TraesCS1A02G173800	111.6757077	74.38505999	148.9663553	2.002638102	1.001901734	0.000351253	0.014081991	Up	2.74104	1.22271	1.5864	4.54134	4.01614	3.75352	HSR201		GO:0016747	transferase activity, transferring acyl groups other than amino-acyl groups
TraesCS1A02G184900	47.62937461	66.0430454	29.21570383	0.442373662	-1.176662602	0.001432051	0.040927166	Down	2.01699	2.26911	2.74167	1.02684	1.2406	1.08364	SARD4		GO:0009507,GO:0009627,GO:1901672,GO:0062046,GO:0062034	chloroplast|systemic acquired resistance|positive regulation of systemic acquired resistance|dehydropipecolic acid reductase|L-pipecolic acid biosynthetic process
TraesCS1A02G185700	36.05871555	65.3777203	6.739710812	0.103088801	-3.278040477	1.03E-08	2.43E-06	Down	1.99588	3.20279	4.29011	0.137345	0.425045	0.314171	HIPP39		GO:0046872,GO:0030001	metal ion binding|metal ion transport
TraesCS1A02G186100	120.3351653	175.0374615	65.63286919	0.3749647	-1.415173312	9.88E-08	1.67E-05	Down	4.11083	4.27531	5.36802	2.47258	1.59592	2.48639	GSTU6		GO:0005515	protein binding	ko00982,ko00480,ko00980	Drug metabolism - cytochrome P450|Glutathione metabolism|Metabolism of xenobiotics by cytochrome P450
TraesCS1A02G186300	10.66974588	17.20653594	4.132955825	0.240196855	-2.057710831	0.008818203	0.142175959	Down	0.414858	0.56984	0.863298	0.0999093	0.23971	0.117802	GSTU6		GO:0005515	protein binding	ko00982,ko00480,ko00980	Drug metabolism - cytochrome P450|Glutathione metabolism|Metabolism of xenobiotics by cytochrome P450
TraesCS1A02G186800	76.49756772	102.5508212	50.44431423	0.491895761	-1.023575473	0.000947456	0.030123303	Down	4.77535	3.8812	5.53344	2.66603	2.17285	1.76171	GSTU6		GO:0005515	protein binding	ko00982,ko00480,ko00980	Drug metabolism - cytochrome P450|Glutathione metabolism|Metabolism of xenobiotics by cytochrome P450
TraesCS1A02G187000	123.6483043	179.7771062	67.51950244	0.375573419	-1.412833134	5.59E-08	1.03E-05	Down	4.70035	4.31049	6.06358	1.96914	1.80276	2.62464	GSTU17		GO:0005515	protein binding	ko00982,ko00480,ko00980	Drug metabolism - cytochrome P450|Glutathione metabolism|Metabolism of xenobiotics by cytochrome P450
TraesCS1A02G187700	200.8797178	287.4026017	114.3568339	0.397897699	-1.329530539	0.000214559	0.009646588	Down	11.3996	7.60245	6.12425	2.17221	4.96975	1.60226
TraesCS1A02G188100	19.30318941	33.82994347	4.776435352	0.141189575	-2.824294523	0.02777341	0.29249074	Down	0.638687	0.10555	0.990282	0.081126	0.116487	0.0757974	DTX49	Protein DETOXIFICATION [Source:UniProtKB/TrEMBL;Acc:W4ZTW3]	GO:0016021,GO:0016020,GO:0055085,GO:0015238,GO:0015297,GO:0006855	integral component of membrane|membrane|transmembrane transport|GO_0015238|antiporter activity|drug transmembrane transport
TraesCS1A02G198300	165.6369531	109.7834239	221.4904823	2.017522085	1.012584466	0.006404649	0.116843892	Up	2.76061	1.87929	1.40077	5.45472	2.91669	5.1504	DUR3		GO:0016021,GO:0005886,GO:0022857,GO:0016020,GO:0055085,GO:0015204,GO:0071918	integral component of membrane|plasma membrane|transmembrane transporter activity|membrane|transmembrane transport|urea transmembrane transporter activity|urea transmembrane transport
TraesCS1A02G199700	3.952897807	7.580166021	0.325629592	0.042958108	-4.540925727	0.034824076	0.330818081	Down	0.0270937	0	0.0263393	0	0	0
TraesCS1A02G203200	80.31554028	117.1291979	43.5018827	0.371400842	-1.428951009	0.010962454	0.163343045	Down	4.5158	3.50851	7.32618	1.82915	3.11539	1.804	EXLA2		GO:0005576	extracellular region
TraesCS1A02G203600	108.0491484	172.3810561	43.7172408	0.25360815	-1.979326984	0.001233935	0.036653094	Down	3.21496	5.11118	7.33441	0.57654	2.58168	0.931656	Cht8		GO:0005975,GO:0004568,GO:0006032,GO:0016998	carbohydrate metabolic process|chitinase activity|chitin catabolic process|cell wall macromolecule catabolic process	ko00520	Amino sugar and nucleotide sugar metabolism
TraesCS1A02G203700	373.3293241	678.2130496	68.44559863	0.100920498	-3.308708866	2.05E-15	2.65E-12	Down	17.7768	26.9221	27.1083	1.65494	1.86027	3.35395	Cht8		GO:0005975,GO:0004568,GO:0006032,GO:0016998	carbohydrate metabolic process|chitinase activity|chitin catabolic process|cell wall macromolecule catabolic process	ko00520	Amino sugar and nucleotide sugar metabolism
TraesCS1A02G207500	11.62815132	4.598852002	18.65745063	4.056980008	2.020406193	0.011236302	0.165523059	Up	0.120007	0	0.0695858	0.296696	0.188993	0.47142	TIC32				ko00830	Retinol metabolism
TraesCS1A02G210900	251.3632199	459.514458	43.21198177	0.094038351	-3.410606953	7.48E-20	1.88E-16	Down	7.81232	9.04492	11.203	0.364307	1.76643	0.512768	NPF6.3		GO:0016021,GO:0022857,GO:0016020,GO:0055085	integral component of membrane|transmembrane transporter activity|membrane|transmembrane transport
TraesCS1A02G212700	2.798594471	0.356111092	5.241077849	14.71753608	3.879464259	0.048559277	0.392472857	Up	0.0217746	0	0	0.156029	0.0800479	0.0595129	UNE10		GO:0046983	protein dimerization activity
TraesCS1A02G215300	129.6719326	175.0414033	84.30246182	0.481614408	-1.054049543	3.52E-05	0.00232498	Down	5.74123	5.74573	3.75752	2.10377	1.94804	1.60707	BRG1
TraesCS1A02G220800	33.03516179	45.32112259	20.74920099	0.457826281	-1.127127814	0.012886601	0.181674434	Down	1.18434	1.44946	1.93982	1.15484	0.388328	0.673788			GO:0003735,GO:0006412,GO:0005840,GO:0005622	structural constituent of ribosome|translation|ribosome|intracellular
TraesCS1A02G225000	422.8365247	565.0050847	280.6679646	0.496752989	-1.009399447	6.36E-05	0.003751257	Down	3.0583	3.98683	4.62888	2.20437	2.27406	1.80227	AMPD		GO:0032264,GO:0003876,GO:0019239,GO:0009168	IMP salvage|AMP deaminase activity|deaminase activity|purine ribonucleoside monophosphate biosynthetic process	ko00230	Purine metabolism
TraesCS1A02G231200	638.3335156	984.3568419	292.3101893	0.296955511	-1.751681287	3.94E-05	0.002542189	Down	35.4097	66.8599	39.7064	15.4671	14.4722	14.5785	ERF071		GO:0003700,GO:0006351,GO:0005634,GO:0003677,GO:0006355	DNA-binding transcription factor activity|transcription, DNA-templated|nucleus|DNA binding|regulation of transcription, DNA-templated
TraesCS1A02G231700	5.730203332	2.101139899	9.359266766	4.454375823	2.155223286	0.045214239	0.378444985	Up	0.28314	0	0	0.918997	0.178221	0.260567	ATL3		GO:0016021	integral component of membrane
TraesCS1A02G232200	152.1263354	229.418029	74.8346418	0.326193378	-1.616200602	1.03E-05	0.000859608	Down	8.3631	13.3742	13.8124	3.6394	5.86123	3.71754	NHL1
TraesCS1A02G236300	99.33735715	136.3125268	62.36218748	0.457494179	-1.128174709	4.85E-05	0.003012535	Down	0	0	0	0	0	0			GO:0016021	integral component of membrane
TraesCS1A02G237800	26.286316	36.26026226	16.31236973	0.44986905	-1.152422979	0.034137955	0.327501917	Down	0.523714	1.01286	1.38227	0.510676	0.49285	0.31887			GO:0016021	integral component of membrane
TraesCS1A02G238700	320.610817	455.9478893	185.2737446	0.406348508	-1.299210498	5.04E-11	2.28E-08	Down	8.96668	9.95496	10.5537	3.50421	4.61777	3.53581	ncd-2		GO:0003824,GO:0055114,GO:0018580	catalytic activity|oxidation-reduction process|nitronate monooxygenase activity
TraesCS1A02G239400	5.896705442	11.46778129	0.325629592	0.028395169	-5.138210671	0.008399158	0.138505925	Down	0.46701	0.220851	0.0657871	0	0	0.0235435	CYP94A1		GO:0020037,GO:0004497,GO:0005506,GO:0016705,GO:0055114	heme binding|monooxygenase activity|iron ion binding|oxidoreductase activity, acting on paired donors, with incorporation or reduction of molecular oxygen|oxidation-reduction process
TraesCS1A02G241500	32.61785344	49.4623589	15.77334799	0.318895992	-1.648842131	0.000307969	0.012747743	Down	2.0015	1.31443	1.15374	0.838332	0.514674	0.223808			GO:0003682	chromatin binding
TraesCS1A02G245500	130.5600013	198.8086077	62.3113949	0.313424029	-1.673812303	2.79E-07	3.96E-05	Down	1.5416	1.51882	2.23529	0.452789	0.822932	0.888503			GO:0008168	methyltransferase activity
TraesCS1A02G249900	7.740904702	1.699304753	13.78250465	8.11067269	3.019821575	0.002859419	0.067296332	Up	0	0.0663136	0	0.421223	0.361316	0.272052			GO:0016787	hydrolase activity
TraesCS1A02G250000	508.4599759	759.8061414	257.1138103	0.338393962	-1.56322427	5.16E-18	9.06E-15	Down	17.6315	21.1465	20.5235	4.59081	8.45267	8.51562	Cht2		GO:0005975,GO:0008061,GO:0004568,GO:0006032,GO:0016998	carbohydrate metabolic process|chitin binding|chitinase activity|chitin catabolic process|cell wall macromolecule catabolic process	ko00520	Amino sugar and nucleotide sugar metabolism
TraesCS1A02G251900	60.81975781	102.8939589	18.74555669	0.182183258	-2.456537706	5.95E-12	3.56E-09	Down	3.19871	2.7329	3.48701	0.487206	0.853018	0.489568	BG		GO:0004190,GO:0006508	aspartic-type endopeptidase activity|proteolysis
TraesCS1A02G255000	35.04719385	22.07498539	48.01940231	2.175285803	1.121204964	0.040810873	0.360350752	Up	0.179477	0.15309	0.268332	0.253731	0.665744	0.51757			GO:0005515	protein binding
TraesCS1A02G263700	34.81294592	49.07861916	20.54727268	0.418660366	-1.256147747	0.045472212	0.379314079	Down	1.19856	0.882073	2.20813	0.622526	0.58013	0.5408	NAC048		GO:0003677,GO:0006355	DNA binding|regulation of transcription, DNA-templated
TraesCS1A02G263900	19.87086523	33.79756075	5.94416972	0.175875702	-2.507371913	2.73E-05	0.001904251	Down	0.760234	0.470672	0.591093	0.151717	0.157058	0.0388648	PME41	Pectinesterase [Source:UniProtKB/TrEMBL;Acc:A0A1D5RYA3]	GO:0005618,GO:0004857,GO:0042545,GO:0030599,GO:0045330,GO:0045490	cell wall|enzyme inhibitor activity|cell wall modification|pectinesterase activity|aspartyl esterase activity|pectin catabolic process	ko00040,ko00500	Pentose and glucuronate interconversions|Starch and sucrose metabolism
TraesCS1A02G265700	503.6086169	751.7096839	255.5075499	0.3399019	-1.556809668	0.000211768	0.009559831	Down	44.6246	55.2019	75.0047	11.7747	25.3734	21.9699			GO:0005576,GO:0004867	extracellular region|serine-type endopeptidase inhibitor activity
TraesCS1A02G265800	430.1983322	685.8692411	174.5274233	0.254461657	-1.974479814	6.28E-09	1.57E-06	Down	51.6824	39.7966	64.5521	11.4421	17.219	12.2744			GO:0005576,GO:0004867,GO:0010951	extracellular region|serine-type endopeptidase inhibitor activity|negative regulation of endopeptidase activity
TraesCS1A02G265900	186.3760429	289.8547675	82.89731817	0.285996049	-1.805932881	0.001564429	0.043691923	Down	22.0803	15.24	33.488	6.20025	5.83154	7.50108			GO:0005576,GO:0004867	extracellular region|serine-type endopeptidase inhibitor activity
TraesCS1A02G266000	35.55917614	68.30519239	2.813159893	0.041185154	-4.601731794	0.045575834	0.379811645	Down	0.782827	0.282084	3.7386	0.085334	0.0737623	0.0484659	OsI_21081		GO:0006629,GO:0008970	lipid metabolic process|phospholipase A1 activity
TraesCS1A02G274400	444.267218	594.7780214	293.7564147	0.493892518	-1.017730981	0.001848925	0.049171409	Down	10.1427	9.7579	14.8459	4.53249	7.84961	4.64731	ACT7		GO:0005524,GO:0005737,GO:0005856,GO:0000166	ATP binding|cytoplasm|cytoskeleton|nucleotide binding
TraesCS1A02G275800	6.624804474	11.53507317	1.714535773	0.148636749	-2.750137245	0.034521583	0.329555422	Down	0.407246	0.943785	0.176543	0	0.220885	0	DIVARICATA		GO:0003677	DNA binding
TraesCS1A02G276300	525.6574461	712.2080264	339.1068659	0.476134575	-1.0705587	0.004561547	0.092764636	Down	18.7978	17.4115	24.177	11.6627	7.74658	13.8271	FDX6	Ferredoxin [Source:UniProtKB/TrEMBL;Acc:A0A1D5RSP6]	GO:0046872,GO:0009055,GO:0051537,GO:0009507,GO:0051536,GO:0022900	metal ion binding|electron transfer activity|2 iron, 2 sulfur cluster binding|chloroplast|iron-sulfur cluster binding|electron transport chain	ko00195	Photosynthesis
TraesCS1A02G276600	57.3303924	89.40618702	25.25459779	0.282470359	-1.823828606	0.005444658	0.104222177	Down	0.570006	1.62403	1.26066	0.313948	0.3637	0.352844	TGAL5		GO:0003700,GO:0006351,GO:0043565,GO:0006355	DNA-binding transcription factor activity|transcription, DNA-templated|sequence-specific DNA binding|regulation of transcription, DNA-templated	ko04075	Plant hormone signal transduction
TraesCS1A02G278500	40.93427786	55.67517503	26.19338069	0.470467864	-1.087831913	0.006717916	0.120661717	Down	0	0	0	0	0	0
TraesCS1A02G278900	215.1516988	137.380055	292.9233426	2.132211568	1.092350596	5.03E-07	6.57E-05	Up	3.12093	3.08899	2.00043	6.1576	5.73417	5.22634	DIVARICATA		GO:0005634,GO:0003677	nucleus|DNA binding
TraesCS1A02G281000	26.74708312	44.52516272	8.969003521	0.201436738	-2.311601272	0.015728016	0.207099097	Down	0.363265	0.356987	1.11767	0.0855218	0.104703	0.0242708
TraesCS1A02G283900	28.28775893	18.43393769	38.14158016	2.069095643	1.049000335	0.04169255	0.364432313	Up	0.238883	0.422715	0.191969	0.394316	0.929777	0.336869	LAC13	Laccase [Source:UniProtKB/TrEMBL;Acc:A0A341NQN8]	GO:0005507,GO:0016491,GO:0055114,GO:0048046,GO:0046274,GO:0052716	copper ion binding|oxidoreductase activity|oxidation-reduction process|apoplast|lignin catabolic process|hydroquinone:oxygen oxidoreductase activity
TraesCS1A02G285700	37.96559838	54.91229434	21.01890243	0.38277225	-1.385441855	0.000701491	0.024171579	Down	0.0432785	0.0828996	0.136673	0.0116501	0.106756	0.0794723	RBOHB		GO:0016491,GO:0004601,GO:0005509,GO:0016020,GO:0055114,GO:0050664	oxidoreductase activity|peroxidase activity|calcium ion binding|membrane|oxidation-reduction process|oxidoreductase activity, acting on NAD(P)H, oxygen as acceptor
TraesCS1A02G289800	29.74942058	46.14391322	13.35492793	0.289419059	-1.788768166	0.021855394	0.253953799	Down	39.2789	0	0	0	0	0
TraesCS1A02G290400	11.08919826	19.83765878	2.340737739	0.117994657	-3.083206564	0.000155387	0.007511908	Down	1.2443	1.54142	1.34819	0.0647927	0.450386	0	UCC1		GO:0009055	electron transfer activity
TraesCS1A02G301100	6.778408152	2.462185449	11.09463086	4.506009433	2.171850334	0.031896576	0.315062288	Up	0.13604	0	0.0965467	0.251858	0.231748	0.589565	WRKY70		GO:0003700,GO:0043565,GO:0005634,GO:0006355,GO:0003677	DNA-binding transcription factor activity|sequence-specific DNA binding|nucleus|regulation of transcription, DNA-templated|DNA binding
TraesCS1A02G303200	81.16357548	52.11815402	110.2089969	2.114599011	1.080384113	0.000246185	0.010697274	Up	2.67106	2.27753	2.35444	6.58	5.38625	4.49806			GO:0016021	integral component of membrane
TraesCS1A02G303600	106.0249041	152.119901	59.92990719	0.393964937	-1.34386086	0.002321465	0.057858747	Down	7.78998	5.64582	4.85102	2.38625	2.20921	3.67146	At2g38640
TraesCS1A02G304600	17.87805317	9.844980367	25.91112597	2.631912407	1.396111475	0.021999142	0.254938176	Up	0.0589608	0.683845	0.62693	0.712097	1.09772	1.52511	PER2	Peroxidase [Source:UniProtKB/TrEMBL;Acc:A0A1D5S058]	GO:0046872,GO:0004601,GO:0020037,GO:0006979,GO:0005576,GO:0042744,GO:0055114	metal ion binding|peroxidase activity|heme binding|response to oxidative stress|extracellular region|hydrogen peroxide catabolic process|oxidation-reduction process	ko00940	Phenylpropanoid biosynthesis
TraesCS1A02G305500	30.24198333	19.78667178	40.69729487	2.056803454	1.040403938	0.025687872	0.279705014	Up	0.131617	0.24493	0.294583	0.386771	0.406562	0.342539	MYR1		GO:0005634,GO:0003677	nucleus|DNA binding
TraesCS1A02G308200	9.444130675	18.88826135	0	0	#NAME?	0.006603136	0.119316917	Down	0.22477	1.02671	0	0	0	0	At2g24580		GO:0016491,GO:0055114	oxidoreductase activity|oxidation-reduction process	ko00260,ko00310,ko04146	Glycine, serine and threonine metabolism|Lysine degradation|Peroxisome
TraesCS1A02G308900	234.9757629	320.8803508	149.0711751	0.464569347	-1.106034129	2.84E-05	0.001960688	Down	4.20444	5.13577	6.99589	2.58838	2.47002	2.99836	KINB1		GO:0005515	protein binding	ko04152,ko04068	AMPK signaling pathway|FoxO signaling pathway
TraesCS1A02G309900	9.843186885	15.10605301	4.580320759	0.303210955	-1.721606216	0.037487985	0.344230929	Down	0.332414	0.417432	0.195234	0.171858	0.0516367	0.124647	UGT87A2		GO:0016758	transferase activity, transferring hexosyl groups
TraesCS1A02G310200	38.07314115	22.40609571	53.74018659	2.398462779	1.262110051	0.001841992	0.049003784	Up	0.493312	0.408354	0.488309	1.39826	0.91957	1.16449	UGT87A2	Glycosyltransferase [Source:UniProtKB/TrEMBL;Acc:A0A1D6RD06]	GO:0016758	transferase activity, transferring hexosyl groups
TraesCS1A02G311100	35.5797408	53.99367668	17.16580492	0.317922505	-1.653252952	0.023907625	0.267986033	Down	0.475616	1.83841	1.2817	0.303633	0.322449	0.490054	At1g48100		GO:0005975,GO:0005576,GO:0004650,GO:0071555	carbohydrate metabolic process|extracellular region|polygalacturonase activity|cell wall organization
TraesCS1A02G312800	18.55030661	27.07783102	10.0227822	0.370147158	-1.433829142	0.011154043	0.16480613	Down	0.910332	1.37999	0.437777	0.182116	0.596073	0.578706
TraesCS1A02G318200	205.6179268	123.6556392	287.5802143	2.325653858	1.217636387	0.00164946	0.045170013	Up	6.70404	3.89765	2.97993	11.9454	6.57489	11.1296	PRX74	Peroxidase [Source:UniProtKB/TrEMBL;Acc:A0A341NQ29]	GO:0004601,GO:0020037,GO:0006979,GO:0042744,GO:0055114	peroxidase activity|heme binding|response to oxidative stress|hydrogen peroxide catabolic process|oxidation-reduction process	ko00940	Phenylpropanoid biosynthesis
TraesCS1A02G318300	177.5712744	104.1502638	250.9922851	2.409905419	1.268976526	0.010769097	0.161580108	Up	5.77595	3.832	2.91719	8.65236	7.36773	12.334	PRX74	Peroxidase [Source:UniProtKB/TrEMBL;Acc:A0A341P1K1]	GO:0004601,GO:0020037,GO:0006979,GO:0042744,GO:0055114	peroxidase activity|heme binding|response to oxidative stress|hydrogen peroxide catabolic process|oxidation-reduction process	ko00940	Phenylpropanoid biosynthesis
TraesCS1A02G318500	175.2564339	116.108083	234.4047849	2.018849841	1.013533609	0.003686564	0.079837161	Up	5.36161	4.20129	2.89585	10.6689	4.78571	8.36069	PRX74	Peroxidase [Source:UniProtKB/TrEMBL;Acc:A0A1D5S0G0]	GO:0046872,GO:0004601,GO:0020037,GO:0006979,GO:0005576,GO:0042744,GO:0055114	metal ion binding|peroxidase activity|heme binding|response to oxidative stress|extracellular region|hydrogen peroxide catabolic process|oxidation-reduction process	ko00940	Phenylpropanoid biosynthesis
TraesCS1A02G318600	306.2048785	170.09462	442.3151369	2.60040639	1.378737105	4.35E-06	0.000422975	Up	8.2803	6.05681	3.95492	16.7307	11.2607	17.1955	PRX74	Peroxidase [Source:UniProtKB/TrEMBL;Acc:A0A341NQ35]	GO:0004601,GO:0020037,GO:0006979,GO:0042744,GO:0055114	peroxidase activity|heme binding|response to oxidative stress|hydrogen peroxide catabolic process|oxidation-reduction process	ko00940	Phenylpropanoid biosynthesis
TraesCS1A02G318900	500.9881021	300.4866143	701.4895899	2.334511944	1.22312097	2.90E-05	0.001986537	Up	9.13818	12.3323	10.3478	24.441	17.3391	29.3917	PRX74	Peroxidase [Source:UniProtKB/TrEMBL;Acc:A0A341NQX7]	GO:0004601,GO:0020037,GO:0006979,GO:0042744,GO:0055114	peroxidase activity|heme binding|response to oxidative stress|hydrogen peroxide catabolic process|oxidation-reduction process	ko00940	Phenylpropanoid biosynthesis
TraesCS1A02G319600	104.0359152	154.799837	53.27199333	0.344134686	-1.538954783	3.03E-05	0.002060218	Down	5.34327	8.66905	5.81655	3.14069	2.11669	2.02692	HSP22.3
TraesCS1A02G322600	2.637773766	5.275547532	0	0	#NAME?	0.029364455	0.30222101	Down	0.340965	0.0326696	0.129304	0	0	0	EXL3		GO:0016788	hydrolase activity, acting on ester bonds
TraesCS1A02G324000	66.52035795	118.942872	14.09784393	0.118526177	-3.076722372	1.03E-17	1.66E-14	Down	2.77744	3.62193	2.8404	0.280032	0.571561	0.212325	At1g04770		GO:0009658,GO:0010438,GO:0010439,GO:0005515	chloroplast organization|cellular response to sulfur starvation|regulation of glucosinolate biosynthetic process|protein binding
TraesCS1A02G328800	8.02505426	14.12916784	1.920940678	0.135955684	-2.878791627	0.009277788	0.146887418	Down	0.447879	0.809396	0	0.0559527	0.0669841	0	ERF1B		GO:0003700,GO:0003677,GO:0006355	DNA-binding transcription factor activity|DNA binding|regulation of transcription, DNA-templated	ko04075	Plant hormone signal transduction
TraesCS1A02G331600	27.96176885	17.24239108	38.68114662	2.243374857	1.165670708	0.012494055	0.178045442	Up	1.97503	1.75776	1.28165	4.34316	4.1022	2.86265	SRG1		GO:0016491,GO:0055114	oxidoreductase activity|oxidation-reduction process
TraesCS1A02G333600	51.65071395	73.18321455	30.11821336	0.411545373	-1.280876597	0.000401778	0.015620811	Down	2.30086	2.54267	1.74743	0.965524	0.769602	0.785206	RAC2		GO:0005622,GO:0005525,GO:0003924,GO:0007264,GO:0000166	intracellular|GTP binding|GTPase activity|small GTPase mediated signal transduction|nucleotide binding	ko04145,ko04520,ko04015,ko04071,ko04014,ko04151,ko04510,ko04013,ko04310,ko04024,ko04010,ko04810,ko04370	Phagosome|Adherens junction|Rap1 signaling pathway|Sphingolipid signaling pathway|Ras signaling pathway|PI3K-Akt signaling pathway|Focal adhesion|MAPK signaling pathway - fly|Wnt signaling pathway|cAMP signaling pathway|MAPK signaling pathway|Regulation of actin cytoskeleton|VEGF signaling pathway
TraesCS1A02G334000	6.15956892	1.399115114	10.92002273	7.804949444	2.964389287	0.007715066	0.130775914	Up	0.0958468	0.030915	0	0.515397	0.0954375	0.223997
TraesCS1A02G338400	29.46415988	43.01767713	15.91064264	0.369862896	-1.434937516	0.008084537	0.134920479	Down	1.92489	1.84531	2.96625	1.56493	0.249468	1.07678	HB1		GO:0046872,GO:0020037,GO:0019825,GO:0005344	metal ion binding|heme binding|oxygen binding|oxygen carrier activity
TraesCS1A02G339700	7.064653666	12.14875431	1.980553022	0.163025193	-2.616833163	0.009289175	0.146948165	Down	0.280178	0.118867	0.33897	0.0189826	0.0937896	0.0224751
TraesCS1A02G343700	92.21960811	157.8210172	26.61819906	0.168660674	-2.567804474	4.99E-08	9.32E-06	Down	3.55206	2.67621	4.80584	0.963532	0.547553	0.473833
TraesCS1A02G345400	92.56128392	53.62154971	131.5010181	2.452391228	1.294189149	5.60E-06	0.000519633	Up	0.429363	0.235412	0.593614	0.747379	1.04669	0.748206	At2g19230		GO:0016021,GO:0005524,GO:0004672,GO:0006468,GO:0005515	integral component of membrane|ATP binding|protein kinase activity|protein phosphorylation|protein binding
TraesCS1A02G347000	44.83807073	75.96170695	13.7144345	0.180544054	-2.469577189	1.88E-07	2.86E-05	Down	2.09633	1.88617	1.25347	0.0887526	0.325802	0.613396
TraesCS1A02G349000	17.22155768	24.72617454	9.716940828	0.392981972	-1.347464965	0.025249164	0.276861718	Down	0.693424	0.782691	1.03896	0.29932	0.256109	0.23904	SPAPB2B4.07
TraesCS1A02G351600	83.01781979	133.9210662	32.11457339	0.239802253	-2.060082882	4.69E-11	2.15E-08	Down	3.28732	2.01417	3.61381	0.376907	0.868601	0.640515	CYP94B1		GO:0020037,GO:0005506,GO:0016705,GO:0055114	heme binding|iron ion binding|oxidoreductase activity, acting on paired donors, with incorporation or reduction of molecular oxygen|oxidation-reduction process
TraesCS1A02G352500	2.541391201	5.082782403	0	0	#NAME?	0.019802485	0.239627326	Down	0	0.208649	0.219965	0	0	0
TraesCS1A02G354800	27.68602798	38.59002243	16.78203354	0.434880119	-1.201310339	0.01722279	0.21940852	Down	8.75798	10.6413	5.51318	9.1501	2.30731	2.17579
TraesCS1A02G355700	60.34063831	83.6186658	37.06261083	0.443233702	-1.173860511	0.003234444	0.073154709	Down	4.88867	3.43174	6.19111	2.21518	1.4868	2.22445	AGP31
TraesCS1A02G356000	125.831535	187.0840937	64.57897625	0.345186889	-1.534550427	5.83E-09	1.47E-06	Down	9.76673	11.0567	8.91735	4.84896	3.12391	2.63989
TraesCS1A02G357200	262.7360373	380.1878929	145.2841817	0.382137844	-1.387834956	5.57E-05	0.003373153	Down	4.81421	3.2338	5.84787	2.22313	1.61189	2.16817	G6PGH2	6-phosphogluconate dehydrogenase, decarboxylating [Source:UniProtKB/TrEMBL;Acc:A0A341NU59]	GO:0016491,GO:0055114,GO:0050661,GO:0004616,GO:0006098	oxidoreductase activity|oxidation-reduction process|NADP binding|phosphogluconate dehydrogenase (decarboxylating) activity|pentose-phosphate shunt	ko01200,ko00480,ko00030	Carbon metabolism|Glutathione metabolism|Pentose phosphate pathway
TraesCS1A02G358100	9.951733471	17.6914518	2.212015146	0.125032992	-2.999619274	0.002680251	0.06425464	Down	0.541132	1.0355	0.285591	0.0610634	0.0352708	0.138844	WRKY51		GO:0003700,GO:0043565,GO:0005634,GO:0006355	DNA-binding transcription factor activity|sequence-specific DNA binding|nucleus|regulation of transcription, DNA-templated
TraesCS1A02G358400	50.3276346	74.80375556	25.85151363	0.34559112	-1.532861949	0.001497063	0.042321167	Down	2.99197	4.55023	1.95815	0.831067	1.04622	1.16658	WRKY50		GO:0003700,GO:0043565,GO:0005634,GO:0006355	DNA-binding transcription factor activity|sequence-specific DNA binding|nucleus|regulation of transcription, DNA-templated
TraesCS1A02G362500	16.68243023	10.10386435	23.26099611	2.302188084	1.203005703	0.0412993	0.362657628	Up	0.455796	0.07294	0.267933	1.04824	0.655009	0.553647	LOGL7	Cytokinin riboside 5'-monophosphate phosphoribohydrolase [Source:UniProtKB/TrEMBL;Acc:W4ZLN3]	GO:0016787,GO:0009691	hydrolase activity|cytokinin biosynthetic process
TraesCS1A02G367700	187.5653347	109.4376583	265.6930112	2.427802415	1.279651014	4.21E-07	5.63E-05	Up	9.72611	5.63868	10.2075	16.8361	16.2175	21.9625
TraesCS1A02G370300	97.63274125	55.62663553	139.638847	2.510287485	1.327852595	0.036239834	0.338476475	Up	0.262664	0.281455	0.60538	1.19937	0.519945	1.58223	At1g51860		GO:0016021,GO:0005524,GO:0004672,GO:0006468,GO:0005515	integral component of membrane|ATP binding|protein kinase activity|protein phosphorylation|protein binding
TraesCS1A02G374700	3.251310399	6.502620799	0	0	#NAME?	0.005196942	0.101225132	Down	0.191716	0.224784	0.022005	0	0	0	LRK10L-1.2		GO:0016021,GO:0005524,GO:0004672,GO:0030247,GO:0006468	integral component of membrane|ATP binding|protein kinase activity|polysaccharide binding|protein phosphorylation
TraesCS1A02G374800	117.6149424	160.4320117	74.79787304	0.466227857	-1.100892887	0.004210231	0.087815003	Down	0.553067	0.89971	0.752667	0.44122	0.384782	0.248911	BTS		GO:0008270	zinc ion binding
TraesCS1A02G376500	4.330101483	7.631481501	1.028721464	0.134799706	-2.891110743	0.030979012	0.310403425	Down	0.113645	0.054025	0.0292302	0	0.0277728	0			GO:0010099	regulation of photomorphogenesis
TraesCS1A02G377000	2.690768777	5.098242743	0.283294811	0.055567148	-4.169623985	0.048136182	0.390872836	Down	0	0	0	0	0	0
TraesCS1A02G377300	2.895199307	5.790398614	0	0	#NAME?	0.009484269	0.149003459	Down	0	0	0	0	0	0
TraesCS1A02G377400	24.62824685	34.85226368	14.40423002	0.413293959	-1.27475982	0.017230886	0.219439742	Down	1.02066	1.60468	1.11107	0.938951	0.184666	0.42748
TraesCS1A02G377900	75.90255189	120.6278427	31.17726104	0.258458249	-1.951996845	2.85E-08	5.70E-06	Down	4.82325	4.87048	2.78532	0.920426	1.09495	1.30753	pvg3	Hexosyltransferase [Source:UniProtKB/TrEMBL;Acc:A0A1D5RTT1]	GO:0016021,GO:0006486,GO:0016020,GO:0000139,GO:0008378	integral component of membrane|protein glycosylation|membrane|Golgi membrane|galactosyltransferase activity
TraesCS1A02G380900	242.5260295	383.4511378	101.6009212	0.264964454	-1.916129268	5.02E-19	1.03E-15	Down	3.77697	4.51192	4.44194	0.947662	1.54423	1.30837	DTX14	Protein DETOXIFICATION [Source:UniProtKB/TrEMBL;Acc:A0A1D5RWF9]	GO:0016021,GO:0016020,GO:0055085,GO:0015238,GO:0015297,GO:0006855	integral component of membrane|membrane|transmembrane transport|GO_0015238|antiporter activity|drug transmembrane transport
TraesCS1A02G383800	67.4844367	95.47318986	39.49568353	0.413683502	-1.273400672	8.65E-05	0.004763688	Down	5.87519	6.41998	4.54074	3.01346	2.84984	1.56015	Os11g0649700	CASP-like protein [Source:UniProtKB/TrEMBL;Acc:A0A1D5RZN3]	GO:0016021,GO:0005886	integral component of membrane|plasma membrane
TraesCS1A02G384000	21.98822447	13.25261424	30.7238347	2.318322569	1.213081316	0.023025086	0.26152514	Up	0.042335	0.0747654	0.0825768	0.224355	0.480907	0.214517			GO:0016491,GO:0055114	oxidoreductase activity|oxidation-reduction process
TraesCS1A02G384300	33.96100988	62.17041388	5.751605882	0.092513553	-3.434191457	2.29E-06	0.000244051	Down	0.744132	1.43105	0.487656	0.0451979	0.0172157	0.224814	Os07g0190000		GO:0003824,GO:0008661,GO:0016114	catalytic activity|1-deoxy-D-xylulose-5-phosphate synthase activity|terpenoid biosynthetic process	ko00730,ko00900	Thiamine metabolism|Terpenoid backbone biosynthesis
TraesCS1A02G389300	134.6481362	225.9111038	43.38516867	0.192045313	-2.38048134	2.55E-19	5.67E-16	Down	4.12637	4.23439	3.49425	0.72685	0.932444	0.517246	Os05g0212300	Endoglucanase [Source:UniProtKB/TrEMBL;Acc:A0A1D6RDC6]	GO:0004553,GO:0005975,GO:0030246,GO:0003824,GO:0030245,GO:0008810	hydrolase activity, hydrolyzing O-glycosyl compounds|carbohydrate metabolic process|carbohydrate binding|catalytic activity|cellulose catabolic process|cellulase activity
TraesCS1A02G393000	122.1331159	220.6085298	23.65770189	0.107238382	-3.221106732	1.10E-07	1.83E-05	Down	9.69225	18.8644	12.0758	0.844937	0	0
TraesCS1A02G393100	47.96670267	90.25525288	5.678152472	0.062912155	-3.990517405	1.36E-07	2.20E-05	Down	3.95713	8.9465	5.89475	0.500224	0.67807	0.0720886
TraesCS1A02G393200	21.99055743	41.26212244	2.718992425	0.065895603	-3.923673995	8.30E-05	0.004617413	Down	1.58688	0.693131	0.384678	0	0	0
TraesCS1A02G393300	2.569351928	5.138703855	0	0	#NAME?	0.016917058	0.217185913	Down	1.4692	2.47849	0	0	0	0
TraesCS1A02G393400	2.541391201	5.082782403	0	0	#NAME?	0.019802485	0.239627326	Down	0	0.398318	0.217445	0	0	0
TraesCS1A02G394200	67.85737806	111.4793819	24.23537423	0.217397817	-2.201590643	0.002012365	0.052177354	Down	4.08047	11.32	6.85699	1.56279	1.51954	1.18213
TraesCS1A02G394700	6.156378621	12.31275724	0	0	#NAME?	3.58E-05	0.002357732	Down	1.26735	4.24221	3.6231	0	0	0
TraesCS1A02G397200	25.39355103	14.25548564	36.53161643	2.562635701	1.357628403	0.027164379	0.288368323	Up	0.877169	0	0.748673	0.411575	0.874681	0.725031	GRXS5		GO:0009055,GO:0015035,GO:0045454,GO:0005623	electron transfer activity|protein disulfide oxidoreductase activity|cell redox homeostasis|cell
TraesCS1A02G397500	119.2302816	76.48971898	161.9708441	2.117550519	1.082396389	3.54E-05	0.002336319	Up	4.24141	5.20583	4.8665	9.71011	9.26571	7.92071	MUB1		GO:0003735,GO:0006412,GO:0005840,GO:0005515	structural constituent of ribosome|translation|ribosome|protein binding	ko03010	Ribosome
TraesCS1A02G406800	73.05837471	40.95892977	105.1578197	2.567396664	1.36030621	0.010351215	0.157653227	Up	2.08061	0.722057	2.31759	5.25639	2.06574	5.70164	EXPA31	Expansin [Source:UniProtKB/TrEMBL;Acc:W4ZT13]	GO:0016020,GO:0005576,GO:0005618,GO:0009664,GO:0071555	membrane|extracellular region|cell wall|plant-type cell wall organization|cell wall organization
TraesCS1A02G407800	143.5176444	72.78998914	214.2452996	2.943334682	1.557451598	0.001083797	0.033339958	Up	3.45016	0.33901	0.997289	3.76729	4.97077	4.9635	PLP2	Patatin [Source:UniProtKB/TrEMBL;Acc:W4ZQZ0]	GO:0016787,GO:0006629,GO:0016042	hydrolase activity|lipid metabolic process|lipid catabolic process
TraesCS1A02G407900	56.56664058	30.73264996	82.40063121	2.681208139	1.422883218	0.017340218	0.220218786	Up	1.72912	0.173841	0.279033	1.31444	1.42469	1.65094	PLP2	Patatin [Source:UniProtKB/TrEMBL;Acc:W4ZTD0]	GO:0016787,GO:0006629,GO:0016042	hydrolase activity|lipid metabolic process|lipid catabolic process
TraesCS1A02G412200	49.79016482	78.6798595	20.90047015	0.265639393	-1.912458986	1.76E-06	0.000192484	Down	1.24454	2.10162	1.19796	0.395336	0.368218	0.334208			GO:0005515	protein binding
TraesCS1A02G420700	144.1640376	87.13762652	201.1904486	2.30888144	1.207194093	2.13E-05	0.001566847	Up	3.98091	1.22601	2.65943	6.2983	6.81675	7.50349
TraesCS1A02G421100	11.05811875	16.84483342	5.271404071	0.312938925	-1.676046973	0.047708279	0.389387603	Down	0	0	0	1.15087	0	5.33064
TraesCS1A02G421200	83.3389907	121.3660583	45.31192306	0.373349219	-1.421402383	3.21E-05	0.002165134	Down	2.45557	2.74212	3.57191	1.3207	0.998811	1.11078	SCPL50	Carboxypeptidase [Source:UniProtKB/TrEMBL;Acc:A0A1D5S077]	GO:0004185,GO:0006508	serine-type carboxypeptidase activity|proteolysis
TraesCS1A02G422900	2563.665729	3852.38111	1274.950349	0.330951251	-1.59530937	0.006934256	0.123316687	Down	40.858	89.5677	44.485	13.6103	25.2109	15.7946	At5g56590		GO:0004553,GO:0005975	hydrolase activity, hydrolyzing O-glycosyl compounds|carbohydrate metabolic process
TraesCS1A02G423800	404.1957394	590.1102826	218.2811961	0.369898988	-1.434796743	4.82E-08	9.06E-06	Down	39.0222	28.2032	40.0012	10.7416	11.8632	14.5081	LEA14-A		GO:0009269	response to desiccation
TraesCS1A02G423900	6.232037903	12.46407581	0	0	#NAME?	0.000124533	0.006339702	Down	0.110975	0.120264	0.371237	0	0	0	SLAH2		GO:0016021,GO:0055085	integral component of membrane|transmembrane transport
TraesCS1A02G424500	32.59980803	47.06549442	18.13412163	0.385295467	-1.375962884	0.014477239	0.196473932	Down	0.627486	0.752511	1.1471	0.199632	0.561125	0.314606	SLAH2		GO:0016021,GO:0055085	integral component of membrane|transmembrane transport
TraesCS1A02G429500	58.12252209	32.0592964	84.18574778	2.625938721	1.39283325	5.39E-05	0.003281039	Up	0.489508	0.54763	0.604652	2.16583	1.06677	1.32326	At3g02645		GO:0016021	integral component of membrane
TraesCS1A02G437300	30.3673804	40.76963706	19.96512375	0.489705702	-1.0300131	0.021365077	0.25102143	Down	1.24121	1.61581	0.746238	0.590786	0.768047	0.340799	HSP15.7		GO:0016021	integral component of membrane
TraesCS1B02G006900	26.06989797	15.07019787	37.06959808	2.459795046	1.298538113	0.008984302	0.143793219	Up	0.0430944	0.0558444	0.0388596	0.104512	0.129528	0.146985	RGA4		GO:0043531	ADP binding
TraesCS1B02G013700	9.13598727	0.712222185	17.55975236	24.65487981	4.623801315	0.000294118	0.012318724	Up	0	0	0	0	5.92219	2.18498
TraesCS1B02G014100	41.66297812	25.83529741	57.49065882	2.225275673	1.153984072	0.003320612	0.074496709	Up	0.203956	0.204253	0.291007	0.606274	0.531144	0.565453	RGA4		GO:0043531,GO:0005515	ADP binding|protein binding
TraesCS1B02G015800	10.68650817	2.085679558	19.28733679	9.247507228	3.209064523	0.031303393	0.311974427	Up	0.0968919	0.0834394	0.442759	0.271544	2.21953	1.79566		Dirigent protein [Source:UniProtKB/TrEMBL;Acc:A0A1D5SJJ4]	GO:0048046	apoplast
TraesCS1B02G018700	78.10556383	49.52880623	106.6823214	2.153944937	1.10698137	0.000949275	0.030156461	Up	1.86167	1.09824	0.800128	2.82342	2.05895	2.55419	OPR5		GO:0016491,GO:0003824,GO:0010181,GO:0055114	oxidoreductase activity|catalytic activity|FMN binding|oxidation-reduction process	ko00592	alpha-Linolenic acid metabolism
TraesCS1B02G020200	90.30433778	25.75320216	154.8554734	6.013057035	2.588098643	0.000178453	0.00836929	Up	0.491068	0.167991	0.238041	1.18933	2.19311	1.21495	WAK2		GO:0016021,GO:0005524,GO:0004672,GO:0005509,GO:0004674,GO:0030247,GO:0006468	integral component of membrane|ATP binding|protein kinase activity|calcium ion binding|protein serine/threonine kinase activity|polysaccharide binding|protein phosphorylation
TraesCS1B02G020400	52.14379282	32.76292413	71.52466151	2.183097615	1.12637664	0.001490487	0.042203135	Up	0.231731	0.0309273	0.218744	0.283295	0.399855	0.357926	RPM1		GO:0043531	ADP binding
TraesCS1B02G021700	103.9097672	66.36344226	141.4560921	2.13153639	1.091893685	0.001298724	0.03812961	Up	1.5353	1.00353	1.07217	1.81534	2.28625	2.83972	At3g47200		GO:0016021	integral component of membrane
TraesCS1B02G021900	56.79692131	37.59424397	75.99959865	2.021575396	1.015480011	0.003537793	0.077649863	Up	0.207354	0.345423	0.306739	0.560398	0.45666	0.726925	RPM1		GO:0043531	ADP binding
TraesCS1B02G032200	21.07499766	7.264844525	34.8851508	4.801912922	2.263609242	7.07E-05	0.004063375	Up	0.0427075	0.0302887	0.0826383	0.283355	0.240674	0.293147			GO:0016021	integral component of membrane
TraesCS1B02G036000	26.5074575	5.815070901	47.1998441	8.116813175	3.020913407	0.003326579	0.074587527	Up	0.057782	0.297575	0.485655	0.719648	3.01348	3.09423		Dirigent protein [Source:UniProtKB/TrEMBL;Acc:A0A1D5SL09]	GO:0048046	apoplast
TraesCS1B02G038100	20.37023384	11.32534619	29.41512149	2.597282325	1.377002844	0.012657537	0.179435846	Up	0.167708	0.272872	0.286462	0.705457	0.49102	0.732056			GO:0016021,GO:0009535,GO:0009773,GO:0016730	integral component of membrane|chloroplast thylakoid membrane|photosynthetic electron transport in photosystem I|oxidoreductase activity, acting on iron-sulfur proteins as donors
TraesCS1B02G039600	97.59142769	56.75037419	138.4324812	2.439322791	1.28648068	3.60E-06	0.000361113	Up	0.746691	0.230312	0.574521	1.304	1.03539	1.30267	At1g51860		GO:0005524,GO:0004672,GO:0006468,GO:0005515	ATP binding|protein kinase activity|protein phosphorylation|protein binding
TraesCS1B02G039800	4.078690122	0.356111092	7.801269153	21.90684121	4.453309569	0.008773728	0.141854101	Up	0.0102474	0	0	0.0324584	0.066046	0.0988945	At1g51880		GO:0005524,GO:0004672,GO:0006468,GO:0005515	ATP binding|protein kinase activity|protein phosphorylation|protein binding
TraesCS1B02G042300	220.8646639	353.0418483	88.68747956	0.251209538	-1.993036853	3.02E-08	6.00E-06	Down	0.800177	0.143736	0.458874	0.36758	0	0	OEP16
TraesCS1B02G045300	14.97769083	23.30205865	6.653323001	0.285525116	-1.808310438	0.005451163	0.104295243	Down	0.781583	1.15273	1.09675	0.237554	0.18699	0.513169	CRRSP55
TraesCS1B02G045800	29.32174279	15.5476923	43.09579327	2.771845007	1.470846589	0.013396157	0.186290459	Up	0.105451	0.0581494	0.115822	0.261661	0.175373	0.423582	RGA5		GO:0043531	ADP binding
TraesCS1B02G048200	23.20193844	38.04128711	8.362589772	0.219829307	-2.185544362	0.004119805	0.086532597	Down	0.727858	0.454983	0.243886	0.142732	0.0902695	0.0872705	PAL	Phenylalanine ammonia-lyase [Source:UniProtKB/TrEMBL;Acc:A0A1D5SL02]	GO:0005737,GO:0003824,GO:0006559,GO:0016841,GO:0045548,GO:0009800	cytoplasm|catalytic activity|L-phenylalanine catabolic process|ammonia-lyase activity|phenylalanine ammonia-lyase activity|cinnamic acid biosynthetic process	ko00940,ko00360	Phenylpropanoid biosynthesis|Phenylalanine metabolism
TraesCS1B02G048300	50.676907	74.78971059	26.56410341	0.355183931	-1.493361781	0.02157326	0.252069583	Down	1.37017	0.794518	0.510337	0.243485	0.444717	0.311498	PAL	Phenylalanine ammonia-lyase [Source:UniProtKB/TrEMBL;Acc:W5A9M7]	GO:0005737,GO:0003824,GO:0006559,GO:0016841,GO:0045548,GO:0009800	cytoplasm|catalytic activity|L-phenylalanine catabolic process|ammonia-lyase activity|phenylalanine ammonia-lyase activity|cinnamic acid biosynthetic process	ko00940,ko00360	Phenylpropanoid biosynthesis|Phenylalanine metabolism
TraesCS1B02G048500	42.22339889	66.16588358	18.2809142	0.276289127	-1.855749308	0.010311263	0.157198738	Down	1.25004	0.685164	0.428073	0.12634	0.287747	0.204299	PAL	Phenylalanine ammonia-lyase [Source:UniProtKB/TrEMBL;Acc:W5AB23]	GO:0005737,GO:0003824,GO:0006559,GO:0016841,GO:0045548,GO:0009800	cytoplasm|catalytic activity|L-phenylalanine catabolic process|ammonia-lyase activity|phenylalanine ammonia-lyase activity|cinnamic acid biosynthetic process	ko00940,ko00360	Phenylpropanoid biosynthesis|Phenylalanine metabolism
TraesCS1B02G056900	3.286563918	6.247498244	0.325629592	0.052121598	-4.261974871	0.021329697	0.250807043	Down	0.170886	0.0782352	0.0390829	0	0	0.0178983	LAC25	Laccase [Source:UniProtKB/TrEMBL;Acc:W5AAK6]	GO:0005507,GO:0016491,GO:0055114,GO:0048046,GO:0046274,GO:0052716	copper ion binding|oxidoreductase activity|oxidation-reduction process|apoplast|lignin catabolic process|hydroquinone:oxygen oxidoreductase activity
TraesCS1B02G058100	18.17011128	31.03175272	5.30846985	0.171065743	-2.547377211	4.22E-05	0.002673753	Down	0.409453	0.848286	0.386922	0.103129	0	0.112196	MADS23		GO:0003700,GO:0006351,GO:0005634,GO:0003677,GO:0006355,GO:0046983,GO:0045944,GO:0000977	DNA-binding transcription factor activity|transcription, DNA-templated|nucleus|DNA binding|regulation of transcription, DNA-templated|protein dimerization activity|positive regulation of transcription by RNA polymerase II|RNA polymerase II regulatory region sequence-specific DNA binding
TraesCS1B02G064600	5.378024597	9.906164762	0.849884433	0.085793489	-3.542988034	0.007034599	0.124197499	Down	0.23318	0.44186	0.440612	0	0	0	RIXI		GO:0005975	carbohydrate metabolic process	ko00520	Amino sugar and nucleotide sugar metabolism
TraesCS1B02G066900	18.85222081	9.702357687	28.00208393	2.886111276	1.529126925	0.007880516	0.132654786	Up	0.246911	0.15037	0.0762469	0.862409	0.839387	0.572632	SWEET14	Bidirectional sugar transporter SWEET [Source:UniProtKB/TrEMBL;Acc:W5A8F0]	GO:0016021,GO:0005886,GO:0008643	integral component of membrane|plasma membrane|carbohydrate transport
TraesCS1B02G068100	25.69094125	14.80553489	36.57634761	2.470450942	1.304774407	0.008411704	0.138624598	Up	0.0709701	0.0552756	0.0456133	0.153046	0.158278	0.120438	NET2A		GO:0003779	actin binding
TraesCS1B02G075600	43.17542259	59.08708639	27.26375878	0.461416537	-1.115858384	0.003505966	0.077163015	Down	1.17463	0.728174	1.37117	0.275552	0.443529	0.371957
TraesCS1B02G076100	461.0135956	659.8441986	262.1829926	0.397340756	-1.331551315	4.10E-08	7.91E-06	Down	5.70918	7.31911	7.75266	2.49065	3.54473	2.00665	WAK2		GO:0016021,GO:0005524,GO:0004672,GO:0005509,GO:0030247,GO:0006468	integral component of membrane|ATP binding|protein kinase activity|calcium ion binding|polysaccharide binding|protein phosphorylation
TraesCS1B02G077600	115.2799691	75.87764079	154.6822975	2.038575473	1.02756137	0.00012249	0.00627265	Up	1.44324	1.12176	1.21291	1.96424	2.42142	3.18833	AZG1		GO:0022857,GO:0016020,GO:0055085	transmembrane transporter activity|membrane|transmembrane transport
TraesCS1B02G080400	9.50098341	16.4893793	2.512587519	0.152376113	-2.714291338	0.001959774	0.051174007	Down	0.225746	0.289148	0.231692	0.0158783	0.0371153	0.0556869	UGT86A1	Glycosyltransferase [Source:UniProtKB/TrEMBL;Acc:A0A341NWY7]	GO:0016758	transferase activity, transferring hexosyl groups
TraesCS1B02G085000	17.47893891	30.41211219	4.545765635	0.14947221	-2.742050808	0.04413289	0.374448932	Down	0.163782	0.0422855	0.0901055	0.0546336	0	0	PBL26		GO:0005524,GO:0004672,GO:0004674,GO:0006468	ATP binding|protein kinase activity|protein serine/threonine kinase activity|protein phosphorylation
TraesCS1B02G085900	8.956067075	13.86384789	4.048286262	0.292003078	-1.775944516	0.040532728	0.358744405	Down	0.102673	0.0654717	0.053694	0.0346885	0.0213318	0.0195277	Rf1		GO:0005515	protein binding
TraesCS1B02G092100	20.52843706	28.03958433	13.01728978	0.464246889	-1.107035854	0.039610375	0.354292035	Down	0.559871	0.882095	0.447442	0.298261	0.378384	0.302851	At3g47200		GO:0016021	integral component of membrane
TraesCS1B02G096000	18.05331712	6.689794502	29.41683973	4.397271056	2.136608466	0.00037991	0.014968423	Up	0.440028	0.0308734	0.15739	1.01938	0.844218	0.680375	PNC1	Peroxidase [Source:UniProtKB/TrEMBL;Acc:A0A1D5SNP0]	GO:0046872,GO:0004601,GO:0020037,GO:0006979,GO:0005576,GO:0042744,GO:0055114	metal ion binding|peroxidase activity|heme binding|response to oxidative stress|extracellular region|hydrogen peroxide catabolic process|oxidation-reduction process
TraesCS1B02G096100	24.90094341	36.53836801	13.26351881	0.363002497	-1.461948624	0.020838414	0.24746333	Down	1.94293	0.706095	1.08623	0.259807	0.556562	0.487406	GSVIVT00037159001	Peroxidase [Source:UniProtKB/TrEMBL;Acc:W5AA78]	GO:0046872,GO:0004601,GO:0020037,GO:0006979,GO:0005576,GO:0042744,GO:0055114	metal ion binding|peroxidase activity|heme binding|response to oxidative stress|extracellular region|hydrogen peroxide catabolic process|oxidation-reduction process
TraesCS1B02G096300	47.37991389	65.92330448	28.8365233	0.437425331	-1.192891326	0.001268593	0.037496323	Down	2.27088	2.4336	1.54773	0.761052	0.784044	1.14674	GSVIVT00037159001	Peroxidase [Source:UniProtKB/TrEMBL;Acc:W5AA37]	GO:0046872,GO:0004601,GO:0020037,GO:0006979,GO:0005576,GO:0042744,GO:0055114	metal ion binding|peroxidase activity|heme binding|response to oxidative stress|extracellular region|hydrogen peroxide catabolic process|oxidation-reduction process	ko00940	Phenylpropanoid biosynthesis
TraesCS1B02G096800	116.7782315	168.0073375	65.54912547	0.390156325	-1.357875805	0.002025595	0.052417318	Down	6.41643	6.38241	3.06484	2.23619	1.6493	1.83566	GSVIVT00037159001	Peroxidase [Source:UniProtKB/TrEMBL;Acc:W5AAN4]	GO:0046872,GO:0004601,GO:0020037,GO:0006979,GO:0005576,GO:0042744,GO:0055114	metal ion binding|peroxidase activity|heme binding|response to oxidative stress|extracellular region|hydrogen peroxide catabolic process|oxidation-reduction process	ko00940	Phenylpropanoid biosynthesis
TraesCS1B02G102700	1839.890293	2613.545048	1066.235539	0.407965242	-1.293481852	2.57E-05	0.001815594	Down	19.5531	30.3913	31.3644	10.9658	13.4413	10.8239			GO:0030170,GO:0003824,GO:0009058	pyridoxal phosphate binding|catalytic activity|biosynthetic process	ko00710,ko01200,ko01210,ko01230,ko00250,ko00220	Carbon fixation in photosynthetic organisms|Carbon metabolism|2-Oxocarboxylic acid metabolism|Biosynthesis of amino acids|Alanine, aspartate and glutamate metabolism|Arginine biosynthesis
TraesCS1B02G107600	67.13791034	91.83458966	42.44123103	0.462148643	-1.113571147	0.00045398	0.017198133	Down	0.91803	0.962595	0.950565	0.293907	0.483742	0.618906	SPP3		GO:0000287,GO:0005986,GO:0050307	magnesium ion binding|sucrose biosynthetic process|sucrose-phosphate phosphatase activity
TraesCS1B02G108400	3.872248719	7.744497437	0	0	#NAME?	0.013584109	0.1880966	Down	0.0874213	0.428776	0.108695	0	0	0	At1g28600		GO:0016788	hydrolase activity, acting on ester bonds
TraesCS1B02G113500	135.7446172	181.3821797	90.10705474	0.496780086	-1.009320753	0.002642368	0.063672387	Down	8.11636	9.11544	5.28986	3.11946	3.13243	5.38412	GST4		GO:0005515	protein binding	ko00982,ko00480,ko00980	Drug metabolism - cytochrome P450|Glutathione metabolism|Metabolism of xenobiotics by cytochrome P450
TraesCS1B02G115000	14.88024237	23.08988418	6.670600563	0.288897099	-1.791372376	0.020901142	0.24776242	Down	0.23008	0.292063	0.131702	0	0.0871162	0.125814	HRPN	Peroxidase [Source:UniProtKB/TrEMBL;Acc:A0A341NYQ7]	GO:0004601,GO:0020037,GO:0006979,GO:0042744,GO:0055114	peroxidase activity|heme binding|response to oxidative stress|hydrogen peroxide catabolic process|oxidation-reduction process	ko00940	Phenylpropanoid biosynthesis
TraesCS1B02G115700	614.1354239	911.0415153	317.2293324	0.348205133	-1.521990623	0.006546786	0.11860194	Down	17.5231	37.8104	20.9925	7.01102	10.9673	7.10818	HRPN	Peroxidase [Source:UniProtKB/TrEMBL;Acc:A0A1D5SKB1]	GO:0046872,GO:0004601,GO:0020037,GO:0006979,GO:0005576,GO:0042744,GO:0055114	metal ion binding|peroxidase activity|heme binding|response to oxidative stress|extracellular region|hydrogen peroxide catabolic process|oxidation-reduction process	ko00940	Phenylpropanoid biosynthesis
TraesCS1B02G115800	659.7176841	903.8588998	415.5764684	0.459780247	-1.120983608	0.040867577	0.360558616	Down	17.5222	35.3775	16.7846	8.24073	13.9766	9.13179	HRPN	Peroxidase [Source:UniProtKB/TrEMBL;Acc:W5AB29]	GO:0046872,GO:0004601,GO:0020037,GO:0006979,GO:0005576,GO:0042744,GO:0055114	metal ion binding|peroxidase activity|heme binding|response to oxidative stress|extracellular region|hydrogen peroxide catabolic process|oxidation-reduction process	ko00940	Phenylpropanoid biosynthesis
TraesCS1B02G117400	125.3539615	188.0958414	62.61208153	0.33287329	-1.586954983	0.003228093	0.073103664	Down	7.99828	8.40917	3.49896	1.35187	2.04736	3.22606	MAO1B		GO:0046872,GO:0016491,GO:0055114	metal ion binding|oxidoreductase activity|oxidation-reduction process	ko00270	Cysteine and methionine metabolism
TraesCS1B02G117500	62.11446655	87.49776558	36.73116752	0.419795492	-1.252241422	0.029923892	0.30529346	Down	3.4082	3.4936	0.944999	0.67874	2.04599	1.09125	MAO1B		GO:0016491,GO:0055114	oxidoreductase activity|oxidation-reduction process	ko00270	Cysteine and methionine metabolism
TraesCS1B02G128000	8.713288152	13.67108276	3.755493546	0.274703446	-1.864053086	0.031884677	0.315062288	Down	0.263662	0.462847	0.387323	0.091791	0.0269728	0.105141	At5g64700	WAT1-related protein [Source:UniProtKB/TrEMBL;Acc:W5A9W0]	GO:0016021,GO:0022857,GO:0016020	integral component of membrane|transmembrane transporter activity|membrane
TraesCS1B02G135700	132.1446962	179.7847547	84.50463782	0.470032278	-1.089168261	0.000412967	0.015972685	Down	3.45411	5.47324	5.09469	2.46051	2.26519	2.56647
TraesCS1B02G159400	61.81386106	35.37365217	88.25406996	2.494909758	1.318987633	7.19E-05	0.004124572	Up	0.654766	0.36233	0.500388	1.48911	1.23431	1.35014	LSI2		GO:0016021,GO:0055085	integral component of membrane|transmembrane transport
TraesCS1B02G166800	23.57320011	15.18664675	31.95975347	2.104464139	1.073452926	0.036532639	0.339861379	Up	0.0333802	0.0297518	0.187239	0.527191	0.558972	0.682343	FZR2		GO:0097027,GO:1904668,GO:0010997,GO:0005515	ubiquitin-protein transferase activator activity|positive regulation of ubiquitin protein ligase activity|anaphase-promoting complex binding|protein binding	ko04120,ko04111,ko04110	Ubiquitin mediated proteolysis|Cell cycle - yeast|Cell cycle
TraesCS1B02G168100	63.15281029	22.02315384	104.2824667	4.73512865	2.243403623	1.06E-10	4.41E-08	Up	0.727666	0.143249	0.465646	1.90751	1.83448	2.28584	NPF5.2		GO:0022857,GO:0016020,GO:0055085	transmembrane transporter activity|membrane|transmembrane transport
TraesCS1B02G175900	13.187313	19.90871209	6.465913906	0.324778111	-1.622473692	0.016759164	0.216159018	Down	0.238834	0.148738	0.0867001	0.0532773	0.12034	0.0241612	CRK2		GO:0005524,GO:0004672,GO:0006468	ATP binding|protein kinase activity|protein phosphorylation
TraesCS1B02G183100	253.1134211	458.0806832	48.14615896	0.105104102	-3.250109116	2.01E-07	3.01E-05	Down	15.9318	11.1501	26.2409	2.43007	2.45841	2.32932
TraesCS1B02G184100	696.124889	1034.296955	357.9528233	0.346083223	-1.53080909	0.001643521	0.045097346	Down	50.5213	44.685	84.4207	22.1914	23.0625	18.8818	Os10g0490100
TraesCS1B02G187200	314.564298	427.9930353	201.1355606	0.469950546	-1.089419149	2.68E-08	5.41E-06	Down	11.3746	11.6845	13.5953	5.05656	7.05491	6.89601	CBSX5
TraesCS1B02G190600	68.85106379	38.46629303	99.23583455	2.579812785	1.367266374	0.025348752	0.277380429	Up	1.69036	0.436522	0.680196	3.68823	1.34288	2.96241	HSR201		GO:0016747	transferase activity, transferring acyl groups other than amino-acyl groups
TraesCS1B02G194100	43.14120562	61.42083505	24.86157619	0.404774311	-1.304810362	0.000807335	0.026831545	Down	2.05735	1.17101	1.35597	0.518399	0.987657	0.821838	GSTU6		GO:0005515	protein binding	ko00982,ko00480,ko00980	Drug metabolism - cytochrome P450|Glutathione metabolism|Metabolism of xenobiotics by cytochrome P450
TraesCS1B02G199600	29.47317807	56.57805053	2.368305613	0.041859088	-4.5783153	0.010118106	0.155263461	Down	0.371498	1.08564	2.49013	0.12941	0.0246784	0.0248877	MGL		GO:0030170,GO:0003824	pyridoxal phosphate binding|catalytic activity	ko00270,ko00450	Cysteine and methionine metabolism|Selenocompound metabolism
TraesCS1B02G199900	63.29422365	88.23912511	38.34932219	0.434606782	-1.202217408	0.000758195	0.025692703	Down	4.06079	8.91153	6.65486	2.5213	1.63888	1.94183
TraesCS1B02G209500	36.79464667	21.55059387	52.03869947	2.414722294	1.271857281	0.001897429	0.050203714	Up	0.196736	0.0887542	0.140879	0.413686	0.238697	0.387489	At4g27595
TraesCS1B02G213100	414.401687	199.9621882	628.8411857	3.144800481	1.652968489	0.000407292	0.015791162	Up	5.52523	2.36444	2.49207	15.1845	7.66266	12.1137	DUR3		GO:0016021,GO:0022857,GO:0016020,GO:0055085,GO:0015204,GO:0071918	integral component of membrane|transmembrane transporter activity|membrane|transmembrane transport|urea transmembrane transporter activity|urea transmembrane transport
TraesCS1B02G217900	36.34011417	20.33028506	52.34994329	2.574973402	1.36455753	0.001432656	0.040927201	Up	0.0252996	0.220225	0.245241	0.407743	0.629476	0.515574			GO:0016021,GO:0055085	integral component of membrane|transmembrane transport
TraesCS1B02G223700	288.4171026	431.7818969	145.0523083	0.335938837	-1.573729503	0.008725377	0.141454831	Down	25.688	17.9943	46.5964	8.76229	13.1663	11.2342
TraesCS1B02G224900	173.0401048	326.6109804	19.46922919	0.059609843	-4.068305622	1.23E-31	1.19E-27	Down	5.86276	5.35433	7.25379	0.545305	0.275985	0.421828	NPF6.3		GO:0016021,GO:0006857,GO:0022857,GO:0016020,GO:0055085,GO:0005215	integral component of membrane|oligopeptide transport|transmembrane transporter activity|membrane|transmembrane transport|transporter activity
TraesCS1B02G230200	10.92278931	16.97246515	4.873113475	0.287118779	-1.800280401	0.023252688	0.263072471	Down	0.484613	0.343023	0.266487	0.240134	0.148186	0.0281583		PRA1 family protein [Source:UniProtKB/TrEMBL;Acc:A0A1D5SG38]	GO:0016021	integral component of membrane
TraesCS1B02G232700	45.64655578	61.52558501	29.76752655	0.483823543	-1.047447121	0.006300009	0.115232359	Down	2.07332	1.49163	1.3193	0.940391	0.857462	0.782831	HOX1		GO:0003700,GO:0043565,GO:0005634,GO:0003677,GO:0006355	DNA-binding transcription factor activity|sequence-specific DNA binding|nucleus|DNA binding|regulation of transcription, DNA-templated
TraesCS1B02G234000	3.538922424	0.345913693	6.731931155	19.46130289	4.282536393	0.018293711	0.227169316	Up	0	0	0.0118914	0.00999549	0.0244761	0.0114792
TraesCS1B02G238200	294.9781472	393.9201053	196.036189	0.497654693	-1.006783047	0.001359314	0.039384133	Down	2.23396	2.08462	3.51258	1.49231	1.38688	1.24489	AMPD		GO:0032264,GO:0003876,GO:0019239,GO:0009168	IMP salvage|AMP deaminase activity|deaminase activity|purine ribonucleoside monophosphate biosynthetic process	ko00230	Purine metabolism
TraesCS1B02G243200	845.7391871	1231.963087	459.5152876	0.372994364	-1.422774265	8.54E-06	0.000737002	Down	52.4901	76.2411	46.8553	27.1855	21.979	23.7682	RAP2-3		GO:0003700,GO:0006351,GO:0005634,GO:0003677,GO:0006355	DNA-binding transcription factor activity|transcription, DNA-templated|nucleus|DNA binding|regulation of transcription, DNA-templated
TraesCS1B02G245300	65.43948246	92.91922782	37.95973709	0.408524027	-1.291507165	0.000125439	0.006381621	Down	4.37071	6.42664	4.78725	2.70188	1.39811	0.82243	H2B.2	Histone H2B [Source:UniProtKB/TrEMBL;Acc:A0A341P2T8]	GO:0003677,GO:0000786,GO:0046982,GO:0005634,GO:0005694	DNA binding|nucleosome|protein heterodimerization activity|nucleus|chromosome
TraesCS1B02G245500	7.880420479	13.17136353	2.589477425	0.19659904	-2.346671818	0.012167991	0.174970572	Down	0.645446	0.287923	0.861338	0.0876946	0.207898	0.103606	NHL1		GO:0016021	integral component of membrane
TraesCS1B02G249200	41.40989372	56.08476009	26.73502735	0.476689698	-1.068877648	0.032233212	0.317134663	Down	0.120399	0.737932	0.114967	0.050198	0.0597211	0.0583645	RIP30A	rRNA N-glycosidase [Source:UniProtKB/TrEMBL;Acc:A0A341P482]	GO:0017148,GO:0030598	negative regulation of translation|rRNA N-glycosylase activity	ko03015	mRNA surveillance pathway
TraesCS1B02G250600	91.83961255	127.0003448	56.67888027	0.446289184	-1.163949252	4.41E-05	0.002779552	Down	1.25202	0.966021	1.13974	0.395397	0.53406	0.569195	ncd-2		GO:0003824,GO:0055114,GO:0005829,GO:0018580,GO:0046686,GO:0009610	catalytic activity|oxidation-reduction process|cytosol|nitronate monooxygenase activity|response to cadmium ion|response to symbiotic fungus
TraesCS1B02G256500	135.0019412	206.2754688	63.72841367	0.308948098	-1.694563605	4.40E-11	2.05E-08	Down	2.22106	3.13756	3.7426	1.04036	0.941718	0.865949			GO:0008168	methyltransferase activity
TraesCS1B02G258800	132.4509233	83.20484274	181.6970039	2.183731114	1.126795226	5.71E-06	0.000526965	Up	1.97955	1.93835	2.20375	6.134	4.05971	5.1437
TraesCS1B02G260600	22.29208561	39.08908468	5.495086538	0.140578542	-2.830551696	6.88E-07	8.61E-05	Down	0.815287	1.33231	1.23342	0	0.0793421	0.358629	Cht2		GO:0005975,GO:0008061,GO:0004568,GO:0006032,GO:0016998	carbohydrate metabolic process|chitin binding|chitinase activity|chitin catabolic process|cell wall macromolecule catabolic process	ko00520	Amino sugar and nucleotide sugar metabolism
TraesCS1B02G260700	19.86122484	27.1127007	12.60974897	0.465086423	-1.104429272	0.034463511	0.329203186	Down	1.38583	1.04961	0.946325	0.062714	0.706403	0.520148	Cht2		GO:0005975,GO:0008061,GO:0004568,GO:0006032,GO:0016998	carbohydrate metabolic process|chitin binding|chitinase activity|chitin catabolic process|cell wall macromolecule catabolic process	ko00520	Amino sugar and nucleotide sugar metabolism
TraesCS1B02G262300	19.90083556	27.07717405	12.72449707	0.469934456	-1.089468543	0.04619765	0.382533077	Down	0.12587	0.163092	0.170981	0.0628371	0.0774881	0.0951022	RPP13L4		GO:0043531	ADP binding
TraesCS1B02G263100	150.0674375	265.5736356	34.56123946	0.130138067	-2.94188507	1.84E-28	1.30E-24	Down	6.91592	8.44468	6.74006	1.13704	1.06744	0.950109	BG		GO:0004190,GO:0006508	aspartic-type endopeptidase activity|proteolysis
TraesCS1B02G263400	90.60225818	59.40028889	121.8042275	2.050566247	1.036022353	0.000359412	0.014357268	Up	0.474168	0.692645	0.615431	1.31116	1.32571	1.58493			GO:0005515	protein binding
TraesCS1B02G268300	3.113387481	6.226774961	0	0	#NAME?	0.035045439	0.331931348	Down	0.0634114	0.0393408	0.25617	0	0	0	NPF3.1		GO:0022857,GO:0016020,GO:0055085	transmembrane transporter activity|membrane|transmembrane transport
TraesCS1B02G275300	2.353662552	0	4.707325104	Inf	Inf	0.028246674	0.295171855	Up	0	0	0	0.0970579	0.0456883	0.161038	CYP71C4		GO:0020037,GO:0004497,GO:0005506,GO:0016705,GO:0055114	heme binding|monooxygenase activity|iron ion binding|oxidoreductase activity, acting on paired donors, with incorporation or reduction of molecular oxygen|oxidation-reduction process
TraesCS1B02G276500	1896.65896	2570.576529	1222.74139	0.475668153	-1.071972657	0.001066425	0.032919993	Down	137.142	88.2623	161.896	54.8626	73.0379	59.803			GO:0005576,GO:0004867	extracellular region|serine-type endopeptidase inhibitor activity
TraesCS1B02G276700	10.28440861	17.67876743	2.890049798	0.163475752	-2.612851436	0.001684077	0.045757923	Down	2.58001	0	0	0	0	0			GO:0005576,GO:0004867	extracellular region|serine-type endopeptidase inhibitor activity
TraesCS1B02G276800	3839.470943	6410.532078	1268.409807	0.197863421	-2.337423169	1.05E-35	2.04E-31	Down	424.149	411.947	504.3	56.7772	96.6638	88.5757			GO:0005576,GO:0004867,GO:0010951	extracellular region|serine-type endopeptidase inhibitor activity|negative regulation of endopeptidase activity
TraesCS1B02G276900	1017.41459	1616.852464	417.9767152	0.258512588	-1.951693561	7.99E-09	1.96E-06	Down	112.183	108.973	160.233	28.8326	35.3299	31.9395		Wali6 protein [Source:UniProtKB/TrEMBL;Acc:Q43666]	GO:0005576,GO:0004867,GO:0010951	extracellular region|serine-type endopeptidase inhibitor activity|negative regulation of endopeptidase activity
TraesCS1B02G281200	60.92633587	37.64702149	84.20565026	2.236714803	1.161381314	0.007089307	0.124569258	Up	1.2058	0.708349	2.50083	3.69044	2.10245	3.94553			GO:0016021	integral component of membrane
TraesCS1B02G284200	215.7954655	290.8453943	140.7455368	0.48391874	-1.047163285	1.42E-06	0.000162387	Down	5.40686	6.16111	4.70584	3.08325	3.16034	2.83385	PUB29		GO:0004842,GO:0016567	ubiquitin-protein transferase activity|protein ubiquitination
TraesCS1B02G285500	619.1587656	929.0108953	309.3066359	0.332941882	-1.586657731	0.00020053	0.009139132	Down	26.0297	28.9254	43.8719	10.5525	10.6024	11.0981	FDX6	Ferredoxin [Source:UniProtKB/TrEMBL;Acc:Q8S3J5]	GO:0046872,GO:0009055,GO:0051537,GO:0009507,GO:0051536,GO:0022900,GO:0009536,GO:0055114	metal ion binding|electron transfer activity|2 iron, 2 sulfur cluster binding|chloroplast|iron-sulfur cluster binding|electron transport chain|plastid|oxidation-reduction process	ko00195	Photosynthesis
TraesCS1B02G285800	71.52595721	119.7460729	23.30584154	0.194627189	-2.36121483	1.83E-06	0.000199579	Down	0.833463	1.26603	1.65619	0.407188	0.146427	0.188348	TGAL5		GO:0003700,GO:0006351,GO:0043565,GO:0006355	DNA-binding transcription factor activity|transcription, DNA-templated|sequence-specific DNA binding|regulation of transcription, DNA-templated	ko04075	Plant hormone signal transduction
TraesCS1B02G287500	29.38655343	43.37722116	15.39588571	0.354930198	-1.494392768	0.00171996	0.046586354	Down	0.638005	0.692737	0.991524	0.420251	0.211614	0.318522			GO:0006396,GO:0005515	RNA processing|protein binding
TraesCS1B02G287700	189.076932	125.1450761	253.0087879	2.021723873	1.015585967	5.71E-06	0.000526965	Up	3.04469	2.12482	2.68902	5.55153	5.32026	5.00778	DIVARICATA	MYB-related protein [Source:UniProtKB/TrEMBL;Acc:G9DR99]	GO:0005634,GO:0003677	nucleus|DNA binding
TraesCS1B02G290000	87.10700128	142.5556139	31.6583887	0.22207746	-2.17086512	0.03271009	0.320407199	Down	1.80878	2.49651	6.75827	0.766991	1.13379	0.619971
TraesCS1B02G291500	67.97030989	94.68691134	41.25370844	0.435685438	-1.1986412	0.001663005	0.045391615	Down	3.41913	2.24066	1.88213	0.650555	1.11707	1.50701	AKR4C10		GO:0016491,GO:0055114	oxidoreductase activity|oxidation-reduction process
TraesCS1B02G297300	27.79968947	18.34592253	37.25345642	2.030612326	1.021914834	0.028046612	0.293954348	Up	0.377538	0.272313	0.273391	0.614606	0.560972	0.726474	PBL26		GO:0005524,GO:0004672,GO:0006468	ATP binding|protein kinase activity|protein phosphorylation
TraesCS1B02G299200	4.080787569	7.835945545	0.325629592	0.041555877	-4.588803652	0.031431531	0.312490275	Down	0	0	0	0	0	0
TraesCS1B02G299300	74.03671492	102.2222373	45.8511925	0.448544208	-1.156677912	0.002534597	0.061842266	Down	8.12307	14.3564	2.82557	4.25191	3.71137	0.588339
TraesCS1B02G305800	44.86693671	63.35914504	26.37472837	0.416273426	-1.264396632	0.001089126	0.033477383	Down	2.09835	3.18208	2.06499	1.28959	1.13761	0.738496	OsI_20303
TraesCS1B02G306000	13.87164086	22.08240681	5.66087491	0.256352261	-1.963800474	0.014284186	0.194635494	Down	0.136725	0.152037	0.0439121	0.0785042	0.0747121	0
TraesCS1B02G306900	222.6000231	306.1992571	139.0007891	0.453955344	-1.13937771	1.62E-07	2.54E-05	Down	12.1027	9.30719	15.6639	5.15035	3.29859	5.9052	PYL4				ko04075	Plant hormone signal transduction
TraesCS1B02G314000	137.0058937	206.0147081	67.99707933	0.330059344	-1.599202655	3.21E-10	1.17E-07	Down	10.0458	8.04941	9.24859	3.50308	3.55083	3.333	At2g38640
TraesCS1B02G315300	7.139230989	13.71187236	0.566589622	0.041321098	-4.596977598	0.000215558	0.009680318	Down	0.119612	0.115087	0.0883971	0.0149375	0	0	BARD1		GO:0046872,GO:0006281,GO:0006974	metal ion binding|DNA repair|cellular response to DNA damage stimulus
TraesCS1B02G321600	422.7698738	596.5994454	248.9403021	0.417265393	-1.260962823	1.66E-09	4.94E-07	Down	11.1094	10.4054	13.9271	4.45274	5.91584	4.06959			GO:0016740,GO:0005542	transferase activity|folic acid binding
TraesCS1B02G322500	16.18007136	26.95922366	5.40091907	0.200336595	-2.319502116	0.000351013	0.014079627	Down	0.773171	0.522035	0.633241	0.0823726	0.0463967	0.254793	At1g48100		GO:0005975,GO:0005576,GO:0004650,GO:0071555	carbohydrate metabolic process|extracellular region|polygalacturonase activity|cell wall organization
TraesCS1B02G324100	5.339292944	10.67858589	0	0	#NAME?	0.00042352	0.016250112	Down	0.143801	0.102293	0.36884	0	0	0
TraesCS1B02G325000	38.23641394	54.20072912	22.27209877	0.410918804	-1.283074745	0.001827444	0.048722183	Down	1.11269	1.33817	0.994944	0.488238	0.437022	0.384617			GO:0000398,GO:0035196,GO:1903730	mRNA splicing, via spliceosome|production of miRNAs involved in gene silencing by miRNA|regulation of phosphatidate phosphatase activity
TraesCS1B02G328000	13.02520765	20.78428024	5.266135068	0.253371058	-1.980676358	0.005355522	0.103227579	Down	0.697111	0.980111	0.349823	0.210898	0.124946	0.30622			GO:0016021	integral component of membrane
TraesCS1B02G330500	577.5362821	368.4739838	786.5985805	2.13474659	1.094064822	9.43E-09	2.23E-06	Up	10.5038	9.65389	7.90025	21.8615	16.6279	22.7504	PRX74	Peroxidase [Source:UniProtKB/TrEMBL;Acc:A0A1D6REE2]	GO:0046872,GO:0004601,GO:0020037,GO:0006979,GO:0005576,GO:0042744,GO:0055114	metal ion binding|peroxidase activity|heme binding|response to oxidative stress|extracellular region|hydrogen peroxide catabolic process|oxidation-reduction process	ko00940	Phenylpropanoid biosynthesis
TraesCS1B02G330700	291.1269212	161.6987563	420.5550861	2.600855416	1.3789862	0.001231198	0.036613771	Up	6.04745	4.67443	2.18426	13.5553	6.24173	10.4867	PRX74	Peroxidase [Source:UniProtKB/TrEMBL;Acc:A0A341P814]	GO:0004601,GO:0020037,GO:0006979,GO:0042744,GO:0055114	peroxidase activity|heme binding|response to oxidative stress|hydrogen peroxide catabolic process|oxidation-reduction process	ko00940	Phenylpropanoid biosynthesis
TraesCS1B02G330800	161.2034403	89.14059334	233.2662873	2.616835704	1.387823349	1.62E-07	2.54E-05	Up	2.25261	1.3074	1.18785	5.06273	3.97885	5.23172	PRX74	Peroxidase [Source:UniProtKB/TrEMBL;Acc:A0A341P5H3]	GO:0004601,GO:0020037,GO:0006979,GO:0042744,GO:0055114	peroxidase activity|heme binding|response to oxidative stress|hydrogen peroxide catabolic process|oxidation-reduction process	ko00940	Phenylpropanoid biosynthesis
TraesCS1B02G331100	26.10796357	16.61635406	35.59957309	2.142441895	1.099256078	0.024946536	0.274524901	Up	0.664012	0.188965	0.147216	0.33377	0.686334	0.571275	PRX74		GO:0004601,GO:0020037,GO:0006979,GO:0055114	peroxidase activity|heme binding|response to oxidative stress|oxidation-reduction process	ko00940	Phenylpropanoid biosynthesis
TraesCS1B02G331200	714.1861901	448.5863885	979.7859916	2.184163445	1.12708082	1.81E-06	0.000198092	Up	18.2952	13.9161	14.0394	30.7564	26.1763	38.572	PRX74	Peroxidase [Source:UniProtKB/TrEMBL;Acc:C5H4Q6]	GO:0046872,GO:0004601,GO:0020037,GO:0006979,GO:0005576,GO:0042744,GO:0055114,GO:0016491,GO:0098869	metal ion binding|peroxidase activity|heme binding|response to oxidative stress|extracellular region|hydrogen peroxide catabolic process|oxidation-reduction process|oxidoreductase activity|cellular oxidant detoxification	ko00940	Phenylpropanoid biosynthesis
TraesCS1B02G331900	112.5026066	166.5480701	58.45714303	0.350992617	-1.51048741	2.48E-05	0.001771012	Down	5.80033	9.0544	5.03604	2.28897	2.53804	1.6286	HSP22.3
TraesCS1B02G332100	2.482781348	0	4.965562695	Inf	Inf	0.022264766	0.256677125	Up	0	0	0	0.142266	0	0			GO:0016021,GO:0008168	integral component of membrane|methyltransferase activity
TraesCS1B02G332400	116.3651288	164.4142882	68.31596937	0.415511146	-1.267040916	0.00715726	0.125412614	Down	2.21434	2.09486	3.85505	1.02216	1.15632	1.28764	GH3.4				ko04075	Plant hormone signal transduction
TraesCS1B02G336300	1524.771203	2146.313973	903.2284329	0.420827728	-1.248698329	8.30E-15	9.22E-12	Down	20.0579	22.2856	18.5715	8.58907	8.46312	9.6375	SIR		GO:0016491,GO:0020037,GO:0055114,GO:0051539,GO:0051536,GO:0050311	oxidoreductase activity|heme binding|oxidation-reduction process|4 iron, 4 sulfur cluster binding|iron-sulfur cluster binding|sulfite reductase (ferredoxin) activity	ko00920	Sulfur metabolism
TraesCS1B02G337400	110.3549314	175.7622199	44.94764288	0.255729831	-1.967307631	2.32E-06	0.000245857	Down	4.42455	5.44693	3.01654	1.18584	1.30756	0.612347	SDI1		GO:0009658,GO:0010438,GO:0010439,GO:0005515	chloroplast organization|cellular response to sulfur starvation|regulation of glucosinolate biosynthetic process|protein binding
TraesCS1B02G342500	2.03781676	4.07563352	0	0	#NAME?	0.041717889	0.364432313	Down	0.180495	0.342678	0	0	0	0	ERF1B		GO:0003700,GO:0006351,GO:0005634,GO:0003677,GO:0006355	DNA-binding transcription factor activity|transcription, DNA-templated|nucleus|DNA binding|regulation of transcription, DNA-templated	ko04075	Plant hormone signal transduction
TraesCS1B02G350800	381.545476	688.9009632	74.18998874	0.107693257	-3.215000169	2.26E-06	0.000241724	Down	23.4918	36.5814	51.8832	4.65659	4.27827	3.62833	HB		GO:0046872,GO:0020037,GO:0019825,GO:0005344	metal ion binding|heme binding|oxygen binding|oxygen carrier activity
TraesCS1B02G355700	273.5066042	389.2448608	157.7683476	0.405319025	-1.302870199	4.26E-06	0.000416807	Down	2.83228	3.83271	2.40996	0.921261	1.20192	0.98603	MIK1		GO:0005524,GO:0004672,GO:0006468,GO:0005515,GO:0016021	ATP binding|protein kinase activity|protein phosphorylation|protein binding|integral component of membrane
TraesCS1B02G365300	67.66918778	35.22844109	100.1099345	2.841736148	1.506772608	5.30E-06	0.000498337	Up	1.04265	1.43019	1.21491	3.06852	3.34156	3.9847	PRX74	Peroxidase [Source:UniProtKB/TrEMBL;Acc:W5A1P8]	GO:0046872,GO:0004601,GO:0020037,GO:0006979,GO:0005576,GO:0042744,GO:0055114	metal ion binding|peroxidase activity|heme binding|response to oxidative stress|extracellular region|hydrogen peroxide catabolic process|oxidation-reduction process	ko00940	Phenylpropanoid biosynthesis
TraesCS1B02G365400	117.0403027	173.2429005	60.83770489	0.351169974	-1.509758599	1.22E-08	2.79E-06	Down	9.33007	8.57308	7.31389	3.07043	3.9944	2.04179
TraesCS1B02G370600	62.44676686	95.262376	29.63115773	0.311047855	-1.684791537	0.008821069	0.142175959	Down	0.854264	1.94784	2.38856	0.627246	1.04815	0.142922	CBL4		GO:0005509	calcium ion binding	ko04010,ko04114,ko04020,ko04370,ko04022,ko04310	MAPK signaling pathway|Oocyte meiosis|Calcium signaling pathway|VEGF signaling pathway|cGMP-PKG signaling pathway|Wnt signaling pathway
TraesCS1B02G371600	689.2585042	922.638123	455.8788853	0.494103673	-1.017114315	2.05E-08	4.40E-06	Down	46.4034	19.9551	13.328	12.5514	8.8868	16.1924	RALFL33
TraesCS1B02G371900	70.22207967	107.543657	32.90050231	0.305926944	-1.70874092	7.82E-08	1.39E-05	Down	2.04076	2.27992	2.87724	0.569569	1.19858	0.671091	CYP94B1		GO:0020037,GO:0005506,GO:0016705,GO:0055114	heme binding|iron ion binding|oxidoreductase activity, acting on paired donors, with incorporation or reduction of molecular oxygen|oxidation-reduction process
TraesCS1B02G373100	96.59427215	59.33032246	133.8582218	2.256151935	1.173864226	0.002675298	0.064187341	Up	1.59538	0.536021	0.705413	2.30488	1.64048	2.86048	At1g74320				ko00564	Glycerophospholipid metabolism
TraesCS1B02G373500	7.362683908	13.18188942	1.543478399	0.117090832	-3.094299975	0.003125151	0.071536148	Down	0.332164	0.30992	0.395413	0.0284054	0	0.0318575
TraesCS1B02G373600	563.0770349	852.8037552	273.3503146	0.320531321	-1.641462755	1.68E-05	0.001291241	Down	12.4802	10.0272	17.8931	4.86136	4.0628	4.32825	G6PGH2	6-phosphogluconate dehydrogenase, decarboxylating [Source:UniProtKB/TrEMBL;Acc:A0A1D5SCW4]	GO:0016491,GO:0055114,GO:0050661,GO:0009737,GO:0004616,GO:0006098,GO:0009651,GO:0019521,GO:0009409,GO:0009414	oxidoreductase activity|oxidation-reduction process|NADP binding|response to abscisic acid|phosphogluconate dehydrogenase (decarboxylating) activity|pentose-phosphate shunt|response to salt stress|D-gluconate metabolic process|response to cold|response to water deprivation	ko01200,ko00480,ko00030	Carbon metabolism|Glutathione metabolism|Pentose phosphate pathway
TraesCS1B02G374900	40.18092829	57.56973188	22.79212471	0.395904653	-1.336775073	0.000816004	0.026946801	Down	1.99372	2.30775	1.33182	0.595897	0.686222	0.744693	WRKY50		GO:0003700,GO:0043565,GO:0005634,GO:0006355	DNA-binding transcription factor activity|sequence-specific DNA binding|nucleus|regulation of transcription, DNA-templated
TraesCS1B02G375400	44.90707117	61.56754764	28.24659471	0.458790317	-1.124093151	0.002947281	0.068719218	Down	0.958274	0.879324	0.657752	0.392149	0.484954	0.433251	CDKF-2		GO:0005524,GO:0004672,GO:0004674,GO:0006468	ATP binding|protein kinase activity|protein serine/threonine kinase activity|protein phosphorylation
TraesCS1B02G387400	33.05563339	21.44006491	44.67120188	2.083538556	1.059035798	0.014517117	0.196609433	Up	0.0983096	0.0702209	0	0.153347	0.17422	0.161754	ABCB11		GO:0016021,GO:0005524,GO:0042626,GO:0055085,GO:0016887	integral component of membrane|ATP binding|ATPase-coupled transmembrane transporter activity|transmembrane transport|ATPase activity	ko02010	ABC transporters
TraesCS1B02G389700	2.027619361	4.055238722	0	0	#NAME?	0.04205141	0.365486183	Down	0.0481019	0.319774	0.180175	0	0	0	ERF109		GO:0003700,GO:0003677,GO:0006355,GO:0005634	DNA-binding transcription factor activity|DNA binding|regulation of transcription, DNA-templated|nucleus
TraesCS1B02G393600	24.58310918	13.02497943	36.14123892	2.774763609	1.472364869	0.010243653	0.156413391	Up	0.0356772	0.0554239	0.0344623	0.125462	0.296407	0.124267	RGA1		GO:0043531	ADP binding
TraesCS1B02G394900	34.32639541	52.541557	16.11123383	0.306637922	-1.705391971	7.66E-05	0.004341204	Down	0.917635	1.03876	0.841222	0.16924	0.256057	0.235669	LRK10L-1.2		GO:0016021,GO:0005524,GO:0004672,GO:0030247,GO:0006468	integral component of membrane|ATP binding|protein kinase activity|polysaccharide binding|protein phosphorylation
TraesCS1B02G397200	3.723575399	7.163855988	0.283294811	0.039545018	-4.660360254	0.010261576	0.156625538	Down	0.408749	0.720955	0.470613	0.0622027	0	0
TraesCS1B02G398000	3.200487646	6.400975292	0	0	#NAME?	0.0112132	0.165214054	Down	0	0	0	0	0	0
TraesCS1B02G410000	43.2558961	26.77021995	59.74157225	2.231642936	1.158106214	0.008511862	0.139212734	Up	0.713695	0.22932	0.463274	0.959968	0.620714	1.45984			GO:0016021	integral component of membrane
TraesCS1B02G410300	11.97534764	21.28432795	2.666367331	0.125273738	-2.996844086	0.027405587	0.290118642	Down	0.214217	0.845632	0.473785	0.0429444	0.0498076	0.0493388	At5g06060		GO:0016491	oxidoreductase activity	ko00960	Tropane, piperidine and pyridine alkaloid biosynthesis
TraesCS1B02G411100	20.7092101	36.51669875	4.901721449	0.134232327	-2.897195939	8.29E-05	0.004614816	Down	0.499654	0.753161	0.382924	0	0.0161929	0.2275	Os07g0190000		GO:0003824,GO:0008661,GO:0016114	catalytic activity|1-deoxy-D-xylulose-5-phosphate synthase activity|terpenoid biosynthetic process	ko00730,ko00900	Thiamine metabolism|Terpenoid backbone biosynthesis
TraesCS1B02G416100	22.62699323	14.08278682	31.17119963	2.213425512	1.146280824	0.030887769	0.310013632	Up	0.70047	0	0.47699	0.857393	1.73423	1.50253			GO:0016021	integral component of membrane
TraesCS1B02G421400	15.40594768	30.52860055	0.283294811	0.009279653	-6.75171347	8.39E-06	0.000727371	Down	0	3.54878	1.348	0	0	0
TraesCS1B02G421500	32.84779292	60.99352974	4.702056101	0.077091064	-3.697292551	1.13E-05	0.000924441	Down	0	1.19968	0	3.47225	0	0
TraesCS1B02G421600	44.87870447	84.86701789	4.890391037	0.057624165	-4.117182251	9.59E-09	2.27E-06	Down	6.70911	3.22542	0	1.55789	0.958249	0
TraesCS1B02G421700	67.3501869	117.8033445	16.89702932	0.143434207	-2.801538965	1.54E-05	0.001201354	Down	4.72549	8.64615	17.7473	0.591949	1.47671	1.38642
TraesCS1B02G421800	3.833175593	7.666351187	0	0	#NAME?	0.012073838	0.174035202	Down	0	0	2.95235	0	0	0
TraesCS1B02G422000	17.49380292	34.98760585	0	0	#NAME?	3.35E-13	2.77E-10	Down	6.90504	0	3.88459	0	0	0
TraesCS1B02G425400	59.23142938	85.39498326	33.0678755	0.387234405	-1.368720957	5.95E-05	0.003558485	Down	2.80581	3.42703	1.92463	1.08691	1.14442	1.19405
TraesCS1B02G426100	33.50683652	50.51640486	16.49726817	0.326572491	-1.614524825	0.000236323	0.01036729	Down	2.08625	2.18975	2.19633	0.61427	0.654792	0.966596	THI1.1	Alpha purothionin [Source:UniProtKB/TrEMBL;Acc:Q9T0P1]	GO:0006952	defense response
TraesCS1B02G427100	8.624254883	2.421724337	14.82678543	6.122408404	2.614099285	0.004560785	0.092764636	Up	0.0451536	0.0405963	0.0434497	0.268111	0.25619	0.353404			GO:0005515	protein binding
TraesCS1B02G438500	55.05625355	36.50927733	73.60322977	2.016014426	1.011505962	0.008481003	0.138979225	Up	0.410045	0.255039	0.300084	1.01745	0.492441	0.971097	RGA5		GO:0043531	ADP binding
TraesCS1B02G442600	44.34289516	64.17042434	24.51536598	0.382035279	-1.388222224	0.04218833	0.366184903	Down	0.804127	3.38343	1.69031	0.56915	1.2466	0.432318			GO:0005515	protein binding
TraesCS1B02G447900	68.66654506	94.32459133	43.00849879	0.455962737	-1.133012169	0.000599164	0.021345829	Down	2.28299	2.65102	1.58725	1.2027	1.19447	0.943999	SNL6		GO:0055114,GO:0016616,GO:0003854,GO:0006694	oxidation-reduction process|oxidoreductase activity, acting on the CH-OH group of donors, NAD or NADP as acceptor|3-beta-hydroxy-delta5-steroid dehydrogenase activity|steroid biosynthetic process
TraesCS1B02G448200	7.716764182	12.73959316	2.693935205	0.211461636	-2.241532149	0.021391142	0.251136085	Down	0.58299	0.649246	0.692002	0.288185	0.0558956	0.11149	GATA15		GO:0003700,GO:0043565,GO:0008270,GO:0006355,GO:0048437,GO:0048510	DNA-binding transcription factor activity|sequence-specific DNA binding|zinc ion binding|regulation of transcription, DNA-templated|floral organ development|regulation of timing of transition from vegetative to reproductive phase
TraesCS1B02G453500	35.66925395	51.9211114	19.4173965	0.37397883	-1.418971489	0.001097419	0.033625931	Down	5.17003	1.57928	6.11773	1.13895	0	0	TOM7-1		GO:0005742,GO:0030150	mitochondrial outer membrane translocase complex|protein import into mitochondrial matrix
TraesCS1B02G454100	124.8276922	167.7995886	81.85579574	0.487818811	-1.035582705	4.50E-05	0.002827173	Down	2.17222	2.28529	2.09681	1.01443	1.08044	1.19892	CRK6		GO:0016021,GO:0005524,GO:0004672,GO:0006468	integral component of membrane|ATP binding|protein kinase activity|protein phosphorylation
TraesCS1B02G454200	186.9495176	263.7913757	110.1076595	0.417404319	-1.260482568	0.004847572	0.096499588	Down	3.55662	7.42211	4.62832	1.83835	2.23039	2.41303	At5g56590		GO:0004553,GO:0005975	hydrolase activity, hydrolyzing O-glycosyl compounds|carbohydrate metabolic process
TraesCS1B02G456000	4.321618178	8.643236356	0	0	#NAME?	0.022865792	0.260263061	Down	0.0527729	0.0479513	0.272202	0	0	0	SLAH2		GO:0016021,GO:0055085	integral component of membrane|transmembrane transport
TraesCS1B02G456100	4.455242114	8.567577074	0.342907155	0.040023819	-4.642997354	0.003488651	0.076912586	Down	0.0912335	0.169035	0.279954	0	0.02224	0	SLAH2		GO:0016021,GO:0055085	integral component of membrane|transmembrane transport
TraesCS1B02G456200	23.18932977	38.13701271	8.241646837	0.216106251	-2.210187292	0.001798208	0.048128078	Down	0.97762	0.384322	0.437366	0.202015	0	0.161676	SLAH2		GO:0016021,GO:0055085	integral component of membrane|transmembrane transport
TraesCS1B02G456500	22.73989906	34.14248899	11.33730913	0.33205866	-1.590489972	0.002713805	0.06485502	Down	0.536303	0.472586	0.809819	0.211172	0.247696	0.200954	SLAH2		GO:0016021,GO:0055085	integral component of membrane|transmembrane transport
TraesCS1B02G464700	111.4495124	57.01441969	165.8846051	2.909520188	1.540781256	0.010512589	0.158879464	Up	2.75492	2.49896	1.57299	8.58714	3.28684	9.09355
TraesCS1B02G464900	20.3540298	30.17474937	10.53331024	0.349076975	-1.518382894	0.029176151	0.3009143	Down	0.625411	0.325444	0.308095	0.0115989	0.107657	0.272015	At3g50940		GO:0005524	ATP binding
TraesCS1B02G466200	10.43922368	4.568588289	16.30985908	3.569999756	1.835923976	0.020408275	0.244258306	Up	0.619639	0.119368	0.0606229	0.500302	1.26381	0.742571
TraesCS1B02G470600	30.22750821	14.15910307	46.29591335	3.269692516	1.70915497	0.000241262	0.010542279	Up	0.0654747	0.0435192	0.0450816	0.169367	0.150884	0.223952	RGA1		GO:0043531,GO:0005515	ADP binding|protein binding
TraesCS1D02G005500	41.20298838	23.53989087	58.86608589	2.500694936	1.322329072	0.00698586	0.123843295	Up	0.360039	0.188757	0.332279	0.454414	0.976357	0.773811	At5g45910		GO:0016788	hydrolase activity, acting on ester bonds
TraesCS1D02G006800	6.281260837	1.404049571	11.1584721	7.947349107	2.99047372	0.007275588	0.126640191	Up	0.015648	0	0.015207	0.0644985	0.0700886	0.0723678	RGA5		GO:0043531	ADP binding
TraesCS1D02G007000	3.4059138	0.345913693	6.465913906	18.69227508	4.224370268	0.03135351	0.312193728	Up	0	0	0.0869193	0.434802	1.02941	0.165991
TraesCS1D02G010100	58.94755079	38.51286163	79.38223994	2.061187785	1.043475948	0.002350607	0.058472584	Up	0.461667	0.258206	0.242229	0.510482	0.892005	0.707182	WAK2		GO:0005524,GO:0004672,GO:0005509,GO:0030247,GO:0006468	ATP binding|protein kinase activity|calcium ion binding|polysaccharide binding|protein phosphorylation
TraesCS1D02G014400	25.87156045	14.89139157	36.85172933	2.474700175	1.307253745	0.007168041	0.12552711	Up	0.986365	0.791004	1.24632	2.93409	1.17467	2.35854	DIR2	Dirigent protein [Source:UniProtKB/TrEMBL;Acc:A0A341PB32]
TraesCS1D02G015700	19.21668638	10.14089252	28.29248025	2.789939859	1.480234023	0.021218661	0.250106725	Up	0.0824234	0.443213	0.156148	0.302055	0.714291	0.708173			GO:0016021	integral component of membrane
TraesCS1D02G015900	53.12857479	35.25409883	71.00305076	2.014036754	1.010090011	0.005289546	0.102387486	Up	0.262233	0.3716	0.110909	0.495897	0.550165	0.504352	LRK10		GO:0016021,GO:0005524,GO:0004672,GO:0006468,GO:0016020	integral component of membrane|ATP binding|protein kinase activity|protein phosphorylation|membrane
TraesCS1D02G016900	54.64388911	34.64779964	74.63997859	2.154248736	1.107184838	0.001571446	0.0438156	Up	0.182539	0.225799	0.227884	0.515109	0.398892	0.593042	RPM1		GO:0043531	ADP binding
TraesCS1D02G020400	47.66973358	82.82216741	12.51729975	0.151134656	-2.726093582	0.02992912	0.30529346	Down	0.936384	2.86955	0.629098	0.0381791	0.263348	0.171537	CYP71D55		GO:0020037,GO:0005506,GO:0016705,GO:0055114	heme binding|iron ion binding|oxidoreductase activity, acting on paired donors, with incorporation or reduction of molecular oxygen|oxidation-reduction process
TraesCS1D02G020800	3.538835411	7.077670822	0	0	#NAME?	0.008758343	0.141747094	Down	0.0111577	0.129089	0.0534709	0	0	0	MSL5	Mechanosensitive ion channel protein [Source:UniProtKB/TrEMBL;Acc:A0A1D5T1M9]	GO:0016021,GO:0005886,GO:0016020,GO:0055085	integral component of membrane|plasma membrane|membrane|transmembrane transport
TraesCS1D02G023000	10.37096023	4.742131651	15.9997888	3.373965545	1.754445241	0.030987514	0.310403425	Up	0.0157029	0.0412155	0.0298999	0.0809711	0.102739	0.103374			GO:0005515	protein binding
TraesCS1D02G024500	13.98005734	5.138703855	22.82141083	4.441083096	2.150911566	0.001923497	0.050566428	Up	0.0405016	0.0509952	0.0473836	0.238674	0.208549	0.194304	At3g47110		GO:0005515	protein binding
TraesCS1D02G026400	47.66261282	29.36121016	65.96401548	2.24663817	1.167767792	0.001789173	0.047943182	Up	2.03348	1.72623	1.34478	3.45922	3.26063	4.16979	TFB5		GO:0006355,GO:0006289,GO:0000439	regulation of transcription, DNA-templated|nucleotide-excision repair|transcription factor TFIIH core complex	ko03022,ko03420	Basal transcription factors|Nucleotide excision repair
TraesCS1D02G027300	19.78472353	32.72527847	6.844168592	0.209140118	-2.257458265	0.003137593	0.071757566	Down	6.25763	5.14727	3.14613	0.820986	0.491381	0.463727			GO:0004867,GO:0009611	serine-type endopeptidase inhibitor activity|response to wounding
TraesCS1D02G028200	88.38313364	40.55333319	136.2129341	3.358859146	1.747971297	5.35E-09	1.36E-06	Up	0.114793	0.146752	0.262836	0.524409	0.681088	0.749336	RGA5		GO:0043531	ADP binding
TraesCS1D02G030000	38.73460908	24.05441346	53.41480469	2.220582296	1.15093804	0.005007605	0.09869958	Up	0.165544	0.14332	0.398847	0.504722	0.453106	0.46674	CRK6		GO:0005524,GO:0004672,GO:0006468,GO:0007166	ATP binding|protein kinase activity|protein phosphorylation|cell surface receptor signaling pathway
TraesCS1D02G033300	23.12858443	13.22728499	33.02988388	2.497102309	1.320254931	0.014193658	0.193877741	Up	0.155172	0.0567566	0.13801	0.275025	0.194611	0.356381	At1g51820		GO:0005524,GO:0004672,GO:0006468,GO:0005515,GO:0016021	ATP binding|protein kinase activity|protein phosphorylation|protein binding|integral component of membrane
TraesCS1D02G034700	139.8225711	189.3497526	90.29538968	0.476870914	-1.068329303	5.14E-05	0.003162592	Down	1.26689	2.00193	1.73324	1.87416	1.3236	1.2647	OEP16
TraesCS1D02G037000	15.06523264	23.38824382	6.742221467	0.288273952	-1.794487614	0.007021293	0.124142257	Down	0.702341	0.805945	0.843945	0.371897	0.182272	0.181559	CRRSP55
TraesCS1D02G039300	93.53005221	139.5902619	47.46984256	0.340065574	-1.556115129	1.43E-05	0.001134157	Down	2.44045	1.98109	1.33933	0.635681	0.662533	0.719456	PAL		GO:0005737,GO:0003824,GO:0006559,GO:0016841	cytoplasm|catalytic activity|L-phenylalanine catabolic process|ammonia-lyase activity	ko00940,ko00360	Phenylpropanoid biosynthesis|Phenylalanine metabolism
TraesCS1D02G039400	25.72609215	34.67689032	16.77529398	0.483760044	-1.04763648	0.038370324	0.348656404	Down	0.267991	0.219941	0.221381	0.175396	0.086669	0.0425809	PAL	Phenylalanine ammonia-lyase [Source:UniProtKB/TrEMBL;Acc:A0A341PEA6]	GO:0005737,GO:0003824,GO:0006559,GO:0016841	cytoplasm|catalytic activity|L-phenylalanine catabolic process|ammonia-lyase activity	ko00940,ko00360	Phenylpropanoid biosynthesis|Phenylalanine metabolism
TraesCS1D02G040000	87.72796971	51.09638934	124.3595501	2.433822657	1.283224048	0.027999266	0.293656149	Up	0.54789	0.951375	0.717729	1.14145	2.65582	1.6399	PPA4		GO:0005737,GO:0000287,GO:0004427,GO:0006796,GO:0046686,GO:0005829	cytoplasm|magnesium ion binding|inorganic diphosphatase activity|phosphate-containing compound metabolic process|response to cadmium ion|cytosol	ko00190	Oxidative phosphorylation
TraesCS1D02G041500	171.6917817	262.8944893	80.48907417	0.306164935	-1.707619035	7.16E-13	5.51E-10	Down	5.05877	6.38381	6.99305	2.27432	2.25259	1.78507	ZAT5		GO:0003676	nucleic acid binding
TraesCS1D02G041600	177.5215468	269.9699002	85.07319338	0.315121031	-1.666022051	2.16E-07	3.18E-05	Down	4.32587	6.5323	6.68745	1.8541	2.24906	2.17318	ZAT11		GO:0003676	nucleic acid binding
TraesCS1D02G041700	31.67971058	49.19167457	14.16774659	0.288011065	-1.795803855	0.019349912	0.235839563	Down	0.747971	2.71033	1.7346	0.550727	0.56905	0.092064	ZAT5		GO:0003676	nucleic acid binding
TraesCS1D02G044300	8.579231159	16.81555516	0.342907155	0.020392259	-5.615834594	5.52E-06	0.000513949	Down	0.401676	0.369522	0.205646	0	0.0194254	0	LAC25	Laccase [Source:UniProtKB/TrEMBL;Acc:W5ANU7]	GO:0005507,GO:0016491,GO:0055114,GO:0048046,GO:0046274,GO:0052716	copper ion binding|oxidoreductase activity|oxidation-reduction process|apoplast|lignin catabolic process|hydroquinone:oxygen oxidoreductase activity
TraesCS1D02G052700	405.9254174	199.2455477	612.6052872	3.074624725	1.620410332	0.00060419	0.021497674	Up	10.0069	4.76915	5.18133	27.4552	15.5054	14.4777	SWEET14	Bidirectional sugar transporter SWEET [Source:UniProtKB/TrEMBL;Acc:W5ALR7]	GO:0016021,GO:0005886,GO:0008643	integral component of membrane|plasma membrane|carbohydrate transport
TraesCS1D02G054200	57.94597139	38.17253936	77.71940342	2.036002968	1.025739664	0.007921163	0.133194795	Up	0.964097	0.436243	0.343935	1.30359	1.31031	1.80346	LIP4		GO:0016788	hydrolase activity, acting on ester bonds
TraesCS1D02G066900	2.205674907	4.411349814	0	0	#NAME?	0.031100769	0.310800739	Down	0.00812262	0.0203654	0.0151438	0	0	0
TraesCS1D02G067800	92.16760395	139.6682349	44.66697298	0.319807671	-1.644723549	0.018370844	0.227618092	Down	0.730163	0.837245	2.05395	0.277934	0.476506	0.615807	Os05g0125500		GO:0055114,GO:0016627,GO:0050660,GO:0003995	oxidation-reduction process|oxidoreductase activity, acting on the CH-CH group of donors|flavin adenine dinucleotide binding|acyl-CoA dehydrogenase activity	ko00280	Valine, leucine and isoleucine degradation
TraesCS1D02G080200	83.86417564	45.64119096	122.0871603	2.674933711	1.41950314	1.73E-06	0.000190356	Up	2.03111	1.28472	1.37089	4.30942	3.5492	3.53192	PER2	Peroxidase [Source:UniProtKB/TrEMBL;Acc:W5AN72]	GO:0046872,GO:0004601,GO:0020037,GO:0006979,GO:0005576,GO:0042744,GO:0055114	metal ion binding|peroxidase activity|heme binding|response to oxidative stress|extracellular region|hydrogen peroxide catabolic process|oxidation-reduction process	ko00940	Phenylpropanoid biosynthesis
TraesCS1D02G080600	31.17695432	46.30651606	16.04739258	0.346547181	-1.528876314	0.032159543	0.316634842	Down	2.4078	0.87703	1.2173	0.143149	0.657367	0.747634	GSVIVT00037159001	Peroxidase [Source:UniProtKB/TrEMBL;Acc:W5AK71]	GO:0046872,GO:0004601,GO:0020037,GO:0006979,GO:0005576,GO:0042744,GO:0055114	metal ion binding|peroxidase activity|heme binding|response to oxidative stress|extracellular region|hydrogen peroxide catabolic process|oxidation-reduction process	ko00940	Phenylpropanoid biosynthesis
TraesCS1D02G086300	63.1157568	41.98468293	84.24683068	2.006608716	1.004759322	0.013011298	0.182901676	Up	3.67219	3.52614	2.18507	8.07486	4.80318	4.52134
TraesCS1D02G086700	1571.555167	2319.562298	823.5480362	0.355044586	-1.493927887	0.000393252	0.015377177	Down	21.2631	39.2852	43.8001	14.0963	14.6631	14.3914			GO:0030170,GO:0003824,GO:0009058	pyridoxal phosphate binding|catalytic activity|biosynthetic process	ko00710,ko01200,ko01210,ko01230,ko00250,ko00220	Carbon fixation in photosynthetic organisms|Carbon metabolism|2-Oxocarboxylic acid metabolism|Biosynthesis of amino acids|Alanine, aspartate and glutamate metabolism|Arginine biosynthesis
TraesCS1D02G086800	4.048719227	7.128329333	0.96910912	0.135951788	-2.878832967	0.040107178	0.356928634	Down	0.0946664	0.217057	0	0.0411758	0.102749	0			GO:0016021,GO:0008270	integral component of membrane|zinc ion binding
TraesCS1D02G089900	45.2780069	85.75979023	4.796223569	0.055926251	-4.160330562	5.10E-18	9.06E-15	Down	1.35684	1.08804	0.81593	0.104641	0.0421039	0.0265391	THT2		GO:0016747	transferase activity, transferring acyl groups other than amino-acyl groups
TraesCS1D02G091500	20.59835978	31.44773427	9.748985298	0.310005968	-1.689632106	0.001806892	0.048295821	Down	0.482968	0.923376	0.974488	0.168645	0.28371	0.168894	NFD4		GO:0016021	integral component of membrane
TraesCS1D02G091600	63.08822567	84.71565985	41.46079149	0.489411185	-1.030881021	0.001594176	0.044258876	Down	0.970264	1.47422	1.79169	0.6819	0.669046	0.715809	RIPK		GO:0005524,GO:0004672,GO:0006468	ATP binding|protein kinase activity|protein phosphorylation
TraesCS1D02G096200	642.7212691	934.5790376	350.8635005	0.375424107	-1.413406803	0.025884674	0.280872555	Down	15.2423	35.2614	17.2692	5.87654	12.0858	7.62062	HRPN	Peroxidase [Source:UniProtKB/TrEMBL;Acc:W5AKM7]	GO:0046872,GO:0004601,GO:0020037,GO:0006979,GO:0005576,GO:0042744,GO:0055114	metal ion binding|peroxidase activity|heme binding|response to oxidative stress|extracellular region|hydrogen peroxide catabolic process|oxidation-reduction process	ko00940	Phenylpropanoid biosynthesis
TraesCS1D02G096300	1568.458455	2180.534865	956.3820452	0.438599749	-1.189023107	0.041110947	0.361597713	Down	39.7391	87.2493	41.6278	19.2535	33.0132	20.4318	HRPN	Peroxidase [Source:UniProtKB/TrEMBL;Acc:W5AMY7]	GO:0046872,GO:0004601,GO:0020037,GO:0006979,GO:0005576,GO:0042744,GO:0055114	metal ion binding|peroxidase activity|heme binding|response to oxidative stress|extracellular region|hydrogen peroxide catabolic process|oxidation-reduction process	ko00940	Phenylpropanoid biosynthesis
TraesCS1D02G096400	29.83583345	12.42460015	47.24706676	3.802703201	1.927025342	0.030959289	0.310375455	Up	0.491865	0.268613	0.0985345	0.705548	0.707819	1.78684	PER22	Peroxidase [Source:UniProtKB/TrEMBL;Acc:W5AL94]	GO:0046872,GO:0004601,GO:0020037,GO:0006979,GO:0005576,GO:0042744,GO:0055114	metal ion binding|peroxidase activity|heme binding|response to oxidative stress|extracellular region|hydrogen peroxide catabolic process|oxidation-reduction process	ko00940	Phenylpropanoid biosynthesis
TraesCS1D02G098000	44.03311299	66.02283099	22.04339499	0.333875338	-1.582618565	0.040656164	0.359591255	Down	2.24321	2.57463	0.624484	0.34895	0.856956	0.557847	MAO1B		GO:0046872,GO:0016491,GO:0055114	metal ion binding|oxidoreductase activity|oxidation-reduction process	ko00270	Cysteine and methionine metabolism
TraesCS1D02G099000	15.59377995	8.083646674	23.10391323	2.858105279	1.515059059	0.015809417	0.207699985	Up	0.0570475	0.00372567	0.0336205	0.0835551	0.128909	0.0450057	At3g14460		GO:0043531	ADP binding
TraesCS1D02G103500	77.79161633	108.9744907	46.60874197	0.427703233	-1.225317983	5.49E-05	0.003327047	Down	1.72441	1.3439	1.06762	0.439154	0.563313	0.7713	PAL	Phenylalanine ammonia-lyase [Source:UniProtKB/TrEMBL;Acc:A0A341PQE9]	GO:0005737,GO:0003824,GO:0006559,GO:0016841	cytoplasm|catalytic activity|L-phenylalanine catabolic process|ammonia-lyase activity	ko00940,ko00360	Phenylpropanoid biosynthesis|Phenylalanine metabolism
TraesCS1D02G110600	5.906908223	1.032806622	10.78100982	10.43855606	3.383850256	0.004831922	0.096237327	Up	0.087344	0.0783633	0.0807738	0.285703	0.170219	0.413551	GSVIVT00037159001	Peroxidase [Source:UniProtKB/TrEMBL;Acc:W5ALV9]	GO:0046872,GO:0004601,GO:0020037,GO:0006979,GO:0042744,GO:0055114	metal ion binding|peroxidase activity|heme binding|response to oxidative stress|hydrogen peroxide catabolic process|oxidation-reduction process	ko00940	Phenylpropanoid biosynthesis
TraesCS1D02G117100	726.2101936	1114.496692	337.9236947	0.303207445	-1.721622916	2.00E-07	3.01E-05	Down	24.4873	37.2636	28.5613	8.6695	12.408	8.67291
TraesCS1D02G117200	50.81662474	78.49729177	23.1359577	0.294735744	-1.762506061	0.000381042	0.014997818	Down	1.11446	0.619328	0.647065	0.610993	0	0.19798
TraesCS1D02G118000	73.23183092	111.4116826	35.05197928	0.31461673	-1.668332705	0.002558477	0.06228805	Down	5.74759	5.10547	9.87653	1.85773	2.35542	2.59673
TraesCS1D02G130700	2.280266271	0	4.560532542	Inf	Inf	0.034236067	0.32795747	Up	0	0	0	0.114665	0.33758	0.446553
TraesCS1D02G132000	44.97291418	60.07040754	29.87542082	0.497340072	-1.007695417	0.015080153	0.201637385	Down	0.579083	1.00356	1.68046	0.742265	0.850523	0.309749	At5g14285		GO:0016021	integral component of membrane
TraesCS1D02G141400	156.3530106	89.23171296	223.4743083	2.504426967	1.324480541	2.59E-08	5.25E-06	Up	2.28021	1.01866	0.980369	3.62723	2.86489	3.06462	LSI2		GO:0016021,GO:0055085	integral component of membrane|transmembrane transport
TraesCS1D02G144100	18.75814935	11.1768036	26.3394951	2.35662145	1.236720033	0.043931468	0.373420547	Up	0.102825	0.045132	0.196553	0.309205	0.273095	0.54382	CPS1		GO:0005524,GO:0004817,GO:0006423	ATP binding|cysteine-tRNA ligase activity|cysteinyl-tRNA aminoacylation	ko00970	Aminoacyl-tRNA biosynthesis
TraesCS1D02G147000	32.46884968	21.42921054	43.50848882	2.03033559	1.021718207	0.017324013	0.220120869	Up	0.2114	0.1372	0.184645	0.410739	0.205667	0.359915	At1g54570		GO:0016747	transferase activity, transferring acyl groups other than amino-acyl groups
TraesCS1D02G147400	126.1780831	59.06617553	193.2899907	3.272431115	1.710362824	6.04E-11	2.67E-08	Up	1.48601	0.740503	1.11272	3.35343	3.60421	4.08025	NPF5.2		GO:0016021,GO:0022857,GO:0016020,GO:0055085	integral component of membrane|transmembrane transporter activity|membrane|transmembrane transport
TraesCS1D02G163800	7.286949455	13.23682542	1.337073494	0.101011644	-3.30740649	0.040495933	0.358663765	Down	0.208474	0	0.372448	0	0.0339432	0.0342909			GO:0009737	response to abscisic acid
TraesCS1D02G165000	30.96593297	13.67977864	48.2520873	3.527256439	1.818546466	6.22E-05	0.003696528	Up	0.595851	0.0770377	0.327454	1.5803	1.17644	1.15128	HSR201		GO:0016747	transferase activity, transferring acyl groups other than amino-acyl groups
TraesCS1D02G168400	73.16941342	35.07872547	111.2601014	3.171725879	1.66526809	0.010096535	0.155050225	Up	1.65699	0.808883	1.03018	2.74053	5.01605	2.50358			GO:0003824	catalytic activity
TraesCS1D02G168700	5.646353725	9.595449239	1.697258211	0.176881579	-2.499144287	0.023809192	0.267294566	Down	0.173133	0.243086	0.319509	0	0.0514364	0.0255065	PORB	NADPH-protochlorophyllide oxidoreductase [Source:UniProtKB/TrEMBL;Acc:A0A341PKC9]	GO:0055114,GO:0016630	oxidation-reduction process|protochlorophyllide reductase activity	ko00860	Porphyrin and chlorophyll metabolism
TraesCS1D02G172000	3.628985085	0.691827386	6.566142784	9.491013096	3.246562093	0.045562714	0.379766984	Up	0	0	0.0341783	0.0291994	0.0723554	0.0828009
TraesCS1D02G174100	50.77979607	73.27513924	28.2844529	0.3860034	-1.373314539	0.009014926	0.144046095	Down	2.46128	1.68551	3.62488	1.26019	0.741065	1.05913
TraesCS1D02G184400	6.489943443	11.62553583	1.354351056	0.116497947	-3.101623564	0.004156739	0.086932545	Down	0.02739	0.0487928	0.10594	0	0.0422147	0.0132276	PLR1		GO:0016491,GO:0055114,GO:0009507,GO:0070402,GO:0009443,GO:0050236,GO:0042821	oxidoreductase activity|oxidation-reduction process|chloroplast|NADPH binding|pyridoxal 5'-phosphate salvage|pyridoxine:NADP 4-dehydrogenase activity|pyridoxal biosynthetic process	ko00750	Vitamin B6 metabolism
TraesCS1D02G184500	8.347850446	16.41240608	0.283294811	0.017261016	-5.856338769	0.015888913	0.20841467	Down	0.0548386	0.368224	0.78944	0.0227208	0	0	MGL		GO:0030170,GO:0003824,GO:0005829,GO:0051289,GO:0018826,GO:0042631,GO:0009970	pyridoxal phosphate binding|catalytic activity|cytosol|protein homotetramerization|methionine gamma-lyase activity|cellular response to water deprivation|cellular response to sulfate starvation	ko00270,ko00450	Cysteine and methionine metabolism|Selenocompound metabolism
TraesCS1D02G185900	54.74223484	74.62161775	34.86285193	0.46719507	-1.097903044	0.002932964	0.068503877	Down	3.03915	2.19265	1.7536	0.911425	1.33367	1.47542			GO:0005515	protein binding
TraesCS1D02G188200	5.186027343	9.686240377	0.685814309	0.070802941	-3.820046895	0.022660686	0.2596626	Down	0.178017	0.082484	0.389202	0	0.0602621	0	DTX49	Protein DETOXIFICATION [Source:UniProtKB/TrEMBL;Acc:A0A1D5SY67]	GO:0016021,GO:0016020,GO:0055085,GO:0015238,GO:0015297,GO:0006855	integral component of membrane|membrane|transmembrane transport|GO_0015238|antiporter activity|drug transmembrane transport
TraesCS1D02G188900	62.67077362	83.93007777	41.41146946	0.493404398	-1.019157521	0.002042274	0.052708568	Down	6.3076	3.23158	4.64658	3.87765	2.47348	2.12739
TraesCS1D02G189700	30.62301336	47.45746066	13.78856606	0.290545804	-1.783162475	0.000128862	0.006513143	Down	1.68174	1.92849	2.80719	0.620103	0.361956	0.847632	GSTU6		GO:0005515	protein binding	ko00982,ko00480,ko00980	Drug metabolism - cytochrome P450|Glutathione metabolism|Metabolism of xenobiotics by cytochrome P450
TraesCS1D02G189900	13.67281016	21.25716869	6.088451627	0.286418747	-1.803802169	0.007645297	0.130293152	Down	1.24763	1.28371	0.943062	0.236113	0.328543	0.107062	GSTU6		GO:0005515	protein binding	ko00982,ko00480,ko00980	Drug metabolism - cytochrome P450|Glutathione metabolism|Metabolism of xenobiotics by cytochrome P450
TraesCS1D02G190200	10.88965045	17.52712038	4.252180512	0.242605769	-2.04331424	0.007439651	0.128289426	Down	0.57741	0.568	0.838228	0.069222	0.243696	0.157105	GSTU6		GO:0005515	protein binding	ko00982,ko00480,ko00980	Drug metabolism - cytochrome P450|Glutathione metabolism|Metabolism of xenobiotics by cytochrome P450
TraesCS1D02G190700	75.58982256	131.1669176	20.01272753	0.152574505	-2.712414185	7.05E-07	8.78E-05	Down	5.56568	4.26382	7.57921	0.513073	1.23946	0.585991	HIPP39		GO:0046872,GO:0030001	metal ion binding|metal ion transport
TraesCS1D02G191100	479.5677729	693.1006976	266.0348481	0.383832896	-1.381449733	0.000212504	0.009581906	Down	22.3102	37.5147	20.5929	7.77595	11.569	9.92893	GSTU6	Glutathione transferase [Source:UniProtKB/TrEMBL;Acc:Q8RW01]	GO:0004364,GO:0016740,GO:0005515	glutathione transferase activity|transferase activity|protein binding	ko00982,ko00480,ko00980	Drug metabolism - cytochrome P450|Glutathione metabolism|Metabolism of xenobiotics by cytochrome P450
TraesCS1D02G204800	10.88456131	3.159275777	18.60984685	5.890542063	2.558400401	0.001366521	0.039504611	Up	0.0656611	0.010618	0.0215524	0.250463	0.117964	0.27813	PMI1
TraesCS1D02G207000	60.46920515	96.20200594	24.73640436	0.257129819	-1.959431169	1.74E-08	3.84E-06	Down	2.45292	1.85953	2.71068	0.422357	0.451825	0.852235	Cht8		GO:0005975,GO:0004568,GO:0006032,GO:0016998	carbohydrate metabolic process|chitinase activity|chitin catabolic process|cell wall macromolecule catabolic process	ko00520	Amino sugar and nucleotide sugar metabolism
TraesCS1D02G207100	399.3217525	666.8918005	131.7517046	0.19756084	-2.339631084	2.03E-07	3.03E-05	Down	12.6856	21.3061	22.7356	3.63538	2.97988	4.92878	Cht8		GO:0005975,GO:0004568,GO:0006032,GO:0016998	carbohydrate metabolic process|chitinase activity|chitin catabolic process|cell wall macromolecule catabolic process	ko00520	Amino sugar and nucleotide sugar metabolism
TraesCS1D02G210400	19.787075	28.84325462	10.73089538	0.372041766	-1.426463506	0.013128692	0.183740206	Down	1.62485	1.79925	0.927493	0.910612	0.460332	0.4566	At1g08160		GO:0016021	integral component of membrane
TraesCS1D02G211200	10.54906706	4.105897233	16.99223689	4.13849542	2.049106361	0.011573846	0.168922711	Up	0.07262	0.11647	0.0942494	0.0991745	0.327123	0.571796	PUB33
TraesCS1D02G214200	341.9451436	614.5237088	69.36657842	0.112878604	-3.147156043	3.33E-44	1.30E-39	Down	11.5345	10.2967	12.7239	0.898824	2.10089	1.07535	NPF6.3		GO:0016021,GO:0006857,GO:0022857,GO:0016020,GO:0055085,GO:0005215	integral component of membrane|oligopeptide transport|transmembrane transporter activity|membrane|transmembrane transport|transporter activity
TraesCS1D02G214900	36.76013011	21.17902244	52.34123779	2.471371752	1.305312042	0.001832478	0.048800804	Up	0.671276	0.287244	0.597052	1.26382	1.44541	1.63111	ZAT9		GO:0003676	nucleic acid binding
TraesCS1D02G215500	530.4922002	734.1492259	326.8351746	0.44518902	-1.167510083	0.000903263	0.029030803	Down	18.2287	13.5478	24.054	8.61499	7.77349	6.40104	EXPB4		GO:0005576,GO:0019953	extracellular region|sexual reproduction
TraesCS1D02G222500	7.891444016	13.80233501	1.980553022	0.143494055	-2.800937126	0.003488153	0.076912586	Down	0.0681577	0.110928	0.245456	0	0	0
TraesCS1D02G230600	36.32180288	23.9540819	48.68952387	2.032619079	1.023339873	0.0432995	0.371143891	Up	0.888101	1.20622	0.602195	1.16538	1.69264	2.63849	ATL2		GO:0016021	integral component of membrane
TraesCS1D02G230900	366.2286559	533.9743425	198.4829694	0.371708814	-1.427755198	2.69E-07	3.82E-05	Down	24.668	34.3138	21.6577	11.4895	9.66363	10.6875	RAP2-3		GO:0003700,GO:0006351,GO:0005634,GO:0003677,GO:0006355	DNA-binding transcription factor activity|transcription, DNA-templated|nucleus|DNA binding|regulation of transcription, DNA-templated
TraesCS1D02G233500	58.4903367	80.34801651	36.63265689	0.455924844	-1.133132069	0.005580007	0.10599092	Down	4.71168	2.77637	3.91182	1.5065	2.72386	1.2564	NHL1
TraesCS1D02G234100	41.81011147	57.5675734	26.05264953	0.452557716	-1.1438263	0.00392006	0.083511666	Down	1.35701	1.06917	1.03433	0.544861	0.403389	0.563485	FLXL3
TraesCS1D02G238100	93.75697423	142.0911251	45.42282338	0.319673895	-1.645327159	8.19E-09	1.99E-06	Down	2.66199	3.22427	3.03323	0.862829	1.45802	0.751223	TAR2		GO:0016021,GO:0003824,GO:0016846	integral component of membrane|catalytic activity|carbon-sulfur lyase activity	ko00380	Tryptophan metabolism
TraesCS1D02G238900	87.12470076	139.4375899	34.81181165	0.24965873	-2.001970737	3.70E-11	1.76E-08	Down	2.18075	1.66949	1.74333	0.597892	0.473346	0.743938	ncd-2		GO:0003824,GO:0055114,GO:0018580	catalytic activity|oxidation-reduction process|nitronate monooxygenase activity
TraesCS1D02G240300	37.88564421	52.20616919	23.56511923	0.451385719	-1.147567319	0.00531553	0.102813638	Down	1.3761	1.46549	0.98966	0.67092	0.557504	0.795222
TraesCS1D02G243800	12.49817723	18.11763074	6.878723716	0.379670157	-1.397181489	0.048191168	0.390982638	Down	0.217574	1.2976	0.807144	0.190488	0.231585	0.228145
TraesCS1D02G249600	308.3896804	529.4280975	87.35126341	0.164991741	-2.599534288	0.000220921	0.009847217	Down	17.0512	30.8575	11.8096	2.06062	4.69429	3.52852	Cht2		GO:0005975,GO:0008061,GO:0004568,GO:0006032,GO:0016998	carbohydrate metabolic process|chitin binding|chitinase activity|chitin catabolic process|cell wall macromolecule catabolic process	ko00520	Amino sugar and nucleotide sugar metabolism
TraesCS1D02G250000	34.48740771	50.94539926	18.02941616	0.353896847	-1.498599187	0.000592741	0.021175242	Down	1.13377	2.29969	1.25136	1.49588	0.762825	0.121864
TraesCS1D02G251700	448.6061165	787.4541517	109.7580812	0.139383456	-2.842868761	1.03E-10	4.29E-08	Down	17.383	32.0648	21.9387	4.75241	3.94982	2.46818	BG		GO:0004190,GO:0006508	aspartic-type endopeptidase activity|proteolysis
TraesCS1D02G252900	285.5757135	390.829404	180.3220229	0.461382949	-1.115963407	0.001881769	0.049867357	Down	3.50781	1.88937	3.27071	1.20569	1.4022	1.54278	PPDK1	Pyruvate, phosphate dikinase [Source:UniProtKB/TrEMBL;Acc:A0A1D6D8L9]	GO:0046872,GO:0005634,GO:0005524,GO:0003824,GO:0016301,GO:0005829,GO:0006090,GO:0050242,GO:0016772,GO:0009570,GO:0016310	metal ion binding|nucleus|ATP binding|catalytic activity|kinase activity|cytosol|pyruvate metabolic process|pyruvate, phosphate dikinase activity|transferase activity, transferring phosphorus-containing groups|chloroplast stroma|phosphorylation	ko00710,ko00720,ko00620,ko01200	Carbon fixation in photosynthetic organisms|Carbon fixation pathways in prokaryotes|Pyruvate metabolism|Carbon metabolism
TraesCS1D02G256100	525.034921	296.1088058	753.9610362	2.546229701	1.348362574	0.000163634	0.007808646	Up	9.38108	11.7979	5.07235	27.9843	18.7875	16.7916	At5g07050	WAT1-related protein [Source:UniProtKB/TrEMBL;Acc:A0A341PJP1]	GO:0016021,GO:0022857,GO:0016020	integral component of membrane|transmembrane transporter activity|membrane
TraesCS1D02G256800	14.63684171	22.4570827	6.816600718	0.303539013	-1.720046141	0.008044441	0.134513067	Down	0.919474	0.640725	0.571418	0.135732	0.340978	0.153631	CXE15		GO:0016787	hydrolase activity
TraesCS1D02G261300	43.33444431	25.58576628	61.08312234	2.387386865	1.255432367	0.001351719	0.039207916	Up	0.15624	0.350832	0.290982	0.373081	0.194398	0.303813	GLIP7		GO:0016788	hydrolase activity, acting on ester bonds
TraesCS1D02G263800	70.14306592	93.93770766	46.34842418	0.493395308	-1.019184099	0.00803411	0.134425228	Down	1.95839	2.03624	3.03807	1.34865	0.914924	0.654293	NAC048		GO:0005634,GO:0003677,GO:0006355	nucleus|DNA binding|regulation of transcription, DNA-templated
TraesCS1D02G264000	26.25812444	42.10822475	10.40802414	0.247173188	-2.01640584	0.001016564	0.03170439	Down	0.768325	1.0306	0.403297	0.095337	0.184643	0.181824	PME41	Pectinesterase [Source:UniProtKB/TrEMBL;Acc:A0A1D5SZZ7]	GO:0005618,GO:0004857,GO:0042545,GO:0030599,GO:0045330,GO:0045490	cell wall|enzyme inhibitor activity|cell wall modification|pectinesterase activity|aspartyl esterase activity|pectin catabolic process	ko00040,ko00500	Pentose and glucuronate interconversions|Starch and sucrose metabolism
TraesCS1D02G265800	3434.408589	4987.312233	1881.504944	0.377258302	-1.406375446	1.99E-07	3.00E-05	Down	314.659	239.447	357.748	81.81	138.45	118.715		Wali5 protein [Source:UniProtKB/TrEMBL;Acc:Q43665]	GO:0005576,GO:0004867,GO:0010951	extracellular region|serine-type endopeptidase inhibitor activity|negative regulation of endopeptidase activity
TraesCS1D02G265900	2546.748301	3832.326781	1261.169821	0.329087234	-1.603458032	2.55E-05	0.0018035	Down	204	254.681	305.668	71.3983	99.2886	84.8642		Wali3 protein [Source:UniProtKB/TrEMBL;Acc:Q43663]	GO:0005576,GO:0004867,GO:0010951	extracellular region|serine-type endopeptidase inhibitor activity|negative regulation of endopeptidase activity
TraesCS1D02G266000	3097.136074	4706.175647	1488.0965	0.316200799	-1.661087081	1.88E-07	2.86E-05	Down	313.271	245.141	385.358	98.7194	102.168	96.0644			GO:0005576,GO:0004867,GO:0010951	extracellular region|serine-type endopeptidase inhibitor activity|negative regulation of endopeptidase activity
TraesCS1D02G269600	91.17907874	127.8017157	54.55644174	0.426883484	-1.228085747	2.52E-05	0.001790129	Down	3.11414	2.98889	3.69609	1.84311	1.58702	1.28585	NPF5.10		GO:0016021,GO:0006857,GO:0022857,GO:0016020,GO:0055085,GO:0005215	integral component of membrane|oligopeptide transport|transmembrane transporter activity|membrane|transmembrane transport|transporter activity
TraesCS1D02G271400	42.80199337	22.29801423	63.30597252	2.839085663	1.50542638	0.015272447	0.203370724	Up	1.22643	0.361026	1.02611	2.43148	0.960338	2.93583			GO:0016021	integral component of membrane
TraesCS1D02G272600	25.60622656	39.33006083	11.88239229	0.302119855	-1.726807094	0.000799752	0.026693661	Down	1.41771	1.23252	0.696053	0.294158	0.399191	0.503785	ERF110		GO:0003700,GO:0006351,GO:0005634,GO:0003677,GO:0006355	DNA-binding transcription factor activity|transcription, DNA-templated|nucleus|DNA binding|regulation of transcription, DNA-templated
TraesCS1D02G275500	15.91915991	25.73430887	6.104010942	0.237193506	-2.075863584	0.001109917	0.033888658	Down	0.577219	0.467108	0.386251	0.0634047	0.0771284	0.145893	NAC090		GO:0005634,GO:0003677,GO:0006355	nucleus|DNA binding|regulation of transcription, DNA-templated
TraesCS1D02G275800	610.4485517	859.2054736	361.6916297	0.420960574	-1.248242973	0.000210797	0.009527046	Down	23.3224	21.8016	33.9778	10.0855	11.4205	12.2266	FDX6	Ferredoxin [Source:UniProtKB/TrEMBL;Acc:A0A1D5SYP6]	GO:0009055,GO:0051537,GO:0051536,GO:0022900,GO:0046872,GO:0009507	electron transfer activity|2 iron, 2 sulfur cluster binding|iron-sulfur cluster binding|electron transport chain|metal ion binding|chloroplast	ko00195	Photosynthesis
TraesCS1D02G276100	212.9793568	359.2226102	66.73610334	0.18577924	-2.428338803	7.44E-09	1.85E-06	Down	1.41485	2.32184	2.12013	0.298347	0.442315	0.351173	TGAL5		GO:0003700,GO:0006351,GO:0043565,GO:0006355	DNA-binding transcription factor activity|transcription, DNA-templated|sequence-specific DNA binding|regulation of transcription, DNA-templated	ko04075	Plant hormone signal transduction
TraesCS1D02G277900	81.47380996	114.439558	48.50806193	0.42387495	-1.238289386	2.83E-05	0.001955646	Down	2.07006	2.34078	1.91526	0.840359	1.24846	1.01736			GO:0006396,GO:0005515	RNA processing|protein binding
TraesCS1D02G278100	58.51557078	36.93300878	80.09813278	2.168741064	1.116857814	0.001321271	0.038583885	Up	0.575711	0.911104	0.637489	1.34808	1.69461	1.66272	At3g50280		GO:0016747	transferase activity, transferring acyl groups other than amino-acyl groups
TraesCS1D02G280200	107.4055505	184.9942525	29.81684858	0.161177162	-2.63328076	0.007265166	0.126552105	Down	1.11211	1.17892	3.79215	0.468422	0.595842	0.415681
TraesCS1D02G281200	9.305116336	4.492600523	14.11763215	3.142418757	1.651875446	0.046665934	0.384571087	Up	0.0666211	0.0576899	0.0212133	0.240101	0.182256	0.0633541	AKR4C9		GO:0016491,GO:0055114	oxidoreductase activity|oxidation-reduction process
TraesCS1D02G281800	345.0353104	476.809807	213.2608139	0.447265997	-1.160795011	2.77E-09	7.75E-07	Down	9.6941	10.4026	11.9662	4.81871	5.35289	4.33735	AKR4C10		GO:0016491,GO:0055114	oxidoreductase activity|oxidation-reduction process
TraesCS1D02G288700	54.43888523	76.43609692	32.44167353	0.424428704	-1.236405867	0.002569563	0.062460142	Down	5.00832	6.16143	3.01585	1.62837	1.52516	1.74658
TraesCS1D02G288800	48.44587776	66.32696963	30.56478588	0.460819875	-1.117725152	0.00986002	0.152593775	Down	7.45349	11.3529	4.84544	3.57432	3.77342	2.49152
TraesCS1D02G290300	12.88551709	18.82491847	6.946115717	0.368985169	-1.438365266	0.037624043	0.344980258	Down	0.170799	0.14897	0.317402	0.120181	0.14219	0.271095	At4g08330
TraesCS1D02G292100	368.8576878	229.9661693	507.7492063	2.207930009	1.14269444	5.95E-06	0.000547269	Up	2.09965	1.7939	4.11731	5.76945	6.74834	6.14806	At3g08860		GO:0030170,GO:0003824,GO:0008483	pyridoxal phosphate binding|catalytic activity|transaminase activity	ko00260,ko00250,ko00280,ko00270	Glycine, serine and threonine metabolism|Alanine, aspartate and glutamate metabolism|Valine, leucine and isoleucine degradation|Cysteine and methionine metabolism
TraesCS1D02G303100	93.45535754	140.5587401	46.35197494	0.329769425	-1.600470451	3.77E-08	7.38E-06	Down	6.69459	6.14896	5.5444	2.44005	1.8751	2.56778	At2g38640
TraesCS1D02G307600	37.05410104	70.88474303	3.223459048	0.045474652	-4.45879358	0.003048058	0.07022639	Down	1.7	3.72538	0.653828	0.0661207	0.0783722	0.0782929	At2g24580		GO:0016491,GO:0055114	oxidoreductase activity|oxidation-reduction process	ko00260,ko00310,ko04146	Glycine, serine and threonine metabolism|Lysine degradation|Peroxisome
TraesCS1D02G309900	402.3997049	558.5174477	246.2819621	0.440956613	-1.181291382	1.39E-06	0.000158653	Down	9.9925	13.8403	13.5485	4.44534	6.36555	5.05529			GO:0016740,GO:0005542	transferase activity|folic acid binding
TraesCS1D02G311000	46.89050502	75.39116147	18.38984857	0.243925789	-2.035485798	0.015890627	0.20841467	Down	1.32414	3.11536	1.06727	0.183113	0.71594	0.367518	At1g48100		GO:0005975,GO:0005576,GO:0004650,GO:0071555	carbohydrate metabolic process|extracellular region|polygalacturonase activity|cell wall organization
TraesCS1D02G318000	561.1389397	351.2871857	770.9906937	2.194758947	1.134062495	2.86E-10	1.06E-07	Up	10.5351	10.5182	7.90628	19.4754	19.4551	22.0284	PRX74	Peroxidase [Source:UniProtKB/TrEMBL;Acc:A0A341PQ18]	GO:0004601,GO:0020037,GO:0006979,GO:0042744,GO:0055114	peroxidase activity|heme binding|response to oxidative stress|hydrogen peroxide catabolic process|oxidation-reduction process	ko00940	Phenylpropanoid biosynthesis
TraesCS1D02G318400	19.64670432	9.340983653	29.95242499	3.206560047	1.681026424	0.003187802	0.072446099	Up	0.706907	0.743025	0.695673	1.64782	1.91763	2.07768	PRX74	Peroxidase [Source:UniProtKB/TrEMBL;Acc:A0A341PP53]	GO:0004601,GO:0020037,GO:0006979,GO:0042744,GO:0055114	peroxidase activity|heme binding|response to oxidative stress|hydrogen peroxide catabolic process|oxidation-reduction process	ko00940	Phenylpropanoid biosynthesis
TraesCS1D02G318600	342.7135457	212.608777	472.8183144	2.223888971	1.153084762	3.02E-09	8.37E-07	Up	8.3737	5.83468	6.03366	15.2523	12.6099	16.3214	PRX74	Peroxidase [Source:UniProtKB/TrEMBL;Acc:A0A341PLN6]	GO:0004601,GO:0020037,GO:0006979,GO:0042744,GO:0055114	peroxidase activity|heme binding|response to oxidative stress|hydrogen peroxide catabolic process|oxidation-reduction process	ko00940	Phenylpropanoid biosynthesis
TraesCS1D02G319400	120.1961265	179.1351322	61.25712083	0.341960396	-1.548098844	7.57E-09	1.86E-06	Down	7.73385	8.23606	7.81706	3.49648	2.0352	2.33917	HSP22.3
TraesCS1D02G323200	7.891177842	13.44161794	2.340737739	0.174141071	-2.521671597	0.006747734	0.120918318	Down	0.154207	0.123442	0.102963	0.0128003	0.0931949	0	RGA2
TraesCS1D02G324200	1332.65771	1898.56169	766.7537297	0.403860319	-1.308071693	2.87E-08	5.74E-06	Down	14.2254	16.432	12.4994	5.70753	6.50731	6.28645	SIR		GO:0016491,GO:0020037,GO:0055114,GO:0051539,GO:0051536,GO:0050311	oxidoreductase activity|heme binding|oxidation-reduction process|4 iron, 4 sulfur cluster binding|iron-sulfur cluster binding|sulfite reductase (ferredoxin) activity	ko00920	Sulfur metabolism
TraesCS1D02G324600	225.0373265	142.5845492	307.4901037	2.15654575	1.108722322	3.41E-07	4.70E-05	Up	1.14941	4.03962	1.35216	4.47906	4.5088	5.83233
TraesCS1D02G325300	133.9228856	210.0984595	57.7473116	0.274858329	-1.863239895	2.26E-08	4.75E-06	Down	6.31636	6.97684	4.30987	1.46802	1.9356	1.30091	SDI1		GO:0009658,GO:0010438,GO:0010439,GO:0005515	chloroplast organization|cellular response to sulfur starvation|regulation of glucosinolate biosynthetic process|protein binding
TraesCS1D02G336200	73.5780283	99.20178333	47.95427327	0.483401323	-1.048706674	0.002977662	0.069137257	Down	1.84628	3.50728	3.62229	1.44181	1.37556	1.4995	RAC2		GO:0005622,GO:0005525,GO:0003924,GO:0007264,GO:0000166	intracellular|GTP binding|GTPase activity|small GTPase mediated signal transduction|nucleotide binding	ko04145,ko04520,ko04015,ko04071,ko04014,ko04151,ko04510,ko04013,ko04310,ko04024,ko04010,ko04810,ko04370	Phagosome|Adherens junction|Rap1 signaling pathway|Sphingolipid signaling pathway|Ras signaling pathway|PI3K-Akt signaling pathway|Focal adhesion|MAPK signaling pathway - fly|Wnt signaling pathway|cAMP signaling pathway|MAPK signaling pathway|Regulation of actin cytoskeleton|VEGF signaling pathway
TraesCS1D02G337000	3.541466882	7.082933764	0	0	#NAME?	0.008700199	0.141223359	Down	0	10.8704	0	0	0	0
TraesCS1D02G340600	322.74089	542.5414081	102.9403719	0.189737355	-2.397924352	2.61E-05	0.001838003	Down	16.5245	14.6829	27.6487	2.90872	3.24714	4.20811	HB		GO:0020037,GO:0019825	heme binding|oxygen binding
TraesCS1D02G344500	25.9759381	43.23939203	8.712484177	0.201494142	-2.311190202	0.008843899	0.142366807	Down	0.641479	0.930605	1.86746	0.15522	0.2961	0.11691	PER2	Peroxidase [Source:UniProtKB/TrEMBL;Acc:A0A1D5T037]	GO:0046872,GO:0004601,GO:0020037,GO:0006979,GO:0005576,GO:0042744,GO:0055114	metal ion binding|peroxidase activity|heme binding|response to oxidative stress|extracellular region|hydrogen peroxide catabolic process|oxidation-reduction process	ko00940	Phenylpropanoid biosynthesis
TraesCS1D02G344700	343.0307053	459.9855021	226.0759085	0.491484857	-1.024781129	1.59E-07	2.50E-05	Down	3.82466	3.8394	2.64334	1.28483	1.01801	1.44982	MIK1		GO:0016021,GO:0005524,GO:0004672,GO:0004674,GO:0006468,GO:0005515	integral component of membrane|ATP binding|protein kinase activity|protein serine/threonine kinase activity|protein phosphorylation|protein binding
TraesCS1D02G345500	35.70838421	59.67693979	11.73982863	0.196723034	-2.345762207	9.82E-06	0.000827291	Down	1.16329	0.951687	1.81363	0.291273	0.364188	0.269281
TraesCS1D02G347000	208.2142703	134.1174518	282.3110888	2.104954165	1.073788819	0.000273472	0.011661318	Up	1.22022	0.807429	1.49145	2.30124	2.05992	3.0339	At2g19230		GO:0005524,GO:0004672,GO:0006468,GO:0005515	ATP binding|protein kinase activity|protein phosphorylation|protein binding
TraesCS1D02G348000	33.43497073	18.26006585	48.60987562	2.662086546	1.412557475	0.001330935	0.038770623	Up	0.131081	0.129852	0.100832	0.378669	0.31833	0.4455	SIRK		GO:0005524,GO:0004672,GO:0006468,GO:0005515	ATP binding|protein kinase activity|protein phosphorylation|protein binding
TraesCS1D02G349000	15.85381093	9.101321439	22.60630042	2.483848151	1.312576977	0.040285245	0.357694328	Up	0.151506	0.0266145	0.0708311	0.188818	0.0826934	0.236185	At3g21340		GO:0016021,GO:0005524,GO:0004672,GO:0004674,GO:0006468,GO:0005515	integral component of membrane|ATP binding|protein kinase activity|protein serine/threonine kinase activity|protein phosphorylation|protein binding
TraesCS1D02G349200	38.04465248	51.02383452	25.06547044	0.49125023	-1.025470012	0.01175917	0.170681548	Down	1.07316	1.49125	1.73908	1.1827	1.24131	0.434357	Os05g0525900		GO:0046872	metal ion binding
TraesCS1D02G349900	39.93450613	57.9518292	21.91718305	0.37819657	-1.402791814	0.006221558	0.114439584	Down	2.79007	3.27627	1.1424	0.813581	0.93912	1.02491			GO:0016021,GO:0009269	integral component of membrane|response to desiccation
TraesCS1D02G354300	147.4551734	220.6263049	74.28404195	0.336696216	-1.570480588	3.74E-09	9.93E-07	Down	10.2635	7.15926	8.12483	3.37001	3.62393	1.64928
TraesCS1D02G359100	87.42590401	145.6767207	29.1750873	0.200272817	-2.319961474	4.25E-14	4.08E-11	Down	3.31591	3.33323	2.53251	0.672407	0.911091	0.482622	CYP94B1		GO:0020037,GO:0005506,GO:0016705,GO:0055114	heme binding|iron ion binding|oxidoreductase activity, acting on paired donors, with incorporation or reduction of molecular oxygen|oxidation-reduction process
TraesCS1D02G360300	14.88251951	22.09077421	7.674264808	0.347396824	-1.525343529	0.017867215	0.223982768	Down	0.500475	0.365132	0.438406	0.145427	0.166589	0.147104	PK1		GO:0005524,GO:0004672,GO:0048544,GO:0006468	ATP binding|protein kinase activity|recognition of pollen|protein phosphorylation
TraesCS1D02G361400	455.819478	702.4264284	209.2125276	0.29784262	-1.747377884	1.03E-07	1.73E-05	Down	8.25149	8.08596	13.2276	3.37782	3.30366	3.25762	G6PGH2	6-phosphogluconate dehydrogenase, decarboxylating [Source:UniProtKB/TrEMBL;Acc:A0A341PN54]	GO:0016491,GO:0055114,GO:0050661,GO:0004616,GO:0006098	oxidoreductase activity|oxidation-reduction process|NADP binding|phosphogluconate dehydrogenase (decarboxylating) activity|pentose-phosphate shunt	ko01200,ko00480,ko00030	Carbon metabolism|Glutathione metabolism|Pentose phosphate pathway
TraesCS1D02G361700	6.672811565	10.81575805	2.529865082	0.23390548	-2.096002431	0.041242803	0.362265596	Down	0.174313	0.0446466	0.189729	0.0423682	0.0518943	0.0165296	RPS1		GO:0003676	nucleic acid binding	ko03010	Ribosome
TraesCS1D02G367400	19.26876632	10.35832993	28.17920271	2.720438805	1.443839376	0.011678629	0.169852771	Up	0.286313	0.271098	0.291918	0.519444	0.846084	0.7299	LOGL7	Cytokinin riboside 5'-monophosphate phosphoribohydrolase [Source:UniProtKB/TrEMBL;Acc:A0A1D5SY61]	GO:0016787,GO:0009691	hydrolase activity|cytokinin biosynthetic process
TraesCS1D02G370700	2.052948617	4.105897233	0	0	#NAME?	0.041230342	0.362250624	Down	0.0776011	0.0736067	0.0971376	0	0	0	At1g80170		GO:0005975,GO:0004650	carbohydrate metabolic process|polygalacturonase activity
TraesCS1D02G370800	47.83462264	25.61602999	70.05321529	2.734741305	1.451404366	0.028073475	0.294052742	Up	0.653442	0.513264	0.665928	2.32559	0.67108	2.07058	At1g80170		GO:0005975,GO:0004650	carbohydrate metabolic process|polygalacturonase activity
TraesCS1D02G371500	27.87041369	18.04079843	37.70002894	2.08970956	1.063302442	0.022575628	0.258840562	Up	0.567409	0.291857	0.272472	0.956854	0.938175	0.714537	MYB2		GO:0003677	DNA binding
TraesCS1D02G372700	5.556533017	9.209402918	1.903663116	0.206708636	-2.274329431	0.043614772	0.372424276	Down	0.229106	0.38773	0.136407	0.0482816	0.0572558	0.0569924	MAPKKK17		GO:0005524,GO:0004672,GO:0006468	ATP binding|protein kinase activity|protein phosphorylation
TraesCS1D02G373700	72.25530746	43.44615547	101.0644594	2.32620029	1.217975321	0.00247211	0.060756228	Up	2.77125	3.88935	1.89509	7.7554	4.90679	5.22877
TraesCS1D02G381800	36.02810186	58.31499375	13.74120997	0.235637682	-2.085357827	1.24E-06	0.000144857	Down	0.660598	0.429216	0.571932	0.0659221	0.135917	0.30286	LRK10L-1.2		GO:0016021,GO:0005524,GO:0004672,GO:0030247,GO:0006468	integral component of membrane|ATP binding|protein kinase activity|polysaccharide binding|protein phosphorylation
TraesCS1D02G388600	117.3791169	170.749036	64.00919782	0.374872967	-1.4155263	9.62E-08	1.65E-05	Down	1.43734	2.05574	1.48662	0.838594	0.620113	0.765283	DTX10	Protein DETOXIFICATION [Source:UniProtKB/TrEMBL;Acc:A0A1D5SY12]	GO:0016020,GO:0055085,GO:0015297,GO:0006855,GO:0016021,GO:0015238	membrane|transmembrane transport|antiporter activity|drug transmembrane transport|integral component of membrane|GO_0015238
TraesCS1D02G392000	23.43370483	42.90630361	3.961106044	0.092319909	-3.437214388	1.57E-08	3.51E-06	Down	2.85599	2.80807	1.37316	0.130711	0.634231	0.154993	Os11g0649700	CASP-like protein [Source:UniProtKB/TrEMBL;Acc:A0A1D6DA60]	GO:0016021,GO:0005886	integral component of membrane|plasma membrane
TraesCS1D02G392500	25.30203806	41.50108101	9.102995116	0.219343566	-2.188735704	0.008804947	0.142122382	Down	0.867162	0.574701	0.198368	0	0.250186	0.13218	Os07g0190000		GO:0003824,GO:0008661,GO:0016114	catalytic activity|1-deoxy-D-xylulose-5-phosphate synthase activity|terpenoid biosynthetic process	ko00730,ko00900	Thiamine metabolism|Terpenoid backbone biosynthesis
TraesCS1D02G397400	110.9253002	162.4062783	59.44432212	0.366022316	-1.449996484	9.23E-08	1.59E-05	Down	2.57731	3.0391	2.91392	1.25008	1.07054	0.776626	Os05g0212300	Endoglucanase [Source:UniProtKB/TrEMBL;Acc:A0A1D5SPZ2]	GO:0004553,GO:0005975,GO:0030246,GO:0003824,GO:0030245,GO:0008810	hydrolase activity, hydrolyzing O-glycosyl compounds|carbohydrate metabolic process|carbohydrate binding|catalytic activity|cellulose catabolic process|cellulase activity
TraesCS1D02G400300	68.81157928	94.50504725	43.11811132	0.456251942	-1.132097396	0.012906251	0.181829271	Down	2.7061	4.81857	5.19177	2.69669	2.88378	1.03462	DOGL3		GO:0006351,GO:0043565,GO:0080167	transcription, DNA-templated|sequence-specific DNA binding|response to karrikin
TraesCS1D02G401200	35.39621629	67.87481491	2.917617672	0.042985276	-4.54001361	3.58E-05	0.002356876	Down	11.17	4.09858	4.67888	0	0	0
TraesCS1D02G401300	88.59787048	167.0322276	10.16351336	0.060847619	-4.038655378	5.15E-05	0.003163179	Down	3.52135	15.4703	2.23725	1.42041	0	0
TraesCS1D02G401400	87.92752679	171.2479574	4.607096226	0.026903073	-5.216085238	9.01E-12	5.07E-09	Down	0	0	0	0	0	0
TraesCS1D02G401500	8.078970247	16.15794049	0	0	#NAME?	0.000123404	0.006302871	Down	0	0	0	0	0	0
TraesCS1D02G401700	6.230063401	12.4601268	0	0	#NAME?	0.001068611	0.032964108	Down	0	0	0	0	0	0
TraesCS1D02G402300	240.2841077	339.7674095	140.800806	0.414403507	-1.270891883	0.007334944	0.127275368	Down	20.8627	38.7628	10.963	5.8382	9.84413	11.4835
TraesCS1D02G403300	21.99012384	34.1120377	9.868209985	0.2892882	-1.789420617	0.026745645	0.286082167	Down	1.26253	0.486747	0.577449	0.105204	0.452163	0.175126	CYP71D7		GO:0016021,GO:0020037,GO:0004497,GO:0005506,GO:0016705,GO:0055114	integral component of membrane|heme binding|monooxygenase activity|iron ion binding|oxidoreductase activity, acting on paired donors, with incorporation or reduction of molecular oxygen|oxidation-reduction process
TraesCS1D02G412400	29.07038344	8.944082965	49.19668391	5.500472671	2.459555599	0.004624406	0.093590941	Up	0.101706	0.0268444	0.123788	0.941866	0.331304	0.432982	SBT3.6		GO:0004252,GO:0006508	serine-type endopeptidase activity|proteolysis
TraesCS1D02G419000	4.502140953	9.004281906	0	0	#NAME?	0.041828968	0.364817305	Down	0.128263	0.065778	0.423737	0	0	0	PP2C51		GO:0046872,GO:0003824,GO:0004722,GO:0043169,GO:0006470	metal ion binding|catalytic activity|protein serine/threonine phosphatase activity|cation binding|protein dephosphorylation	ko04075	Plant hormone signal transduction
TraesCS1D02G423800	140.0274252	188.7684147	91.28643572	0.483589566	-1.048144978	2.82E-05	0.001953774	Down	2.50611	2.98785	3.69298	1.86469	1.40103	1.5452	STY13		GO:0005524,GO:0004672,GO:0006468	ATP binding|protein kinase activity|protein phosphorylation
TraesCS1D02G425400	82.92514416	111.982964	53.86732437	0.481031422	-1.055796959	0.0003616	0.014379048	Down	2.02757	2.11482	1.81557	1.12379	1.49873	0.97469	SNL6		GO:0055114,GO:0016616,GO:0003854,GO:0006694	oxidation-reduction process|oxidoreductase activity, acting on the CH-OH group of donors, NAD or NADP as acceptor|3-beta-hydroxy-delta5-steroid dehydrogenase activity|steroid biosynthetic process
TraesCS1D02G429200	197.407104	287.7819922	107.0322158	0.371921172	-1.426931218	3.50E-10	1.26E-07	Down	4.83207	5.48202	5.75285	2.69037	2.06527	2.21536	SCPL50		GO:0004185,GO:0006508	serine-type carboxypeptidase activity|proteolysis
TraesCS1D02G430200	25.37875219	36.74776651	14.00973787	0.381240527	-1.391226604	0.00518951	0.101131039	Down	2.56271	0	0	0.57195	0	0	TOM7-1		GO:0005742,GO:0030150	mitochondrial outer membrane translocase complex|protein import into mitochondrial matrix
TraesCS1D02G431100	703.4772556	1004.227072	402.7274393	0.401032247	-1.318209846	0.000241967	0.010555312	Down	4.84781	8.82438	3.87337	3.01354	2.67793	3.17328	CRK6		GO:0016021,GO:0016020	integral component of membrane|membrane
TraesCS1D02G431200	2352.922952	3175.132389	1530.713515	0.482094391	-1.052612451	0.007608205	0.129956368	Down	41.2473	68.9433	40.2039	18.5655	30.4302	19.1586	At5g56590		GO:0004553,GO:0005975	hydrolase activity, hydrolyzing O-glycosyl compounds|carbohydrate metabolic process
TraesCS1D02G431300	232.2839025	370.5575686	94.01023654	0.25369941	-1.97880793	0.002068502	0.053191212	Down	4.96203	9.5109	4.38832	0.532164	2.69294	1.51012	At5g56590		GO:0004553,GO:0005975	hydrolase activity, hydrolyzing O-glycosyl compounds|carbohydrate metabolic process
TraesCS1D02G431400	48.71358818	66.9643376	30.46283876	0.454911373	-1.136342592	0.002067501	0.053183071	Down	0.468412	0.561954	0.725514	0.265301	0.29737	0.22496	CRK6		GO:0016021,GO:0005524,GO:0004672,GO:0006468	integral component of membrane|ATP binding|protein kinase activity|protein phosphorylation
TraesCS1D02G432500	12.46128009	24.92256019	0	0	#NAME?	0.001654486	0.045270358	Down	0.19114	0.193452	0.842189	0	0	0	SLAH2		GO:0016021,GO:0055085	integral component of membrane|transmembrane transport
TraesCS1D02G432900	7.071137635	13.57568565	0.566589622	0.041735617	-4.582577077	0.025879401	0.280854543	Down	0.192083	0.334119	0.0139849	0.0251976	0	0	SLAH2		GO:0016021,GO:0055085	integral component of membrane|transmembrane transport
TraesCS1D02G433100	42.02598463	79.78949843	4.262470824	0.053421452	-4.226437013	1.44E-09	4.41E-07	Down	1.03727	1.93197	1.24356	0.102981	0	0.0594479	SLAH2		GO:0016021,GO:0055085	integral component of membrane|transmembrane transport
TraesCS1D02G433200	6.319193417	12.31275724	0.325629592	0.026446521	-5.240778242	0.000188081	0.008718364	Down	0.166422	0.23561	0.157977	0	0	0	SLAH2		GO:0016021,GO:0055085	integral component of membrane|transmembrane transport
TraesCS1D02G437600	40.67676056	60.65945587	20.69406524	0.341151515	-1.551515473	0.003638713	0.079032968	Down	1.4052	2.36113	1.09829	0.71726	0.719423	0.703664	CNBF2260		GO:0016787	hydrolase activity	ko00564	Glycerophospholipid metabolism
TraesCS1D02G439200	28.6483501	39.35539009	17.9413101	0.455879361	-1.133275998	0.016786077	0.216349813	Down	0.690706	0.918418	0.43997	0.368464	0.146654	0.364891	HSR4		GO:0005524	ATP binding
TraesCS1D02G439300	74.61811977	110.1988894	39.03735013	0.354244497	-1.497182654	0.007066528	0.124389213	Down	2.92854	1.51945	1.33435	0.409553	0.766323	0.650225	HSR4		GO:0005524	ATP binding
TraesCS1D02G441900	16.75908032	23.28725528	10.23090536	0.43933496	-1.18660679	0.045408767	0.379028879	Down	0.100811	0.145612	0.132418	0.0459385	0.109689	0.0254867	UBP2		GO:0016021,GO:0006511,GO:0016579,GO:0036459	integral component of membrane|ubiquitin-dependent protein catabolic process|protein deubiquitination|thiol-dependent ubiquitinyl hydrolase activity
TraesCS1D02G443300	60.32916361	39.73862096	80.91970626	2.036298802	1.025949275	0.023368926	0.263916774	Up	0.148358	0.0893181	0.231631	0.51556	0.281646	0.28422	RGA3		GO:0043531	ADP binding
TraesCS1D02G453600	4.449172239	1.017674766	7.880669713	7.743799864	2.953041667	0.032323839	0.317584165	Up	0.00909295	0.00820635	0	0.0661833	0.05213	0.0495191	AGO4B		GO:0003676,GO:0005515	nucleic acid binding|protein binding
TraesCS2A02G005100	54.57929358	83.29929388	25.85929329	0.310438325	-1.687621418	5.25E-05	0.003208051	Down	0.794039	1.74997	1.14128	0.337199	0.33889	0.491907	CYP71Z6		GO:0020037,GO:0004497,GO:0005506,GO:0016705,GO:0055114	heme binding|monooxygenase activity|iron ion binding|oxidoreductase activity, acting on paired donors, with incorporation or reduction of molecular oxygen|oxidation-reduction process
TraesCS2A02G005800	8.519232378	2.757440631	14.28102413	5.179086711	2.372697713	0.046084389	0.381920687	Up	0	0.0561345	0.0842652	0.0991956	0.3212	0.579175	CYP71Z7		GO:0020037,GO:0005506,GO:0016705,GO:0055114	heme binding|iron ion binding|oxidoreductase activity, acting on paired donors, with incorporation or reduction of molecular oxygen|oxidation-reduction process	ko00980,ko00140,ko00380,ko00830	Metabolism of xenobiotics by cytochrome P450|Steroid hormone biosynthesis|Tryptophan metabolism|Retinol metabolism
TraesCS2A02G016300	11.80084692	20.21416467	3.387529172	0.167581952	-2.577061312	0.000962996	0.030480235	Down	0.550565	1.20159	0.739942	0.209907	0.0488379	0.246417
TraesCS2A02G019400	4.727164741	8.201925552	1.252403931	0.15269633	-2.711262706	0.034660276	0.330149639	Down	0.15276	0.211043	0.0733253	0.0305827	0.0356959	0	CYP71E1		GO:0020037,GO:0004497,GO:0005506,GO:0016705,GO:0055114	heme binding|monooxygenase activity|iron ion binding|oxidoreductase activity, acting on paired donors, with incorporation or reduction of molecular oxygen|oxidation-reduction process
TraesCS2A02G023500	33.45701235	19.97910843	46.93491628	2.349199738	1.232169382	0.012551256	0.178450991	Up	0.110685	0.102693	0.126263	0.34605	0.164521	0.396652	RGA4		GO:0043531	ADP binding
TraesCS2A02G025100	45.07996494	22.24885723	67.91107265	3.05233981	1.609915583	0.003432854	0.076049103	Up	0.344726	0.817073	0.688225	1.35094	2.04745	1.44287	CYP89A9		GO:0020037,GO:0004497,GO:0005506,GO:0016705,GO:0055114	heme binding|monooxygenase activity|iron ion binding|oxidoreductase activity, acting on paired donors, with incorporation or reduction of molecular oxygen|oxidation-reduction process
TraesCS2A02G025200	7.722969502	2.055415845	13.39052316	6.514751353	2.703710117	0.007333977	0.127275368	Up	0.0210012	0.0398069	0.0607324	0.104431	0.14331	0.359647	At4g34880				ko00627,ko00330,ko00380,ko00643,ko00360	Aminobenzoate degradation|Arginine and proline metabolism|Tryptophan metabolism|Styrene degradation|Phenylalanine metabolism
TraesCS2A02G027300	24.29409326	45.24550278	3.342683735	0.073878806	-3.758695634	0.015709268	0.206998885	Down	0.48858	1.49748	0.299314	0	0.0934237	0.088076	CYP71Z6		GO:0020037,GO:0005506,GO:0016705,GO:0055114	heme binding|iron ion binding|oxidoreductase activity, acting on paired donors, with incorporation or reduction of molecular oxygen|oxidation-reduction process
TraesCS2A02G027400	39.79661164	71.07502119	8.51820209	0.119848042	-3.060721761	0.000397234	0.015493911	Down	1.28202	1.69067	0.512408	0	0	0.359899	CYP99A2		GO:0016021,GO:0020037,GO:0004497,GO:0005506,GO:0016705,GO:0055114	integral component of membrane|heme binding|monooxygenase activity|iron ion binding|oxidoreductase activity, acting on paired donors, with incorporation or reduction of molecular oxygen|oxidation-reduction process
TraesCS2A02G027500	66.98853982	122.902237	11.07484264	0.090110993	-3.47215307	5.31E-05	0.003238344	Down	1.57243	2.1878	0.756342	0.0487276	0.14924	0.2219	CYP71Z6		GO:0020037,GO:0004497,GO:0005506,GO:0016705,GO:0055114	heme binding|monooxygenase activity|iron ion binding|oxidoreductase activity, acting on paired donors, with incorporation or reduction of molecular oxygen|oxidation-reduction process
TraesCS2A02G027600	24.41592154	46.22680635	2.60503674	0.056353379	-4.149354071	0.005969316	0.111385208	Down	0.310993	0.554579	0.0688715	0	0	0.0579615	KSL4		GO:0016829,GO:0000287,GO:0010333	lyase activity|magnesium ion binding|terpene synthase activity	ko00904	Diterpenoid biosynthesis
TraesCS2A02G027700	147.0169369	274.8761855	19.15768835	0.069695701	-3.842786526	0.010667244	0.16045651	Down	3.45713	9.40285	1.43479	0.109342	0.259541	0.681411	CYP99A3		GO:0016021,GO:0020037,GO:0004497,GO:0005506,GO:0016705,GO:0055114	integral component of membrane|heme binding|monooxygenase activity|iron ion binding|oxidoreductase activity, acting on paired donors, with incorporation or reduction of molecular oxygen|oxidation-reduction process
TraesCS2A02G028700	20.62341057	35.04258132	6.204239819	0.177048596	-2.497782693	0.040065033	0.356693659	Down	0.794063	1.37271	0.205705	0	0	0.40339	UGT85A24	Glycosyltransferase [Source:UniProtKB/TrEMBL;Acc:W5B1R3]	GO:0016758	transferase activity, transferring hexosyl groups
TraesCS2A02G031100	11.44409375	5.886452694	17.0017348	2.888281904	1.53021156	0.042792524	0.368875544	Up	0.104998	0.0564414	0.0508139	0.147681	0.239627	0.299767		Exocyst subunit Exo70 family protein [Source:UniProtKB/TrEMBL;Acc:A0A1D5TRW9]	GO:0016021,GO:0015031,GO:0000145,GO:0006887	integral component of membrane|protein transport|exocyst|exocytosis
TraesCS2A02G031500	23.28158689	13.85365049	32.70952329	2.361076116	1.239444552	0.034733276	0.330440084	Up	0.179671	0.074211	0.10529	0.21894	0.209303	0.429751	RGA1		GO:0043531	ADP binding
TraesCS2A02G033600	223.8453968	305.1876431	142.5031504	0.466936174	-1.098702735	2.80E-06	0.000290402	Down	6.12952	4.65913	5.81304	1.51959	3.43952	2.50114			GO:0005975,GO:0008061,GO:0004568,GO:0006032,GO:0016998	carbohydrate metabolic process|chitin binding|chitinase activity|chitin catabolic process|cell wall macromolecule catabolic process	ko00520	Amino sugar and nucleotide sugar metabolism
TraesCS2A02G035200	49.54274395	30.78649908	68.29898883	2.218472086	1.1495664	0.012886061	0.181674434	Up	0.361602	0.555141	0.480439	1.53261	0.648501	1.10891
TraesCS2A02G039000	77.2247167	38.54740283	115.9020306	3.006740327	1.588200277	2.52E-07	3.62E-05	Up	0.322046	0.0994201	0.340011	0.78999	0.760635	0.846578	At2g19130	Serine/threonine-protein kinase [Source:UniProtKB/TrEMBL;Acc:A0A1D5TKX1]	GO:0016021,GO:0005524,GO:0004672,GO:0004674,GO:0048544,GO:0006468	integral component of membrane|ATP binding|protein kinase activity|protein serine/threonine kinase activity|recognition of pollen|protein phosphorylation
TraesCS2A02G041700	16.63473524	2.426658794	30.84281169	12.70999111	3.667891116	3.34E-07	4.62E-05	Up	0.0288299	0.0133951	0.054569	0.539469	0.435661	0.280399
TraesCS2A02G041800	7.856931967	1.058135878	14.65572806	13.85051614	3.791867835	0.000394607	0.015406922	Up	0	0	0.0111469	0.180674	0.100239	0.204721			GO:0016021	integral component of membrane
TraesCS2A02G043500	13.93495272	7.138526732	20.73137872	2.904153685	1.538117802	0.028079979	0.294052742	Up	0.0268335	0.0646008	0.0387732	0.0763353	0.183214	0.134635	RPS2
TraesCS2A02G043600	34.11598064	50.88731933	17.34464195	0.340844088	-1.552816135	0.000306897	0.012730512	Down	1.7178	1.85297	1.84484	0.367005	0.524573	0.570258	WRKY38		GO:0003700,GO:0043565,GO:0005634,GO:0006355	DNA-binding transcription factor activity|sequence-specific DNA binding|nucleus|regulation of transcription, DNA-templated
TraesCS2A02G045400	11.56985797	4.009843153	19.12987279	4.770728445	2.254209569	0.019657295	0.238389938	Up	0	0	0.0402483	0.48082	0.364522	0.977589	GSTF1		GO:0005515	protein binding	ko00982,ko00480,ko00980	Drug metabolism - cytochrome P450|Glutathione metabolism|Metabolism of xenobiotics by cytochrome P450
TraesCS2A02G047900	37.6482931	22.46234564	52.83424056	2.352124814	1.233964618	0.002524698	0.06169756	Up	0	0	0	5.27955	14.8685	1.93381
TraesCS2A02G048600	17.89655465	29.29607676	6.497032535	0.22177142	-2.172854642	0.012866101	0.181451241	Down	1.62849	1.3854	0.323259	0.0687146	0.158917	0.512628	CRG1		GO:0008168,GO:0005739,GO:0046686	methyltransferase activity|mitochondrion|response to cadmium ion
TraesCS2A02G051100	35.82042805	20.8340942	50.80676191	2.438635509	1.286074141	0.037153526	0.34256512	Up	0.871087	0.270454	0.645681	2.9498	2.29955	1.17532	DIR5	Dirigent protein [Source:UniProtKB/TrEMBL;Acc:A0A1D5TKI5]	GO:0048046	apoplast
TraesCS2A02G056100	9.854571925	17.52218592	2.186957927	0.124810793	-3.002185394	0.000660712	0.023094033	Down	0.130179	0.291087	0.242618	0.0334965	0.0209482	0.0395803		Glycosyltransferase [Source:UniProtKB/TrEMBL;Acc:A0A1D5TPK2]	GO:0016758	transferase activity, transferring hexosyl groups
TraesCS2A02G057100	29.58877644	19.45438843	39.72316444	2.041861382	1.029884927	0.039183423	0.352409434	Up	0.116361	0.0584338	0.138672	0.163262	0.338535	0.262324	ABCC4		GO:0016021,GO:0005524,GO:0042626,GO:0055085,GO:0016887	integral component of membrane|ATP binding|ATPase-coupled transmembrane transporter activity|transmembrane transport|ATPase activity
TraesCS2A02G058100	24.39876136	43.29465652	5.502866195	0.127102664	-2.975933822	0.01280349	0.180838671	Down	0.856284	1.31966	3.16963	0.0769991	0.135046	0.539384	RIXI		GO:0005975	carbohydrate metabolic process	ko00520	Amino sugar and nucleotide sugar metabolism
TraesCS2A02G065600	23.2439411	14.1584461	32.3294361	2.283402844	1.191185406	0.021734469	0.253310578	Up	0.263427	0.167144	0.417149	0.490063	0.542394	0.506195	NCS1		GO:0046872,GO:0016491,GO:0055114	metal ion binding|oxidoreductase activity|oxidation-reduction process
TraesCS2A02G067800	607.2031229	949.2850247	265.121221	0.279285161	-1.840189172	2.66E-07	3.79E-05	Down	7.11518	6.96351	10.5552	2.72773	2.1961	2.25761	G6PD2	Glucose-6-phosphate 1-dehydrogenase [Source:UniProtKB/TrEMBL;Acc:A0A341Q4T9]	GO:0055114,GO:0050661,GO:0006006,GO:0006098,GO:0004345,GO:0016491,GO:0005975,GO:0016614	oxidation-reduction process|NADP binding|glucose metabolic process|pentose-phosphate shunt|glucose-6-phosphate dehydrogenase activity|oxidoreductase activity|carbohydrate metabolic process|oxidoreductase activity, acting on CH-OH group of donors	ko01200,ko00480,ko00030	Carbon metabolism|Glutathione metabolism|Pentose phosphate pathway
TraesCS2A02G070900	25.54063471	11.94644875	39.13482066	3.275853894	1.711871013	0.000837323	0.027452623	Up	0.169396	0.322243	0.272266	0.844194	1.03596	1.12653	CAD6		GO:0016491,GO:0008270,GO:0055114	oxidoreductase activity|zinc ion binding|oxidation-reduction process	ko00940	Phenylpropanoid biosynthesis
TraesCS2A02G071800	101.2036143	46.02102837	156.3862002	3.39814658	1.764748085	1.37E-05	0.001097061	Up	0.434073	0.620352	0.374457	1.55766	1.99773	1.12343	WAK2		GO:0016021,GO:0005524,GO:0004672,GO:0005509,GO:0030247,GO:0006468	integral component of membrane|ATP binding|protein kinase activity|calcium ion binding|polysaccharide binding|protein phosphorylation
TraesCS2A02G071900	240.7265518	157.9682781	323.4848254	2.047783449	1.03406316	1.08E-06	0.000128569	Up	2.04605	1.92825	1.13155	3.32231	3.47275	2.50894	WAK2		GO:0005524,GO:0004672,GO:0005509,GO:0030247,GO:0006468	ATP binding|protein kinase activity|calcium ion binding|polysaccharide binding|protein phosphorylation
TraesCS2A02G073500	68.15498583	105.197592	31.1123797	0.295751824	-1.757541029	9.59E-08	1.65E-05	Down	1.89183	2.09702	2.69089	0.508388	0.55304	0.629044		Glycosyltransferase [Source:UniProtKB/TrEMBL;Acc:A0A1D5TRN5]	GO:0016758	transferase activity, transferring hexosyl groups
TraesCS2A02G075700	2.740805505	5.138703855	0.342907155	0.066730281	-3.905514601	0.046792629	0.385202991	Down	0.306251	0.27097	0.0927426	0	0	0
TraesCS2A02G076200	46.95952067	75.97153638	17.94750495	0.236239858	-2.081675702	8.93E-05	0.004867764	Down	2.09204	1.61573	3.32147	0.478579	0.505732	0.248995
TraesCS2A02G076400	69.1942735	109.8163227	28.5722243	0.260181944	-1.94240725	3.61E-09	9.68E-07	Down	4.80633	3.81304	5.62389	1.36822	2.01237	2.04303
TraesCS2A02G076600	208.2540843	305.9412499	110.5669187	0.361399186	-1.468334838	3.46E-11	1.67E-08	Down	11.178	12.1453	8.43792	3.94944	4.31412	3.51769		L-lactate dehydrogenase [Source:UniProtKB/TrEMBL;Acc:A0A1D6DF81]	GO:0005975,GO:0005737,GO:0016491,GO:0003824,GO:0055114,GO:0016616,GO:0019752,GO:0004459	carbohydrate metabolic process|cytoplasm|oxidoreductase activity|catalytic activity|oxidation-reduction process|oxidoreductase activity, acting on the CH-OH group of donors, NAD or NADP as acceptor|carboxylic acid metabolic process|L-lactate dehydrogenase activity	ko00640,ko00620,ko00270,ko00010	Propanoate metabolism|Pyruvate metabolism|Cysteine and methionine metabolism|Glycolysis / Gluconeogenesis
TraesCS2A02G082500	27.88089481	40.89873083	14.8630588	0.363411248	-1.460325022	0.002359805	0.058532813	Down	1.52129	0.940722	1.51983	0.599591	0.895976	0.0856052	Os03g0287800	Glycosyltransferases [Source:UniProtKB/TrEMBL;Acc:A0A1D5TJJ8]	GO:0016020,GO:0000139,GO:0015018,GO:0071555	membrane|Golgi membrane|galactosylgalactosylxylosylprotein 3-beta-glucuronosyltransferase activity|cell wall organization
TraesCS2A02G083600	518.8901655	725.5073303	312.2730008	0.430420187	-1.216182352	5.34E-06	0.000501373	Down	8.09028	10.3524	7.94618	3.43467	4.66414	3.61205	MLO1	MLO-like protein [Source:UniProtKB/TrEMBL;Acc:W5B000]	GO:0016021,GO:0005516,GO:0006952,GO:0009607	integral component of membrane|calmodulin binding|defense response|response to biotic stimulus
TraesCS2A02G083700	82.82245054	112.9478217	52.69707934	0.466561272	-1.099861538	0.000190911	0.008802272	Down	1.59867	1.49571	1.60537	0.741843	1.05674	0.685535	MLO1	MLO-like protein [Source:UniProtKB/TrEMBL;Acc:W5B5I2]	GO:0016021,GO:0005516,GO:0006952,GO:0009607	integral component of membrane|calmodulin binding|defense response|response to biotic stimulus
TraesCS2A02G084800	22.00395856	30.4708491	13.53706803	0.444262908	-1.170514401	0.035134887	0.33251103	Down	0.511659	0.771666	0.746118	0.508722	0.0900815	0.263861	FAD7A-1		GO:0006629,GO:0055114,GO:0016717	lipid metabolic process|oxidation-reduction process|oxidoreductase activity, acting on paired donors, with oxidation of a pair of donors resulting in the reduction of molecular oxygen to two molecules of water
TraesCS2A02G088300	62.52398251	35.09320036	89.95476466	2.563310378	1.358008178	4.13E-05	0.002631957	Up	1.15138	0.430866	0.977039	2.22608	2.50562	1.68026
TraesCS2A02G089400	391.9503258	523.4489277	260.451724	0.49756855	-1.007032795	9.78E-08	1.67E-05	Down	16.1913	16.6062	14.9301	8.9698	10.4869	7.97796	PYL4				ko04075	Plant hormone signal transduction
TraesCS2A02G089500	4.662453698	8.191728153	1.133179244	0.138332135	-2.853791758	0.035462872	0.334298913	Down	0.0388071	0.0339918	0.0310123	0.0208349	0	0	CLSY1		GO:0005524	ATP binding	ko03440	Homologous recombination
TraesCS2A02G090200	13.09416867	22.80858782	3.379749514	0.148178815	-2.754588894	0.001272847	0.037550683	Down	1.69264	1.34754	0.619699	0.328702	0.199489	0.131082	ZFP36		GO:0003676	nucleic acid binding
TraesCS2A02G097200	72.11704872	108.4014582	35.8326392	0.330554955	-1.597037952	5.40E-07	6.97E-05	Down	3.07242	3.79421	2.59639	1.16852	1.31992	0.701851	MYB2		GO:0003677	DNA binding
TraesCS2A02G100700	28.31723461	39.64750133	16.98696789	0.428449898	-1.222801587	0.009717816	0.15110662	Down	0.941986	0.840966	1.4787	0.519726	0.400959	0.750639	WOX6		GO:0005634,GO:0003677,GO:0010311	nucleus|DNA binding|lateral root formation
TraesCS2A02G100900	188.0585032	263.7965202	112.3204862	0.425784563	-1.231804448	8.81E-05	0.004823957	Down	6.65643	7.8458	10.3221	3.40187	4.48654	2.89054	Os07g0684100		GO:0045454,GO:0005623	cell redox homeostasis|cell
TraesCS2A02G103400	104.0314699	145.075724	62.98721592	0.434167855	-1.203675179	3.46E-05	0.002297975	Down	5.90586	7.73156	4.95535	4.66063	2.78677	2.98158			GO:0016021	integral component of membrane
TraesCS2A02G103800	11.82013096	23.64026192	0	0	#NAME?	0.000711982	0.024457205	Down	0.406204	1.55021	0.451994	0	0	0	APS1
TraesCS2A02G108200	115.0134238	71.27728727	158.7495604	2.22721103	1.155238261	0.014922488	0.200036998	Up	2.79898	1.63852	2.14747	3.65916	3.31647	6.4438	PER70	Peroxidase [Source:UniProtKB/TrEMBL;Acc:A0A341Q641]	GO:0004601,GO:0020037,GO:0006979,GO:0042744,GO:0055114	peroxidase activity|heme binding|response to oxidative stress|hydrogen peroxide catabolic process|oxidation-reduction process	ko00940	Phenylpropanoid biosynthesis
TraesCS2A02G109800	92.13194868	141.7205858	42.54331158	0.300191474	-1.736045091	0.003264219	0.073613961	Down	3.38301	7.93358	8.42913	1.32438	3.23427	1.7237	RAP2-3		GO:0003700,GO:0006351,GO:0005634,GO:0003677,GO:0006355,GO:2000280,GO:0034059	DNA-binding transcription factor activity|transcription, DNA-templated|nucleus|DNA binding|regulation of transcription, DNA-templated|regulation of root development|response to anoxia
TraesCS2A02G110300	49.89010961	91.50125891	8.278960309	0.090479196	-3.466270085	0.002855276	0.067219175	Down	1.90456	3.76049	0.188468	0	0.376234	0.362593	Os12g0628600
TraesCS2A02G111300	6.906895081	12.63827614	1.175514025	0.093012212	-3.426436036	0.002250402	0.056431366	Down	0.545999	1.01184	0.829427	0.173831	0	0.067472			GO:0016021,GO:0016020,GO:0015979,GO:0009523	integral component of membrane|membrane|photosynthesis|photosystem II
TraesCS2A02G111700	1144.323173	1667.780759	620.8655881	0.372270507	-1.425576772	0.003151505	0.071948717	Down	44.6316	111.993	86.1089	28.4258	41.3481	23.2884	PHOS34
TraesCS2A02G112500	79.89963483	143.8150402	15.98422949	0.111144352	-3.169493454	0.000824451	0.027156579	Down	3.61358	12.0203	5.92301	0.768924	1.14498	0.672599	PHOS34
TraesCS2A02G112600	40.54558372	63.40110767	17.69005976	0.27901815	-1.841569124	0.000264696	0.011343131	Down	1.51399	3.58082	2.15736	0.510802	0.719995	0.665975	PHOS34
TraesCS2A02G113800	98.80273676	155.1064627	42.49901086	0.273998969	-1.86775763	0.000151423	0.00736607	Down	4.51891	9.45681	6.34327	1.94216	2.13009	1.54189	At3g14260
TraesCS2A02G116900	18.74666876	30.52216458	6.971172937	0.228397069	-2.130383957	0.000332658	0.013524861	Down	1.13204	1.38457	0.83481	0.230454	0.227865	0.346119	FZP	Frizzy panicle [Source:UniProtKB/TrEMBL;Acc:A0A0A7TWE6]	GO:0003700,GO:0006351,GO:0005634,GO:0003677,GO:0006355,GO:0045893,GO:0010582,GO:2000032	DNA-binding transcription factor activity|transcription, DNA-templated|nucleus|DNA binding|regulation of transcription, DNA-templated|positive regulation of transcription, DNA-templated|floral meristem determinacy|regulation of secondary shoot formation
TraesCS2A02G120000	3.627652048	7.255304095	0	0	#NAME?	0.002805792	0.066295142	Down	0.210875	0.162197	0.0687044	0	0	0
TraesCS2A02G121700	4.093396848	8.186793695	0	0	#NAME?	0.001204473	0.03602574	Down	0.104474	0.0453359	0.0255211	0	0	0	At5g56440		GO:0005515	protein binding
TraesCS2A02G121800	7.108529898	13.32484058	0.892219214	0.066959091	-3.900576245	0.000690792	0.02389826	Down	0.330421	0.31594	0.682103	0.0473849	0	0	Os04g0179200
TraesCS2A02G126100	662.9602795	994.4825856	331.4379734	0.3332768	-1.585207204	1.92E-10	7.52E-08	Down	38.8024	54.0111	44.3707	14.4337	18.9694	16.9409	Os03g0429000	Cysteine proteinase inhibitor [Source:UniProtKB/TrEMBL;Acc:A0A341PXS4]	GO:0004869	cysteine-type endopeptidase inhibitor activity
TraesCS2A02G128500	33.45635111	22.28898986	44.62371236	2.002051804	1.001479305	0.041607142	0.364067174	Up	0.051227	0.118622	0.198542	0.238353	0.164794	0.365331	ABCC10		GO:0016021,GO:0005524,GO:0042626,GO:0055085,GO:0016887	integral component of membrane|ATP binding|ATPase-coupled transmembrane transporter activity|transmembrane transport|ATPase activity
TraesCS2A02G129500	77.01753381	46.30213715	107.7329305	2.326737752	1.218308613	0.002982388	0.06922632	Up	1.50074	2.5954	0.783871	4.50749	5.35456	3.30076
TraesCS2A02G130200	131.2647944	199.5842122	62.94537652	0.315382544	-1.664825286	5.79E-11	2.57E-08	Down	3.61176	4.47588	4.078	1.16998	1.60794	1.42737	SPAC7D4.05		GO:0016787	hydrolase activity
TraesCS2A02G143200	12.89039224	25.21419485	0.566589622	0.022471057	-5.475788171	4.29E-08	8.22E-06	Down	0.973845	0.734647	0.960499	0.0643588	0	0	CXE18		GO:0016787	hydrolase activity
TraesCS2A02G145900	46.05290845	70.65180579	21.45401111	0.303658355	-1.719479031	0.00100833	0.031511368	Down	1.75618	2.65153	1.49445	1.01647	0.450569	0.339089	PAP6		GO:0005634,GO:0009535,GO:0005886,GO:0042742,GO:0031977,GO:0010287,GO:0010193,GO:0009941,GO:0009658,GO:0009507,GO:0009534,GO:0009579	nucleus|chloroplast thylakoid membrane|plasma membrane|defense response to bacterium|thylakoid lumen|plastoglobule|response to ozone|chloroplast envelope|chloroplast organization|chloroplast|chloroplast thylakoid|thylakoid
TraesCS2A02G150900	14.46458252	3.795510195	25.13365485	6.621943708	2.727254747	0.000124513	0.006339702	Up	0	0.0796449	0	1.49647	1.04493	1.94405	DIR5	Dirigent protein [Source:UniProtKB/TrEMBL;Acc:A0A1D5TPM6]	GO:0048046	apoplast
TraesCS2A02G156800	73.07344459	98.442148	47.70474118	0.484596711	-1.045143481	0.000687211	0.023838043	Down	4.75032	4.72717	5.0529	2.23025	3.30095	2.28154	MPSR1
TraesCS2A02G158400	7.064621262	2.391132139	11.73811038	4.909017863	2.295434416	0.02349265	0.264862165	Up	0	0	0.0287241	0.0731877	0.113963	0.10984	SBH1		GO:0016021,GO:0016491,GO:0005506,GO:0055114,GO:0008610	integral component of membrane|oxidoreductase activity|iron ion binding|oxidation-reduction process|lipid biosynthetic process	ko00600	Sphingolipid metabolism
TraesCS2A02G158700	26.14543805	39.82038773	12.47048838	0.313168432	-1.674989303	0.041733991	0.364432313	Down	2.07278	3.26143	6.33027	1.1257	0.771167	0.830341			GO:0004867,GO:0009611	serine-type endopeptidase inhibitor activity|response to wounding
TraesCS2A02G158800	128.6890299	183.873752	73.50430787	0.399754218	-1.32281484	0.001059613	0.03280371	Down	6.50679	7.28281	3.51568	3.54666	6.75504	1.57347			GO:0004867,GO:0009611	serine-type endopeptidase inhibitor activity|response to wounding
TraesCS2A02G159100	35.24336627	50.37904512	20.10768741	0.399127998	-1.325076612	0.001746262	0.047101816	Down	3.29231	2.7611	1.93012	1.02722	1.57799	1.42253			GO:0016021	integral component of membrane
TraesCS2A02G159600	27.13584736	15.12461781	39.14707691	2.588301893	1.3720059	0.042360597	0.366958744	Up	0.598557	0.0432978	0.178436	0.387863	0.750966	0.647706	PLP2	Patatin [Source:UniProtKB/TrEMBL;Acc:W5B2H8]	GO:0016787,GO:0006629,GO:0016042	hydrolase activity|lipid metabolic process|lipid catabolic process
TraesCS2A02G161000	105.4878691	182.1272064	28.84853186	0.158397707	-2.658376645	5.39E-05	0.003280361	Down	1.96208	3.35352	4.43315	0.62732	0.367111	0.449209	RA3	Trehalose 6-phosphate phosphatase [Source:UniProtKB/TrEMBL;Acc:A0A1D5TQB7]	GO:0003824,GO:0005992,GO:0004805	catalytic activity|trehalose biosynthetic process|trehalose-phosphatase activity	ko00500	Starch and sucrose metabolism
TraesCS2A02G161100	127.5864208	197.7001193	57.47272229	0.290706563	-1.78236445	0.003085308	0.070874547	Down	2.32605	5.08134	3.0951	0.653446	1.45593	0.79822	RA3	Trehalose 6-phosphate phosphatase [Source:UniProtKB/TrEMBL;Acc:A0A1D5RSQ2]	GO:0003824,GO:0005992,GO:0004805	catalytic activity|trehalose biosynthetic process|trehalose-phosphatase activity	ko00500	Starch and sucrose metabolism
TraesCS2A02G161200	312.8985407	420.8248399	204.9722414	0.487072582	-1.03779132	1.04E-05	0.000867925	Down	5.90966	9.34811	7.88113	4.127	4.20595	3.07921	RA3	Trehalose 6-phosphate phosphatase [Source:UniProtKB/TrEMBL;Acc:A0A341PYY6]	GO:0003824,GO:0005992	catalytic activity|trehalose biosynthetic process	ko00500	Starch and sucrose metabolism
TraesCS2A02G162200	5.444320679	10.88864136	0	0	#NAME?	0.000123202	0.006296664	Down	0.558388	1.02408	0.246921	0	0	0
TraesCS2A02G167600	57.1353426	35.58253461	78.68815059	2.211426237	1.144977121	0.007688495	0.130622261	Up	3.22562	1.02206	0.915383	4.87394	4.0548	3.80019	DIR1	Dirigent protein [Source:UniProtKB/TrEMBL;Acc:A0A341PZ71]
TraesCS2A02G169700	19.51210463	27.69216912	11.33204013	0.409214608	-1.289070448	0.027558683	0.291034072	Down	0.622293	0.369282	0.374137	0.271678	0.20523	0.0812218			GO:0016021	integral component of membrane
TraesCS2A02G174600	667.9337611	1091.974629	243.8928931	0.223350329	-2.162619712	2.22E-08	4.67E-06	Down	99.6402	75.5887	100.38	15.0657	26.7729	22.7907			GO:0016021	integral component of membrane
TraesCS2A02G175700	151.7887226	208.2069452	95.37049997	0.458056286	-1.126403208	0.041730519	0.364432313	Down	3.63521	6.04325	2.67302	3.16979	1.48676	1.51468	CYP78A5		GO:0020037,GO:0005506,GO:0016705,GO:0055114,GO:0004497,GO:0016491,GO:0046872	heme binding|iron ion binding|oxidoreductase activity, acting on paired donors, with incorporation or reduction of molecular oxygen|oxidation-reduction process|monooxygenase activity|oxidoreductase activity|metal ion binding
TraesCS2A02G176000	441.4200354	276.1140791	606.7259917	2.197374337	1.135780663	8.11E-10	2.65E-07	Up	2.86008	1.64591	2.30068	4.79322	4.3278	4.84729	LNG1		GO:0051513	regulation of monopolar cell growth
TraesCS2A02G177000	322.6502552	433.4825649	211.8179455	0.488642365	-1.033149146	0.00036093	0.014379048	Down	3.17847	5.49182	4.48374	2.18817	3.13038	2.03311	CBSCBS2
TraesCS2A02G186700	89.94977387	132.0505247	47.84902309	0.362353904	-1.464528658	0.008857525	0.142482441	Down	2.09207	1.46527	3.29101	0.736924	1.08413	0.701563	VPS62
TraesCS2A02G190500	193.3795498	125.5356422	261.2234573	2.08087084	1.05718742	0.016413381	0.213006778	Up	2.41958	0.52271	1.62724	2.95182	3.14643	4.50646	At5g48130		GO:0005515	protein binding
TraesCS2A02G194500	120.3092829	205.049319	35.56924687	0.173466789	-2.52726862	5.60E-07	7.18E-05	Down	4.19207	8.02604	5.54966	1.12445	0.946057	1.58468	LBD37
TraesCS2A02G196400	84.05104398	113.121506	54.98058196	0.486031206	-1.04087915	0.002494735	0.061138301	Down	2.33314	1.84101	1.34769	1.04091	0.685392	0.986757	PAL	Phenylalanine ammonia-lyase [Source:UniProtKB/TrEMBL;Acc:A0A1D5TL36]	GO:0005737,GO:0003824,GO:0006559,GO:0016841,GO:0045548,GO:0009800	cytoplasm|catalytic activity|L-phenylalanine catabolic process|ammonia-lyase activity|phenylalanine ammonia-lyase activity|cinnamic acid biosynthetic process	ko00940,ko00360	Phenylpropanoid biosynthesis|Phenylalanine metabolism
TraesCS2A02G205900	335.9098187	488.6333951	183.1862423	0.374895052	-1.415441308	0.000126523	0.006424291	Down	10.2996	23.9757	0	0	0	0
TraesCS2A02G206200	2.35083527	4.701670539	0	0	#NAME?	0.040092167	0.356835898	Down	0.0359716	0.340576	0.100328	0	0	0	LHCB4.1	Chlorophyll a-b binding protein, chloroplastic [Source:UniProtKB/TrEMBL;Acc:A0A1D5V1G5]	GO:0016021,GO:0009535,GO:0016020,GO:0009523,GO:0009522,GO:0009765,GO:0016168,GO:0018298,GO:0009507,GO:0009579,GO:0009536,GO:0015979	integral component of membrane|chloroplast thylakoid membrane|membrane|photosystem II|photosystem I|photosynthesis, light harvesting|chlorophyll binding|protein-chromophore linkage|chloroplast|thylakoid|plastid|photosynthesis	ko00196	Photosynthesis - antenna proteins
TraesCS2A02G210400	226.1908527	132.5119018	319.8698036	2.413894898	1.271362862	0.031296878	0.311949493	Up	1.14254	0.664219	2.10637	2.71947	2.23218	4.77003	CSLF3		GO:0016021,GO:0016020,GO:0016760,GO:0030244,GO:0071555	integral component of membrane|membrane|cellulose synthase (UDP-forming) activity|cellulose biosynthetic process|cell wall organization
TraesCS2A02G211300	29.74069125	45.05711657	14.42426593	0.320132912	-1.643257091	0.00045808	0.017269289	Down	0.551471	0.534512	0.538141	0.198145	0.140233	0.152856	B120	Serine/threonine-protein kinase [Source:UniProtKB/TrEMBL;Acc:A0A1D5TQZ3]	GO:0016021,GO:0005524,GO:0004672,GO:0004674,GO:0048544,GO:0006468	integral component of membrane|ATP binding|protein kinase activity|protein serine/threonine kinase activity|recognition of pollen|protein phosphorylation
TraesCS2A02G215000	12.64299664	19.78140884	5.504584443	0.278270597	-1.845439619	0.009878141	0.152806926	Down	0.312068	0.855981	0.918267	0.0610576	0.281455	0.102438	OsI_025465		GO:0005509,GO:0015979,GO:0009523,GO:0009654,GO:0019898	calcium ion binding|photosynthesis|photosystem II|photosystem II oxygen evolving complex|extrinsic component of membrane
TraesCS2A02G216200	1198.565564	1839.067064	558.0640641	0.303449545	-1.720471437	0.013085778	0.183389449	Down	25.5324	56.0688	22.6456	5.13396	16.863	8.7131	At5g56590		GO:0004553,GO:0005975	hydrolase activity, hydrolyzing O-glycosyl compounds|carbohydrate metabolic process
TraesCS2A02G216300	87.37140698	123.5130013	51.2298127	0.414772633	-1.269607389	0.029529934	0.302815745	Down	0.776526	1.45807	0.720607	0.199331	0.378787	0.398965	CRK6		GO:0016021,GO:0005524,GO:0004672,GO:0006468	integral component of membrane|ATP binding|protein kinase activity|protein phosphorylation
TraesCS2A02G216400	87.68594096	126.9053624	48.46651955	0.38191073	-1.388692642	0.010749493	0.161379407	Down	1.16101	2.9265	1.58579	0.682433	0.789465	0.758591	CRK6		GO:0005524,GO:0004672,GO:0006468	ATP binding|protein kinase activity|protein phosphorylation
TraesCS2A02G218100	9.771156624	16.35169108	3.190622172	0.195124905	-2.357530163	0.033425091	0.323905168	Down	0.309884	0.116513	0.0534885	0	0.0565276	0	XBOS33		GO:0005515	protein binding
TraesCS2A02G220400	303.6481461	427.4298251	179.8664671	0.42080935	-1.248761333	2.41E-10	9.14E-08	Down	10.9942	11.354	11.2402	3.53381	6.39849	4.85464	GPT2		GO:0016021,GO:0022857,GO:0055085	integral component of membrane|transmembrane transporter activity|transmembrane transport
TraesCS2A02G225200	791.9589388	1358.834284	225.0835938	0.165644624	-2.593836714	3.50E-09	9.45E-07	Down	14.8905	22.9757	12.7968	3.27061	2.74862	3.04083	1-Apr		GO:0045454,GO:0003824,GO:0055114,GO:0016671,GO:0019419,GO:0005623	cell redox homeostasis|catalytic activity|oxidation-reduction process|oxidoreductase activity, acting on a sulfur group of donors, disulfide as acceptor|sulfate reduction|cell	ko00920	Sulfur metabolism
TraesCS2A02G231600	25.16140311	38.66685474	11.65595148	0.301445555	-1.73003064	0.002641382	0.063668363	Down	0.182292	0.1005	0.112666	0.0698097	0.0340999	0.0792205	At5g47470	WAT1-related protein [Source:UniProtKB/TrEMBL;Acc:A0A341PZJ9]	GO:0016021,GO:0022857,GO:0016020	integral component of membrane|transmembrane transporter activity|membrane
TraesCS2A02G233500	4.196406706	0.99234551	7.400467902	7.457551655	2.898702065	0.045841202	0.381001997	Up	0	0	0	0.0689064	0.150077	0.0519831	At2g04865
TraesCS2A02G234900	41.71580363	57.01705476	26.4145525	0.463274587	-1.110060549	0.019991317	0.241161554	Down	1.04948	1.21652	1.97364	0.802693	0.781868	0.588604	RPI3		GO:0004751,GO:0009052	ribose-5-phosphate isomerase activity|pentose-phosphate shunt, non-oxidative branch	ko00710,ko01200,ko00030,ko01230	Carbon fixation in photosynthetic organisms|Carbon metabolism|Pentose phosphate pathway|Biosynthesis of amino acids
TraesCS2A02G247100	101.19885	154.5027913	47.89490862	0.309993808	-1.689688697	0.00133661	0.038871626	Down	2.42412	4.45771	1.85862	0.654821	1.26326	0.544168	CXE15		GO:0016787	hydrolase activity
TraesCS2A02G249800	17.43376967	24.44144524	10.42609411	0.42657437	-1.229130808	0.038455211	0.349019762	Down	0.678289	0.608342	0.672856	0.275895	0.169038	0.550005
TraesCS2A02G254600	5.673670211	11.00443327	0.342907155	0.031160819	-5.004123032	0.000535407	0.01955519	Down	0.131732	0.482554	0.241572	0	0	0	PSBP		GO:0005509,GO:0015979,GO:0009523,GO:0009654,GO:0019898,GO:0009507,GO:0009579,GO:0009535,GO:0016020,GO:0009536	calcium ion binding|photosynthesis|photosystem II|photosystem II oxygen evolving complex|extrinsic component of membrane|chloroplast|thylakoid|chloroplast thylakoid membrane|membrane|plastid	ko00195	Photosynthesis
TraesCS2A02G256200	16.50390068	9.590514782	23.41728657	2.441713204	1.287893756	0.03228675	0.317407617	Up	0.0981662	0.451989	0.280494	1.23209	0.795694	0.287753
TraesCS2A02G259000	6.088012836	10.59799215	1.578033524	0.148899292	-2.747591204	0.013487003	0.187152028	Down	0.66066	1.09526	0.729768	0.0896797	0.157233	0.0518436			GO:0016491,GO:0003955,GO:0010181	oxidoreductase activity|NAD(P)H dehydrogenase (quinone) activity|FMN binding	ko00130	Ubiquinone and other terpenoid-quinone biosynthesis
TraesCS2A02G264500	166.9424972	111.2562274	222.628767	2.001045444	1.000753931	1.54E-05	0.001201354	Up	1.0927	0.622104	0.780098	2.01478	1.79672	2.0754	NPF4.5		GO:0016021,GO:0022857,GO:0016020,GO:0055085	integral component of membrane|transmembrane transporter activity|membrane|transmembrane transport
TraesCS2A02G264800	144.1278102	215.7400957	72.51552479	0.336124468	-1.57293253	4.80E-10	1.66E-07	Down	5.07185	3.77945	5.23752	1.31792	1.89575	1.79308	NHO1		GO:0003677	DNA binding
TraesCS2A02G266900	27.57943965	39.52282596	15.63605333	0.395620833	-1.337809696	0.012645207	0.179342063	Down	3.31921	3.21401	1.543	1.51463	1.2944	0.635286
TraesCS2A02G268800	101.1589775	156.3441013	45.97385369	0.294055569	-1.765839281	0.034865818	0.331050019	Down	3.00111	7.93555	2.85918	1.24556	1.9601	0.810893	PDX11		GO:0003824,GO:0042823,GO:0042819	catalytic activity|pyridoxal phosphate biosynthetic process|vitamin B6 biosynthetic process	ko00750	Vitamin B6 metabolism
TraesCS2A02G269600	104.124817	208.2496339	0	0	#NAME?	8.12E-55	6.31E-50	Down	2.59938	0.975353	2.12883	0	0	0	BHLH93
TraesCS2A02G273700	70.29135457	32.89647577	107.6862334	3.273488447	1.710828887	5.79E-05	0.003474138	Up	1.36536	0.528316	0.163562	2.23059	2.47656	2.79443	UGT85A24	Glycosyltransferase [Source:UniProtKB/TrEMBL;Acc:A0A1D5T7B7]	GO:0016758	transferase activity, transferring hexosyl groups
TraesCS2A02G273800	2.568310035	0	5.136620069	Inf	Inf	0.02071641	0.246504032	Up	0	0	0	0.0990372	0.137938	0.0686638	UGT85A24	Glycosyltransferase [Source:UniProtKB/TrEMBL;Acc:W5AQH1]	GO:0016758	transferase activity, transferring hexosyl groups
TraesCS2A02G277100	35.56839592	23.04167316	48.09511868	2.087310169	1.061644997	0.012582361	0.178779453	Up	0.213603	0.23089	0.437473	0.48601	0.471365	0.686049	FKBP70	Peptidylprolyl isomerase [Source:UniProtKB/TrEMBL;Acc:A0A341Q494]	GO:0005515	protein binding
TraesCS2A02G285900	23.84645906	39.60835416	8.084563963	0.204112595	-2.292562884	1.56E-05	0.001211832	Down	1.04524	0.856026	0.677821	0.107973	0.206277	0.253323	GDPD2		GO:0006629,GO:0008081	lipid metabolic process|phosphoric diester hydrolase activity
TraesCS2A02G288900	36.48257427	70.4948958	2.470252738	0.035041583	-4.834788242	1.03E-07	1.73E-05	Down	1.25149	2.42187	1.32314	0.0799264	0	0.0296121	PI21
TraesCS2A02G295000	21.32192232	29.95139204	12.6924526	0.42376837	-1.238652184	0.024285018	0.270383866	Down	0.801128	0.800492	0.771742	0.417801	0.162249	0.46432	At5g39865		GO:0009055,GO:0015035,GO:0045454,GO:0009506,GO:0005623	electron transfer activity|protein disulfide oxidoreductase activity|cell redox homeostasis|plasmodesma|cell
TraesCS2A02G295700	36.56409094	50.99258535	22.13559652	0.434094415	-1.203919233	0.01237204	0.17692291	Down	1.49413	1.40002	2.53159	0.999781	0.736595	0.793863
TraesCS2A02G297100	2675.930811	4110.459018	1241.402604	0.3020107	-1.727328432	0.001331309	0.038770623	Down	71.519	161.04	106.445	40.9685	38.0929	22.6971			GO:0005504,GO:0009627	fatty acid binding|systemic acquired resistance
TraesCS2A02G299400	4.888988454	8.843422911	0.934553996	0.105677859	-3.242254957	0.046225473	0.382681934	Down	0.0985093	0.159577	0.0105728	0.00916891	0	0.0210374	At2g19130		GO:0005524,GO:0004672,GO:0004674,GO:0048544,GO:0006468	ATP binding|protein kinase activity|protein serine/threonine kinase activity|recognition of pollen|protein phosphorylation
TraesCS2A02G306900	28.50775383	43.87200593	13.14350172	0.299587435	-1.738950978	0.000174648	0.008226096	Down	0.507713	0.944772	0.926772	0.135116	0.707933	0.290994	PUB26
TraesCS2A02G307000	24.93173327	41.38416274	8.479303805	0.204892482	-2.287061048	8.89E-06	0.000762523	Down	0.624713	1.11174	0.757609	0.159582	0.144264	0.193157	PUB26	RING-type E3 ubiquitin transferase [Source:UniProtKB/TrEMBL;Acc:A0A341Q719]	GO:0004842,GO:0016567	ubiquitin-protein transferase activity|protein ubiquitination
TraesCS2A02G311800	24.58325135	13.99199568	35.17450702	2.513902078	1.329928455	0.008905869	0.142949962	Up	0.472605	0.806311	0.284868	1.41649	0.820126	1.86805	EL5.1		GO:0016021	integral component of membrane
TraesCS2A02G315600	22.47044106	35.15128029	9.789601832	0.278499154	-1.844255149	0.000464713	0.017476984	Down	1.45689	1.15133	0.86556	0.132318	0.423359	0.533953	DMAS1		GO:0016491,GO:0055114	oxidoreductase activity|oxidation-reduction process
TraesCS2A02G324400	8.430635778	13.29490535	3.566366203	0.26825059	-1.898346752	0.02803441	0.293901939	Down	0.609798	0.802372	0.269111	0.118194	0	0
TraesCS2A02G338800	13.48066822	6.639464475	20.32187197	3.060769742	1.613894517	0.018382815	0.227693834	Up	0.436051	0.170531	0	0.535333	0.378854	0.631964	AVT1I		GO:0016021	integral component of membrane
TraesCS2A02G340700	24.48368746	10.42444879	38.54292613	3.697358673	1.886495003	0.00022686	0.010037083	Up	0.363691	0.161051	0.162871	1.17236	0.726464	0.845978	MST1		GO:0016021,GO:0022857,GO:0016020,GO:0055085,GO:0005215	integral component of membrane|transmembrane transporter activity|membrane|transmembrane transport|transporter activity
TraesCS2A02G341600	18.93025954	30.43499396	7.425525121	0.243979845	-2.03516612	0.000564351	0.020366922	Down	1.20147	0.715183	1.95593	0.460458	0.667237	0.373138
TraesCS2A02G341700	37.13072207	63.54255732	10.71888682	0.168688313	-2.567568066	9.25E-09	2.21E-06	Down	2.23903	3.98397	3.29772	0.546619	0.613145	0.805443
TraesCS2A02G343900	459.5266148	636.4396975	282.6135321	0.444053904	-1.171193279	1.89E-10	7.44E-08	Down	14.4163	14.8537	12.8713	5.95235	6.94665	6.5986	ARB_05372	Aldose 1-epimerase [Source:UniProtKB/TrEMBL;Acc:A0A1D5TBS2]	GO:0005975,GO:0030246,GO:0003824,GO:0016853,GO:0019318,GO:0004034	carbohydrate metabolic process|carbohydrate binding|catalytic activity|isomerase activity|hexose metabolic process|aldose 1-epimerase activity	ko00052,ko00010	Galactose metabolism|Glycolysis / Gluconeogenesis
TraesCS2A02G347800	39.38905012	53.60989027	25.16820998	0.46946953	-1.09089657	0.006901809	0.122962065	Down	0.36624	0.428286	0.382398	0.207975	0.163877	0.283859	PUB45	RING-type E3 ubiquitin transferase [Source:UniProtKB/TrEMBL;Acc:A0A1D5TE24]	GO:0004842,GO:0016567,GO:0005515	ubiquitin-protein transferase activity|protein ubiquitination|protein binding
TraesCS2A02G347900	260.2956193	363.0378187	157.55342	0.433986246	-1.204278775	0.000168503	0.007991923	Down	2.68958	4.12089	4.81227	2.06866	1.5808	1.55115	PPXII	Protoporphyrinogen oxidase [Source:UniProtKB/TrEMBL;Acc:W5AQ00]	GO:0016491,GO:0004729,GO:0055114,GO:0006779,GO:0006782	oxidoreductase activity|oxygen-dependent protoporphyrinogen oxidase activity|oxidation-reduction process|porphyrin-containing compound biosynthetic process|protoporphyrinogen IX biosynthetic process	ko00860	Porphyrin and chlorophyll metabolism
TraesCS2A02G348800	100.7170484	141.5143465	59.91975031	0.423418203	-1.239844801	0.004003522	0.084754305	Down	5.33364	2.62665	4.53361	1.34767	1.80549	1.60426	BHLH153		GO:0046983	protein dimerization activity
TraesCS2A02G350300	31.34832059	15.00784045	47.68880074	3.177592466	1.667934107	0.00213372	0.054185517	Up	0.315193	0.124052	0.326083	1.13259	0.575697	0.807682	NPF4.4		GO:0016021,GO:0022857,GO:0016020,GO:0055085	integral component of membrane|transmembrane transporter activity|membrane|transmembrane transport
TraesCS2A02G350700	5633.639254	8770.239776	2497.038732	0.284717271	-1.812398087	2.93E-07	4.13E-05	Down	282.367	191.824	320.801	79.8227	79.5746	74.2091	Cht4		GO:0005975,GO:0008061,GO:0004568,GO:0006032,GO:0016998	carbohydrate metabolic process|chitin binding|chitinase activity|chitin catabolic process|cell wall macromolecule catabolic process	ko00520	Amino sugar and nucleotide sugar metabolism
TraesCS2A02G350800	24.31121075	36.63808209	11.98433942	0.327100621	-1.612193595	0.001255979	0.037165891	Down	0.672819	1.30971	1.26588	0	0.371633	0.787941	Cht4		GO:0005975,GO:0008061,GO:0004568,GO:0006032,GO:0016998	carbohydrate metabolic process|chitin binding|chitinase activity|chitin catabolic process|cell wall macromolecule catabolic process	ko00520	Amino sugar and nucleotide sugar metabolism
TraesCS2A02G351600	32.54743758	45.90618243	19.18869272	0.417998006	-1.258432034	0.003977193	0.084334721	Down	1.63831	1.16678	1.22787	0.421397	0.627884	0.753303
TraesCS2A02G355300	11.99991905	20.67192127	3.327916828	0.160987302	-2.634981198	0.00079773	0.026637619	Down	0.602997	0.42339	0.253748	0.124182	0	0.119814	PER46	Peroxidase [Source:UniProtKB/TrEMBL;Acc:A0A1D5TCL9]	GO:0046872,GO:0004601,GO:0020037,GO:0006979,GO:0042744,GO:0055114	metal ion binding|peroxidase activity|heme binding|response to oxidative stress|hydrogen peroxide catabolic process|oxidation-reduction process	ko00940	Phenylpropanoid biosynthesis
TraesCS2A02G360500	34.09720877	20.79447764	47.3999399	2.279448454	1.188684786	0.007701315	0.13070629	Up	0.0699875	0.386885	0.232217	0.425025	0.959081	0.654877	SPAPB1A10.07c		GO:0016020	membrane
TraesCS2A02G371600	199.5472358	274.4131095	124.681362	0.454356435	-1.138103584	2.16E-07	3.18E-05	Down	4.76514	5.55844	3.95418	1.86466	2.76516	2.29264	LECRK41		GO:0030246,GO:0005524,GO:0004672,GO:0006468	carbohydrate binding|ATP binding|protein kinase activity|protein phosphorylation
TraesCS2A02G371700	84.54302722	129.1931204	39.89293402	0.308785281	-1.695324109	2.32E-08	4.83E-06	Down	2.11252	2.45222	2.36399	0.970782	0.846885	0.388892	LECRK41		GO:0016021,GO:0030246,GO:0005524,GO:0004672,GO:0006468	integral component of membrane|carbohydrate binding|ATP binding|protein kinase activity|protein phosphorylation
TraesCS2A02G375100	154.3312602	255.3609933	53.30152715	0.208730106	-2.260289395	4.02E-19	8.65E-16	Down	6.3498	6.37358	7.69811	1.62791	1.53539	1.25476	At5g08350
TraesCS2A02G375200	191.7978662	263.1709131	120.4248192	0.457591676	-1.127867287	0.000141473	0.00700033	Down	6.01307	4.92152	8.06009	2.86985	3.18803	3.89064	At5g23370
TraesCS2A02G377200	132.2487395	81.60140449	182.8960745	2.241334884	1.164358222	2.36E-05	0.001703324	Up	1.97611	1.18815	1.0587	2.87944	3.94698	2.91671	YSL12		GO:0055085	transmembrane transport
TraesCS2A02G377400	5.819344045	0.661563673	10.97712442	16.59269524	4.052476345	0.002113525	0.053885539	Up	0	0.0480877	0	0.0905325	0.162846	0.253191	YSL13		GO:0055085	transmembrane transport
TraesCS2A02G378800	61.88830534	101.1538251	22.62278558	0.223647356	-2.160702389	0.00045737	0.017262459	Down	5.07289	2.69099	8.20186	1.07205	0.739071	1.11705
TraesCS2A02G379600	17.38498766	25.85108624	8.918889082	0.345010225	-1.535288975	0.010147355	0.155492759	Down	1.51242	1.31211	0.779668	0.346339	0.673363	0.252975
TraesCS2A02G380100	230.7387324	336.6313736	124.8460911	0.370868852	-1.431018988	3.21E-11	1.59E-08	Down	9.92399	12.9055	13.2996	4.72082	4.34835	5.85875
TraesCS2A02G385000	123.2330719	78.45960663	168.0065372	2.14131251	1.098495363	2.19E-05	0.001600245	Up	1.19024	1.72161	1.42257	3.3191	2.7036	3.01914	ARPC2B	Arp2/3 complex 34 kDa subunit [Source:UniProtKB/TrEMBL;Acc:A0A1D6RIL4]	GO:0005737,GO:0003779,GO:0015629,GO:0034314,GO:0005885,GO:0030041,GO:0030833	cytoplasm|actin binding|actin cytoskeleton|Arp2/3 complex-mediated actin nucleation|Arp2/3 protein complex|actin filament polymerization|regulation of actin filament polymerization	ko04144,ko04810	Endocytosis|Regulation of actin cytoskeleton
TraesCS2A02G385600	3.411274134	6.822548267	0	0	#NAME?	0.009446559	0.148711567	Down	0.0413256	0.280164	0.485342	0	0	0		Caleosin [Source:UniProtKB/TrEMBL;Acc:W5AY74]			ko00073	Cutin, suberine and wax biosynthesis
TraesCS2A02G387100	24.05078952	47.53498942	0.566589622	0.011919422	-6.390541853	0.00168046	0.045713201	Down	0.811157	4.15814	1.29747	0.084778	0	0	Os04g0538400		GO:0016021	integral component of membrane
TraesCS2A02G393800	32.05300175	45.57408666	18.53191684	0.406632764	-1.29820163	0.042336955	0.366907331	Down	2.01761	1.70446	2.94978	1.73192	0.344418	0.733851
TraesCS2A02G394600	102.8456811	156.5433715	49.1479907	0.313957661	-1.67135808	0.002935029	0.068515749	Down	7.75248	13.0828	17.6994	4.17817	5.1953	2.93362
TraesCS2A02G395000	245.4793491	432.0141377	58.94456061	0.136441277	-2.873647933	0.00027096	0.011579647	Down	8.16435	7.09143	16.4836	1.02969	1.08358	2.09952	F3H-2		GO:0046872,GO:0016491,GO:0055114	metal ion binding|oxidoreductase activity|oxidation-reduction process
TraesCS2A02G395100	9.913923993	17.34981559	2.478032395	0.142827593	-2.807653376	0.001627314	0.044874389	Down	0.31572	0.97319	0.853411	0.113309	0	0.221659	ATL50		GO:0016021,GO:0008270	integral component of membrane|zinc ion binding
TraesCS2A02G396900	47.35209325	64.66286305	30.04132345	0.464583875	-1.105989015	0.004269201	0.088566387	Down	0.978695	1.31045	0.678556	0.559554	0.43577	0.5388	At5g41890		GO:0016788,GO:0006629,GO:0016298	hydrolase activity, acting on ester bonds|lipid metabolic process|lipase activity
TraesCS2A02G399900	40.30939812	66.21260028	14.40619596	0.217574841	-2.200416354	0.003039673	0.070095534	Down	1.36837	0.681571	1.9623	0.267858	0.457946	0.249382	DTX49	Protein DETOXIFICATION [Source:UniProtKB/TrEMBL;Acc:A0A341QAG4]	GO:0016020,GO:0055085,GO:0015297,GO:0006855	membrane|transmembrane transport|antiporter activity|drug transmembrane transport
TraesCS2A02G402400	172.0082376	268.080451	75.93602427	0.283258343	-1.819809647	0.000178013	0.008356275	Down	4.4258	6.45016	2.70573	0.975113	1.71915	1.50028	ALMT10		GO:0015743	malate transport
TraesCS2A02G412600	37.0480965	54.15416052	19.94203247	0.368245621	-1.441259725	0.013527197	0.187567632	Down	1.65974	1.248	1.0851	0.176345	1.1956	0.203928	PME68	Pectinesterase [Source:UniProtKB/TrEMBL;Acc:A0A1D5TAE8]	GO:0005618,GO:0042545,GO:0030599,GO:0045330,GO:0045490	cell wall|cell wall modification|pectinesterase activity|aspartyl esterase activity|pectin catabolic process
TraesCS2A02G424861	2.276563974	4.553127948	0	0	#NAME?	0.029444445	0.302483595	Down	0.0579487	0	0.123952	0	0	0	TPRP-F1
TraesCS2A02G426100	24.23704325	35.06904413	13.40504237	0.382247156	-1.387422328	0.006935533	0.123316687	Down	0.238712	0.420393	0.168347	0.132494	0.10334	0.048941	RPN12A		GO:0006508,GO:0005838	proteolysis|proteasome regulatory particle	ko03050	Proteasome
TraesCS2A02G426400	33.21214949	15.88373708	50.5405619	3.181906225	1.669891318	0.001722745	0.046629292	Up	0.409496	0.295627	0.29674	0.611745	1.04287	1.34419	At3g47200		GO:0016021	integral component of membrane
TraesCS2A02G429700	49.7229375	73.22743709	26.2184379	0.358041179	-1.481802571	7.48E-05	0.004252783	Down	1.85814	1.21569	1.04172	0.604778	0.472067	0.361408	CYP71Z6		GO:0020037,GO:0004497,GO:0005506,GO:0016705,GO:0055114	heme binding|monooxygenase activity|iron ion binding|oxidoreductase activity, acting on paired donors, with incorporation or reduction of molecular oxygen|oxidation-reduction process
TraesCS2A02G431900	304.5659604	176.4450849	432.6868359	2.452246466	1.294103986	1.07E-10	4.43E-08	Up	1.50407	1.0389	1.20237	3.20573	3.13913	2.83443			GO:0005515	protein binding
TraesCS2A02G432800	41.3256226	19.76970993	62.88153527	3.180700956	1.669344739	0.000119763	0.006153273	Up	0.701709	0.343669	0.921172	1.22091	1.8943	2.11493	IRL1	Leucine-rich repeat protein 1 [Source:UniProtKB/TrEMBL;Acc:A0MAV1]	GO:0005515	protein binding
TraesCS2A02G434300	16.19202294	26.16607925	6.217966626	0.237634633	-2.073182987	0.00130131	0.038149356	Down	1.13744	1.05781	1.13577	0.325021	0.204583	0.244668	XTH25	Xyloglucan endotransglucosylase/hydrolase [Source:UniProtKB/TrEMBL;Acc:W5ANW1]	GO:0004553,GO:0005975,GO:0005618,GO:0010411,GO:0016762,GO:0042546,GO:0048046,GO:0006073,GO:0071555	hydrolase activity, hydrolyzing O-glycosyl compounds|carbohydrate metabolic process|cell wall|xyloglucan metabolic process|xyloglucan:xyloglucosyl transferase activity|cell wall biogenesis|apoplast|cellular glucan metabolic process|cell wall organization
TraesCS2A02G434900	12.67568444	19.30274138	6.0486275	0.313355879	-1.674126033	0.022372516	0.257461131	Down	1.03386	0.904153	0.81256	0.539039	0.263646	0.10289
TraesCS2A02G438200	58.78933156	82.06362615	35.51503696	0.432774405	-1.208312917	0.000289261	0.012161154	Down	2.74161	2.28798	2.91574	0.755665	1.63865	0.989434	AOX1B	Ubiquinol oxidase [Source:UniProtKB/TrEMBL;Acc:A0A1D5T8G7]	GO:0016021,GO:0046872,GO:0009916,GO:0070469,GO:0055114,GO:0102721	integral component of membrane|metal ion binding|alternative oxidase activity|respirasome|oxidation-reduction process|ubiquinol:oxygen oxidoreductase activity
TraesCS2A02G440300	15.49171318	7.957328881	23.02609749	2.893696846	1.532913788	0.014770255	0.198750316	Up	0	0	1.07609	0.364613	0	2.47738			GO:0005504,GO:0009627	fatty acid binding|systemic acquired resistance
TraesCS2A02G444900	82.21078861	139.1485283	25.27304888	0.181626419	-2.460954027	6.42E-05	0.003774688	Down	0.782596	1.75279	1.60767	0.0794634	0.493195	0.218668	CRSP		GO:0004252,GO:0006508	serine-type endopeptidase activity|proteolysis
TraesCS2A02G447000	16.17905828	23.215545	9.142571549	0.393812488	-1.344419233	0.03643677	0.339500032	Down	0.922818	1.43458	0.968564	0.632353	0.856132	0.358865			GO:0006952	defense response
TraesCS2A02G451000	97.57392459	61.81426331	133.3335859	2.157003558	1.109028556	0.010239765	0.156413391	Up	0.479111	0.258977	0.508935	1.0655	0.587187	1.15385	At5g13980	Alpha-mannosidase [Source:UniProtKB/TrEMBL;Acc:W5AWP3]	GO:0005975,GO:0046872,GO:0030246,GO:0003824,GO:0004559,GO:0006013	carbohydrate metabolic process|metal ion binding|carbohydrate binding|catalytic activity|alpha-mannosidase activity|mannose metabolic process	ko00511	Other glycan degradation
TraesCS2A02G452700	21.6677277	13.4261576	29.9092978	2.227688567	1.155547557	0.032729736	0.320478497	Up	0.662422	0.676381	1.10888	1.4647	2.02025	1.87965			GO:0004857	enzyme inhibitor activity
TraesCS2A02G453500	17.51753491	24.1208608	10.91420901	0.452480079	-1.144073816	0.041938901	0.36513074	Down	2.0523	0	1.89402	0	0.533443	0	FLZ2
TraesCS2A02G454300	46.94465738	30.23184385	63.65747091	2.105643017	1.074260868	0.003483284	0.076837839	Up	1.2268	1.29311	1.03056	3.53516	2.30031	2.50242	FLZ2
TraesCS2A02G457800	27.95637247	14.58067605	41.3320689	2.834715535	1.503203967	0.001604476	0.044481295	Up	1.11714	0.157989	0.502214	1.25299	0.872821	1.78421
TraesCS2A02G458900	50.52188778	29.48376653	71.56000904	2.427098619	1.27923273	0.000482964	0.018049864	Up	1.04395	1.18952	1.41226	2.98086	2.58769	3.47291	EXPB9		GO:0005576,GO:0019953	extracellular region|sexual reproduction
TraesCS2A02G459800	808.1942011	1489.645665	126.7427368	0.085082473	-3.554994226	0.00197037	0.051381647	Down	26.4652	77.3305	29.5911	2.23475	4.87558	3.38157	Os04g0617900		GO:0005576,GO:0030145,GO:0045735	extracellular region|manganese ion binding|nutrient reservoir activity
TraesCS2A02G459900	1497.031702	2327.175187	666.8882156	0.286565541	-1.803062959	0.030390506	0.307368771	Down	56.64	157.642	59.8487	20.6285	33.3838	22.396	Os04g0617900		GO:0005576,GO:0030145,GO:0045735	extracellular region|manganese ion binding|nutrient reservoir activity
TraesCS2A02G461100	2.396230839	4.792461678	0	0	#NAME?	0.022780629	0.260158359	Down	0	0	0	0	0	0
TraesCS2A02G462500	15.8929874	9.010201816	22.77577299	2.52777612	1.337868692	0.036155101	0.338050627	Up	0.289059	0.277315	0.236368	0.743602	1.01502	0.504796	NAC021		GO:0005634,GO:0003677,GO:0006355	nucleus|DNA binding|regulation of transcription, DNA-templated
TraesCS2A02G465000	7.403506628	3.032629499	11.77438376	3.882565859	1.957010397	0.045972006	0.381355229	Up	0.0242553	0.128481	0.0459683	0.251674	0.231902	0.153634
TraesCS2A02G475600	13.74128555	20.14870279	7.333868308	0.36398712	-1.458040693	0.034065733	0.327120258	Down	0.40758	0.619778	0.202253	0.242061	0.0885016	0.155617	PUB19	RING-type E3 ubiquitin transferase [Source:UniProtKB/TrEMBL;Acc:A0A1D5TCE9]	GO:0004842,GO:0016567,GO:0005515	ubiquitin-protein transferase activity|protein ubiquitination|protein binding
TraesCS2A02G476000	13.26520842	21.34368234	5.186734508	0.243010293	-2.04091067	0.00328428	0.073873483	Down	1.71978	0.966227	0.609039	0.162697	0.394992	0.259431
TraesCS2A02G481100	187.8186649	279.9775229	95.65980686	0.341669595	-1.549326226	1.20E-11	6.52E-09	Down	0	0	0	0	0	0
TraesCS2A02G483300	20.52364758	33.86616657	7.181128596	0.21204433	-2.237562189	0.022508567	0.258300265	Down	0.197662	0.225229	0.0573654	0	0.00539801	0.0952048	ABCG37		GO:0016021,GO:0005524,GO:0016020,GO:0016887,GO:0000166	integral component of membrane|ATP binding|membrane|ATPase activity|nucleotide binding
TraesCS2A02G483700	2.144623145	0	4.289246291	Inf	Inf	0.038362744	0.348628272	Up	0	0	0	0.185064	0.113199	0.0541236	4-Oct		GO:0016021,GO:0022857,GO:0055085,GO:0005215	integral component of membrane|transmembrane transporter activity|transmembrane transport|transporter activity
TraesCS2A02G487400	12.27979743	3.464728358	21.0948665	6.08846187	2.606077806	0.000652236	0.022838853	Up	0.136161	0.0989681	0.032652	0.532511	0.493153	0.74042	RhGT1		GO:0016758	transferase activity, transferring hexosyl groups
TraesCS2A02G488200	663.9249684	928.9433378	398.9065991	0.429419732	-1.21953961	9.46E-05	0.005115154	Down	16.0178	12.3221	19.6317	6.49277	6.24568	7.2487	PHL5		GO:0005634,GO:0003677	nucleus|DNA binding
TraesCS2A02G490500	14.38849981	27.74827815	1.028721464	0.037073344	-4.753473935	3.53E-07	4.85E-05	Down	0.346008	0.699325	0.899625	0	0.0742321	0	CYP76C2		GO:0016021,GO:0020037,GO:0004497,GO:0005506,GO:0016705,GO:0055114	integral component of membrane|heme binding|monooxygenase activity|iron ion binding|oxidoreductase activity, acting on paired donors, with incorporation or reduction of molecular oxygen|oxidation-reduction process
TraesCS2A02G490700	37.50541778	74.72754074	0.283294811	0.003791036	-8.043192058	1.96E-19	4.48E-16	Down	2.58979	1.69952	1.65614	0.0240732	0	0	ACT-1		GO:0016747,GO:0016740	transferase activity, transferring acyl groups other than amino-acyl groups|transferase activity
TraesCS2A02G491400	280.2251169	380.3865627	180.0636711	0.473370221	-1.078959145	1.48E-06	0.000167338	Down	3.62919	3.97435	4.93121	1.84275	2.24188	1.80247
TraesCS2A02G496700	22.41205533	37.24401331	7.58009734	0.203525256	-2.296720262	0.023105001	0.262126434	Down	0.404694	0.0809586	0.422657	0.0756837	0.0822126	0.103334	MOT1		GO:0015098,GO:0015689	molybdate ion transmembrane transporter activity|molybdate ion transport
TraesCS2A02G500400	140.9844226	190.8166981	91.1521471	0.477694814	-1.065838881	0.017830998	0.223674436	Down	1.51062	1.30142	3.05738	0.815617	1.19387	1.4727		Glutamine synthetase [Source:UniProtKB/TrEMBL;Acc:Q45NB2]	GO:0003824,GO:0006807,GO:0004356,GO:0006542,GO:0005524,GO:0009535,GO:0048046,GO:0005739,GO:0009651,GO:0022626,GO:0009735,GO:0046686,GO:0009570,GO:0009941,GO:0000166,GO:0016874,GO:0009507,GO:0009579	catalytic activity|nitrogen compound metabolic process|glutamate-ammonia ligase activity|glutamine biosynthetic process|ATP binding|chloroplast thylakoid membrane|apoplast|mitochondrion|response to salt stress|cytosolic ribosome|response to cytokinin|response to cadmium ion|chloroplast stroma|chloroplast envelope|nucleotide binding|ligase activity|chloroplast|thylakoid	ko00910,ko00630,ko02020,ko01230,ko00250,ko00220	Nitrogen metabolism|Glyoxylate and dicarboxylate metabolism|Two-component system|Biosynthesis of amino acids|Alanine, aspartate and glutamate metabolism|Arginine biosynthesis
TraesCS2A02G502200	1508.457367	2032.701012	984.2137225	0.484190108	-1.04635449	4.43E-05	0.002787446	Down	58.8655	89.1336	76.5278	34.0998	47.186	39.0593	At3g01520
TraesCS2A02G504900	32.29874376	49.74116828	14.85631925	0.298672503	-1.74336367	7.21E-05	0.004131536	Down	0.68539	0.318671	0.665322	0.0377534	0.315602	0.214735	CYP72A15		GO:0020037,GO:0004497,GO:0005506,GO:0016705,GO:0055114,GO:0016021,GO:0016020,GO:0016491,GO:0046872	heme binding|monooxygenase activity|iron ion binding|oxidoreductase activity, acting on paired donors, with incorporation or reduction of molecular oxygen|oxidation-reduction process|integral component of membrane|membrane|oxidoreductase activity|metal ion binding
TraesCS2A02G513500	27.51933208	44.57102769	10.46763648	0.234852931	-2.090170497	0.004352749	0.08987125	Down	0	0	0	0	0	0
TraesCS2A02G513700	32.83855073	47.08109567	18.59600578	0.394978186	-1.340155116	0.003015725	0.069750183	Down	0.407166	1.31328	0.726106	1.09484	0.335468	0
TraesCS2A02G515200	8.094934235	3.499926528	12.68994194	3.62577381	1.858288927	0.039939221	0.356045332	Up	0	0	0.444331	0.715465	0.454442	0.966275			GO:0004842,GO:0003676,GO:0016567,GO:0010029,GO:0000151	ubiquitin-protein transferase activity|nucleic acid binding|protein ubiquitination|regulation of seed germination|ubiquitin ligase complex	ko04014	Ras signaling pathway
TraesCS2A02G517100	141.1921506	189.8522011	92.53210009	0.487390188	-1.036850886	0.000115697	0.005995862	Down	0.869291	0.777266	0.560829	0.387607	0.327684	0.390755	TSS		GO:0005829,GO:0005515	cytosol|protein binding
TraesCS2A02G522100	234.1549609	385.7719768	82.53794504	0.213955264	-2.224618922	0.011058867	0.163965681	Down	4.9303	14.0652	7.80381	2.59945	3.13585	1.67094
TraesCS2A02G523100	331.0280353	476.4381961	185.6178746	0.389594865	-1.359953433	5.13E-09	1.32E-06	Down	6.2363	5.81785	8.80011	2.95133	2.65208	2.58977
TraesCS2A02G527700	139.8390124	80.42949428	199.2485306	2.477306769	1.308772531	0.037101552	0.342307592	Up	1.76927	2.61803	1.69791	7.66833	2.4977	4.0615	CHS1		GO:0016747,GO:0003824,GO:0016746,GO:0009058	transferase activity, transferring acyl groups other than amino-acyl groups|catalytic activity|transferase activity, transferring acyl groups|biosynthetic process	ko00941	Flavonoid biosynthesis
TraesCS2A02G531200	74.78122242	115.0407818	34.52166303	0.300081958	-1.736571515	2.59E-08	5.25E-06	Down	4.82231	6.04206	9.77369	3.68611	0.760691	2.86139
TraesCS2A02G531600	276.8641017	378.7927438	174.9354595	0.461823682	-1.114585941	1.31E-06	0.000150992	Down	7.47565	10.1305	8.29155	2.68568	4.78378	3.41204
TraesCS2A02G531700	182.1345497	276.2660322	88.00306731	0.318544653	-1.650432475	1.09E-08	2.51E-06	Down	7.55002	9.35628	6.07123	2.29562	2.16904	1.40189
TraesCS2A02G532000	466.8863818	633.324261	300.4485026	0.474399168	-1.075826615	2.40E-09	6.86E-07	Down	70.8049	84.3278	76.1183	27.4228	42.8333	34.2087
TraesCS2A02G532100	51.90366421	73.60958108	30.19774735	0.410242076	-1.285452627	0.012506294	0.178063633	Down	0	0	0	0	0	0
TraesCS2A02G532300	38.55826037	68.96284654	8.153674212	0.118232855	-3.080297106	8.28E-05	0.004609926	Down	2.1698	1.45947	6.35374	0	0.162948	0.31272
TraesCS2A02G532400	93.77280127	127.036716	60.5088865	0.476310223	-1.070026583	0.000102087	0.005442935	Down	10.3993	12.1393	11.0102	3.72999	6.94126	4.4408
TraesCS2A02G532700	675.3067438	1009.945743	340.6677443	0.337312917	-1.567840531	1.41E-14	1.46E-11	Down	54.9701	66.5849	48.9573	18.6283	26.8534	19.1492
TraesCS2A02G536100	12.06645733	2.391132139	21.74178252	9.092672948	3.184704462	0.000200088	0.009130451	Up	0	0.0510167	0.129323	0.650818	0.819668	0.305543	CIPK22	Non-specific serine/threonine protein kinase [Source:UniProtKB/TrEMBL;Acc:A0A1D5TDA8]	GO:0005524,GO:0004672,GO:0004674,GO:0007165,GO:0006468	ATP binding|protein kinase activity|protein serine/threonine kinase activity|signal transduction|protein phosphorylation
TraesCS2A02G537500	59.58610527	91.53956154	27.632649	0.301865647	-1.728021509	0.007814919	0.131998876	Down	2.43543	5.80174	2.21826	0.601575	1.52335	1.18552	SOT5	Sulfotransferase [Source:UniProtKB/TrEMBL;Acc:A0A341QL70]	GO:0008146	sulfotransferase activity
TraesCS2A02G539000	3.660007921	6.634201534	0.685814309	0.103375562	-3.274032928	0.043667148	0.372458849	Down	0.537761	0.163389	0.125585	0	0.0828308	0	HIPP39		GO:0046872,GO:0030001	metal ion binding|metal ion transport
TraesCS2A02G539100	26.94165822	40.61122555	13.27209088	0.32680843	-1.613482895	0.002955659	0.068811347	Down	2.07852	2.46503	1.19944	0	0	2.07554	HIPP39		GO:0046872,GO:0030001	metal ion binding|metal ion transport
TraesCS2A02G539300	91.89353006	141.3183755	42.46868464	0.300517781	-1.734477739	2.95E-09	8.21E-07	Down	8.74006	10.9626	9.48828	3.20395	2.82648	2.08091	HIPP39		GO:0046872,GO:0030001	metal ion binding|metal ion transport
TraesCS2A02G541900	7.898504625	14.49449088	1.30251837	0.089862996	-3.476129035	0.000694345	0.023999813	Down	0.307299	0.409521	0.625971	0	0	0.193684	UCC1		GO:0009055	electron transfer activity
TraesCS2A02G542400	25.56700228	38.40252024	12.73148432	0.331527312	-1.592800366	0.001027373	0.031996735	Down	2.17253	2.73029	2.48309	0.402142	1.25261	0.567629	UCC1		GO:0009055	electron transfer activity
TraesCS2A02G545100	12.79674168	6.303091212	19.29039216	3.060465335	1.613751027	0.018138183	0.22610484	Up	0.069807	0.00770287	0.0425677	0.10948	0.0355247	0.116097	MTS1		GO:0016491,GO:0055114	oxidoreductase activity|oxidation-reduction process
TraesCS2A02G556900	68.00445205	92.75668693	43.25221717	0.466297564	-1.100677202	0.001637749	0.04506621	Down	1.68675	1.46166	2.45806	0.827239	1.06567	0.95835	AAE5		GO:0003824	catalytic activity
TraesCS2A02G561700	8.756142877	3.174407633	14.33787812	4.516709818	2.175272229	0.012382658	0.177009613	Up	0.153537	0	0.0496832	0.307885	0.165547	0.300476	NAC086		GO:0005634,GO:0003677,GO:0006355	nucleus|DNA binding|regulation of transcription, DNA-templated
TraesCS2A02G562700	26.07021981	16.95141339	35.18902624	2.075875647	1.053720024	0.046052695	0.381820855	Up	0.384863	0.218458	0.595572	1.05139	0.459705	1.0755	At3g47200		GO:0016021	integral component of membrane
TraesCS2A02G565400	8.458946251	13.36102421	3.556868298	0.266212249	-1.909351143	0.027876537	0.293013966	Down	0.171236	0.218516	0.0725125	0.0122637	0.013953	0.0828033	Os07g0190000		GO:0003824,GO:0008661,GO:0016114	catalytic activity|1-deoxy-D-xylulose-5-phosphate synthase activity|terpenoid biosynthetic process	ko00730,ko00900	Thiamine metabolism|Terpenoid backbone biosynthesis
TraesCS2A02G571300	5643.64504	8080.846994	3206.443087	0.396795421	-1.333532717	3.05E-05	0.002069821	Down	197.1	329.946	228.652	104.606	105.906	94.3601	Sb03g046810	Peroxidase [Source:UniProtKB/TrEMBL;Acc:A0A341QDT7]	GO:0004601,GO:0020037,GO:0006979,GO:0042744,GO:0055114	peroxidase activity|heme binding|response to oxidative stress|hydrogen peroxide catabolic process|oxidation-reduction process	ko00940	Phenylpropanoid biosynthesis
TraesCS2A02G571500	1157.387316	1634.199916	680.5747156	0.416457441	-1.263759024	2.68E-06	0.000280024	Down	44.1377	69.696	53.9966	24.6665	25.1828	21.2674	Sb03g046810	Peroxidase [Source:UniProtKB/TrEMBL;Acc:A0A1D6RK35]	GO:0046872,GO:0004601,GO:0020037,GO:0006979,GO:0005576,GO:0042744,GO:0055114	metal ion binding|peroxidase activity|heme binding|response to oxidative stress|extracellular region|hydrogen peroxide catabolic process|oxidation-reduction process	ko00940	Phenylpropanoid biosynthesis
TraesCS2A02G571600	2.085010802	0	4.170021604	Inf	Inf	0.040403836	0.358215398	Up	0	0	0	0.0390661	0	0	Sb03g046810	Peroxidase [Source:UniProtKB/TrEMBL;Acc:A0A341QMH9]	GO:0004601,GO:0020037,GO:0006979,GO:0055114	peroxidase activity|heme binding|response to oxidative stress|oxidation-reduction process
TraesCS2A02G573500	1195.194855	1727.45375	662.9359594	0.38376481	-1.381705669	4.72E-15	5.64E-12	Down	52.1761	61.15	47.5402	17.1138	24.397	18.7988	PER12	Peroxidase [Source:UniProtKB/TrEMBL;Acc:W5AVK6]	GO:0046872,GO:0004601,GO:0020037,GO:0006979,GO:0005576,GO:0042744,GO:0055114	metal ion binding|peroxidase activity|heme binding|response to oxidative stress|extracellular region|hydrogen peroxide catabolic process|oxidation-reduction process	ko00940	Phenylpropanoid biosynthesis
TraesCS2A02G573900	1173.524488	1800.984259	546.0647164	0.303203492	-1.721641726	0.004577427	0.092930504	Down	47.4666	101.513	46.8306	16.5346	18.8555	18.2543	PER12	Peroxidase [Source:UniProtKB/TrEMBL;Acc:W5AS89]	GO:0046872,GO:0004601,GO:0020037,GO:0006979,GO:0005576,GO:0042744,GO:0055114,GO:0016491,GO:0098869	metal ion binding|peroxidase activity|heme binding|response to oxidative stress|extracellular region|hydrogen peroxide catabolic process|oxidation-reduction process|oxidoreductase activity|cellular oxidant detoxification	ko00940	Phenylpropanoid biosynthesis
TraesCS2A02G578300	4.848547373	9.697094745	0	0	#NAME?	0.000352563	0.014112675	Down	0.326723	0	0	0	0	0			GO:0005515	protein binding	ko00982,ko00480,ko00980	Drug metabolism - cytochrome P450|Glutathione metabolism|Metabolism of xenobiotics by cytochrome P450
TraesCS2A02G579200	9.858370741	4.47187724	15.24486424	3.409052491	1.769370813	0.031153944	0.311163178	Up	0.0421215	0.119637	0.325952	0.207702	0.495001	0.603069	ANR		GO:0003824,GO:0050662	catalytic activity|coenzyme binding	ko00941	Flavonoid biosynthesis
TraesCS2A02G584400	12.45925444	4.502469437	20.41603944	4.534409333	2.180914633	0.003304299	0.074237853	Up	0.103845	0.0177416	0.0609702	0.177853	0.472273	0.247524	At5g64700	WAT1-related protein [Source:UniProtKB/TrEMBL;Acc:W5AQ89]	GO:0016021,GO:0022857,GO:0016020	integral component of membrane|transmembrane transporter activity|membrane
TraesCS2A02G586500	282.2371933	397.0539109	167.4204756	0.421656785	-1.245858925	0.003568705	0.078117001	Down	8.21467	9.65158	14.4303	6.293	5.16312	3.54275	TSJT1
TraesCS2A02G587900	75.59393122	40.93524293	110.2526195	2.693342255	1.429397571	4.27E-06	0.000417601	Up	0.843751	0.437279	0.386447	1.40198	1.50484	1.32564	ALN		GO:0008270,GO:0016787,GO:0005783,GO:0016810,GO:0004038,GO:0000256,GO:0050897,GO:0010136,GO:0006995,GO:0006145	zinc ion binding|hydrolase activity|endoplasmic reticulum|hydrolase activity, acting on carbon-nitrogen (but not peptide) bonds|allantoinase activity|allantoin catabolic process|cobalt ion binding|ureide catabolic process|cellular response to nitrogen starvation|purine nucleobase catabolic process	ko03430	Mismatch repair
TraesCS2A02G590300	10.44407271	4.81318496	16.07496046	3.339776176	1.73975142	0.030510409	0.308020407	Up	0.102516	0	0	0.118635	0.193042	0.492711	gpi12		GO:0006506,GO:0000225	GPI anchor biosynthetic process|N-acetylglucosaminylphosphatidylinositol deacetylase activity	ko00563	Glycosylphosphatidylinositol(GPI)-anchor biosynthesis
TraesCS2A02G592200	7.810632489	12.98945277	2.631812207	0.202611477	-2.303212199	0.012403772	0.177246258	Down	1.06051	0.468826	1.53547	0.193082	0.453513	0.533985	PLAT2		GO:0005515	protein binding
TraesCS2B02G007500	16.94929398	7.457938139	26.44064982	3.545302914	1.825908898	0.021304604	0.250739547	Up	0.483403	0	0	0.400749	0.755904	0.354815	RPM1		GO:0043531	ADP binding
TraesCS2B02G008000	22.82987967	13.15688865	32.50287069	2.470407067	1.304748785	0.033261771	0.323167154	Up	0.804628	1.23709	0.381885	1.35041	0.181845	1.55313	CNR9
TraesCS2B02G016800	117.1282831	75.8595059	158.3970602	2.088031794	1.06214368	0.000200143	0.009130451	Up	1.8838	0.594495	1.22405	2.33405	2.73997	2.61848	CYP71Z7		GO:0020037,GO:0004497,GO:0005506,GO:0016705,GO:0055114	heme binding|monooxygenase activity|iron ion binding|oxidoreductase activity, acting on paired donors, with incorporation or reduction of molecular oxygen|oxidation-reduction process
TraesCS2B02G017800	244.5392765	334.4910327	154.5875204	0.462157443	-1.113543677	0.00100007	0.031322082	Down	8.57212	7.6177	4.2153	3.13101	2.39566	3.00366
TraesCS2B02G017900	61.83167315	90.1739555	33.48939081	0.371386512	-1.429006674	0.00785231	0.132294576	Down	6.13446	5.22113	0.646238	0.821198	1.16388	1.09407
TraesCS2B02G018000	175.1393012	260.4101113	89.86849111	0.345103693	-1.534898183	4.23E-05	0.002678805	Down	1.18379	0.187952	0.603014	0.468335	0.186442	0
TraesCS2B02G024200	18.32497896	9.600383696	27.04957422	2.817551368	1.494441913	0.012998271	0.182784661	Up	0.0885596	0.136983	0.205195	0.273936	0.440682	0.554681
TraesCS2B02G026900	40.85044397	26.81594401	54.88494393	2.046728018	1.033319401	0.014581927	0.197171795	Up	0.568623	0.195197	0.340987	0.68746	0.689478	1.05221	WAV3		GO:0004672,GO:0005524,GO:0006468	protein kinase activity|ATP binding|protein phosphorylation
TraesCS2B02G029500	12.65145652	6.919259317	18.38365373	2.656881739	1.409734013	0.045935759	0.381291912	Up	0.116586	0.0696602	0.0626771	0.140758	0.198036	0.287331
TraesCS2B02G031200	56.62186433	28.07360947	85.1701192	3.033814348	1.601132803	6.70E-06	0.000601051	Up	0.642076	0.326569	0.352948	0.940436	1.66	1.49175	CYP71C4		GO:0020037,GO:0004497,GO:0005506,GO:0016705,GO:0055114	heme binding|monooxygenase activity|iron ion binding|oxidoreductase activity, acting on paired donors, with incorporation or reduction of molecular oxygen|oxidation-reduction process
TraesCS2B02G034200	28.02597954	17.64356926	38.40838982	2.176905889	1.122279039	0.017880746	0.224023648	Up	0.261404	0.135686	0.296988	0.356877	0.533664	0.497918	CRK26		GO:0005524,GO:0004672,GO:0006468	ATP binding|protein kinase activity|protein phosphorylation
TraesCS2B02G034600	44.37837901	24.71447562	64.04228239	2.591286312	1.373668428	0.00038998	0.015272286	Up	0.41042	0.103356	0.342218	0.630844	0.709979	0.798568	CRK29		GO:0005524,GO:0004672,GO:0004674,GO:0006468	ATP binding|protein kinase activity|protein serine/threonine kinase activity|protein phosphorylation
TraesCS2B02G038000	20.50231404	9.403341078	31.60128701	3.360644556	1.748737962	0.00230804	0.057579523	Up	0.0271068	0.134918	0.0760367	0.315184	0.395491	0.266381	CRK26		GO:0005524,GO:0004672,GO:0006468	ATP binding|protein kinase activity|protein phosphorylation
TraesCS2B02G040100	39.32223812	52.89766809	25.74680816	0.486728604	-1.038810533	0.01144781	0.16771711	Down	1.61658	1.48873	1.55828	0.908257	0.444978	0.696491	At1g06620		GO:0046872,GO:0016491,GO:0055114	metal ion binding|oxidoreductase activity|oxidation-reduction process
TraesCS2B02G040500	38.62571787	66.9150325	10.33640324	0.15447057	-2.694596092	0.011658234	0.169762097	Down	1.74626	2.83432	0.729097	0.0616238	0.333075	0.418127	GT7	Glycosyltransferase [Source:UniProtKB/TrEMBL;Acc:A0A1D5U8K8]	GO:0016758	transferase activity, transferring hexosyl groups
TraesCS2B02G040600	87.80412626	135.3907975	40.21745501	0.297047183	-1.751235988	0.003938871	0.083681892	Down	3.98397	4.12196	1.71297	0.226161	1.1494	1.42413	GT7		GO:0016758,GO:0016740	transferase activity, transferring hexosyl groups|transferase activity
TraesCS2B02G052600	10.36571996	17.25752294	3.473916983	0.201298703	-2.312590219	0.004540332	0.092467194	Down	0.507131	0.386967	0.336986	0.105243	0.148489	0	At4g15970
TraesCS2B02G053500	21.18427321	11.41153135	30.95701507	2.712783597	1.439773966	0.008882557	0.142709656	Up	0.147008	0.103622	0.140944	0.351002	0.546124	0.284576	LECRK42		GO:0030246,GO:0005524,GO:0004672,GO:0006468	carbohydrate binding|ATP binding|protein kinase activity|protein phosphorylation
TraesCS2B02G054200	31.088527	14.83514163	47.34191237	3.191200566	1.674099284	0.000272481	0.011631844	Up	0.158528	0.130751	0.300489	0.506356	0.524324	0.682291
TraesCS2B02G054300	3.974030857	0	7.948061714	Inf	Inf	0.001990897	0.051760666	Up	0	0	0	0.100363	0.117062	0.250457
TraesCS2B02G055500	68.38453049	39.44679872	97.32226225	2.467177703	1.302861632	0.000171609	0.008111923	Up	1.73367	0.480428	4.09011	5.72904	5.47101	5.68182
TraesCS2B02G056400	21.38590484	34.81425006	7.957559619	0.22857191	-2.129279981	0.000134665	0.006751551	Down	1.04739	1.02912	1.95079	0.273061	0.268219	0.265132	WRKY63		GO:0003700,GO:0043565,GO:0005634,GO:0006355	DNA-binding transcription factor activity|sequence-specific DNA binding|nucleus|regulation of transcription, DNA-templated
TraesCS2B02G060200	9.201781378	4.212477197	14.19108556	3.36882193	1.752244172	0.035548483	0.334690967	Up	0.15217	0.03309	0	0.215001	0.0735428	0.103433
TraesCS2B02G061900	47.05313605	24.34915259	69.75711951	2.86486847	1.518468904	0.006064234	0.112669526	Up	3.34382	1.28533	1.45101	6.04804	2.70039	6.15005
TraesCS2B02G062800	7.001537678	1.373785858	12.6292895	9.193055398	3.200544434	0.02413438	0.269517338	Up	0	0	0	7.12982	0	0
TraesCS2B02G071900	28.39617757	42.28764854	14.50470659	0.34300102	-1.543715227	0.00207548	0.053282529	Down	0.349374	0.138047	0.295418	0.021321	0.0383308	0.190002	SD16		GO:0005524,GO:0004672,GO:0006468	ATP binding|protein kinase activity|protein phosphorylation
TraesCS2B02G080000	984.9325834	1405.059637	564.8055297	0.401979756	-1.314805248	2.66E-11	1.34E-08	Down	12.2244	13.3781	17.0761	5.60575	6.01973	6.44776	G6PD2	Glucose-6-phosphate 1-dehydrogenase [Source:UniProtKB/TrEMBL;Acc:A0A341QJP0]	GO:0055114,GO:0050661,GO:0006006,GO:0004345	oxidation-reduction process|NADP binding|glucose metabolic process|glucose-6-phosphate dehydrogenase activity	ko01200,ko00480,ko00030	Carbon metabolism|Glutathione metabolism|Pentose phosphate pathway
TraesCS2B02G088700	2.470252738	0	4.940505476	Inf	Inf	0.022504846	0.258295696	Up	0	0	0	0.14743	0.0447283	0.0853083	KAO1		GO:0020037,GO:0004497,GO:0005506,GO:0016705,GO:0055114	heme binding|monooxygenase activity|iron ion binding|oxidoreductase activity, acting on paired donors, with incorporation or reduction of molecular oxygen|oxidation-reduction process
TraesCS2B02G088900	9.094615999	16.06188641	2.127345583	0.132446808	-2.916515022	0.004488767	0.09182599	Down	0.265988	0.572393	0.975053	0.0489926	0.0571101	0.0540716	UGT79		GO:0016758	transferase activity, transferring hexosyl groups
TraesCS2B02G096000	44.05438883	59.11424565	28.99453202	0.490482991	-1.027724987	0.007296078	0.126870204	Down	0.853966	1.04989	1.1082	0.541018	0.570959	0.472627	PBL7		GO:0005524,GO:0004672,GO:0004674,GO:0006468	ATP binding|protein kinase activity|protein serine/threonine kinase activity|protein phosphorylation
TraesCS2B02G097800	141.4300598	240.4074247	42.45269487	0.176586455	-2.501553409	4.24E-22	1.50E-18	Down	3.52187	2.80515	2.79064	0.243874	0.509861	0.681755	MLO1	MLO-like protein [Source:UniProtKB/TrEMBL;Acc:W5BP96]	GO:0016021,GO:0005516,GO:0006952,GO:0009607,GO:0016020	integral component of membrane|calmodulin binding|defense response|response to biotic stimulus|membrane
TraesCS2B02G100800	12.62231346	2.82849394	22.41613298	7.925112607	2.986431434	0.005131566	0.100253174	Up	0.17405	0	0.0541689	0.95984	0.333366	0.314693	GOS9	Dirigent protein [Source:UniProtKB/TrEMBL;Acc:Q564C9]	GO:0030246,GO:0048046,GO:0005576	carbohydrate binding|apoplast|extracellular region
TraesCS2B02G102900	21.85029202	8.47528442	35.22529961	4.156238052	2.055278288	0.000307817	0.012747743	Up	0.034927	0	0	0.194363	0	0.0306733
TraesCS2B02G103000	122.022308	78.95938061	165.0852354	2.090761529	1.064028519	0.028167378	0.294620463	Up	2.17572	0.690041	0.434645	2.71274	2.169	2.60853			GO:0016021	integral component of membrane
TraesCS2B02G103500	4.215666214	0.712222185	7.719110244	10.83806488	3.438035283	0.018137028	0.22610484	Up	0.0450819	0	0	0.17557	0.103406	0.155032
TraesCS2B02G108900	98.36490569	137.8462652	58.88354621	0.427168238	-1.227123715	0.000229282	0.010126988	Down	11.2345	8.19988	1.55927	1.95693	0	0
TraesCS2B02G109800	31.09005342	51.45870935	10.72139748	0.208349522	-2.262922307	0.00614453	0.113747436	Down	1.8658	0.664307	1.93027	0.476013	0.120691	0.355906	GOLS2	Hexosyltransferase [Source:UniProtKB/TrEMBL;Acc:W5BND2]	GO:0016757,GO:0006012,GO:0047216	transferase activity, transferring glycosyl groups|galactose metabolic process|inositol 3-alpha-galactosyltransferase activity	ko00052	Galactose metabolism
TraesCS2B02G113700	20.85411716	28.69621355	13.01202078	0.453440338	-1.141015355	0.037722374	0.345515076	Down	0.77968	1.18916	0.646543	0.562222	0.398047	0.227025	KINB1		GO:0005515	protein binding	ko04152,ko04068	AMPK signaling pathway|FoxO signaling pathway
TraesCS2B02G117900	43.33884825	63.41817095	23.25952555	0.366764371	-1.4470746	0.000162646	0.007779218	Down	1.85927	1.52058	1.79027	0.393216	0.753048	1.03793	WOX6		GO:0005634,GO:0003677,GO:0010311	nucleus|DNA binding|lateral root formation
TraesCS2B02G118900	464.2594188	309.0454093	619.4734282	2.004473807	1.003223566	0.000525337	0.019290314	Up	10.0848	11.6264	12.3534	18.7712	26.6998	15.036	R40G3
TraesCS2B02G120700	178.2612692	239.8972657	116.6252726	0.486146736	-1.040536261	3.36E-05	0.002246141	Down	7.70933	12.1438	9.52058	4.60853	4.91423	6.77494			GO:0016021	integral component of membrane
TraesCS2B02G124800	655.4910079	929.7582716	381.2237442	0.410024579	-1.286217699	1.66E-13	1.47E-10	Down	24.9076	31.103	28.2165	9.23839	12.4277	10.9898		Peroxidase [Source:UniProtKB/TrEMBL;Acc:C6ETB3]	GO:0046872,GO:0004601,GO:0020037,GO:0006979,GO:0005576,GO:0042744,GO:0055114,GO:0016491,GO:0098869	metal ion binding|peroxidase activity|heme binding|response to oxidative stress|extracellular region|hydrogen peroxide catabolic process|oxidation-reduction process|oxidoreductase activity|cellular oxidant detoxification	ko00940	Phenylpropanoid biosynthesis
TraesCS2B02G125900	215.7009323	130.209247	301.1926176	2.313143072	1.209854502	0.038509971	0.349231347	Up	6.40809	3.64107	2.83552	13.3982	4.45155	11.0427	PER70	Peroxidase [Source:UniProtKB/TrEMBL;Acc:W5BMB0]	GO:0046872,GO:0004601,GO:0020037,GO:0006979,GO:0005576,GO:0042744,GO:0055114	metal ion binding|peroxidase activity|heme binding|response to oxidative stress|extracellular region|hydrogen peroxide catabolic process|oxidation-reduction process	ko00940	Phenylpropanoid biosynthesis
TraesCS2B02G126100	13.60252148	5.449419378	21.75562359	3.992282861	1.997213942	0.004516844	0.092155941	Up	0.198793	0.218237	0	0.640639	0.694025	0.7881	PRX112	Peroxidase [Source:UniProtKB/TrEMBL;Acc:W5BL60]	GO:0046872,GO:0004601,GO:0020037,GO:0006979,GO:0005576,GO:0042744,GO:0055114	metal ion binding|peroxidase activity|heme binding|response to oxidative stress|extracellular region|hydrogen peroxide catabolic process|oxidation-reduction process	ko00940	Phenylpropanoid biosynthesis
TraesCS2B02G126200	16.84484553	27.99597928	5.693711786	0.203376054	-2.297778274	0.01646001	0.21339815	Down	0.749123	0.53068	1.52034	0.17395	0.16154	0.221978	PRX112	Peroxidase [Source:UniProtKB/TrEMBL;Acc:A0A1D5UAY9]	GO:0046872,GO:0004601,GO:0020037,GO:0006979,GO:0005576,GO:0042744,GO:0055114	metal ion binding|peroxidase activity|heme binding|response to oxidative stress|extracellular region|hydrogen peroxide catabolic process|oxidation-reduction process	ko00940	Phenylpropanoid biosynthesis
TraesCS2B02G126300	1588.324971	988.0464015	2188.603541	2.215081739	1.147359937	7.61E-08	1.36E-05	Up	41.4495	23.2253	34.8915	61.4241	75.6364	75.3865	PER70	Peroxidase [Source:UniProtKB/TrEMBL;Acc:A0A1D5UDE0]	GO:0046872,GO:0004601,GO:0020037,GO:0006979,GO:0005576,GO:0042744,GO:0055114,GO:0016491,GO:0098869	metal ion binding|peroxidase activity|heme binding|response to oxidative stress|extracellular region|hydrogen peroxide catabolic process|oxidation-reduction process|oxidoreductase activity|cellular oxidant detoxification	ko00940	Phenylpropanoid biosynthesis
TraesCS2B02G127800	28.39792553	40.83312804	15.96272302	0.390925795	-1.355033313	0.046814918	0.385304863	Down	0.277869	0.49484	0.876725	0.101705	0.29604	0.307682	RAP2-3		GO:0003700,GO:0006351,GO:0005634,GO:0003677,GO:0006355,GO:2000280,GO:0034059	DNA-binding transcription factor activity|transcription, DNA-templated|nucleus|DNA binding|regulation of transcription, DNA-templated|regulation of root development|response to anoxia
TraesCS2B02G130500	28.35314106	48.6968898	8.009392305	0.164474412	-2.604064942	6.48E-05	0.00380459	Down	1.32776	1.76848	1.64691	0.259893	0.527839	0.101734	PHOS34
TraesCS2B02G131200	527.866123	707.8676311	347.864615	0.49142608	-1.024953672	1.00E-08	2.36E-06	Down	17.1456	21.42	18.5183	10.3581	12.6852	9.34646	PHOS34
TraesCS2B02G131300	447.6262363	768.9656235	126.2868492	0.164229512	-2.606214692	0.000157824	0.007601371	Down	27.8845	66.2565	34.3242	7.83977	9.52883	5.54451	PHOS34
TraesCS2B02G132800	94.3627663	135.2016601	53.5238725	0.39588177	-1.336858461	0.007827834	0.131998876	Down	3.49055	6.76374	8.12223	1.92393	3.6766	1.69778	At3g14260
TraesCS2B02G145100	9.428077561	17.63830632	1.217848807	0.069045677	-3.856305093	8.93E-05	0.004867764	Down	0	0	0	0	0	0	Os04g0179200
TraesCS2B02G148400	343.7568514	466.3803151	221.1333878	0.474148202	-1.07659003	2.14E-08	4.54E-06	Down	24.4659	32.2506	29.4166	13.8402	18.2688	25.9839	Os03g0429000	Cysteine proteinase inhibitor [Source:UniProtKB/TrEMBL;Acc:A0A341QTI5]	GO:0004869	cysteine-type endopeptidase inhibitor activity
TraesCS2B02G152300	40.33182489	64.46695398	16.1966958	0.251240284	-1.992860292	1.29E-06	0.000149409	Down	0.667856	0.51469	0.833384	0.155221	0.107957	0.161122	SPAC7D4.05		GO:0016787	hydrolase activity
TraesCS2B02G166900	151.6827323	85.54048334	217.8249813	2.546454881	1.348490155	0.001921048	0.050555296	Up	4.18431	1.49868	4.40286	5.35156	10.7287	7.57921	DMP1		GO:0016021	integral component of membrane
TraesCS2B02G168400	23.69663141	14.50501676	32.88824606	2.267370428	1.181020108	0.021231775	0.250196491	Up	0.475807	0.298734	0.209983	0.88146	1.1477	0.507489	ZIP8		GO:0016021,GO:0030001,GO:0016020,GO:0055085,GO:0046873,GO:0005385,GO:0071577	integral component of membrane|metal ion transport|membrane|transmembrane transport|metal ion transmembrane transporter activity|zinc ion transmembrane transporter activity|zinc ion transmembrane transport
TraesCS2B02G170900	37.01537226	18.74775767	55.28298684	2.948778611	1.560117512	0.00080959	0.026883523	Up	0.952643	0.43269	0.504045	1.69452	1.24187	2.03252			GO:0016788	hydrolase activity, acting on ester bonds
TraesCS2B02G171300	57.78396195	80.91502762	34.65289627	0.4282628	-1.223431729	0.000332054	0.013507358	Down	2.78596	2.53391	2.53214	1.10822	1.39681	1.03198	PAP6		GO:0005634,GO:0009535,GO:0005886,GO:0042742,GO:0031977,GO:0010287,GO:0010193,GO:0009941,GO:0009658	nucleus|chloroplast thylakoid membrane|plasma membrane|defense response to bacterium|thylakoid lumen|plastoglobule|response to ozone|chloroplast envelope|chloroplast organization
TraesCS2B02G174500	455.245787	691.2299192	219.2616548	0.317205099	-1.656512133	8.67E-19	1.73E-15	Down	12.0944	12.8374	13.802	3.89858	4.79672	4.42443
TraesCS2B02G176400	11.3783624	2.671583949	20.08514084	7.518064647	2.910361321	0.000417136	0.016100531	Up	0.0604784	0.393203	0	0.924572	0.840448	0.663718	DIR5	Dirigent protein [Source:UniProtKB/TrEMBL;Acc:A0A1D5U9B5]	GO:0048046	apoplast
TraesCS2B02G184300	80.13420394	113.401676	46.86673187	0.413280769	-1.274805862	2.67E-05	0.001873629	Down	11.2989	15.2238	7.49789	4.99727	0.782109	2.73783			GO:0004867,GO:0009611	serine-type endopeptidase inhibitor activity|response to wounding
TraesCS2B02G184400	292.2001664	426.9812015	157.4191313	0.368679302	-1.43956167	3.40E-06	0.000342596	Down	0	0	1.32012	0.788664	0	0			GO:0004867,GO:0009611	serine-type endopeptidase inhibitor activity|response to wounding
TraesCS2B02G187000	44.18627969	79.83113258	8.541426803	0.106993682	-3.224402489	0.000174286	0.008221033	Down	0.88433	2.531	1.58716	0.127773	0.250634	0.0974233	TPP3	Trehalose 6-phosphate phosphatase [Source:UniProtKB/TrEMBL;Acc:W5BJ17]	GO:0003824,GO:0005992,GO:0004805	catalytic activity|trehalose biosynthetic process|trehalose-phosphatase activity	ko00500	Starch and sucrose metabolism
TraesCS2B02G187100	94.25973044	140.5935479	47.92591299	0.340882734	-1.552652567	0.010502366	0.158865905	Down	2.13081	4.79928	2.15992	0.779447	1.17007	0.631938	RA3	Trehalose 6-phosphate phosphatase [Source:UniProtKB/TrEMBL;Acc:W5BMP2]	GO:0003824,GO:0005992,GO:0004805	catalytic activity|trehalose biosynthetic process|trehalose-phosphatase activity	ko00500	Starch and sucrose metabolism
TraesCS2B02G188100	11.98186713	22.26647606	1.697258211	0.076224824	-3.713595282	0.017605239	0.222096865	Down	0.733748	2.28831	0.876067	0	0.317785	0.0777574
TraesCS2B02G193800	57.4090612	30.45421573	84.36390667	2.770188122	1.469983952	2.21E-05	0.001608548	Up	1.68897	1.04404	1.52053	3.94809	3.56383	4.69289	DIR1	Dirigent protein [Source:UniProtKB/TrEMBL;Acc:A0A1D5U9U9]	GO:0016021,GO:0048046	integral component of membrane|apoplast
TraesCS2B02G195900	59.58711957	83.56767881	35.60656034	0.426080524	-1.230801989	0.007730825	0.130928853	Down	3.17772	2.45946	4.61407	0.980477	1.47338	1.98322	SPX6		GO:0016036	cellular response to phosphate starvation
TraesCS2B02G200700	22.64500968	32.74435933	12.54566004	0.383139579	-1.38405803	0.008925625	0.143178365	Down	0.850249	0.712539	0.862587	0.223354	0.20792	0.380796			GO:0003824,GO:0050662	catalytic activity|coenzyme binding
TraesCS2B02G201000	192.0457554	272.0269343	112.0645765	0.411961326	-1.279419189	0.000637942	0.02244956	Down	12.9969	8.56994	11.6634	2.39649	7.873	7.32874			GO:0016021	integral component of membrane
TraesCS2B02G202300	504.7200889	292.6671298	716.773048	2.449106767	1.292255668	1.01E-12	7.40E-10	Up	3.0075	1.98959	2.30748	6.03581	4.87491	5.6351	LNG1		GO:0051513	regulation of monopolar cell growth
TraesCS2B02G212400	74.44197666	129.3826797	19.50127366	0.150725535	-2.730004241	2.68E-05	0.001877139	Down	2.75937	6.07048	4.18667	0.877788	0.784416	0.717468	LBD37
TraesCS2B02G220500	76.85708005	103.6107871	50.10337301	0.483572941	-1.048194576	0.000489694	0.018231246	Down	1.59149	1.63911	1.86001	0.706972	1.08183	0.725135	TDA6
TraesCS2B02G230800	40.31622011	58.45677189	22.17566834	0.379351573	-1.398392577	0.00121695	0.036301161	Down	1.51864	1.13511	1.40725	0.117026	0.843677	0.759973	UGT71K1	Glycosyltransferase [Source:UniProtKB/TrEMBL;Acc:W5BMP6]	GO:0016758	transferase activity, transferring hexosyl groups
TraesCS2B02G232900	142.0797161	190.7724756	93.38695651	0.489520075	-1.03056007	0.021884436	0.254215261	Down	3.8055	2.94876	5.7691	1.44577	2.57581	2.56539	MST6		GO:0016021,GO:0022857,GO:0016020,GO:0055085,GO:0005215	integral component of membrane|transmembrane transporter activity|membrane|transmembrane transport|transporter activity
TraesCS2B02G233100	114.1376879	177.6406272	50.63474854	0.285040361	-1.810761878	0.000169428	0.008025975	Down	15.1928	18.8282	26.8094	4.01681	10.9266	2.80134
TraesCS2B02G236900	77.1376421	109.3197474	44.95553679	0.41122979	-1.281983315	2.50E-05	0.001778597	Down	1.39634	1.22227	1.13763	0.443977	0.580919	0.606302	B120	Serine/threonine-protein kinase [Source:UniProtKB/TrEMBL;Acc:A0A1D5UCU4]	GO:0016021,GO:0005524,GO:0004672,GO:0004674,GO:0048544,GO:0006468	integral component of membrane|ATP binding|protein kinase activity|protein serine/threonine kinase activity|recognition of pollen|protein phosphorylation
TraesCS2B02G240000	10.1313774	16.23425675	4.028498045	0.248147982	-2.010727375	0.010176106	0.155749121	Down	0.791071	0.592377	1.05221	0	0.328316	0.231704	OsI_025465		GO:0005509,GO:0015979,GO:0009523,GO:0009654,GO:0019898	calcium ion binding|photosynthesis|photosystem II|photosystem II oxygen evolving complex|extrinsic component of membrane
TraesCS2B02G241200	248.2662045	332.3273002	164.2051088	0.494106589	-1.0171058	4.85E-06	0.000464647	Down	4.23428	5.67411	4.58125	1.79142	2.75349	2.29055	At4g29360		GO:0004553,GO:0005975	hydrolase activity, hydrolyzing O-glycosyl compounds|carbohydrate metabolic process
TraesCS2B02G243000	26.48376893	45.30448921	7.663048655	0.16914546	-2.563663643	8.48E-06	0.000734216	Down	0.421222	0.276401	0.427026	0.0182266	0	0.0405463	CRK20		GO:0016021,GO:0005524,GO:0004672,GO:0006468	integral component of membrane|ATP binding|protein kinase activity|protein phosphorylation
TraesCS2B02G244100	16.97586609	29.09062727	4.861104915	0.1671021	-2.581198228	5.64E-05	0.003403504	Down	1.5526	0.890477	1.39066	0.119364	0.284712	0.280465	GSTU6		GO:0005515	protein binding
TraesCS2B02G245900	442.9545947	766.3049685	119.6042209	0.156079141	-2.679650356	4.12E-19	8.65E-16	Down	5.7487	6.39931	8.61276	1.15864	1.21329	1.46221	GPT2		GO:0016021,GO:0022857,GO:0055085	integral component of membrane|transmembrane transporter activity|transmembrane transport
TraesCS2B02G247300	24.61367882	16.19905858	33.02829907	2.038902379	1.027792702	0.045127045	0.378125846	Up	0.0941375	0.0840619	0.116563	0.203133	0.317836	0.323387	HSP18.8		GO:0009408	response to heat	ko04141	Protein processing in endoplasmic reticulum
TraesCS2B02G252100	18.85226447	27.41321883	10.29131011	0.375414145	-1.413445085	0.014501905	0.196528028	Down	0.397783	0.501761	1.44719	0.322059	0.391694	0.125678
TraesCS2B02G267500	8.807527397	14.33725241	3.277802389	0.228621377	-2.128967787	0.028921387	0.299468198	Down	0.188537	0.563039	0.732234	0.227907	0.0642215	0.0317946	PSBP		GO:0005509,GO:0015979,GO:0009523,GO:0009654,GO:0019898	calcium ion binding|photosynthesis|photosystem II|photosystem II oxygen evolving complex|extrinsic component of membrane	ko00195	Photosynthesis
TraesCS2B02G270300	7.500915621	12.13855691	2.863274331	0.235882597	-2.08385911	0.029027788	0.300067041	Down	0.143822	0.0607871	0.196315	0.0201796	0.0124336	0.0690224	PSBO	Oxygen evolving enhancer protein [Source:UniProtKB/TrEMBL;Acc:W5B9L0]	GO:0009654,GO:0042549,GO:0010207,GO:0010242,GO:0055114,GO:0009507,GO:0009579,GO:0009535,GO:0016020,GO:0009536,GO:0015979,GO:0009523	photosystem II oxygen evolving complex|photosystem II stabilization|photosystem II assembly|oxygen evolving activity|oxidation-reduction process|chloroplast|thylakoid|chloroplast thylakoid membrane|membrane|plastid|photosynthesis|photosystem II	ko00195	Photosynthesis
TraesCS2B02G275100	491.3290016	862.1418892	120.5161141	0.139786868	-2.838699264	5.49E-15	6.37E-12	Down	14.7443	17.4759	10.9585	2.22169	2.1056	1.82754	1-Apr		GO:0045454,GO:0003824,GO:0055114,GO:0016671,GO:0019419,GO:0005623	cell redox homeostasis|catalytic activity|oxidation-reduction process|oxidoreductase activity, acting on a sulfur group of donors, disulfide as acceptor|sulfate reduction|cell	ko00920	Sulfur metabolism
TraesCS2B02G277300	128.3655646	183.6207879	73.11034126	0.398159392	-1.328582006	0.000262494	0.011273624	Down	3.77512	2.96494	4.52634	1.49129	1.03911	2.13214	EFM		GO:0005634,GO:0003677	nucleus|DNA binding
TraesCS2B02G278400	23.30095419	33.9102482	12.69166019	0.374272111	-1.417840544	0.005765306	0.10867407	Down	1.19936	2.05188	1.64745	0.374772	0.450295	0.54732
TraesCS2B02G287600	95.47443646	146.0659971	44.88287579	0.307278057	-1.702383348	0.001666039	0.045426719	Down	3.07582	6.64583	4.2255	1.39971	1.41705	1.5209	PDX11		GO:0003824,GO:0042823,GO:0042819	catalytic activity|pyridoxal phosphate biosynthetic process|vitamin B6 biosynthetic process	ko00750	Vitamin B6 metabolism
TraesCS2B02G289900	10.67316228	16.99746593	4.348858635	0.255853352	-1.96661096	0.013729751	0.189438399	Down	0.354403	0.209669	0.367659	0.143975	0.126248	0.0480065	BHLH35	BHLH27 [Source:UniProtKB/TrEMBL;Acc:W5BCK3]	GO:0046983	protein dimerization activity
TraesCS2B02G291500	39.98395743	18.75828356	61.2096313	3.263072078	1.706230855	0.002164162	0.054834834	Up	0.851603	0.384529	0.2186	2.04362	0.723616	1.5208	UGT85A24	Glycosyltransferase [Source:UniProtKB/TrEMBL;Acc:A0A1D5U4Z9]	GO:0016758	transferase activity, transferring hexosyl groups
TraesCS2B02G293600	278.1095507	402.6734955	153.5456058	0.381315402	-1.39094329	0.000104286	0.005544996	Down	24.4817	21.5699	32.7465	9.78229	15.8426	6.55992	OsI_014908	Cysteine proteinase inhibitor [Source:UniProtKB/TrEMBL;Acc:W5BGM7]	GO:0004869	cysteine-type endopeptidase inhibitor activity
TraesCS2B02G294200	2.040283989	4.080567978	0	0	#NAME?	0.041637799	0.364253423	Down	0	0	0	0	0	0
TraesCS2B02G296100	63.8318006	94.28314477	33.38045643	0.354044793	-1.497996198	7.79E-06	0.00068509	Down	1.55102	1.72364	1.26574	0.718617	0.525165	0.521549	DTX16	Protein DETOXIFICATION [Source:UniProtKB/TrEMBL;Acc:W5B6D4]	GO:0016021,GO:0016020,GO:0055085,GO:0015238,GO:0015297,GO:0006855	integral component of membrane|membrane|transmembrane transport|GO_0015238|antiporter activity|drug transmembrane transport
TraesCS2B02G300600	42.54994551	57.16164834	27.93824268	0.488758521	-1.032806241	0.00699891	0.123931324	Down	3.3139	4.31952	4.23659	1.68218	2.39466	1.85048			GO:0016021,GO:0016020	integral component of membrane|membrane
TraesCS2B02G303200	64.92288205	109.1817774	20.66398672	0.189262231	-2.401541562	8.77E-09	2.10E-06	Down	1.86687	2.16522	2.89795	0.305632	0.620273	0.302963	GDPD2		GO:0006629,GO:0008081	lipid metabolic process|phosphoric diester hydrolase activity
TraesCS2B02G306800	119.0854821	170.4123343	67.75862996	0.397615761	-1.33055315	4.48E-07	5.95E-05	Down	1.88782	2.86708	2.61301	1.06238	0.987322	0.986841	At1g32220		GO:0006979,GO:0009579,GO:0010287	response to oxidative stress|thylakoid|plastoglobule
TraesCS2B02G306900	56.60349622	88.46464092	24.74235151	0.279686338	-1.838118309	7.04E-05	0.004052952	Down	12.3982	9.0496	6.18784	2.29784	2.77898	4.73374
TraesCS2B02G307200	20.43672026	38.14495019	2.72849033	0.071529529	-3.805317243	3.12E-06	0.000318743	Down	0.911571	1.06888	0.729505	0.0767668	0.0896887	0
TraesCS2B02G313300	790.824607	1221.664664	359.98455	0.294667236	-1.762841438	8.95E-18	1.48E-14	Down	31.1016	44.3229	44.744	11.958	15.7834	9.60005			GO:0005504,GO:0009627	fatty acid binding|systemic acquired resistance
TraesCS2B02G317400	11.98224618	5.626724167	18.33776819	3.25904872	1.704450919	0.016970219	0.217551332	Up	0.0234328	0.019616	0.0225482	0.17098	0.151088	0.0345246	SDG41		GO:0005515	protein binding
TraesCS2B02G323600	49.30617352	69.04423815	29.56810889	0.428248753	-1.223479049	0.000816349	0.026946801	Down	2.18836	1.97484	1.62861	0.610806	1.06542	0.837945	PUB26	RING-type E3 ubiquitin transferase [Source:UniProtKB/TrEMBL;Acc:A0A341QRQ2]	GO:0004842,GO:0016567	ubiquitin-protein transferase activity|protein ubiquitination
TraesCS2B02G328300	12.73362651	4.772395364	20.69485765	4.336366976	2.116486853	0.00335318	0.074903104	Up	0.0710455	0.102441	0.136163	0.886575	0.329434	0.753111	BRN2		GO:0005634,GO:0003677,GO:0006355	nucleus|DNA binding|regulation of transcription, DNA-templated
TraesCS2B02G328600	30.13390701	18.61617694	41.65163708	2.237389407	1.161816373	0.011039779	0.163897292	Up	0.771598	0.62075	0.431336	1.46769	1.32356	1.40507	EL5.1		GO:0016021	integral component of membrane
TraesCS2B02G339500	26.52140287	47.96328737	5.07951838	0.1059043	-3.239166925	0.002395987	0.059241246	Down	0.9264	3.34092	2.83833	0.639065	0.160282	0.0783384
TraesCS2B02G341400	310.2869525	428.0347242	192.5391808	0.449821404	-1.152575783	8.41E-09	2.03E-06	Down	10.5714	8.5752	10.1841	4.52899	4.69058	4.21985	ARB_05372	Aldose 1-epimerase [Source:UniProtKB/TrEMBL;Acc:A0A1D5U2W1]	GO:0005975,GO:0030246,GO:0003824,GO:0016853,GO:0019318,GO:0004034	carbohydrate metabolic process|carbohydrate binding|catalytic activity|isomerase activity|hexose metabolic process|aldose 1-epimerase activity	ko00052,ko00010	Galactose metabolism|Glycolysis / Gluconeogenesis
TraesCS2B02G345100	23.8742328	34.05761776	13.69084784	0.401990766	-1.314765734	0.013120139	0.183700847	Down	0.979336	0.973189	0.771043	0.639496	0.239242	0.323102	FL1
TraesCS2B02G346900	12.20360617	19.62299734	4.78421501	0.243806536	-2.036191292	0.005343401	0.103096206	Down	1.10985	0.689042	1.82603	0.273534	0.324296	0.472263	SN2
TraesCS2B02G359600	90.21908979	127.6583966	52.77978296	0.413445448	-1.27423111	0.033672764	0.325219254	Down	4.13641	2.00583	5.22511	2.03072	1.48001	1.41126	BT2		GO:0005634,GO:0008270,GO:0006355,GO:0004402,GO:0003712,GO:0005515	nucleus|zinc ion binding|regulation of transcription, DNA-templated|histone acetyltransferase activity|transcription coregulator activity|protein binding
TraesCS2B02G362200	32.64279646	19.76543244	45.52016047	2.303018698	1.203526124	0.005354143	0.103226606	Up	0.169629	0.09769	0.118954	0.397298	0.2453	0.543819	KPNB1		GO:0006886,GO:0006606,GO:0008536	intracellular protein transport|protein import into nucleus|Ran GTPase binding	ko03013	RNA transport
TraesCS2B02G367000	198.9008353	296.8077728	100.9938978	0.340267025	-1.555260748	0.001301278	0.038149356	Down	6.00974	9.28071	4.70454	2.58684	2.76867	1.40494	AAP3
TraesCS2B02G367200	142.9991962	195.1842948	90.81409767	0.465273591	-1.103848794	0.006670301	0.120028352	Down	2.98798	2.17976	5.38279	0.938935	2.70575	1.59248	BHLH153		GO:0046983	protein dimerization activity
TraesCS2B02G368600	66.10526189	35.83206573	96.37845805	2.689726536	1.427459502	1.20E-05	0.000977756	Up	0.92113	0.32214	0.290712	1.32694	1.51399	1.42063	NPF4.5		GO:0022857,GO:0016020,GO:0055085,GO:0016021	transmembrane transporter activity|membrane|transmembrane transport|integral component of membrane
TraesCS2B02G368700	21.90103614	10.02228516	33.77978713	3.370467573	1.752948745	0.001627961	0.044876316	Up	0.123248	0.112098	0.295695	0.335245	0.67814	0.63079	NPF4.4		GO:0016021,GO:0022857,GO:0016020,GO:0055085	integral component of membrane|transmembrane transporter activity|membrane|transmembrane transport
TraesCS2B02G369000	1290.344058	1939.057098	641.6310184	0.330898466	-1.595539493	0.000297583	0.012430376	Down	64.9746	41.1026	81.4284	22.5099	19.9919	19.1544	Cht4		GO:0005975,GO:0008061,GO:0004568,GO:0006032,GO:0016998	carbohydrate metabolic process|chitin binding|chitinase activity|chitin catabolic process|cell wall macromolecule catabolic process	ko00520	Amino sugar and nucleotide sugar metabolism
TraesCS2B02G369100	10.6121987	17.52152895	3.702868452	0.211332496	-2.24241347	0.015308268	0.203593416	Down	0.309883	0.528644	1.05954	0	0.261648	0.148194	Cht5	Chitinase IV [Source:UniProtKB/TrEMBL;Acc:Q9XEN6]	GO:0005975,GO:0008061,GO:0004568,GO:0006032,GO:0016998	carbohydrate metabolic process|chitin binding|chitinase activity|chitin catabolic process|cell wall macromolecule catabolic process	ko00520	Amino sugar and nucleotide sugar metabolism
TraesCS2B02G369500	46.70053477	62.88033668	30.52073286	0.485378013	-1.042819338	0.0070611	0.124389213	Down	1.04413	2.20148	2.84996	1.23101	1.05944	0.597504
TraesCS2B02G370100	25.23944798	33.70611264	16.77278333	0.497618444	-1.006888135	0.040611766	0.359280328	Down	2.44735	2.33306	2.51411	1.25564	1.26815	1.49077
TraesCS2B02G372000	23.48052019	31.5997098	15.36133058	0.486122521	-1.040608123	0.048913814	0.393945732	Down	0.635047	0.871503	1.01933	0.623968	0.238924	0.505691	COL5		GO:0005634,GO:0008270,GO:0005515	nucleus|zinc ion binding|protein binding
TraesCS2B02G372700	10.44993845	17.3335107	3.566366203	0.205749791	-2.28103713	0.004443826	0.091194634	Down	0.0295718	0	0	0	0	0	PPD4		GO:0005509,GO:0015979,GO:0009523,GO:0009654,GO:0019898	calcium ion binding|photosynthesis|photosystem II|photosystem II oxygen evolving complex|extrinsic component of membrane
TraesCS2B02G372900	7474.377186	10032.34858	4916.40579	0.49005532	-1.028983479	1.07E-11	5.84E-09	Down	257.902	272.556	301.39	138.198	138.852	145.391	SAMDC	S-adenosylmethionine decarboxylase proenzyme [Source:UniProtKB/TrEMBL;Acc:W5BFX0]	GO:0008295,GO:0004014,GO:0006597,GO:0006557	spermidine biosynthetic process|adenosylmethionine decarboxylase activity|spermine biosynthetic process|S-adenosylmethioninamine biosynthetic process	ko00330,ko00270	Arginine and proline metabolism|Cysteine and methionine metabolism
TraesCS2B02G379600	23.18167409	14.42442302	31.93892516	2.214225491	1.14680215	0.025854522	0.280702115	Up	0.20669	0.0663713	0.0743904	0.376641	0.243711	0.207571	SPAPB1A10.07c		GO:0016021,GO:0016020	integral component of membrane|membrane
TraesCS2B02G380800	780.7118306	1146.0942	415.3294615	0.362386845	-1.464397509	0.00257418	0.062552806	Down	5.45746	8.51958	4.49399	2.83224	2.51906	1.96025	rrt2		GO:0005515	protein binding
TraesCS2B02G384900	19.3737784	28.13563841	10.61191839	0.377169988	-1.406713213	0.009287126	0.146945667	Down	0.204144	0.220422	0.196295	0.00661919	0.12885	0.0961118	At2g19130		GO:0005524,GO:0004672,GO:0004674,GO:0048544,GO:0006468	ATP binding|protein kinase activity|protein serine/threonine kinase activity|recognition of pollen|protein phosphorylation
TraesCS2B02G385200	11.17022484	18.01137926	4.329070418	0.240351966	-2.05677949	0.011057756	0.163965681	Down	0.13081	0.795033	0.653609	0.0277874	0.134221	0.0960863	PXG		GO:0016021	integral component of membrane	ko00073	Cutin, suberine and wax biosynthesis
TraesCS2B02G390900	56.036628	75.47105876	36.60219723	0.484983222	-1.043993257	0.002713973	0.06485502	Down	1.90976	2.52694	3.36288	1.58198	1.28726	1.55743			GO:0015979,GO:0051539,GO:0016992	photosynthesis|4 iron, 4 sulfur cluster binding|lipoate synthase activity
TraesCS2B02G392100	100.5848691	162.5368736	38.63286469	0.237686771	-2.072866484	6.73E-13	5.23E-10	Down	4.07768	4.67311	4.90356	1.20825	1.03102	1.29537	At5g08350
TraesCS2B02G392200	70.05837884	125.0740694	15.04268824	0.120270239	-3.055648403	2.29E-06	0.000244051	Down	1.62533	2.61546	3.37032	0.0604047	0.215455	0.140292	At5g23370
TraesCS2B02G392300	162.4674774	254.9157802	70.01917473	0.274675717	-1.864198721	1.57E-10	6.24E-08	Down	4.56937	5.90748	7.07081	1.66808	2.24564	1.47385	At5g23370
TraesCS2B02G392400	37.04027774	55.07596878	19.00458669	0.345061324	-1.535075317	0.000279831	0.011854446	Down	1.50363	2.48376	1.81371	0.7654	0.495365	0.711984	At5g08350
TraesCS2B02G393900	3.60626687	6.603609336	0.608924403	0.092210846	-3.438919737	0.034878473	0.331051643	Down	0.220931	0.0974996	0.143185	0	0	0.0254797	UGT82A1	Glycosyltransferase [Source:UniProtKB/TrEMBL;Acc:A0A1D5U5P5]	GO:0016758	transferase activity, transferring hexosyl groups
TraesCS2B02G394400	55.02711025	23.30582008	86.74840042	3.722177556	1.896146877	0.001011726	0.031572661	Up	0.483378	0.17268	0.31094	0.698643	1.50504	1.35381	YSL12		GO:0016021,GO:0055085	integral component of membrane|transmembrane transport
TraesCS2B02G394500	93.79779101	44.38235247	143.2132296	3.226805737	1.690106726	0.001758495	0.04728412	Up	0.829274	0.133051	0.448611	1.12677	2.1757	1.60945	YSL13		GO:0016021,GO:0055085	integral component of membrane|transmembrane transport
TraesCS2B02G395700	12.49911406	18.07716963	6.921058498	0.382861844	-1.385104207	0.048186522	0.390982638	Down	0	0	0	0.0424068	0	0	PQL3		GO:0005509,GO:0015979,GO:0009523,GO:0009654,GO:0019898,GO:0009767,GO:0009409,GO:0045156	calcium ion binding|photosynthesis|photosystem II|photosystem II oxygen evolving complex|extrinsic component of membrane|photosynthetic electron transport chain|response to cold|electron transporter, transferring electrons within the cyclic electron transport pathway of photosynthesis activity
TraesCS2B02G397000	254.0200811	347.0701097	160.9700525	0.463796933	-1.108434814	8.97E-08	1.57E-05	Down	11.5777	13.2729	13.6174	5.86368	6.65306	7.37921
TraesCS2B02G397900	7.820062839	2.396395081	13.2437306	5.526522192	2.466371887	0.042800993	0.36890764	Up	0	0	0	0	0	0			GO:0016021,GO:0016020	integral component of membrane|membrane
TraesCS2B02G398100	20.04629128	31.07597526	9.016607305	0.290147203	-1.785143073	0.001127629	0.034308173	Down	0.645227	0.41212	0.24952	0	0.0879803	0.322281	PAL	Phenylalanine ammonia-lyase [Source:UniProtKB/TrEMBL;Acc:A0A1D5U4P1]	GO:0005737,GO:0003824,GO:0006559,GO:0016841,GO:0045548,GO:0009800	cytoplasm|catalytic activity|L-phenylalanine catabolic process|ammonia-lyase activity|phenylalanine ammonia-lyase activity|cinnamic acid biosynthetic process	ko00940,ko00360	Phenylpropanoid biosynthesis|Phenylalanine metabolism
TraesCS2B02G400500	74.22464898	99.13368638	49.31561158	0.497465729	-1.007330954	0.004333129	0.089607671	Down	5.99385	10.1924	5.36163	3.14689	4.42298	3.49447			GO:0046872,GO:0047429,GO:0009143	metal ion binding|nucleoside-triphosphate diphosphatase activity|nucleoside triphosphate catabolic process
TraesCS2B02G404700	4.047837036	8.095674072	0	0	#NAME?	0.017765373	0.223232797	Down	0.192298	0.796645	0.0936889	0	0	0	Os04g0538400		GO:0016021	integral component of membrane
TraesCS2B02G408100	11.24951364	17.49192221	5.00710507	0.28625242	-1.804640203	0.013162729	0.184024665	Down	0.529499	0.47694	1.0484	0	0.598595	0
TraesCS2B02G411800	32.00524337	46.8870166	17.12347014	0.365207074	-1.453213385	0.001144085	0.034607254	Down	2.15901	1.76298	2.56433	0.467995	0.806186	0.97308
TraesCS2B02G412600	130.068278	198.5869395	61.54961652	0.309937888	-1.68994897	0.001492534	0.042236484	Down	0	0	23.4897	0	0	0
TraesCS2B02G413000	111.7961841	206.1468193	17.44554898	0.084626816	-3.562741299	0.008466523	0.138979225	Down	3.35571	3.55244	10.8747	0.678424	0.420544	0.353931	F3H-2		GO:0046872,GO:0016491,GO:0055114	metal ion binding|oxidoreductase activity|oxidation-reduction process
TraesCS2B02G417200	24.51052292	12.51473432	36.50631152	2.917066443	1.544518247	0.002304521	0.057547147	Up	0.1067	0.0337476	0.176263	0.37549	0.222599	0.3967	Os04g0573000		GO:0016021,GO:0055085	integral component of membrane|transmembrane transport
TraesCS2B02G417900	80.57118961	116.225196	44.91718322	0.386466831	-1.371583495	0.002283494	0.057132192	Down	2.16584	1.84632	3.29932	1.29066	0.850291	0.937374	DTX49	Protein DETOXIFICATION [Source:UniProtKB/TrEMBL;Acc:A0A1D5U328]	GO:0016021,GO:0016020,GO:0055085,GO:0015238,GO:0015297,GO:0006855	integral component of membrane|membrane|transmembrane transport|GO_0015238|antiporter activity|drug transmembrane transport
TraesCS2B02G420600	83.33524833	119.4896292	47.18086747	0.394853242	-1.340611559	0.007490686	0.128832264	Down	1.9611	2.9942	1.7378	0.398016	2.1233	0.551025	ALMT10		GO:0016021,GO:0015743	integral component of membrane|malate transport
TraesCS2B02G422500	11.62244542	5.997967116	17.24692373	2.875461535	1.523793539	0.034624286	0.329968556	Up	0.207354	0.0141474	0.0456591	0.309076	0.292881	0.219315	PIX13		GO:0005524,GO:0004672,GO:0004674,GO:0006468	ATP binding|protein kinase activity|protein serine/threonine kinase activity|protein phosphorylation
TraesCS2B02G429200	379.0833116	516.9483881	241.2182351	0.466619571	-1.099681276	0.010510827	0.158879464	Down	2.23347	3.92874	2.83727	1.92384	1.66379	1.13507	HMA5		GO:0016021,GO:0046872,GO:0005507,GO:0030001,GO:0000166,GO:0019829,GO:0006812	integral component of membrane|metal ion binding|copper ion binding|metal ion transport|nucleotide binding|ATPase-coupled cation transmembrane transporter activity|cation transport
TraesCS2B02G435100	57.76671135	78.91670626	36.61671645	0.46399195	-1.107828318	0.001616314	0.044681997	Down	6.54265	7.41543	7.46056	5.17719	2.12015	2.54518	hh4	Histone H4 variant TH011 [Source:UniProtKB/Swiss-Prot;Acc:P62785]	GO:0005634,GO:0003677,GO:0005886,GO:0000786,GO:0006334,GO:0005774,GO:0046982,GO:0005730,GO:0009507,GO:0009579,GO:0005829,GO:0009506,GO:0009414,GO:0005694	nucleus|DNA binding|plasma membrane|nucleosome|nucleosome assembly|vacuolar membrane|protein heterodimerization activity|nucleolus|chloroplast|thylakoid|cytosol|plasmodesma|response to water deprivation|chromosome
TraesCS2B02G439900	23.47999274	10.78088836	36.17909711	3.355854907	1.746680341	0.000892937	0.028826132	Up	0.126809	0.0918354	0.0340906	0.387549	0.463509	0.385936	LCAT4		GO:0006629,GO:0008374	lipid metabolic process|O-acyltransferase activity
TraesCS2B02G442800	163.325889	108.3560627	218.2957154	2.014614688	1.010503937	2.03E-05	0.001504843	Up	1.38623	1.70629	1.26091	2.64279	2.31855	2.95484			GO:0005634,GO:0003677	nucleus|DNA binding
TraesCS2B02G445100	105.1171833	170.9765227	39.2578438	0.229609558	-2.122745397	0.000118221	0.006086123	Down	1.24944	1.41486	0.731646	0.0369294	0.316866	0.316203	KS1		GO:0016829,GO:0000287,GO:0010333	lyase activity|magnesium ion binding|terpene synthase activity	ko00904	Diterpenoid biosynthesis
TraesCS2B02G445200	106.6522661	166.2636227	47.04090955	0.282929656	-1.821484691	0.006894364	0.122865721	Down	1.4472	1.46968	0.630151	0.104832	0.295492	0.653306	KS1		GO:0016829,GO:0000287,GO:0010333	lyase activity|magnesium ion binding|terpene synthase activity	ko00904	Diterpenoid biosynthesis
TraesCS2B02G445300	148.8773288	245.9329503	51.82170724	0.210714779	-2.246636591	0.003756133	0.081039889	Down	3.73122	5.52353	1.88288	0.284934	1.163	0.988947	CYP701A6		GO:0020037,GO:0004497,GO:0005506,GO:0016705,GO:0055114	heme binding|monooxygenase activity|iron ion binding|oxidoreductase activity, acting on paired donors, with incorporation or reduction of molecular oxygen|oxidation-reduction process	ko00904	Diterpenoid biosynthesis
TraesCS2B02G445400	5.100929563	9.876229534	0.325629592	0.032971043	-4.922656647	0.006336314	0.115814646	Down	0.119943	0.200127	0.0257543	0	0	0.0123161	CYP701A6		GO:0020037,GO:0004497,GO:0005506,GO:0016705,GO:0055114	heme binding|monooxygenase activity|iron ion binding|oxidoreductase activity, acting on paired donors, with incorporation or reduction of molecular oxygen|oxidation-reduction process	ko00904	Diterpenoid biosynthesis
TraesCS2B02G445500	143.6598252	208.8237702	78.4958802	0.375895331	-1.4115971	0.049420516	0.396400194	Down	1.41425	2.04383	0.743141	0.0162911	0.516486	0.932814	CPS4	Ent-copalyl diphosphate synthase [Source:UniProtKB/TrEMBL;Acc:C0SSW5]	GO:0016829,GO:0000287,GO:0010333	lyase activity|magnesium ion binding|terpene synthase activity	ko00904	Diterpenoid biosynthesis
TraesCS2B02G445600	193.2143402	330.2103966	56.21828391	0.170249891	-2.554274223	0.002184542	0.055153472	Down	6.7546	9.00565	2.6113	0.11748	1.26906	1.72428	CYP99A2		GO:0016021,GO:0020037,GO:0004497,GO:0005506,GO:0016705,GO:0055114	integral component of membrane|heme binding|monooxygenase activity|iron ion binding|oxidoreductase activity, acting on paired donors, with incorporation or reduction of molecular oxygen|oxidation-reduction process
TraesCS2B02G446700	98.42148979	61.74386697	135.0991126	2.188057199	1.129650453	0.002475465	0.060800247	Up	1.14166	0.878969	1.07402	1.57628	2.22672	2.93027	At3g47200		GO:0016021	integral component of membrane
TraesCS2B02G447200	12.69930756	5.240020877	20.15859425	3.847044644	1.943750572	0.006496456	0.118175782	Up	0	0	0	0	0	20.9517			GO:0016021,GO:0016020	integral component of membrane|membrane
TraesCS2B02G451400	47.91886117	24.0538974	71.78382494	2.984290809	1.577388128	2.80E-05	0.001943267	Up	0.732698	0.221439	0.326357	1.24145	1.66081	1.26462	HKT7		GO:0016021,GO:0055085,GO:0008324,GO:0006812	integral component of membrane|transmembrane transport|cation transmembrane transporter activity|cation transport
TraesCS2B02G452100	3.789256873	6.969589343	0.608924403	0.087368764	-3.516738616	0.027495294	0.290641032	Down	0.502626	0.845461	1.3985	0	0	0			GO:0005504,GO:0009627	fatty acid binding|systemic acquired resistance
TraesCS2B02G453400	284.1323466	158.1508063	410.1138869	2.593182396	1.374723684	2.26E-11	1.16E-08	Up	1.26161	0.680456	0.818938	2.42314	2.80641	2.18461			GO:0005515	protein binding
TraesCS2B02G454100	18.59269544	11.15608032	26.02931056	2.333194978	1.222306874	0.030817496	0.309559206	Up	0.288126	0.0262173	0.549691	0.663923	0.555223	0.42451	IRL1	Leucine-rich repeat protein 2 [Source:UniProtKB/TrEMBL;Acc:A0MAV2]	GO:0005515	protein binding
TraesCS2B02G455200	3.18535579	6.370711579	0	0	#NAME?	0.038650415	0.349851966	Down	0.0526712	0.661852	0.51585	0	0	0	Os04g0686800		GO:0016021	integral component of membrane
TraesCS2B02G455300	14.10311271	21.21078767	6.995437749	0.329805656	-1.600311953	0.016457727	0.21339815	Down	0.593227	1.41388	1.69621	0.0975256	0.833981	0.293674	Os04g0686800		GO:0016021	integral component of membrane
TraesCS2B02G459800	85.08474559	54.20350509	115.9659861	2.139455481	1.097243659	0.000171659	0.008111923	Up	1.08179	0.56864	1.01244	2.04553	1.79968	2.37768	PHL11		GO:0003677,GO:0005634	DNA binding|nucleus
TraesCS2B02G464000	8.505506972	14.8663908	2.144623145	0.144259839	-2.793258374	0.003202832	0.072693522	Down	0.279228	0.073401	0.107669	0.0461507	0.0280428	0.0131204	WAK2		GO:0016021,GO:0005524,GO:0004672,GO:0005509,GO:0030247,GO:0006468,GO:0016020,GO:0016301,GO:0016310	integral component of membrane|ATP binding|protein kinase activity|calcium ion binding|polysaccharide binding|protein phosphorylation|membrane|kinase activity|phosphorylation
TraesCS2B02G466400	44.89221628	27.89663317	61.88779939	2.218468409	1.149564009	0.002359158	0.058532813	Up	0.967421	0.864102	0.369013	1.94287	1.51655	1.29163			GO:0003677,GO:0005634	DNA binding|nucleus
TraesCS2B02G466500	59.75940233	27.76815689	91.75064776	3.304167724	1.724286922	6.20E-07	7.87E-05	Up	0.800642	0.421526	0.445423	1.56429	1.48362	1.94504			GO:0003677	DNA binding
TraesCS2B02G474900	467.6603891	659.4015667	275.9192114	0.418438817	-1.256911404	9.00E-12	5.07E-09	Down	32.8082	43.8816	38.4153	16.7857	16.759	16.5342	FLZ2
TraesCS2B02G480100	12.36628531	5.606000884	19.12656973	3.411802838	1.770534278	0.016762709	0.216168867	Up	0.202433	0	0.235217	0.250414	0.566912	0.665085
TraesCS2B02G481900	4.889413585	1.043004021	8.735823148	8.375637074	3.06619893	0.0207556	0.246856994	Up	0.0471876	0.0233714	0	0.104677	0.226099	0.327814	NSP1		GO:0042446,GO:2000032	hormone biosynthetic process|regulation of secondary shoot formation
TraesCS2B02G482300	20.67508173	11.11627617	30.23388729	2.719785549	1.443492901	0.007697409	0.13070629	Up	3.82225	1.80493	0.397714	5.87743	2.41249	1.62133
TraesCS2B02G493300	6.316186879	11.62092986	1.011443902	0.0870364	-3.522237301	0.002153535	0.054618989	Down	0.365796	0.498476	0.257816	0	0.0611614	0.029651	PGIP1		GO:0005515	protein binding
TraesCS2B02G512900	8.726526268	3.851103163	13.60194937	3.53196183	1.820469752	0.031953598	0.315371517	Up	0.0425116	0.00625083	0.0274675	0.106451	0.049944	0.113953	SD18		GO:0005524,GO:0004672,GO:0004674,GO:0048544,GO:0006468	ATP binding|protein kinase activity|protein serine/threonine kinase activity|recognition of pollen|protein phosphorylation
TraesCS2B02G513000	14.20139542	3.159275777	25.24351507	7.990285386	2.998247032	0.002041415	0.052703894	Up	0.0352887	0	0.00865749	0.125839	0.221443	0.134677	SD18	Serine/threonine-protein kinase [Source:UniProtKB/TrEMBL;Acc:A0A1D5U237]	GO:0016021,GO:0005524,GO:0004672,GO:0004674,GO:0048544,GO:0006468,GO:0016020,GO:0000166,GO:0016301,GO:0016310,GO:0016740	integral component of membrane|ATP binding|protein kinase activity|protein serine/threonine kinase activity|recognition of pollen|protein phosphorylation|membrane|nucleotide binding|kinase activity|phosphorylation|transferase activity
TraesCS2B02G514000	26.16693745	37.74804951	14.5858254	0.386399446	-1.371835071	0.016803612	0.216409146	Down	1.65255	4.22387	2.50649	0.981886	1.11029	1.31058
TraesCS2B02G515800	163.1999488	243.170096	83.22980158	0.342269888	-1.54679372	0.000383895	0.015089933	Down	3.77465	3.4081	5.40509	1.26658	0.998737	1.57329	PHL5		GO:0005634,GO:0003677	nucleus|DNA binding
TraesCS2B02G515900	15.54644007	8.181530753	22.91134939	2.800374415	1.485619731	0.021991384	0.25488627	Up	0.0907005	0.232987	0.125684	0.395909	0.496177	0.542077	UAF30		GO:0005515	protein binding
TraesCS2B02G517400	26.09310469	12.48479909	39.70141028	3.17997991	1.669017651	0.000833528	0.027397522	Up	0.435584	0.2527	0.345315	0.799696	1.00353	1.27623	WRKY70		GO:0003700,GO:0043565,GO:0005634,GO:0006355,GO:0003677	DNA-binding transcription factor activity|sequence-specific DNA binding|nucleus|regulation of transcription, DNA-templated|DNA binding
TraesCS2B02G519100	3.441866331	6.883732662	0	0	#NAME?	0.003810944	0.081909798	Down	0.227882	0.217312	0.161927	0	0	0	ACT-1		GO:0016747,GO:0016740	transferase activity, transferring acyl groups other than amino-acyl groups|transferase activity
TraesCS2B02G519600	70.19441986	103.7874349	36.60140483	0.35265738	-1.503660866	2.90E-06	0.000299971	Down	1.10091	0.96991	1.35231	0.406459	0.506357	0.424208
TraesCS2B02G524800	6.630702268	12.57559023	0.685814309	0.054535358	-4.196664297	0.00784541	0.132206984	Down	0.617111	0.0790149	0.557664	0	0.0439793	0	MOT1		GO:0016021,GO:0015098,GO:0015689	integral component of membrane|molybdate ion transmembrane transporter activity|molybdate ion transport
TraesCS2B02G530300	286.4634776	393.3770009	179.5499543	0.456432262	-1.131527326	1.67E-08	3.70E-06	Down	9.44393	11.2621	12.4222	5.27713	6.48409	7.12809	At3g01520
TraesCS2B02G539100	27.40809654	38.53837846	16.27781461	0.422379334	-1.243388848	0.017555314	0.221863093	Down	1.6681	2.03536	3.86067	1.06366	1.11535	0.952543
TraesCS2B02G541700	4.248208338	7.84515749	0.651259185	0.083014163	-3.59049869	0.041345805	0.362893006	Down	0.0594738	0.401824	0.760583	0	0	0.117668
TraesCS2B02G545600	38.41032432	51.7033455	25.11730313	0.485796478	-1.041576065	0.009271951	0.146887418	Down	0.191797	0.237877	0.154443	0.0793932	0.127693	0.0771598	TSS		GO:0005515	protein binding
TraesCS2B02G550900	11.57677328	5.439221979	17.71432457	3.256775444	1.703444249	0.02673939	0.286073936	Up	0.207475	0.364089	0.144322	0.455351	0.945997	0.767993	BHLH154		GO:0046983	protein dimerization activity
TraesCS2B02G551700	61.35473225	32.44844718	90.26101732	2.781674477	1.475953599	0.00037848	0.014919639	Up	1.97068	1.43842	2.54808	7.0529	3.90865	5.93882
TraesCS2B02G551800	125.5912136	228.3843554	22.79807186	0.099823264	-3.324480109	0.000417702	0.016106397	Down	8.46804	23.8128	12.6424	1.95642	1.92505	0.806539
TraesCS2B02G552700	13.39271268	21.70063798	5.084787383	0.23431511	-2.093478102	0.01426422	0.194499808	Down	0	0	0	0	0	0
TraesCS2B02G552800	13.37430102	21.852942	4.89566004	0.224027504	-2.158252234	0.001766464	0.04743275	Down	0.299739	0.484542	0.246189	0.0416836	0.133748	0.0642676
TraesCS2B02G553700	88.46500916	56.24806657	120.6819517	2.145530666	1.101334522	0.036185018	0.338208315	Up	4.4588	3.78773	7.38252	13.2522	5.94343	6.07674
TraesCS2B02G553800	107.3432527	66.71945192	147.9670534	2.217749834	1.149096636	0.001513976	0.042687873	Up	4.7026	9.75438	5.59915	15.5488	16.268	9.07686
TraesCS2B02G560500	12.64646839	19.24681993	6.046116846	0.314135887	-1.67053933	0.017623073	0.222285773	Down	0.614049	0.65603	0.729445	0.206999	0.305253	0.0998094	GSVIVT00023967001	Peroxidase [Source:UniProtKB/TrEMBL;Acc:W5BAG6]	GO:0046872,GO:0004601,GO:0020037,GO:0006979,GO:0005576,GO:0042744,GO:0055114	metal ion binding|peroxidase activity|heme binding|response to oxidative stress|extracellular region|hydrogen peroxide catabolic process|oxidation-reduction process	ko00940	Phenylpropanoid biosynthesis
TraesCS2B02G560900	87.62344196	136.5765723	38.6703116	0.283140153	-1.820411737	4.79E-10	1.66E-07	Down	10.1063	26.7386	13.5766	2.47916	3.08242	2.91916
TraesCS2B02G561000	126.5654732	197.5981606	55.5327858	0.281038981	-1.831157842	2.14E-12	1.46E-09	Down	40.2095	53.3326	44.5623	11.8194	10.3898	7.73097
TraesCS2B02G561100	275.5381121	404.0556191	147.0206051	0.363862296	-1.458535532	1.59E-12	1.10E-09	Down	20.978	20.6471	16.53	8.66395	8.43061	8.5002
TraesCS2B02G561200	41.34012746	59.1272585	23.55299641	0.398344131	-1.327912775	0.007074277	0.124410144	Down	6.76677	8.56909	5.62385	3.40466	4.06677	0.351943
TraesCS2B02G561300	428.6415723	595.9135155	261.3696292	0.438603291	-1.189011457	1.14E-05	0.000931636	Down	45.6436	67.9132	57.7325	22.2859	33.5126	21.5975
TraesCS2B02G561500	355.7146939	492.0498263	219.3795616	0.445848266	-1.16537529	3.07E-06	0.000315057	Down	43.8448	57.2812	54.3925	17.6626	30.5148	17.649
TraesCS2B02G561600	64.77129889	113.8096186	15.73297915	0.138239451	-2.854758707	5.50E-08	1.02E-05	Down	10.1366	14.2026	17.5654	1.70129	8.21824	2.48006
TraesCS2B02G561900	106.5115626	184.2687607	28.7543644	0.15604579	-2.679958657	7.51E-20	1.88E-16	Down	8.54985	11.4963	11.7088	1.97371	1.16609	2.07261
TraesCS2B02G562000	40.25747553	69.93084824	10.58410282	0.151350986	-2.724030022	4.92E-09	1.28E-06	Down	0.827976	1.54894	2.17137	0.289829	0.2633	0.345942
TraesCS2B02G562800	14.82363349	8.267387435	21.37987955	2.586050276	1.370750323	0.034274105	0.328119679	Up	0.294653	0.229194	0.265362	0.824307	0.681449	0.71087	YUC5	Flavin-containing monooxygenase [Source:UniProtKB/TrEMBL;Acc:A0A1D6RLY6]	GO:0016021,GO:0055114,GO:0004499,GO:0050660,GO:0050661	integral component of membrane|oxidation-reduction process|N,N-dimethylaniline monooxygenase activity|flavin adenine dinucleotide binding|NADP binding	ko00380	Tryptophan metabolism
TraesCS2B02G563400	51.2771505	70.75585931	31.7984417	0.44941072	-1.153893556	0.046254972	0.38273768	Down	0.589291	0.215324	0.75452	0.131541	0.331025	0.32832	SD18		GO:0016021,GO:0005524,GO:0004672,GO:0048544,GO:0006468,GO:0016020,GO:0004674	integral component of membrane|ATP binding|protein kinase activity|recognition of pollen|protein phosphorylation|membrane|protein serine/threonine kinase activity
TraesCS2B02G567900	6.464607675	2.44179065	10.4874247	4.294972912	2.102649033	0.043465186	0.371583601	Up	0.061134	0	0.144346	0.20663	0.153996	0.151412	CIPK22	Non-specific serine/threonine protein kinase [Source:UniProtKB/TrEMBL;Acc:A0A1D5TYR2]	GO:0005524,GO:0004672,GO:0004674,GO:0007165,GO:0006468	ATP binding|protein kinase activity|protein serine/threonine kinase activity|signal transduction|protein phosphorylation
TraesCS2B02G569600	77.20005971	119.9250201	34.47509934	0.287472116	-1.798506067	5.09E-09	1.31E-06	Down	3.72176	5.73741	4.71652	0.810934	1.18059	1.56288	HIPP39		GO:0046872,GO:0030001	metal ion binding|metal ion transport
TraesCS2B02G570800	155.8594256	228.3032061	83.41564504	0.365372202	-1.452561221	0.003109262	0.071298405	Down	3.2008	7.60987	3.78555	1.76621	2.53679	1.19507	GA3ox2-1		GO:0046872,GO:0016491,GO:0055114	metal ion binding|oxidoreductase activity|oxidation-reduction process	ko00904	Diterpenoid biosynthesis
TraesCS2B02G572500	14.06043659	5.474748634	22.64612455	4.136468369	2.04839955	0.003010267	0.069706923	Up	0.190528	0.226204	0.0586987	0.632631	0.435793	0.939729	ERF3		GO:0003700,GO:0006351,GO:0005634,GO:0003677,GO:0006355	DNA-binding transcription factor activity|transcription, DNA-templated|nucleus|DNA binding|regulation of transcription, DNA-templated
TraesCS2B02G577100	3.610631639	0.712222185	6.509041094	9.139059743	3.192045744	0.040726099	0.360003722	Up	0.0465037	0	0	0.171489	0.068435	0.10959	CYP76B10		GO:0020037,GO:0004497,GO:0005506,GO:0016705,GO:0055114	heme binding|monooxygenase activity|iron ion binding|oxidoreductase activity, acting on paired donors, with incorporation or reduction of molecular oxygen|oxidation-reduction process
TraesCS2B02G579500	6.041702271	2.085679558	9.997724985	4.7935096	2.261082322	0.040783304	0.360205951	Up	0.0107182	0	0.0527675	0.0733644	0.15858	0.0941766			GO:0016021	integral component of membrane
TraesCS2B02G579700	3.51539264	0	7.03078528	Inf	Inf	0.004303117	0.089130591	Up	0	0	0	0.115762	0.112239	0.201864	ASR3
TraesCS2B02G582300	110.6135396	72.53772871	148.6893504	2.049820874	1.035497843	0.003821276	0.082080875	Up	2.57911	1.05419	2.02095	3.69711	3.14696	5.1843	RR6		GO:0000160	phosphorelay signal transduction system	ko04075	Plant hormone signal transduction
TraesCS2B02G586300	3.743042575	0.356111092	7.129974057	20.02176908	4.323497548	0.03774099	0.345644863	Up	0.0225744	0	0	0.326231	0.0450572	0.113079	AAE5		GO:0003824	catalytic activity
TraesCS2B02G588800	54.80057109	75.8344037	33.76673847	0.445269387	-1.167249667	0.000725967	0.024849728	Down	0.441264	0.462193	0.406687	0.190689	0.202554	0.251577	WAK5		GO:0005524,GO:0004672,GO:0005509,GO:0030247,GO:0006468	ATP binding|protein kinase activity|calcium ion binding|polysaccharide binding|protein phosphorylation
TraesCS2B02G600900	197.2086902	98.90662958	295.5107508	2.987774956	1.579071486	0.000264154	0.011326151	Up	0.649508	0.355924	0.740535	2.1521	1.09797	1.93296	XA21		GO:0005524,GO:0004672,GO:0006468,GO:0005515	ATP binding|protein kinase activity|protein phosphorylation|protein binding
TraesCS2B02G605800	409.6370159	578.2907637	240.983268	0.416716439	-1.262862079	1.67E-10	6.61E-08	Down	9.59735	12.2024	8.57269	4.33966	4.11699	4.51477	AAE3		GO:0003824,GO:0048046,GO:0050832,GO:0010214,GO:0010030,GO:0009735,GO:0046686,GO:0009506,GO:0009570,GO:0033611,GO:0050203	catalytic activity|apoplast|defense response to fungus|seed coat development|positive regulation of seed germination|response to cytokinin|response to cadmium ion|plasmodesma|chloroplast stroma|oxalate catabolic process|oxalate-CoA ligase activity
TraesCS2B02G606200	8.469379664	15.94459299	0.99416634	0.062351315	-4.003436203	0.000119448	0.006141167	Down	0.669712	0.316409	0.456551	0	0.0312302	0	ASMT3		GO:0046983,GO:0008168,GO:0008171	protein dimerization activity|methyltransferase activity|O-methyltransferase activity
TraesCS2B02G606300	3.063112803	5.800596013	0.325629592	0.056137264	-4.154897426	0.043583915	0.372230195	Down	0.202094	0.187677	0	0	0	0.0278558	TYDC		GO:0030170,GO:0003824,GO:0006520,GO:0019752,GO:0016831	pyridoxal phosphate binding|catalytic activity|cellular amino acid metabolic process|carboxylic acid metabolic process|carboxy-lyase activity	ko00950,ko00350	Isoquinoline alkaloid biosynthesis|Tyrosine metabolism
TraesCS2B02G606400	17.21849583	29.98790415	4.449087512	0.148362736	-2.752799315	0.001408196	0.040364127	Down	1.13412	0.900585	0.346858	0.0705489	0.0275551	0.272584	TBT2		GO:0016747	transferase activity, transferring acyl groups other than amino-acyl groups
TraesCS2B02G606500	33.94766007	58.87871283	9.016607305	0.153138662	-2.707089537	0.001144824	0.034614568	Down	1.74584	2.16996	0.69555	0	0.372012	0.382259	Os11g0303600		GO:0046983,GO:0008168,GO:0008171	protein dimerization activity|methyltransferase activity|O-methyltransferase activity
TraesCS2B02G606600	78.0125903	123.6435499	32.38163074	0.261895026	-1.932939434	0.005329634	0.102933665	Down	3.32316	4.06403	1.35805	0.0847063	0.933281	1.42239	CYP89A9		GO:0020037,GO:0005506,GO:0016705,GO:0055114	heme binding|iron ion binding|oxidoreductase activity, acting on paired donors, with incorporation or reduction of molecular oxygen|oxidation-reduction process
TraesCS2B02G610400	132.9676291	205.1911761	60.74408214	0.296036522	-1.756152922	0.04290101	0.369414683	Down	4.79373	11.9791	4.36562	3.43749	2.57958	1.79567	Os04g0686800		GO:0016021,GO:0016020,GO:0005623,GO:0005384,GO:0030026,GO:0071421	integral component of membrane|membrane|cell|manganese ion transmembrane transporter activity|cellular manganese ion homeostasis|manganese ion transmembrane transport
TraesCS2B02G614100	1305.075347	1782.095212	828.055483	0.464652774	-1.105775075	2.40E-09	6.86E-07	Down	45.5932	57.8335	43.2694	20.7526	24.6463	22.6584	PER12	Peroxidase [Source:UniProtKB/TrEMBL;Acc:W5B7B7]	GO:0004601,GO:0020037,GO:0006979,GO:0055114,GO:0046872,GO:0005576,GO:0042744	peroxidase activity|heme binding|response to oxidative stress|oxidation-reduction process|metal ion binding|extracellular region|hydrogen peroxide catabolic process	ko00940	Phenylpropanoid biosynthesis
TraesCS2B02G615000	15.49021004	8.307520062	22.67290002	2.729201958	1.448479156	0.022189381	0.256149944	Up	0.150084	0.0817693	0.444394	0.59199	0.505622	0.690432	Sb03g046810	Peroxidase [Source:UniProtKB/TrEMBL;Acc:A0A1D5TUQ6]	GO:0046872,GO:0004601,GO:0020037,GO:0006979,GO:0005576,GO:0042744,GO:0055114	metal ion binding|peroxidase activity|heme binding|response to oxidative stress|extracellular region|hydrogen peroxide catabolic process|oxidation-reduction process	ko00940	Phenylpropanoid biosynthesis
TraesCS2B02G615100	302.4591775	182.3620284	422.5563266	2.317128902	1.212338304	0.00377154	0.081259546	Up	4.43475	4.73804	3.93517	14.2216	7.49689	8.05301	Sb03g046810	Peroxidase [Source:UniProtKB/TrEMBL;Acc:A0A1D5TUQ8]	GO:0046872,GO:0004601,GO:0020037,GO:0006979,GO:0005576,GO:0042744,GO:0055114	metal ion binding|peroxidase activity|heme binding|response to oxidative stress|extracellular region|hydrogen peroxide catabolic process|oxidation-reduction process	ko00940	Phenylpropanoid biosynthesis
TraesCS2B02G626400	41.60528749	65.27851509	17.93205989	0.274700793	-1.864067017	0.014883076	0.19968084	Down	0.766152	0.722653	0.18625	0.0486491	0.223448	0.412359	Os07g0190000		GO:0003824,GO:0008661,GO:0016114	catalytic activity|1-deoxy-D-xylulose-5-phosphate synthase activity|terpenoid biosynthetic process	ko00730,ko00900	Thiamine metabolism|Terpenoid backbone biosynthesis
TraesCS2B02G629500	4.560673846	8.186793695	0.934553996	0.114153847	-3.130948614	0.02100582	0.248527877	Down	0.108525	0.225666	0.0709576	0	0	0.0663677			GO:0043531	ADP binding
TraesCS2D02G002300	22.90867519	11.38587361	34.43147677	3.024052254	1.596483069	0.006585709	0.119085064	Up	0.0820174	0.0707007	0.205408	0.49284	0.256796	0.253753
TraesCS2D02G003700	33.22692386	17.58731932	48.8665284	2.778509192	1.474311013	0.000979941	0.030873613	Up	0.288884	0.252286	1.37724	1.46512	2.41273	2.20778
TraesCS2D02G004500	36.12971054	48.63204541	23.62737567	0.485839645	-1.041447876	0.045217107	0.378444985	Down	0.230547	0.161535	0.349066	0.132322	0.159049	0.0309069	RGA5		GO:0043531	ADP binding
TraesCS2D02G006500	17.26075233	30.0801968	4.441307855	0.147648896	-2.759757524	1.88E-05	0.001420962	Down	0.511538	0.714808	0.350443	0.0622712	0.0548956	0.105295	CYP71Z6		GO:0020037,GO:0004497,GO:0005506,GO:0016705,GO:0055114	heme binding|monooxygenase activity|iron ion binding|oxidoreductase activity, acting on paired donors, with incorporation or reduction of molecular oxygen|oxidation-reduction process
TraesCS2D02G007200	2.371065826	4.742131651	0	0	#NAME?	0.023233294	0.262929591	Down	0.0409383	0.109709	0.0785118	0	0	0	CYP71D20		GO:0020037,GO:0005506,GO:0016705,GO:0055114	heme binding|iron ion binding|oxidoreductase activity, acting on paired donors, with incorporation or reduction of molecular oxygen|oxidation-reduction process
TraesCS2D02G012800	2.753547549	0	5.507095098	Inf	Inf	0.013698295	0.189138666	Up	0	0	0	0.0684006	0.0806363	0.0256465	CYP87A3		GO:0020037,GO:0005506,GO:0016705,GO:0055114,GO:0004497,GO:0016491,GO:0046872	heme binding|iron ion binding|oxidoreductase activity, acting on paired donors, with incorporation or reduction of molecular oxygen|oxidation-reduction process|monooxygenase activity|oxidoreductase activity|metal ion binding
TraesCS2D02G014400	49.87954247	30.87794719	68.88113776	2.230755087	1.15753213	0.016853283	0.216761549	Up	0.329951	0.465052	0.322253	1.23239	0.472307	0.811582	CYP85A1		GO:0020037,GO:0004497,GO:0005506,GO:0016705,GO:0055114	heme binding|monooxygenase activity|iron ion binding|oxidoreductase activity, acting on paired donors, with incorporation or reduction of molecular oxygen|oxidation-reduction process	ko00905	Brassinosteroid biosynthesis
TraesCS2D02G026700	9.082725828	2.426658794	15.73879286	6.485787331	2.697281719	0.002465082	0.060602665	Up	0.018222	0.00793166	0.0356538	0.132911	0.0621906	0.090156	CES101		GO:0005524,GO:0004672,GO:0006468	ATP binding|protein kinase activity|protein phosphorylation
TraesCS2D02G029300	46.17593248	89.35208837	2.999776581	0.03357254	-4.896574489	0.0111482	0.164787317	Down	1.3506	2.85481	0.183768	0	0.0761713	0.0899745	CYP71Z6		GO:0020037,GO:0004497,GO:0005506,GO:0016705,GO:0055114,GO:0016491,GO:0046872	heme binding|monooxygenase activity|iron ion binding|oxidoreductase activity, acting on paired donors, with incorporation or reduction of molecular oxygen|oxidation-reduction process|oxidoreductase activity|metal ion binding
TraesCS2D02G029400	14.85400394	29.70800788	0	0	#NAME?	0.042975746	0.369716976	Down	0.0663436	0.517811	0.00794535	0	0	0	KSL4		GO:0016829,GO:0000287,GO:0010333	lyase activity|magnesium ion binding|terpene synthase activity	ko00904	Diterpenoid biosynthesis
TraesCS2D02G029500	76.27730059	143.8377738	8.716827338	0.060601795	-4.044495654	0.013988392	0.19198475	Down	1.42978	5.0165	0.963322	0.0321689	0.0577634	0.390725	CYP99A3		GO:0020037,GO:0004497,GO:0005506,GO:0016705,GO:0055114,GO:0016491,GO:0046872	heme binding|monooxygenase activity|iron ion binding|oxidoreductase activity, acting on paired donors, with incorporation or reduction of molecular oxygen|oxidation-reduction process|oxidoreductase activity|metal ion binding
TraesCS2D02G029600	65.75432471	101.9904265	29.51822297	0.289421507	-1.78875596	0.004818503	0.096137967	Down	1.27509	0.978421	0.475632	0.0472416	0.112249	0.456071	CPS4		GO:0016829,GO:0000287,GO:0010333	lyase activity|magnesium ion binding|terpene synthase activity	ko00904	Diterpenoid biosynthesis
TraesCS2D02G029700	75.82806571	125.2119309	26.44420057	0.211195534	-2.243348769	0.005866143	0.110014596	Down	2.84835	3.69406	0.977567	0.157154	0.493997	0.882407	CYP99A2		GO:0016021,GO:0020037,GO:0004497,GO:0005506,GO:0016705,GO:0055114,GO:0016020,GO:0016491,GO:0046872	integral component of membrane|heme binding|monooxygenase activity|iron ion binding|oxidoreductase activity, acting on paired donors, with incorporation or reduction of molecular oxygen|oxidation-reduction process|membrane|oxidoreductase activity|metal ion binding
TraesCS2D02G029800	110.545587	189.7728199	31.31835415	0.165030768	-2.599193075	0.000159899	0.0076775	Down	4.55804	5.60098	2.37018	0.0836719	0.74122	1.40081	GT7	Glycosyltransferase [Source:UniProtKB/TrEMBL;Acc:A0A1D6D981]	GO:0016758,GO:0016740,GO:0016757	transferase activity, transferring hexosyl groups|transferase activity|transferase activity, transferring glycosyl groups
TraesCS2D02G029900	131.0670605	231.2986127	30.83550825	0.133314713	-2.907092082	0.000940982	0.029954195	Down	4.97486	6.92451	1.9796	0.0371987	0.400479	1.50182	CYP99A2		GO:0020037,GO:0004497,GO:0005506,GO:0016705,GO:0055114,GO:0016491,GO:0046872	heme binding|monooxygenase activity|iron ion binding|oxidoreductase activity, acting on paired donors, with incorporation or reduction of molecular oxygen|oxidation-reduction process|oxidoreductase activity|metal ion binding
TraesCS2D02G030000	125.3183737	211.935203	38.70154449	0.182610269	-2.453160196	0.003230087	0.073103664	Down	3.56022	5.98782	1.94939	0.18934	0.891808	1.17374	CYP99A2		GO:0020037,GO:0004497,GO:0005506,GO:0016705,GO:0055114	heme binding|monooxygenase activity|iron ion binding|oxidoreductase activity, acting on paired donors, with incorporation or reduction of molecular oxygen|oxidation-reduction process
TraesCS2D02G030100	55.45421033	86.09316046	24.8152602	0.288237301	-1.794671047	0.014918597	0.200019325	Down	0.902413	0.400416	0.208153	0.0342141	0.225198	0.261246	KSL4		GO:0016829,GO:0000287,GO:0010333	lyase activity|magnesium ion binding|terpene synthase activity	ko00904	Diterpenoid biosynthesis
TraesCS2D02G031000	27.33567373	43.03346595	11.63788151	0.270437931	-1.886630579	0.000115518	0.005990584	Down	0.732053	1.20761	0.815527	0.104506	0.243287	0.0904936	UGT85A24	Glycosyltransferase [Source:UniProtKB/TrEMBL;Acc:A0A1D5UX72]	GO:0016758,GO:0016740	transferase activity, transferring hexosyl groups|transferase activity
TraesCS2D02G033100	589.6736121	830.3263423	349.020882	0.420341815	-1.250365113	9.56E-13	7.08E-10	Down	19.2723	17.5654	20.0096	6.14932	9.98973	10.0609	rsca	Chitinase 2 [Source:UniProtKB/TrEMBL;Acc:Q8W428]	GO:0005975,GO:0008061,GO:0004568,GO:0006032,GO:0016998	carbohydrate metabolic process|chitin binding|chitinase activity|chitin catabolic process|cell wall macromolecule catabolic process	ko00520	Amino sugar and nucleotide sugar metabolism
TraesCS2D02G034500	12.06614602	5.861123439	18.2711686	3.117349223	1.640319783	0.02098893	0.248453705	Up	0.204062	0.165871	0.108996	0.786371	0.263326	0.419236	CHS2		GO:0016747,GO:0003824,GO:0016746,GO:0009058,GO:0016740	transferase activity, transferring acyl groups other than amino-acyl groups|catalytic activity|transferase activity, transferring acyl groups|biosynthetic process|transferase activity	ko00941	Flavonoid biosynthesis
TraesCS2D02G040400	33.49420916	20.83837169	46.15004663	2.214666641	1.147089556	0.008526269	0.139389709	Up	0.381922	0.164122	0.307254	0.529997	0.632251	0.633878			GO:0016021	integral component of membrane
TraesCS2D02G045000	2.617378968	5.234757936	0	0	#NAME?	0.016300256	0.211849775	Down	0.316223	0.050307	0.297747	0	0	0
TraesCS2D02G046600	14.15009257	22.9493805	5.350804631	0.233156822	-2.100627451	0.00246197	0.06057237	Down	3.49606	0.618535	2.62554	0.523575	0.647261	1.10039	Os07g0671000		GO:0009909	regulation of flower development
TraesCS2D02G047500	34.33718998	48.79736228	19.87701769	0.407337954	-1.295701852	0.002620831	0.063452195	Down	1.71854	1.73144	1.2006	0.591534	0.580578	0.747742	CRG1		GO:0008168,GO:0005739,GO:0046686,GO:0032259	methyltransferase activity|mitochondrion|response to cadmium ion|methylation
TraesCS2D02G057000	106.0346472	182.6090797	29.46021462	0.161329407	-2.631918656	2.24E-05	0.001630222	Down	3.54692	4.44042	7.99711	0.631228	0.71968	1.17806	RIXI		GO:0005975	carbohydrate metabolic process	ko00520	Amino sugar and nucleotide sugar metabolism
TraesCS2D02G058500	8.805416969	4.11083169	13.50000225	3.284007535	1.715457437	0.042826991	0.36904887	Up	0.0414035	0.0192541	0.100113	0.303883	0.119432	0.288351	CYP71D55		GO:0016021,GO:0020037,GO:0004497,GO:0005506,GO:0016705,GO:0055114,GO:0016020,GO:0016491,GO:0046872	integral component of membrane|heme binding|monooxygenase activity|iron ion binding|oxidoreductase activity, acting on paired donors, with incorporation or reduction of molecular oxygen|oxidation-reduction process|membrane|oxidoreductase activity|metal ion binding
TraesCS2D02G064900	27.01335975	17.02279518	37.00392432	2.173786616	1.120210329	0.018967932	0.232569586	Up	0.632462	0.269484	0.472752	1.05316	1.23086	0.918482	CAD6		GO:0016491,GO:0008270,GO:0055114,GO:0046872	oxidoreductase activity|zinc ion binding|oxidation-reduction process|metal ion binding	ko00940	Phenylpropanoid biosynthesis
TraesCS2D02G067100	75.10586856	37.67023174	112.5415054	2.987544812	1.578960353	9.72E-05	0.005225431	Up	1.3653	2.26445	2.38281	5.43121	4.71842	7.65189	UGT79A2
TraesCS2D02G070600	69.53328339	42.9717655	96.09480128	2.236231166	1.161069332	0.000770066	0.025981694	Up	0.5722	0.583083	0.414869	1.41457	1.23814	0.914803	WAK2		GO:0005524,GO:0004672,GO:0005509,GO:0030247,GO:0006468,GO:0016021,GO:0016020	ATP binding|protein kinase activity|calcium ion binding|polysaccharide binding|protein phosphorylation|integral component of membrane|membrane
TraesCS2D02G070700	232.5210848	131.8286617	333.2135079	2.52762566	1.337782817	4.30E-10	1.53E-07	Up	1.50147	1.46407	1.36721	3.94242	3.14765	3.33933	WAK2		GO:0016021,GO:0005524,GO:0004672,GO:0005509,GO:0030247,GO:0006468,GO:0016020	integral component of membrane|ATP binding|protein kinase activity|calcium ion binding|polysaccharide binding|protein phosphorylation|membrane
TraesCS2D02G075100	22.43760885	36.26468065	8.610537052	0.237435899	-2.074390016	0.000134957	0.006759694	Down	2.00094	1.18708	1.91747	0.492726	0.863144	0.181988
TraesCS2D02G075200	168.7417057	262.6341361	74.84927528	0.284994466	-1.810994191	6.52E-06	0.00058892	Down	9.63063	12.7833	6.47912	2.46045	3.16116	2.97185			GO:0005975,GO:0005737,GO:0016491,GO:0003824,GO:0055114,GO:0016616,GO:0019752,GO:0004459	carbohydrate metabolic process|cytoplasm|oxidoreductase activity|catalytic activity|oxidation-reduction process|oxidoreductase activity, acting on the CH-OH group of donors, NAD or NADP as acceptor|carboxylic acid metabolic process|L-lactate dehydrogenase activity	ko00640,ko00620,ko00270,ko00010	Propanoate metabolism|Pyruvate metabolism|Cysteine and methionine metabolism|Glycolysis / Gluconeogenesis
TraesCS2D02G079100	28.00918164	42.99329385	13.02506944	0.30295584	-1.72282058	0.033523956	0.324421637	Down	0.803435	0.364325	1.20723	0.20788	0.184318	0.247897	BHLH062		GO:0046983	protein dimerization activity
TraesCS2D02G081400	140.2887116	244.8799984	35.69742474	0.145775176	-2.778183035	2.54E-12	1.69E-09	Down	2.69849	3.32778	1.80735	0.0922741	0.404777	0.565981	MLO1		GO:0016021,GO:0006952,GO:0005516,GO:0009607,GO:0016020	integral component of membrane|defense response|calmodulin binding|response to biotic stimulus|membrane
TraesCS2D02G081500	87.5672975	134.718629	40.415966	0.300002801	-1.736952126	3.56E-05	0.002348868	Down	2.51437	1.23749	1.98465	0.273873	1.06811	0.604645	MLO1	MLO-like protein [Source:UniProtKB/TrEMBL;Acc:A0A1D5UYC8]	GO:0016021,GO:0005516,GO:0006952,GO:0009607	integral component of membrane|calmodulin binding|defense response|response to biotic stimulus
TraesCS2D02G085300	5.219726662	0.712222185	9.72723114	13.65757955	3.771629921	0.004372812	0.090165758	Up	0.0345012	0	0	0.248053	0.0699006	0.171312
TraesCS2D02G085400	76.58204406	48.33542962	104.8286585	2.168774733	1.116880211	0.029699801	0.30386203	Up	1.32342	0.259063	0.573386	2.16271	1.5504	1.247			GO:0016021,GO:0016020	integral component of membrane|membrane
TraesCS2D02G085500	13.27171245	5.484946033	21.05847886	3.839322892	1.940851898	0.00966998	0.150672597	Up	0.0726135	0.174791	0.0232431	0.528054	0.507765	0.187505
TraesCS2D02G088100	8.355296919	12.90326761	3.807326232	0.295066827	-1.76088636	0.043141737	0.370584047	Down	0.376265	1.14672	0.735536	0.222222	0.0676609	0.265617	ZFP36		GO:0003676	nucleic acid binding
TraesCS2D02G089300	67.93028552	103.3757703	32.48480072	0.314239987	-1.67006132	3.63E-07	4.94E-05	Down	2.54953	3.85222	2.70142	1.25788	0.768062	0.833681
TraesCS2D02G092700	71.28705371	97.30280089	45.27130653	0.465262111	-1.103884391	0.018923039	0.232165624	Down	4.3883	8.89424	5.00562	4.06228	3.61291	2.05445
TraesCS2D02G093100	23.68941446	36.76439988	10.61442905	0.288714873	-1.792282665	0.000509524	0.018825851	Down	0.396612	0.657594	0.499612	0.0931847	0.0894604	0.276305	GOLS2	Hexosyltransferase [Source:UniProtKB/TrEMBL;Acc:A0A1D5V0S1]	GO:0016757,GO:0006012,GO:0047216,GO:0016740	transferase activity, transferring glycosyl groups|galactose metabolic process|inositol 3-alpha-galactosyltransferase activity|transferase activity	ko00052	Galactose metabolism
TraesCS2D02G094200	11.93814057	18.23967105	5.636610097	0.30903025	-1.694180031	0.027067789	0.287844278	Down	0.553135	0.480213	0.572021	0.182443	0	0.263579	NAS9	Nicotianamine synthase [Source:UniProtKB/TrEMBL;Acc:A0A172Q4F7]	GO:0030410,GO:0030418	nicotianamine synthase activity|nicotianamine biosynthetic process
TraesCS2D02G103200	91.89919791	132.6233076	51.17508823	0.385867983	-1.373820751	1.97E-06	0.000213682	Down	5.16721	5.76166	4.75277	2.16192	1.44453	3.29288			GO:0016021	integral component of membrane
TraesCS2D02G103500	12.02029777	24.04059555	0	0	#NAME?	3.01E-07	4.23E-05	Down	0.882336	1.12022	0.28551	0	0	0	APS1		GO:0016021	integral component of membrane
TraesCS2D02G103700	11.26331549	22.18372383	0.342907155	0.015457601	-6.015539745	7.61E-08	1.36E-05	Down	0.911693	1.18877	0.12807	0	0.0668931	0	APS1
TraesCS2D02G106000	4.087363117	7.240172239	0.934553996	0.129078973	-2.953674092	0.043243151	0.370868224	Down	0.360362	0.277186	0	0	0	0.122175	OFP17
TraesCS2D02G106400	13.96962224	22.96418387	4.9750606	0.216644346	-2.206599508	0.017540309	0.221781624	Down	1.49831	0.518897	2.12054	0.431565	0.251222	0.0814771			GO:0016021,GO:0016020	integral component of membrane|membrane
TraesCS2D02G108600	351.1946611	216.4379839	485.9513384	2.245222071	1.166858146	0.003416701	0.075842557	Up	9.24931	6.10494	6.83013	19.9166	9.28706	18.633	PER70	Peroxidase [Source:UniProtKB/TrEMBL;Acc:A0A1D5V3N8]	GO:0046872,GO:0004601,GO:0020037,GO:0006979,GO:0005576,GO:0042744,GO:0055114,GO:0016491,GO:0098869	metal ion binding|peroxidase activity|heme binding|response to oxidative stress|extracellular region|hydrogen peroxide catabolic process|oxidation-reduction process|oxidoreductase activity|cellular oxidant detoxification	ko00940	Phenylpropanoid biosynthesis
TraesCS2D02G112000	8.387358168	14.845996	1.928720335	0.129915186	-2.944358012	0.001912718	0.050436595	Down	1.08679	0.774243	0.642437	0.0529625	0.0648327	0.248759			GO:0016020,GO:0015979,GO:0009523	membrane|photosynthesis|photosystem II
TraesCS2D02G112300	646.7129789	943.7398195	349.6861384	0.370532356	-1.432328568	0.00069425	0.023999813	Down	27.3404	63.4381	57.1562	19.9569	23.3754	15.5574	PHOS34
TraesCS2D02G113000	179.3678706	289.9594726	68.7762687	0.237192695	-2.075868517	0.000648123	0.022712346	Down	4.84965	11.2681	7.40318	1.61296	2.02256	1.29336	PHOS34
TraesCS2D02G113100	33.79947442	48.63142792	18.96752091	0.390025992	-1.358357824	0.018684913	0.230298143	Down	1.26356	2.70851	1.44623	0.564737	0.721859	1.07198	PHOS34
TraesCS2D02G114400	77.65556039	106.4379671	48.8731537	0.459170304	-1.122898754	0.007172353	0.125546047	Down	3.91098	3.68943	5.99915	2.63966	3.30072	0.844244	At3g14260
TraesCS2D02G118200	18.24090189	26.82698595	9.65481783	0.359892008	-1.474364032	0.010380394	0.157850217	Down	0.452159	0.579905	1.1485	0.1827	0.211198	0.263606	FZP		GO:0003700,GO:0003677,GO:0006355,GO:0005634,GO:0043565,GO:0044212,GO:0009908,GO:0010102,GO:0010432,GO:0010451,GO:0010582,GO:1901332	DNA-binding transcription factor activity|DNA binding|regulation of transcription, DNA-templated|nucleus|sequence-specific DNA binding|transcription regulatory region DNA binding|flower development|lateral root morphogenesis|bract development|floral meristem growth|floral meristem determinacy|negative regulation of lateral root development
TraesCS2D02G128700	41.43705873	67.02387957	15.85023789	0.236486428	-2.080170704	0.001978012	0.051522894	Down	0.887605	1.12488	1.97835	0.40296	0.330443	0.228303
TraesCS2D02G128900	329.6539228	481.395804	177.9120415	0.369575389	-1.436059408	5.78E-07	7.37E-05	Down	15.6662	22.1535	16.5262	6.88553	6.89267	9.47231	Os03g0429000	Cysteine proteinase inhibitor [Source:UniProtKB/TrEMBL;Acc:A0A1D5UXT7]	GO:0004869,GO:0010951	cysteine-type endopeptidase inhibitor activity|negative regulation of endopeptidase activity
TraesCS2D02G129100	10.08330773	17.81809807	2.348517396	0.131805167	-2.923521165	0.000528004	0.019363583	Down	0.280547	0.24868	0.128033	0	0.0597706	0.0424187	LECRK41		GO:0016021,GO:0030246,GO:0005524,GO:0004672,GO:0006468,GO:0016020	integral component of membrane|carbohydrate binding|ATP binding|protein kinase activity|protein phosphorylation|membrane
TraesCS2D02G131000	99.18345918	57.98698789	140.3799305	2.420886747	1.275535589	0.009802612	0.151926563	Up	0.32896	0.147046	0.31222	0.657528	0.378546	0.927945	ABCC10		GO:0016021,GO:0005524,GO:0042626,GO:0055085,GO:0016887,GO:0005634,GO:0016020,GO:0000166	integral component of membrane|ATP binding|ATPase-coupled transmembrane transporter activity|transmembrane transport|ATPase activity|nucleus|membrane|nucleotide binding
TraesCS2D02G137300	11.27901829	5.601394911	16.95664167	3.027217673	1.597992416	0.02838989	0.296309945	Up	0.20555	0.036676	0.0388721	0.432934	0.215358	0.319065	LECRK41		GO:0016021,GO:0030246,GO:0005524,GO:0004672,GO:0006468	integral component of membrane|carbohydrate binding|ATP binding|protein kinase activity|protein phosphorylation
TraesCS2D02G143400	13.90347037	21.04744171	6.759499029	0.321155375	-1.638656654	0.017683136	0.222790316	Down	0.0988036	0.253021	0.702856	0.447022	0.174954	0.252069
TraesCS2D02G147800	8.206069986	3.093485409	13.31865456	4.305387872	2.106143216	0.01995122	0.240818788	Up	0.139492	0.0906159	0	0.602945	0.0873987	0.642545
TraesCS2D02G149000	7.023270384	11.28521356	2.761327206	0.244685419	-2.030999964	0.041516679	0.363521124	Down	0.0790893	0.090895	0.0674996	0.0375288	0	0.0530593	EMB2744		GO:0008270,GO:0005515	zinc ion binding|protein binding
TraesCS2D02G150400	125.3779144	185.9450284	64.81080032	0.348548175	-1.520570021	0.013275043	0.185001839	Down	5.63245	6.21557	2.0597	1.58208	1.21458	1.86158	4CL5		GO:0003824	catalytic activity	ko00940,ko00130,ko00360	Phenylpropanoid biosynthesis|Ubiquinone and other terpenoid-quinone biosynthesis|Phenylalanine metabolism
TraesCS2D02G152700	126.8449257	76.26895005	177.4209014	2.326253361	1.218008235	0.03637186	0.339139128	Up	2.34506	1.86507	2.13822	4.9305	2.19234	6.71803	PER2	Peroxidase [Source:UniProtKB/TrEMBL;Acc:W5C9H3]	GO:0046872,GO:0004601,GO:0020037,GO:0006979,GO:0005576,GO:0042744,GO:0055114,GO:0016491,GO:0098869	metal ion binding|peroxidase activity|heme binding|response to oxidative stress|extracellular region|hydrogen peroxide catabolic process|oxidation-reduction process|oxidoreductase activity|cellular oxidant detoxification	ko00940	Phenylpropanoid biosynthesis
TraesCS2D02G154500	199.0685508	276.4317467	121.7053549	0.440272712	-1.183530665	1.49E-07	2.36E-05	Down	4.83647	3.71486	4.46177	2.36983	2.11191	1.84374
TraesCS2D02G157600	20.6132713	12.27079462	28.95574799	2.359728844	1.238621089	0.022857548	0.260263061	Up	0.415631	0.0582799	0.119885	0.418611	0.487477	0.643472	CYP709B1		GO:0016021,GO:0020037,GO:0004497,GO:0005506,GO:0016705,GO:0055114,GO:0016020,GO:0016491,GO:0046872	integral component of membrane|heme binding|monooxygenase activity|iron ion binding|oxidoreductase activity, acting on paired donors, with incorporation or reduction of molecular oxygen|oxidation-reduction process|membrane|oxidoreductase activity|metal ion binding
TraesCS2D02G162800	127.0534483	175.7242063	78.38269034	0.446055168	-1.164705942	2.03E-05	0.001504843	Down	3.22032	3.61083	2.1969	1.04066	1.5391	0.677954			GO:0020037,GO:0004497,GO:0005506,GO:0016705,GO:0055114,GO:0016491,GO:0046872	heme binding|monooxygenase activity|iron ion binding|oxidoreductase activity, acting on paired donors, with incorporation or reduction of molecular oxygen|oxidation-reduction process|oxidoreductase activity|metal ion binding	ko00130,ko01220,ko00945,ko00940,ko00360,ko00941	Ubiquinone and other terpenoid-quinone biosynthesis|Degradation of aromatic compounds|Stilbenoid, diarylheptanoid and gingerol biosynthesis|Phenylpropanoid biosynthesis|Phenylalanine metabolism|Flavonoid biosynthesis
TraesCS2D02G165600	44.62561031	79.44011232	9.811108296	0.123503203	-3.01737964	3.77E-08	7.38E-06	Down	6.43689	10.0042	12.6778	1.2416	1.48134	0.712023			GO:0004867,GO:0009611,GO:0010951	serine-type endopeptidase inhibitor activity|response to wounding|negative regulation of endopeptidase activity
TraesCS2D02G165800	398.5244608	600.034918	197.0140037	0.328337565	-1.606748279	5.64E-07	7.22E-05	Down	55.1492	44.3319	73.6346	19.3066	19.2727	15.0383			GO:0004867,GO:0009611	serine-type endopeptidase inhibitor activity|response to wounding
TraesCS2D02G168100	227.2277639	385.631903	68.82362479	0.178469738	-2.486248627	0.000158523	0.007630301	Down	3.92909	10.0503	5.55973	1.32084	1.3743	1.08748	RA3	Trehalose 6-phosphate phosphatase [Source:UniProtKB/TrEMBL;Acc:A0A1D5UZ12]	GO:0003824,GO:0005992,GO:0004805,GO:0016787,GO:0016311	catalytic activity|trehalose biosynthetic process|trehalose-phosphatase activity|hydrolase activity|dephosphorylation	ko00500	Starch and sucrose metabolism
TraesCS2D02G168200	128.863692	180.4743221	77.25306185	0.428055698	-1.224129566	0.017279701	0.21962963	Down	2.40673	5.01065	4.18142	1.18682	2.19021	1.36279	RA3	Trehalose 6-phosphate phosphatase [Source:UniProtKB/TrEMBL;Acc:A0A1D5V0F4]	GO:0003824,GO:0005992,GO:0004805,GO:0016787,GO:0016311	catalytic activity|trehalose biosynthetic process|trehalose-phosphatase activity|hydrolase activity|dephosphorylation	ko00500	Starch and sucrose metabolism
TraesCS2D02G168300	334.0890486	450.3683288	217.8097683	0.483625856	-1.048036719	2.17E-05	0.001591743	Down	4.50916	7.29659	5.53761	3.41985	2.63222	2.67602	RA3	Trehalose 6-phosphate phosphatase [Source:UniProtKB/TrEMBL;Acc:A0A341R6D3]	GO:0003824,GO:0005992	catalytic activity|trehalose biosynthetic process	ko00500	Starch and sucrose metabolism
TraesCS2D02G175600	5.822623941	0.67669553	10.96855235	16.20899188	4.01872246	0.039044598	0.351944672	Up	0	0	0	0	0	0	SS2	Sucrose synthase [Source:UniProtKB/TrEMBL;Acc:A0A341R6M6]	GO:0005985,GO:0016157	sucrose metabolic process|sucrose synthase activity	ko00500	Starch and sucrose metabolism
TraesCS2D02G178000	33.20953507	47.87489705	18.5441731	0.387346485	-1.368303447	0.037974473	0.346728064	Down	1.84314	0.900866	0.744789	0.658808	0.424584	0.356992
TraesCS2D02G182000	857.8691628	1207.42139	508.3169357	0.420993814	-1.248129061	0.000371731	0.0146983	Down	108.011	73.9734	118.883	25.2433	55.294	47.9663
TraesCS2D02G183400	597.2854292	364.1971541	830.3737044	2.280011513	1.18904111	3.43E-11	1.66E-08	Up	3.79445	1.77929	2.71329	5.81619	5.92301	6.0293	LNG1		GO:0051513	regulation of monopolar cell growth
TraesCS2D02G183700	183.5235711	245.4255503	121.621592	0.495553914	-1.012886071	9.81E-06	0.00082688	Down	5.73823	5.5621	5.99907	3.19731	2.53044	3.01318	AFP-D1		GO:0007165,GO:0005634	signal transduction|nucleus
TraesCS2D02G193400	113.0172936	185.5203582	40.51422894	0.21838158	-2.195076922	3.11E-10	1.15E-07	Down	3.98019	5.12618	3.26654	0.914239	1.6438	1.68526	LBD37
TraesCS2D02G193800	4.417084344	1.022609223	7.811559464	7.638850979	2.933355647	0.032812203	0.32073328	Up	0	0.0172698	0	0.0820891	0.0608606	0.131927	BUB3.1		GO:0005515	protein binding	ko04111,ko04110	Cell cycle - yeast|Cell cycle
TraesCS2D02G197600	38.87635086	60.15509119	17.59761054	0.292537343	-1.773307296	2.33E-05	0.00169009	Down	1.71334	1.186	1.85434	0.559718	0.402327	0.523061	WNK5		GO:0005524,GO:0004672,GO:0006468	ATP binding|protein kinase activity|protein phosphorylation
TraesCS2D02G201100	79.18602057	123.3486698	35.0233713	0.283937973	-1.816352291	0.000759407	0.025711359	Down	1.59652	3.11137	1.76146	0.742348	0.834271	0.665434	HHT1		GO:0016747	transferase activity, transferring acyl groups other than amino-acyl groups
TraesCS2D02G202600	26.34562711	39.888149	12.80310522	0.320975165	-1.639466418	0.000785697	0.026371747	Down	0.692505	0.676778	0.583581	0.191223	0.329487	0.119395	At5g67200		GO:0016021,GO:0005524,GO:0004672,GO:0006468	integral component of membrane|ATP binding|protein kinase activity|protein phosphorylation
TraesCS2D02G203400	17.69249013	25.17833971	10.20664054	0.405373852	-1.302675063	0.03128243	0.311885465	Down	1.37113	1.45611	1.06563	1.06162	0.702485	0.882743
TraesCS2D02G209600	38.18104626	22.21742049	54.14467203	2.437036831	1.285128055	0.001755116	0.047229005	Up	0.87474	0.282518	0.596983	1.5347	0.948777	1.60747	MYB102	MYB transcription factor 74 [Source:UniProtKB/TrEMBL;Acc:A0A1B2FQW9]	GO:0003677,GO:0005634	DNA binding|nucleus
TraesCS2D02G210300	234.5581453	342.6702784	126.4460123	0.369001983	-1.438299526	3.85E-07	5.21E-05	Down	36.271	37.0806	30.7167	6.57227	10.5686	2.4267
TraesCS2D02G212200	38.21788004	52.14776076	24.28799932	0.465753447	-1.102361649	0.0082793	0.137015313	Down	1.2755	0.961075	1.41069	0.626354	0.474996	0.696197	UGT71K1	Glycosyltransferase [Source:UniProtKB/TrEMBL;Acc:A0A1D5UXY9]	GO:0016758	transferase activity, transferring hexosyl groups
TraesCS2D02G217500	77.03576579	117.0079949	37.06353667	0.31676072	-1.658534652	9.27E-08	1.60E-05	Down	1.32165	1.3617	1.23206	0.355736	0.515975	0.390998	B120	Serine/threonine-protein kinase [Source:UniProtKB/TrEMBL;Acc:A0A1D5UY85]	GO:0005524,GO:0004672,GO:0004674,GO:0048544,GO:0006468,GO:0016021,GO:0016020,GO:0000166,GO:0016301,GO:0016310,GO:0016740	ATP binding|protein kinase activity|protein serine/threonine kinase activity|recognition of pollen|protein phosphorylation|integral component of membrane|membrane|nucleotide binding|kinase activity|phosphorylation|transferase activity
TraesCS2D02G217600	10.07890166	16.16386041	3.99394292	0.247090907	-2.016886178	0.010293105	0.156983485	Down	0.214415	0.247652	0.19003	0	0.030507	0.0755569	SD18	Serine/threonine-protein kinase [Source:UniProtKB/TrEMBL;Acc:A0A1D5UXF1]	GO:0016021,GO:0005524,GO:0004672,GO:0004674,GO:0048544,GO:0006468,GO:0016020,GO:0000166,GO:0016301,GO:0016310,GO:0016740	integral component of membrane|ATP binding|protein kinase activity|protein serine/threonine kinase activity|recognition of pollen|protein phosphorylation|membrane|nucleotide binding|kinase activity|phosphorylation|transferase activity
TraesCS2D02G221900	7.825935059	13.15656016	2.495309957	0.189662794	-2.398491402	0.012351553	0.176759998	Down	0.0921934	0.0708311	0.125841	0.0212814	0.0126713	0.0120636	CRK6		GO:0016021,GO:0005524,GO:0004672,GO:0006468,GO:0016020	integral component of membrane|ATP binding|protein kinase activity|protein phosphorylation|membrane
TraesCS2D02G225000	18.49314393	26.71053707	10.27575079	0.384707757	-1.378165177	0.018185245	0.226437319	Down	0.314858	1.77193	1.89838	0.674537	0.680153	0.163929	NHL13
TraesCS2D02G226000	559.0449794	869.9641937	248.1257652	0.285213767	-1.809884472	1.42E-12	1.01E-09	Down	8.74551	12.7618	14.5217	3.87232	5.2362	3.87608	GPT2		GO:0016021,GO:0022857,GO:0055085,GO:0016020	integral component of membrane|transmembrane transporter activity|transmembrane transport|membrane
TraesCS2D02G231100	476.4943458	798.4035484	154.5851431	0.193617806	-2.368716461	1.04E-08	2.43E-06	Down	5.89088	7.47678	4.66718	1.25806	1.41261	1.14205	1-Apr		GO:0045454,GO:0003824,GO:0055114,GO:0016671,GO:0019419,GO:0005623,GO:0004604,GO:0019344	cell redox homeostasis|catalytic activity|oxidation-reduction process|oxidoreductase activity, acting on a sulfur group of donors, disulfide as acceptor|sulfate reduction|cell|phosphoadenylyl-sulfate reductase (thioredoxin) activity|cysteine biosynthetic process	ko00920	Sulfur metabolism
TraesCS2D02G246300	14.58407171	20.85039909	8.317744336	0.398924946	-1.325810752	0.037651667	0.345192823	Down	0.531182	1.87658	0.800001	0.355336	0.555579	0.655853
TraesCS2D02G248400	18.54426514	27.81472549	9.273804796	0.333413494	-1.584615602	0.007396563	0.127880526	Down	0.754307	0.702249	0.871998	0.425149	0.370125	0	PSBO	Oxygen evolving enhancer protein [Source:UniProtKB/TrEMBL;Acc:W5B9L0]	GO:0009654,GO:0042549,GO:0010207,GO:0010242,GO:0055114	photosystem II oxygen evolving complex|photosystem II stabilization|photosystem II assembly|oxygen evolving activity|oxidation-reduction process	ko00195	Photosynthesis
TraesCS2D02G249700	178.9059408	250.2562526	107.5556289	0.429781985	-1.218323085	9.71E-06	0.000819468	Down	5.58767	7.73438	6.53852	2.08685	3.77818	2.69604	CXE15		GO:0016787	hydrolase activity
TraesCS2D02G252500	10.05745273	15.98194964	4.132955825	0.25860148	-1.951197565	0.030818137	0.309559206	Down	0.717731	1.44488	0.414206	0.211251	0.260049	0.317772	GRXC9		GO:0009055,GO:0015035,GO:0045454,GO:0005623,GO:0055114,GO:0022900	electron transfer activity|protein disulfide oxidoreductase activity|cell redox homeostasis|cell|oxidation-reduction process|electron transport chain
TraesCS2D02G258900	10.48513662	17.40390704	3.566366203	0.204917562	-2.286884462	0.005441369	0.104214866	Down	0.948892	0.400572	1.06077	0.175951	0.214293	0
TraesCS2D02G259200	189.8082819	257.1638355	122.4527283	0.476166208	-1.070462855	0.004080787	0.085945298	Down	6.58906	4.27277	7.88969	2.64157	2.10954	2.93754	EFM		GO:0005634,GO:0003677	nucleus|DNA binding
TraesCS2D02G260200	97.62702508	149.8185592	45.43549091	0.30327011	-1.721324782	0.000110318	0.005794354	Down	4.79958	9.05294	6.80894	2.53739	1.47711	2.28
TraesCS2D02G261300	37.62998289	23.22456937	52.03539641	2.240532239	1.163841486	0.004551882	0.092678037	Up	0.270403	0.0703892	0.231204	0.320795	0.344612	0.501032	GATB	Glutamyl-tRNA(Gln) amidotransferase subunit B, chloroplastic/mitochondrial [Source:UniProtKB/TrEMBL;Acc:A0A1D5URM3]	GO:0005524,GO:0003824,GO:0009507,GO:0005739,GO:0030956,GO:0050567,GO:0016874,GO:0070681,GO:0032543,GO:0009536,GO:0000166,GO:0006412,GO:0016884	ATP binding|catalytic activity|chloroplast|mitochondrion|glutamyl-tRNA(Gln) amidotransferase complex|glutaminyl-tRNA synthase (glutamine-hydrolyzing) activity|ligase activity|glutaminyl-tRNAGln biosynthesis via transamidation|mitochondrial translation|plastid|nucleotide binding|translation|carbon-nitrogen ligase activity, with glutamine as amido-N-donor	ko00970	Aminoacyl-tRNA biosynthesis
TraesCS2D02G267800	150.4664942	212.9871371	87.94585136	0.412916257	-1.276078876	0.04317605	0.370742669	Down	4.31714	10.8911	5.24453	2.91685	3.49795	2.06961	PDX11		GO:0003824,GO:0042823,GO:0042819	catalytic activity|pyridoxal phosphate biosynthetic process|vitamin B6 biosynthetic process	ko00750	Vitamin B6 metabolism
TraesCS2D02G268600	5.034093467	9.459262531	0.608924403	0.064373348	-3.957392675	0.033479072	0.324181506	Down	0	0.429184	0.177891	0	0	0	Os04g0282400		GO:0009909	regulation of flower development
TraesCS2D02G271700	229.5497466	313.3421079	145.7573853	0.465170118	-1.104169672	0.00719168	0.12573611	Down	6.70608	8.24441	12.5288	4.13912	5.82376	3.09155	RPI2		GO:0004751,GO:0009052	ribose-5-phosphate isomerase activity|pentose-phosphate shunt, non-oxidative branch	ko00710,ko01200,ko00030,ko01230	Carbon fixation in photosynthetic organisms|Carbon metabolism|Pentose phosphate pathway|Biosynthesis of amino acids
TraesCS2D02G272700	49.80029874	18.07171911	81.52887836	4.511406903	2.173577415	4.89E-08	9.16E-06	Up	0.793869	0.382138	0.0947744	2.30777	1.62908	1.67147	UGT85A24	Glycosyltransferase [Source:UniProtKB/TrEMBL;Acc:A0A1D5UUD1]	GO:0016758,GO:0016740,GO:0016757	transferase activity, transferring hexosyl groups|transferase activity|transferase activity, transferring glycosyl groups
TraesCS2D02G274900	218.6691097	322.0625051	115.2757143	0.357929633	-1.482252104	0.000593919	0.021207576	Down	18.3524	21.3417	33.3839	10.7817	8.98288	6.8731	OsI_014908	Cysteine proteinase inhibitor [Source:UniProtKB/TrEMBL;Acc:A0A1D5UPA8]	GO:0004869,GO:0010951	cysteine-type endopeptidase inhibitor activity|negative regulation of endopeptidase activity
TraesCS2D02G275900	6.130488885	1.368522916	10.89245485	7.959278375	2.992637635	0.008754175	0.141734886	Up	0	0.0479457	0.145296	0.571219	0.477578	0.424537
TraesCS2D02G276200	4.924671289	8.673828553	1.175514025	0.13552424	-2.883377175	0.039855899	0.355506392	Down	0.0778724	0.0297288	0.164959	0.0298433	0	0.0116421	PCMP-H42		GO:0005515	protein binding
TraesCS2D02G284700	63.33740372	106.8289084	19.84589906	0.18577274	-2.428389274	0.015152926	0.202271645	Down	1.90098	0.928121	3.7231	0.489361	0.555456	0.272962	GDPD2		GO:0006629,GO:0008081	lipid metabolic process|phosphoric diester hydrolase activity
TraesCS2D02G288300	44.43472524	64.34998904	24.51946145	0.381032877	-1.392012611	0.000383965	0.015089933	Down	0	0	0	0	0	0
TraesCS2D02G288700	2.236102862	4.472205724	0	0	#NAME?	0.030373329	0.307357397	Down	0.179525	0.172689	0.103664	0	0	0
TraesCS2D02G294300	2.19564175	4.391283501	0	0	#NAME?	0.03281352	0.32073328	Down	0	0.328187	0	0	0	0	PSAO		GO:0016021,GO:0016020	integral component of membrane|membrane	ko00195	Photosynthesis
TraesCS2D02G298700	19.84970155	11.33028065	28.36912246	2.503832283	1.324137928	0.017172668	0.219057192	Up	0.0842682	0.185276	0.31478	0.487519	0.534493	0.639458
TraesCS2D02G305400	48.20710062	67.89380962	28.52039162	0.42007352	-1.251286248	0.000776168	0.026116542	Down	2.42971	1.06336	2.0135	0.770097	0.839747	1.2196	PUB26	RING-type E3 ubiquitin transferase [Source:UniProtKB/TrEMBL;Acc:A0A1D5UJN6]	GO:0004842,GO:0016567	ubiquitin-protein transferase activity|protein ubiquitination
TraesCS2D02G309200	9.867589522	3.759655056	15.97552399	4.249199395	2.087191044	0.01178454	0.170974806	Up	0	0.0680816	0.0713371	0.321614	0.171538	0.62323	YPTM1		GO:0005525,GO:0003924	GTP binding|GTPase activity
TraesCS2D02G310900	84.50983983	51.23666596	117.7830137	2.298803239	1.200882987	6.20E-05	0.003693122	Up	0.338688	0.163909	0.349848	0.834296	0.538169	0.80629	PIKM2-TS		GO:0043531	ADP binding
TraesCS2D02G311900	52.1880647	34.58511373	69.79101567	2.017949578	1.012890127	0.0041456	0.086839755	Up	1.51346	0.808033	1.53	2.73122	2.65166	2.24111	FBL23		GO:0005515	protein binding
TraesCS2D02G315800	86.97304955	116.8096778	57.13642126	0.489141159	-1.031677227	0.008440905	0.138841406	Down	2.79618	5.01245	2.58586	2.08928	1.70569	1.59588	ATL6		GO:0016021,GO:0016020	integral component of membrane|membrane
TraesCS2D02G316100	11.34208875	18.75762659	3.92655092	0.209330903	-2.256142783	0.003175724	0.072310516	Down	0.955518	0.419414	0.618876	0.0740022	0.131923	0.0840181
TraesCS2D02G319100	11.04197525	16.19412412	5.889826379	0.363701447	-1.459173428	0.046442436	0.383538635	Down	0.378147	0.33945	0.366786	0.0681917	0.247469	0.164184	MST1		GO:0016021,GO:0022857,GO:0016020,GO:0055085,GO:0005215	integral component of membrane|transmembrane transporter activity|membrane|transmembrane transport|transporter activity
TraesCS2D02G319300	2.556523058	5.113046115	0	0	#NAME?	0.042899335	0.369414683	Down	0	0.295614	0.601061	0	0	0
TraesCS2D02G319500	31.16403348	56.66719206	5.66087491	0.099896866	-3.323416767	9.43E-11	3.99E-08	Down	2.44005	3.15181	3.44604	0.428533	0.533752	0.13127
TraesCS2D02G321100	33.9773815	22.22451343	45.73024957	2.057649078	1.040996959	0.017958142	0.224689215	Up	0.552342	0.74389	0.277685	0.979791	1.19595	1.15332	ayr1		GO:0016021,GO:0016491,GO:0016020,GO:0055114	integral component of membrane|oxidoreductase activity|membrane|oxidation-reduction process
TraesCS2D02G326100	16.05114355	23.31291302	8.789374083	0.37701741	-1.407296949	0.019536789	0.237372903	Down	0.926986	0.848449	0.321468	0.287894	0.471283	0.0581428	FL1
TraesCS2D02G327800	3.859584091	7.719168182	0	0	#NAME?	0.028815071	0.298901573	Down	0	1.34733	0	0	0	0	SN2
TraesCS2D02G333800	15.80510647	4.146358345	27.46385459	6.62360855	2.727617413	5.08E-05	0.003130112	Up	0.020395	0.0553023	0.0396368	0.359949	0.214044	0.238912	BGLU12		GO:0004553,GO:0005975	hydrolase activity, hydrolyzing O-glycosyl compounds|carbohydrate metabolic process	ko00940,ko00460,ko00500	Phenylpropanoid biosynthesis|Cyanoamino acid metabolism|Starch and sucrose metabolism
TraesCS2D02G336700	65.4496634	35.08365993	95.81566687	2.731062468	1.449462314	0.000167964	0.00797627	Up	1.16825	0.49797	0.835099	1.56731	2.43598	2.60601	Os04g0339400
TraesCS2D02G336900	11.07312802	16.95174187	5.194514165	0.306429522	-1.706372797	0.022709409	0.259891263	Down	0.179497	0.0656439	0.409349	0.0857598	0.134729	0.0648103	Os04g0339400
TraesCS2D02G339900	57.39456448	85.49151392	29.29761505	0.342696178	-1.544997994	0.000398625	0.015532589	Down	2.12722	1.87424	3.2376	1.07902	0.771891	0.766907	BT2		GO:0005634,GO:0008270,GO:0006355,GO:0004402,GO:0003712,GO:0016573,GO:0005515	nucleus|zinc ion binding|regulation of transcription, DNA-templated|histone acetyltransferase activity|transcription coregulator activity|histone acetylation|protein binding
TraesCS2D02G344600	20.2140877	29.82324425	10.60493114	0.355592807	-1.491701953	0.006991087	0.12385121	Down	2.94108	1.05927	1.71758	0.296224	0.513299	1.25308	BIR2		GO:0005515	protein binding
TraesCS2D02G345700	11.57579507	4.853646072	18.29794406	3.769937855	1.914540742	0.016834785	0.21670393	Up	0.226164	0.195755	0.104656	1.0283	0.471634	0.134001	FT
TraesCS2D02G346600	22.69290309	13.05030868	32.33549751	2.477757292	1.309034876	0.013515556	0.18744786	Up	0.352702	0.401694	0.255699	0.616596	0.725612	0.837732	PTI13		GO:0005524,GO:0004672,GO:0006468	ATP binding|protein kinase activity|protein phosphorylation
TraesCS2D02G348600	160.0729223	94.35096799	225.7948766	2.393137892	1.258903527	0.000449221	0.017092819	Up	2.59879	0.586734	1.52017	4.37892	2.86218	3.90702	NPF4.5		GO:0016021,GO:0022857,GO:0016020,GO:0055085	integral component of membrane|transmembrane transporter activity|membrane|transmembrane transport
TraesCS2D02G348800	3182.383616	5038.137876	1326.629356	0.263317398	-1.925125249	3.64E-12	2.35E-09	Down	173.106	134.238	187.852	46.5302	36.0325	43.9689	Cht4		GO:0005975,GO:0008061,GO:0004568,GO:0006032,GO:0016998	carbohydrate metabolic process|chitin binding|chitinase activity|chitin catabolic process|cell wall macromolecule catabolic process	ko00520	Amino sugar and nucleotide sugar metabolism
TraesCS2D02G349000	8.190870306	15.07922224	1.30251837	0.086378352	-3.533186394	0.047995569	0.390204711	Down	1.18773	0.237015	0.317466	0	0	0.151853	Cht4		GO:0005975,GO:0008061,GO:0004568,GO:0006032,GO:0016998	carbohydrate metabolic process|chitin binding|chitinase activity|chitin catabolic process|cell wall macromolecule catabolic process	ko00520	Amino sugar and nucleotide sugar metabolism
TraesCS2D02G349700	35.00599973	47.09115216	22.9208473	0.486733627	-1.038795645	0.013185194	0.184147363	Down	0.892544	1.31088	1.89813	0.606336	0.808929	0.743779
TraesCS2D02G349800	26.57336977	39.07395283	14.07278671	0.360157744	-1.473299168	0.002183406	0.055153472	Down	0.8555	1.36071	1.30163	0.395329	0.704551	0.23225
TraesCS2D02G352900	9118.769597	12459.37911	5778.160081	0.463759874	-1.108550098	2.28E-13	1.95E-10	Down	231.727	286.036	262.663	134.542	130.1	144.942	SAMDC		GO:0008295,GO:0004014,GO:0006597	spermidine biosynthetic process|adenosylmethionine decarboxylase activity|spermine biosynthetic process	ko00330,ko00270	Arginine and proline metabolism|Cysteine and methionine metabolism
TraesCS2D02G371400	125.2236363	194.0041976	56.44307498	0.29093739	-1.781219375	9.00E-12	5.07E-09	Down	4.19589	5.62833	4.41056	1.36706	1.69747	1.35108	At5g08350
TraesCS2D02G371500	91.20649522	129.3360716	53.07691884	0.410379859	-1.284968168	9.33E-06	0.000792685	Down	2.97374	3.94443	3.81592	1.67094	1.206	1.44406	At5g23370
TraesCS2D02G371600	74.24950682	106.7301178	41.76889583	0.391350602	-1.353466432	2.20E-05	0.001603776	Down	1.99724	2.67671	3.39016	1.4523	0.926354	1.13119	At5g23370
TraesCS2D02G371700	72.66868073	98.01535156	47.3220099	0.482802022	-1.050496377	0.019625888	0.238157674	Down	2.15163	3.60633	1.54401	1.31311	1.39835	0.82572	At5g08350
TraesCS2D02G372800	21.29192228	39.08235971	3.501484856	0.089592463	-3.480478824	0.003580319	0.078267615	Down	0.716137	1.68833	0.438146	0.231796	0.0274259	0.0276379	UGT82A1	Glycosyltransferase [Source:UniProtKB/TrEMBL;Acc:A0A1D5UFU4]	GO:0016758,GO:0016740,GO:0016757	transferase activity, transferring hexosyl groups|transferase activity|transferase activity, transferring glycosyl groups
TraesCS2D02G373800	16.51246688	7.249384184	25.77554957	3.555550225	1.830072836	0.015760956	0.207343654	Up	0.0440968	0.0389412	0.19502	0.254336	0.549559	0.277302	YSL12		GO:0016021,GO:0055085,GO:0016020	integral component of membrane|transmembrane transport|membrane
TraesCS2D02G374500	10.81007958	17.53731778	4.082841386	0.23280877	-2.102782687	0.007569537	0.129666267	Down	0.272623	0.185431	0.317696	0.0949683	0.116618	0.0188094	UGT73D1	Glycosyltransferase [Source:UniProtKB/TrEMBL;Acc:A0A1D5UL60]	GO:0016758,GO:0016740,GO:0016757	transferase activity, transferring hexosyl groups|transferase activity|transferase activity, transferring glycosyl groups
TraesCS2D02G374800	26.74879815	44.63831957	8.859276738	0.198467972	-2.333021889	5.03E-06	0.000479176	Down	2.15602	2.08118	2.46894	0.35149	0.310783	0.199622
TraesCS2D02G375200	19.04235406	26.35014849	11.73455963	0.445331822	-1.16704739	0.043416076	0.371500098	Down	1.03368	0.977653	0.872694	0.522148	0.41039	0.199286	PNSL3		GO:0005509,GO:0015979,GO:0009523,GO:0009654,GO:0019898	calcium ion binding|photosynthesis|photosystem II|photosystem II oxygen evolving complex|extrinsic component of membrane
TraesCS2D02G375300	16.72686706	24.76630716	8.687426958	0.350776032	-1.51137792	0.028831023	0.298979166	Down	0.453441	0.632649	1.02557	0.245616	0.481445	0.064121	GA2OX6	GA2ox-D6 protein [Source:UniProtKB/TrEMBL;Acc:A0A140KPU5]	GO:0046872,GO:0016491,GO:0055114	metal ion binding|oxidoreductase activity|oxidation-reduction process	ko00904	Diterpenoid biosynthesis
TraesCS2D02G376300	304.3159511	413.0680019	195.5639003	0.473442386	-1.078739223	7.62E-08	1.36E-05	Down	15.8355	13.3234	15.3545	7.91563	8.6679	6.52814
TraesCS2D02G378700	42.00119205	57.56198197	26.44040212	0.459337938	-1.122372149	0.004998483	0.09861775	Down	1.96827	1.58364	2.04698	1.23865	0.723682	1.17699
TraesCS2D02G378900	7.452520084	1.373785858	13.53125431	9.849609553	3.300066536	0.002055536	0.052960558	Up	0	0.0557163	0	0.310691	0.566211	0.242865	OsI_16643
TraesCS2D02G379600	122.9688438	167.2950606	78.64262701	0.470083377	-1.08901143	0.044263566	0.374818159	Down	6.41664	16.5909	8.15104	4.64931	4.5775	5.74571			GO:0046872,GO:0047429,GO:0009143,GO:0000287,GO:0005737,GO:0005829,GO:0016787,GO:0047840,GO:0006253,GO:0042262	metal ion binding|nucleoside-triphosphate diphosphatase activity|nucleoside triphosphate catabolic process|magnesium ion binding|cytoplasm|cytosol|hydrolase activity|dCTP diphosphatase activity|dCTP catabolic process|DNA protection
TraesCS2D02G383900	2.518693417	5.037386833	0	0	#NAME?	0.036810475	0.340695216	Down	0	0.489868	0.248048	0	0	0	Os04g0538400		GO:0016021,GO:0016020,GO:0005623,GO:0005384,GO:0030026,GO:0071421	integral component of membrane|membrane|cell|manganese ion transmembrane transporter activity|cellular manganese ion homeostasis|manganese ion transmembrane transport
TraesCS2D02G388700	4.259054645	7.625890075	0.892219214	0.116998699	-3.095435613	0.031873764	0.315062288	Down	0.0706448	0.0323989	0.148367	0.0196417	0	0.0112125	SBT2.5		GO:0004252,GO:0006508	serine-type endopeptidase activity|proteolysis
TraesCS2D02G388800	458.4383856	618.9133724	297.9633988	0.481429893	-1.054602369	0.002731295	0.065101352	Down	3.92093	2.52166	4.74932	1.96201	1.95047	1.9271	GDH2	Glutamate dehydrogenase [Source:UniProtKB/TrEMBL;Acc:A0A341REK8]	GO:0016491,GO:0006520,GO:0055114,GO:0016639,GO:0005507,GO:0005524,GO:0008270,GO:0005774,GO:0005739,GO:0050897,GO:0009651,GO:1901698,GO:0010446,GO:0004352,GO:0006995,GO:0009409,GO:0046686,GO:0000166	oxidoreductase activity|cellular amino acid metabolic process|oxidation-reduction process|oxidoreductase activity, acting on the CH-NH2 group of donors, NAD or NADP as acceptor|copper ion binding|ATP binding|zinc ion binding|vacuolar membrane|mitochondrion|cobalt ion binding|response to salt stress|response to nitrogen compound|response to alkaline pH|glutamate dehydrogenase (NAD+) activity|cellu…	ko00910,ko00471,ko01200,ko00250,ko00220	Nitrogen metabolism|D-Glutamine and D-glutamate metabolism|Carbon metabolism|Alanine, aspartate and glutamate metabolism|Arginine biosynthesis
TraesCS2D02G391700	26.41225739	46.87005475	5.954460032	0.127041883	-2.976623889	0.001066758	0.032919993	Down	2.54257	1.22622	3.29408	0.786485	0.134844	0.265727
TraesCS2D02G392300	219.7414847	330.9337837	108.5491856	0.328008777	-1.608193676	4.05E-06	0.000399583	Down	20.7674	31.5497	33.1466	10.2921	12.1778	6.43746
TraesCS2D02G392800	579.252187	917.7272631	240.7771108	0.262362382	-1.930367216	3.44E-26	1.67E-22	Down	24.3832	23.5378	27.3559	5.66267	6.6361	6.7464	F3H-2		GO:0046872,GO:0016491,GO:0055114	metal ion binding|oxidoreductase activity|oxidation-reduction process
TraesCS2D02G394600	99.84059146	139.370377	60.31080597	0.432737625	-1.20843553	0.020779391	0.246994622	Down	13.0553	10.8574	3.72263	3.62174	2.62944	1.07263			GO:0016021	integral component of membrane
TraesCS2D02G397500	63.27373063	94.08851016	32.4589511	0.344983155	-1.535402175	0.000302862	0.012596308	Down	2.21111	1.41094	2.64569	0.818751	0.821064	0.767087	DTX49		GO:0016021,GO:0016020,GO:0055085,GO:0015238,GO:0015297,GO:0006855,GO:0042910,GO:0042908	integral component of membrane|membrane|transmembrane transport|GO_0015238|antiporter activity|drug transmembrane transport|xenobiotic transmembrane transporter activity|xenobiotic transport
TraesCS2D02G399700	102.1014837	161.6924926	42.51047471	0.262909391	-1.927362422	0.001628981	0.044888498	Down	1.59614	4.00543	2.17698	0.340358	1.32784	0.596213	ALMT10		GO:0016021,GO:0015743,GO:0016020	integral component of membrane|malate transport|membrane
TraesCS2D02G403800	58.46459888	96.70425161	20.22494615	0.209142264	-2.257443458	0.002930011	0.06848086	Down	1.13119	2.12566	0.737012	0.4404	0.149098	0.31053	POPA		GO:0004252,GO:0008236,GO:0070008,GO:0006508	serine-type endopeptidase activity|serine-type peptidase activity|serine-type exopeptidase activity|proteolysis
TraesCS2D02G404100	125.8884511	170.1273779	81.64952427	0.479931715	-1.059098942	2.45E-05	0.001753214	Down	9.83209	9.69043	9.98023	3.8407	5.83581	3.86025
TraesCS2D02G409900	133.6344875	188.6425663	78.62640872	0.416800992	-1.262569385	3.85E-07	5.21E-05	Down	3.36989	3.99781	3.67231	1.08626	2.01794	0.556089	PME68	Pectinesterase [Source:UniProtKB/TrEMBL;Acc:A0A1D5UL12]	GO:0005618,GO:0042545,GO:0030599,GO:0045330,GO:0045490,GO:0016787	cell wall|cell wall modification|pectinesterase activity|aspartyl esterase activity|pectin catabolic process|hydrolase activity
TraesCS2D02G412200	79.34790722	47.08076719	111.6150472	2.370714283	1.245321801	2.79E-05	0.001935449	Up	2.19971	1.59469	1.59387	5.38501	2.82216	3.51715	ERF039		GO:0003700,GO:0006351,GO:0005634,GO:0003677,GO:0006355	DNA-binding transcription factor activity|transcription, DNA-templated|nucleus|DNA binding|regulation of transcription, DNA-templated
TraesCS2D02G420900	83.80668489	127.1327701	40.48059965	0.318412	-1.651033385	2.71E-08	5.45E-06	Down	4.52575	3.202	5.74059	1.45937	2.28143	1.69426	PR1		GO:0006952,GO:0004864,GO:0010427,GO:0038023,GO:0009738,GO:0032515	defense response|protein phosphatase inhibitor activity|abscisic acid binding|signaling receptor activity|abscisic acid-activated signaling pathway|negative regulation of phosphoprotein phosphatase activity
TraesCS2D02G423200	9.262026334	1.780555461	16.74349721	9.40352467	3.233201615	0.000557542	0.020158649	Up	0.109194	0	0	0.197761	0.296013	0.520336	CYP99A3		GO:0020037,GO:0004497,GO:0005506,GO:0016705,GO:0055114,GO:0016491,GO:0046872	heme binding|monooxygenase activity|iron ion binding|oxidoreductase activity, acting on paired donors, with incorporation or reduction of molecular oxygen|oxidation-reduction process|oxidoreductase activity|metal ion binding
TraesCS2D02G424500	239.08731	155.3459992	322.8286208	2.078126392	1.055283402	4.89E-05	0.003026322	Up	3.10461	2.20833	2.88099	5.28182	4.67603	7.00536	At3g47200		GO:0016021,GO:0016020	integral component of membrane|membrane
TraesCS2D02G426800	294.6114839	177.640393	411.5825748	2.316942492	1.212222236	1.28E-05	0.001028587	Up	5.54653	3.7902	4.04908	10.2074	13.6115	9.36395	HCT1		GO:0016747	transferase activity, transferring acyl groups other than amino-acyl groups
TraesCS2D02G427500	4.140280899	0.330781837	7.949779962	24.03330255	4.586963006	0.007423443	0.128095167	Up	0	0.00475738	0	0.040322	0.0598474	0.00505472	NRPB1	DNA-directed RNA polymerase subunit [Source:UniProtKB/TrEMBL;Acc:W5BVE3]	GO:0006351,GO:0003677,GO:0003899,GO:0016779,GO:0016740	transcription, DNA-templated|DNA binding|DNA-directed 5'-3' RNA polymerase activity|nucleotidyltransferase activity|transferase activity	ko03020,ko00230,ko00240	RNA polymerase|Purine metabolism|Pyrimidine metabolism
TraesCS2D02G429900	371.5387906	246.3742441	496.7033372	2.016052202	1.011532995	9.02E-08	1.57E-05	Up	2.2549	1.40384	1.66683	3.80604	3.55472	3.05522			GO:0005515	protein binding
TraesCS2D02G430800	57.87258833	29.59988692	86.14528973	2.91032496	1.54118025	1.31E-05	0.001053466	Up	0.566726	0.673714	0.960052	1.66811	2.41471	1.90255	IRL1		GO:0005515	protein binding
TraesCS2D02G436200	71.04578659	105.4415245	36.65004871	0.347586484	-1.524556113	0.000857905	0.027985782	Down	3.57004	3.83995	1.80083	0.521696	1.22217	1.309	AOX1B	Ubiquinol oxidase [Source:UniProtKB/TrEMBL;Acc:A0A1D5UU40]	GO:0016021,GO:0046872,GO:0009916,GO:0070469,GO:0055114,GO:0102721	integral component of membrane|metal ion binding|alternative oxidase activity|respirasome|oxidation-reduction process|ubiquinol:oxygen oxidoreductase activity
TraesCS2D02G437600	26.88693538	17.61297706	36.16089371	2.053082428	1.03779155	0.029657588	0.303601648	Up	0.262876	0.215948	0.458482	0.559238	0.464485	0.838808	PHL11		GO:0005634,GO:0003677	nucleus|DNA binding
TraesCS2D02G439100	2.075116693	0	4.150233387	Inf	Inf	0.04629274	0.382831112	Up	0	0	0	0.0297228	0.0861381	0.0338392	CYP716B2		GO:0020037,GO:0004497,GO:0005506,GO:0016705,GO:0055114,GO:0016491,GO:0046872	heme binding|monooxygenase activity|iron ion binding|oxidoreductase activity, acting on paired donors, with incorporation or reduction of molecular oxygen|oxidation-reduction process|oxidoreductase activity|metal ion binding
TraesCS2D02G448300	9.029220253	4.116094632	13.94234587	3.387275347	1.760125266	0.040713789	0.359960614	Up	0.0391772	0.0884741	0	0.128379	0.154623	0.203662
TraesCS2D02G449400	40.74513469	63.54975169	17.9405177	0.282306653	-1.824664967	8.91E-06	0.000763514	Down	2.72881	1.87307	2.94157	0.669208	0.919719	0.715174	SABP2
TraesCS2D02G452100	16.06091727	8.919410678	23.20242386	2.601340458	1.379255229	0.029044555	0.300120636	Up	0.182194	0.177816	0.0146452	0.255707	0.321867	0.40865	PUP11		GO:0016021,GO:0005215,GO:0016020,GO:0015211,GO:0015860	integral component of membrane|transporter activity|membrane|purine nucleoside transmembrane transporter activity|purine nucleoside transmembrane transport
TraesCS2D02G453200	294.6183772	408.5340804	180.702674	0.442319705	-1.17683858	4.70E-09	1.22E-06	Down	17.4227	21.522	19.8972	8.63795	9.52801	8.46943	FLZ2
TraesCS2D02G453300	659.2797551	913.5810699	404.9784404	0.443286812	-1.173687651	4.47E-11	2.07E-08	Down	49.2441	61.922	58.182	22.2997	30.1394	21.6161	FLZ2
TraesCS2D02G453500	297.349835	399.1553102	195.5443598	0.489895424	-1.02945428	3.97E-05	0.002554046	Down	13.4665	20.8125	18.4154	7.91691	10.107	7.37392	FLZ2
TraesCS2D02G460100	582.4727747	1007.949023	156.9965266	0.1557584	-2.68261813	0.036545066	0.339861379	Down	20.776	71.3291	16.8952	3.93485	6.33352	5.83159	Os04g0617900		GO:0005576,GO:0030145,GO:0045735,GO:0048046,GO:0046872,GO:0005618	extracellular region|manganese ion binding|nutrient reservoir activity|apoplast|metal ion binding|cell wall
TraesCS2D02G460500	32.14325762	12.81623789	51.47027734	4.016020752	2.005766724	1.50E-05	0.001174886	Up	0.427898	0.259416	0.0593186	1.41937	0.946378	0.88031	NSP1		GO:0042446,GO:2000032	hormone biosynthetic process|regulation of secondary shoot formation
TraesCS2D02G462300	36.17585039	23.03622264	49.31547815	2.140779716	1.098136351	0.023134312	0.262344114	Up	0.407635	0.142039	0.153994	0.504769	0.386214	0.716567	GLR2.8	Glutamate receptor [Source:UniProtKB/TrEMBL;Acc:A0A1D5USB5]	GO:0016021,GO:0004970,GO:0016020,GO:0006811,GO:0034220,GO:0015276	integral component of membrane|ionotropic glutamate receptor activity|membrane|ion transport|ion transmembrane transport|ligand-gated ion channel activity
TraesCS2D02G471400	5.098666648	1.424444369	8.772888927	6.158814706	2.622652724	0.03068768	0.308887409	Up	0.166791	0	0	0.39179	0.247751	0.492364	HSK		GO:0005524,GO:0004413,GO:0006566	ATP binding|homoserine kinase activity|threonine metabolic process	ko00260,ko01230	Glycine, serine and threonine metabolism|Biosynthesis of amino acids
TraesCS2D02G473900	52.22236223	34.71424698	69.73047748	2.008699124	1.006261484	0.0044198	0.090926336	Up	2.08401	1.75516	1.31025	2.76093	1.75507	1.45396			GO:0010089	xylem development
TraesCS2D02G487100	225.4950394	329.8599999	121.1300789	0.367216634	-1.445296683	1.46E-06	0.000165025	Down	39.157	35.5432	47.6844	17.2974	20.0291	9.11412
TraesCS2D02G487200	325.694811	478.3993187	172.9903033	0.36160232	-1.467524162	1.60E-13	1.43E-10	Down	31.7866	42.8646	33.6969	14.05	14.1848	12.4226
TraesCS2D02G488100	2.700801934	5.118309057	0.283294811	0.055349298	-4.175291182	0.047862151	0.389825452	Down	0.125383	0.225281	0.352671	0.10059	0	0	VQ25
TraesCS2D02G488500	471.8897919	729.5699636	214.2096202	0.293610799	-1.768023061	7.18E-08	1.29E-05	Down	10.5182	8.56801	12.3075	3.48945	2.34072	3.2865	PHL7		GO:0003677,GO:0005634	DNA binding|nucleus
TraesCS2D02G490900	14.35525043	28.71050086	0	0	#NAME?	7.38E-06	0.000653043	Down	1.90002	0.924928	0.499037	0	0	0	ACT-1		GO:0016747,GO:0016740	transferase activity, transferring acyl groups other than amino-acyl groups|transferase activity
TraesCS2D02G491000	111.4117	197.5053914	25.31800858	0.128188949	-2.963656198	1.46E-07	2.33E-05	Down	5.85737	5.26825	2.80631	0	0.815877	1.00103	CYP76C2		GO:0016021,GO:0020037,GO:0004497,GO:0005506,GO:0016705,GO:0055114,GO:0016491,GO:0046872	integral component of membrane|heme binding|monooxygenase activity|iron ion binding|oxidoreductase activity, acting on paired donors, with incorporation or reduction of molecular oxygen|oxidation-reduction process|oxidoreductase activity|metal ion binding
TraesCS2D02G491100	12.72478701	23.4785189	1.971055117	0.083951425	-3.574301377	0.024279758	0.270364027	Down	1.82269	0.244611	0.567907	0	0.0280317	0.139646	ACT-1		GO:0016747,GO:0016740	transferase activity, transferring acyl groups other than amino-acyl groups|transferase activity
TraesCS2D02G491700	204.3661984	285.3969281	123.3354688	0.432154157	-1.210382057	1.74E-07	2.70E-05	Down	3.15857	2.97858	4.2388	1.53728	1.8706	1.25723
TraesCS2D02G493000	88.44721023	58.06955254	118.8248679	2.046250793	1.032982976	0.041304875	0.362657628	Up	0.605107	0.209225	0.274523	0.495238	0.969598	0.87452	VHA-a3	V-type proton ATPase subunit a [Source:UniProtKB/TrEMBL;Acc:A0A1D5USG4]	GO:0016021,GO:0015991,GO:0015078,GO:0033179,GO:0000220,GO:0016020,GO:0006811,GO:1902600	integral component of membrane|GO_0015991|proton transmembrane transporter activity|proton-transporting V-type ATPase, V0 domain|vacuolar proton-transporting V-type ATPase, V0 domain|membrane|ion transport|proton transmembrane transport	ko04145,ko00190,ko04142	Phagosome|Oxidative phosphorylation|Lysosome
TraesCS2D02G496300	20.80553131	9.432103276	32.17895935	3.411641964	1.77046625	0.001158169	0.034950095	Up	0.108315	0.00611779	0.0551443	0.23971	0.110056	0.142242	XA21		GO:0016021,GO:0005524,GO:0004672,GO:0004674,GO:0006468,GO:0016020,GO:0005515	integral component of membrane|ATP binding|protein kinase activity|protein serine/threonine kinase activity|protein phosphorylation|membrane|protein binding
TraesCS2D02G500300	58.16391267	81.81197602	34.51584931	0.42189238	-1.245053063	0.00089757	0.028915663	Down	1.49959	0.961269	1.07577	0.221624	1.02325	0.392143	ANR		GO:0003824,GO:0050662	catalytic activity|coenzyme binding	ko00941	Flavonoid biosynthesis
TraesCS2D02G502700	1548.068938	2318.957845	777.1800304	0.33514194	-1.577155858	2.84E-07	4.00E-05	Down	27.843	43.7399	37.7806	11.5261	16.4752	12.7145
TraesCS2D02G509205	3.404891756	6.141246765	0.668536747	0.108860102	-3.199452806	0.044523966	0.375922124	Down	0.0368012	0.0635834	0.0466827	0	0.0117016	0.0109225	WAKL8		GO:0005524,GO:0004672,GO:0005509,GO:0030247,GO:0006468	ATP binding|protein kinase activity|calcium ion binding|polysaccharide binding|protein phosphorylation
TraesCS2D02G509700	4.708028301	8.155873013	1.260183588	0.154512409	-2.694205387	0.03489487	0.331115451	Down	0.0818005	0.407386	0.403368	0.0316707	0	0.107133	PNC1	Peroxidase [Source:UniProtKB/TrEMBL;Acc:A0A1D5UHM1]	GO:0046872,GO:0004601,GO:0020037,GO:0006979,GO:0005576,GO:0042744,GO:0055114	metal ion binding|peroxidase activity|heme binding|response to oxidative stress|extracellular region|hydrogen peroxide catabolic process|oxidation-reduction process	ko00940	Phenylpropanoid biosynthesis
TraesCS2D02G510000	14.87775899	8.419691452	21.33582652	2.534039002	1.34143873	0.034001254	0.326795432	Up	0.0889823	0.0421688	0.0321191	0.157706	0.101861	0.163042	At1g50180		GO:0043531	ADP binding
TraesCS2D02G511200	10.32710133	16.72937	3.924832672	0.234607321	-2.091680063	0.007593039	0.129841737	Down	0.550976	0.792437	0.391348	0	0.0345622	0.377911	PNC1	Peroxidase [Source:UniProtKB/TrEMBL;Acc:W5BUC5]	GO:0046872,GO:0004601,GO:0020037,GO:0006979,GO:0005576,GO:0042744,GO:0055114	metal ion binding|peroxidase activity|heme binding|response to oxidative stress|extracellular region|hydrogen peroxide catabolic process|oxidation-reduction process	ko00940	Phenylpropanoid biosynthesis
TraesCS2D02G512000	19.0171626	6.034995285	31.99932991	5.302295759	2.406617145	7.92E-05	0.004463951	Up	0.0636457	0.432921	0.0615799	1.25485	0.84233	0.966753	At3g16150		GO:0016787	hydrolase activity
TraesCS2D02G512400	39.3346462	55.28631326	23.38297914	0.422943361	-1.241463619	0.001954688	0.051075516	Down	3.87265	2.83719	5.92601	1.27167	2.05476	1.30156
TraesCS2D02G515200	12.32396959	20.08568839	4.56225079	0.227139379	-2.138350248	0.003255937	0.073448497	Down	0	0	0.554136	0.769803	2.82994	0			GO:0016021	integral component of membrane
TraesCS2D02G515500	28.42440223	50.07453852	6.774265937	0.135283642	-2.885940692	0.016063371	0.210042417	Down	0.76336	0.250213	1.59859	0	0	0
TraesCS2D02G518200	3.291771511	6.583543023	0	0	#NAME?	0.005035738	0.099028117	Down	0.231202	0.124706	0.0643468	0	0	0	TDC1		GO:0030170,GO:0003824,GO:0006520,GO:0019752,GO:0016831	pyridoxal phosphate binding|catalytic activity|cellular amino acid metabolic process|carboxylic acid metabolic process|carboxy-lyase activity	ko00950,ko00350	Isoquinoline alkaloid biosynthesis|Tyrosine metabolism
TraesCS2D02G518300	2.068244715	4.13648943	0	0	#NAME?	0.04074626	0.360060394	Down	0.112349	0.100214	0.0207388	0	0	0	TDC1		GO:0030170,GO:0003824,GO:0006520,GO:0019752,GO:0016831,GO:0016829	pyridoxal phosphate binding|catalytic activity|cellular amino acid metabolic process|carboxylic acid metabolic process|carboxy-lyase activity|lyase activity	ko00950,ko00350	Isoquinoline alkaloid biosynthesis|Tyrosine metabolism
TraesCS2D02G519700	3.495084373	0	6.990168747	Inf	Inf	0.009655025	0.150533747	Up	0	0	0	0.0584601	0.137358	0.0674693	TPRP-F1
TraesCS2D02G523200	10.11024348	5.057781631	15.16270533	2.997896398	1.583950527	0.047167469	0.38693651	Up	0.0837076	0.373018	0.121486	0.705189	0.34475	0.778348	BHLH154		GO:0046983	protein dimerization activity
TraesCS2D02G524200	122.2209886	230.8528287	13.58914841	0.058864985	-4.086446456	0.001476464	0.041949717	Down	11.2601	31.2715	10.5836	0.58928	1.3642	1.29216
TraesCS2D02G524900	30.28748289	44.09404932	16.48091645	0.373767361	-1.419787502	0.004887512	0.097070937	Down	0	0	0	0	0	0
TraesCS2D02G525000	498.8601996	744.7159545	253.0044447	0.339732811	-1.557527536	1.96E-12	1.35E-09	Down	10.9354	8.19118	10.9205	3.64736	3.93621	3.18812
TraesCS2D02G526100	55.91881773	20.88376726	90.9538682	4.355242379	2.12275301	0.049457839	0.396400194	Up	1.92764	0.527304	1.60583	10.5491	1.72466	4.7484
TraesCS2D02G526500	11.22295505	4.075305036	18.37060507	4.507786511	2.172419191	0.005263381	0.102071457	Up	0	0.465445	0.671684	1.86971	1.29781	0.749378
TraesCS2D02G532000	10.81213753	18.3913181	3.232956953	0.175787126	-2.508098678	0.001773149	0.047579398	Down	0	0	0	0	0	0
TraesCS2D02G533200	358.8795993	530.0968457	187.662353	0.354015223	-1.498116697	7.74E-15	8.85E-12	Down	33.9177	40.1377	35.3273	10.6296	18.1744	11.3319
TraesCS2D02G533700	80.71689425	116.9948412	44.43894735	0.379836811	-1.396548368	0.000453554	0.017190374	Down	8.69977	9.18159	14.7129	4.0624	5.3121	3.05957
TraesCS2D02G533800	430.890522	587.3533751	274.427669	0.467227534	-1.0978028	2.55E-09	7.25E-07	Down	54.3205	60.2042	54.5103	21.707	34.9049	20.9018
TraesCS2D02G533900	23.29055248	42.33670411	4.244400855	0.100253455	-3.31827614	1.07E-08	2.48E-06	Down	3.7427	3.37607	1.90618	0	0	0
TraesCS2D02G534100	44.44716539	63.33217337	25.56215741	0.403620404	-1.308928986	0.004694768	0.094522786	Down	4.85315	5.14037	5.77624	0	3.2902	1.04063
TraesCS2D02G534500	690.1454562	1041.263983	339.0269288	0.325591718	-1.618864094	1.67E-20	4.99E-17	Down	82.0789	104.016	95.6379	28.5589	44.8959	28.3443
TraesCS2D02G537400	2.19170688	0	4.383413759	Inf	Inf	0.036853282	0.340847914	Up	0	0	0	0.189773	0.226506	0	CIPK22	Non-specific serine/threonine protein kinase [Source:UniProtKB/TrEMBL;Acc:A0A0D3R0T7]	GO:0005524,GO:0004672,GO:0004674,GO:0007165,GO:0006468,GO:0000166,GO:0016301,GO:0016310,GO:0016740	ATP binding|protein kinase activity|protein serine/threonine kinase activity|signal transduction|protein phosphorylation|nucleotide binding|kinase activity|phosphorylation|transferase activity
TraesCS2D02G537600	6.044190636	1.404049571	10.6843317	7.609654191	2.927830894	0.010212829	0.156145709	Up	0.052433	0	0.050013	0.264641	0.184154	0.390388	CIPK22	Non-specific serine/threonine protein kinase [Source:UniProtKB/TrEMBL;Acc:A0A341RJB7]	GO:0005524,GO:0004672,GO:0007165,GO:0006468	ATP binding|protein kinase activity|signal transduction|protein phosphorylation
TraesCS2D02G540300	53.59351768	71.53391134	35.65312402	0.498408704	-1.004598833	0.003868793	0.082826898	Down	3.60645	3.73242	3.12182	1.1776	1.68154	1.53615	HIPP39		GO:0046872,GO:0030001	metal ion binding|metal ion transport
TraesCS2D02G540400	79.92034659	114.7850418	45.05565141	0.392521976	-1.349154667	0.006176266	0.113944902	Down	4.97214	9.29478	3.51262	1.88325	2.76489	1.64684	HIPP39		GO:0046872,GO:0030001	metal ion binding|metal ion transport
TraesCS2D02G540500	440.0276181	714.255361	165.7998752	0.23212969	-2.106997039	0.000164941	0.007861355	Down	17.5135	32.1914	16.4941	3.18871	7.15201	4.91731	HIPP39		GO:0046872,GO:0030001	metal ion binding|metal ion transport
TraesCS2D02G541900	70.04987325	106.2036073	33.89613921	0.319161845	-1.647639905	3.39E-07	4.69E-05	Down	1.4401	2.01438	1.68827	0.752129	0.746852	0.191596	At5g50100		GO:0015035,GO:0005739,GO:0042246,GO:0055114	protein disulfide oxidoreductase activity|mitochondrion|tissue regeneration|oxidation-reduction process
TraesCS2D02G542300	16.72739571	23.95375341	9.501038018	0.396640888	-1.334094689	0.026712179	0.285940232	Down	0.348327	0.393487	0.222312	0.171213	0.159716	0.194326	EXO70B1	Exocyst subunit Exo70 family protein [Source:UniProtKB/TrEMBL;Acc:A0A341RUJ4]	GO:0000145,GO:0006887,GO:0015031	exocyst|exocytosis|protein transport
TraesCS2D02G543500	15.78569312	27.04540882	4.525977418	0.167347347	-2.579082414	0.000106348	0.005627658	Down	2.60221	1.27292	1.67998	0.123706	0.214035	0.619201	UCC1		GO:0009055	electron transfer activity
TraesCS2D02G551600	26.37256898	14.52508308	38.22005488	2.63131403	1.395783435	0.004354366	0.089880775	Up	0.0820117	0.0787739	0.129428	0.316472	0.281262	0.330928	PSKR		GO:0016021,GO:0016020,GO:0005515	integral component of membrane|membrane|protein binding
TraesCS2D02G552100	76.27717233	122.200985	30.35335967	0.24838883	-2.009327798	0.038981366	0.351619344	Down	3.75213	4.28695	12.0259	1.11332	2.48502	1.34063		Putative vacuolar defense protein [Source:UniProtKB/TrEMBL;Acc:Q3BER7]	GO:0042742,GO:0050832	defense response to bacterium|defense response to fungus
TraesCS2D02G555200	31.5765692	43.15517777	19.99796062	0.463396553	-1.109680782	0.011604979	0.169222413	Down	0.695101	0.999423	0.725439	0.379527	0.455568	0.288314	At1g50280
TraesCS2D02G556900	14.79819203	23.38791533	6.208468721	0.265456268	-1.913453888	0.00423796	0.088109666	Down	0.570045	0.669573	0.903932	0.222009	0.0654949	0.329093	AAE5		GO:0003824	catalytic activity
TraesCS2D02G557900	186.3361949	264.165558	108.5068317	0.410753137	-1.283656501	2.13E-08	4.52E-06	Down	5.40427	4.75297	5.95932	2.40823	2.17009	2.50588	AAE5		GO:0003824	catalytic activity
TraesCS2D02G561200	3.744687441	7.489374883	0	0	#NAME?	0.002180257	0.055098972	Down	0.0262999	0.0751695	0.0747113	0	0	0	SIRK		GO:0016021,GO:0005524,GO:0004672,GO:0006468,GO:0016020,GO:0005515	integral component of membrane|ATP binding|protein kinase activity|protein phosphorylation|membrane|protein binding
TraesCS2D02G561500	21.71707431	10.98469544	32.44945319	2.954060345	1.562699297	0.004002538	0.084754305	Up	0.0931411	0.121971	0.0635279	0.390225	0.362015	0.390312			GO:0016021,GO:0016020	integral component of membrane|membrane
TraesCS2D02G565300	204.1740839	131.0279082	277.3202596	2.116497648	1.081678885	8.80E-07	0.000106836	Up	2.60305	1.73091	1.69842	4.53292	4.63071	4.10156	ALN		GO:0008270,GO:0016787,GO:0005783,GO:0016810,GO:0004038,GO:0000256,GO:0050897,GO:0010136,GO:0006995,GO:0006145	zinc ion binding|hydrolase activity|endoplasmic reticulum|hydrolase activity, acting on carbon-nitrogen (but not peptide) bonds|allantoinase activity|allantoin catabolic process|cobalt ion binding|ureide catabolic process|cellular response to nitrogen starvation|purine nucleobase catabolic process	ko03430	Mismatch repair
TraesCS2D02G571300	50.44497744	27.44607094	73.44388394	2.675934348	1.420042721	0.003454801	0.076426419	Up	0.244273	0.0227929	0.0943042	0.308169	0.333544	0.408241	FAB1D		GO:0005524,GO:0016307,GO:0000166,GO:0016301,GO:0016310,GO:0016740,GO:0046488,GO:0046854	ATP binding|phosphatidylinositol phosphate kinase activity|nucleotide binding|kinase activity|phosphorylation|transferase activity|phosphatidylinositol metabolic process|phosphatidylinositol phosphorylation	ko00562,ko04810,ko04070,ko04145	Inositol phosphate metabolism|Regulation of actin cytoskeleton|Phosphatidylinositol signaling system|Phagosome
TraesCS2D02G573700	133.1232062	67.6138272	198.6325852	2.937750952	1.554712096	0.000149563	0.00729748	Up	0.738232	0.168633	0.259245	0.937087	1.34902	1.44943	XA21		GO:0016021,GO:0005524,GO:0004672,GO:0004674,GO:0006468,GO:0016020,GO:0000166,GO:0016301,GO:0016310,GO:0016740,GO:0005515	integral component of membrane|ATP binding|protein kinase activity|protein serine/threonine kinase activity|protein phosphorylation|membrane|nucleotide binding|kinase activity|phosphorylation|transferase activity|protein binding
TraesCS2D02G575800	29.71343099	46.49767825	12.92918372	0.278060845	-1.846527486	0.000826921	0.027214859	Down	0.848909	0.723426	0.357331	0.147475	0.0709157	0.335622	Os07g0190000		GO:0003824,GO:0008661,GO:0016114	catalytic activity|1-deoxy-D-xylulose-5-phosphate synthase activity|terpenoid biosynthetic process	ko00730,ko00900	Thiamine metabolism|Terpenoid backbone biosynthesis
TraesCS2D02G582000	9.036121195	16.11846484	1.953777555	0.121213625	-3.044376219	0.000851316	0.027817535	Down	0.407723	0.484933	0.256828	0	0	0.156164	TBT1		GO:0016747	transferase activity, transferring acyl groups other than amino-acyl groups
TraesCS2D02G583700	298.8129478	183.6470407	413.9788549	2.254209234	1.172621432	0.004564348	0.092764636	Up	3.44232	5.20085	3.75867	13.0326	5.96693	8.73061	Sb03g046810	Peroxidase [Source:UniProtKB/TrEMBL;Acc:A0A1D5UG43]	GO:0046872,GO:0004601,GO:0020037,GO:0006979,GO:0005576,GO:0042744,GO:0055114,GO:0016491,GO:0098869	metal ion binding|peroxidase activity|heme binding|response to oxidative stress|extracellular region|hydrogen peroxide catabolic process|oxidation-reduction process|oxidoreductase activity|cellular oxidant detoxification	ko00940	Phenylpropanoid biosynthesis
TraesCS2D02G584700	1794.875409	2537.130132	1052.620686	0.41488636	-1.269211866	7.18E-11	3.07E-08	Down	77.6672	86.2704	63.8302	22.778	37.5733	32.9338	PER12	Peroxidase [Source:UniProtKB/TrEMBL;Acc:W5BRU9]	GO:0046872,GO:0004601,GO:0020037,GO:0006979,GO:0005576,GO:0042744,GO:0055114,GO:0016491,GO:0098869	metal ion binding|peroxidase activity|heme binding|response to oxidative stress|extracellular region|hydrogen peroxide catabolic process|oxidation-reduction process|oxidoreductase activity|cellular oxidant detoxification	ko00940	Phenylpropanoid biosynthesis
TraesCS2D02G588000	205.0708377	288.0113879	122.1302875	0.424046731	-1.237704833	0.00683821	0.121976841	Down	8.2865	12.2949	5.85951	4.84447	4.10504	4.69607	Os04g0686800		GO:0005623,GO:0005384,GO:0030026,GO:0071421	cell|manganese ion transmembrane transporter activity|cellular manganese ion homeostasis|manganese ion transmembrane transport
TraesCS2D02G591800	6.801075782	2.813362083	10.78878948	3.834838588	1.939165855	0.04665907	0.384571087	Up	0	0	0.083968	0.327771	0.23271	0.957233	PIK-2
TraesCS2D02G594800	3.770279713	0.686892929	6.853666497	9.977779953	3.318718853	0.033182795	0.322806575	Up	0.00851533	0.00755022	0	0.0490102	0.0589738	0.0157712	PAB8		GO:0003676,GO:0003723	nucleic acid binding|RNA binding	ko03018,ko03015,ko03013	RNA degradation|mRNA surveillance pathway|RNA transport
TraesCS2D02G600100	1330.636815	2059.395701	601.877928	0.292259485	-1.774678246	8.34E-07	0.000101899	Down	53.1879	66.1543	85.4383	23.848	21.8679	16.5381	TSJT1	WALI7 [Source:UniProtKB/TrEMBL;Acc:E0WC53]
TraesCS3A02G000200	8.844223333	16.09313558	1.595311086	0.09912991	-3.334535765	0.000468018	0.017575763	Down	0.197563	0.293214	0.143627	0.0119468	0.0275995	0	SBT3.9		GO:0004252,GO:0006508	serine-type endopeptidase activity|proteolysis
TraesCS3A02G000400	25.8452201	37.65392685	14.03651334	0.372776879	-1.423615713	0.00375869	0.081072576	Down	1.31033	0.954641	0.865842	0.338961	0.348641	0.459847	BHLH162		GO:0003677,GO:0046983,GO:0006357	DNA binding|protein dimerization activity|regulation of transcription by RNA polymerase II
TraesCS3A02G003500	20.90167368	10.96397216	30.8393752	2.812792185	1.492002967	0.006325466	0.11564357	Up	0	0	0.128179	0.256769	0.180591	0.580341
TraesCS3A02G008500	9.917875737	15.46183562	4.373915854	0.282884643	-1.821714234	0.025275362	0.276889171	Down	0.377815	0.430751	0.42712	0	0.0821457	0
TraesCS3A02G009100	31.27743803	19.37280924	43.18206682	2.229003873	1.156399123	0.009020803	0.144051172	Up	0.345165	0.237732	0.734977	1.20868	1.03185	0.854949	CCR3		GO:0005524,GO:0004672,GO:0007166,GO:0006468	ATP binding|protein kinase activity|cell surface receptor signaling pathway|protein phosphorylation	ko04064	NF-kappa B signaling pathway
TraesCS3A02G011400	4.655251077	8.984872561	0.325629592	0.036241982	-4.786194322	0.002629772	0.063565911	Down	1.87883	0.600977	0.796615	0	0	0.142323
TraesCS3A02G012600	5.075298948	9.52439593	0.626201966	0.065747158	-3.926927653	0.006814052	0.121779749	Down	0.119212	0.359112	0.318538	0.0429344	0.0484245	0	Os08g0189700		GO:0005576,GO:0030145,GO:0045735	extracellular region|manganese ion binding|nutrient reservoir activity
TraesCS3A02G012700	31.36751957	17.3884467	45.34659244	2.607857575	1.38286508	0.005087323	0.099815275	Up	0.102315	0.0899893	0.488729	0.538981	0.308898	0.717523	At1g79990		GO:0005515	protein binding
TraesCS3A02G017800	48.32911905	66.66268592	29.99555217	0.44996015	-1.152130857	0.017427024	0.22096023	Down	0.645406	0.588829	0.513846	0.0751569	0.120744	0.402754			GO:0005515	protein binding
TraesCS3A02G022100	153.3113824	214.7876952	91.83506963	0.427562061	-1.225794251	3.52E-05	0.002325413	Down	3.53831	1.23063	2.94197	1.51729	1.14372	1.59399
TraesCS3A02G025300	252.5937464	353.9779196	151.2095732	0.427172331	-1.22710989	0.000290087	0.012189318	Down	8.84174	6.73115	10.4431	2.62518	4.92912	3.51093	At3g26430		GO:0016788,GO:0016787	hydrolase activity, acting on ester bonds|hydrolase activity
TraesCS3A02G025400	32.21976479	56.13655215	8.302977428	0.147906794	-2.757239776	7.04E-08	1.27E-05	Down	1.09731	1.3159	2.04172	0.295205	0.170611	0.111942	At3g26430		GO:0016788	hydrolase activity, acting on ester bonds
TraesCS3A02G033000	7.803946243	14.23626387	1.371628619	0.096347513	-3.375608762	0.004769584	0.095519443	Down	0.0618296	0.400299	0.290059	0	0.0794625	0	LRK10L-1.2		GO:0016021,GO:0005524,GO:0004672,GO:0030247,GO:0006468	integral component of membrane|ATP binding|protein kinase activity|polysaccharide binding|protein phosphorylation
TraesCS3A02G039500	3.375911721	6.751823443	0	0	#NAME?	0.012720742	0.180021778	Down	0	0.092632	0.114497	0	0	0	CRK10		GO:0016021,GO:0005524,GO:0004672,GO:0004674,GO:0006468	integral component of membrane|ATP binding|protein kinase activity|protein serine/threonine kinase activity|protein phosphorylation
TraesCS3A02G042100	321.3513812	457.3696341	185.3331284	0.405215201	-1.303239798	0.00623858	0.114560544	Down	4.67117	4.02269	7.54121	2.31248	2.69881	1.62392	XYL1		GO:0004553,GO:0005975,GO:0030246,GO:0003824	hydrolase activity, hydrolyzing O-glycosyl compounds|carbohydrate metabolic process|carbohydrate binding|catalytic activity
TraesCS3A02G045500	262.7399207	165.6076971	359.8721443	2.173039965	1.119714708	0.001354267	0.039252536	Up	2.65416	4.13507	2.0904	10.4489	7.54421	6.24586	BBBI		GO:0005576,GO:0004867	extracellular region|serine-type endopeptidase inhibitor activity
TraesCS3A02G046100	191.671727	327.6956724	55.64778158	0.16981543	-2.55796054	0.002009299	0.052134926	Down	12.7259	17.3653	32.5623	2.54707	4.28824	3.23151	BBBI		GO:0005576,GO:0004867	extracellular region|serine-type endopeptidase inhibitor activity
TraesCS3A02G049400	21.97684176	12.08362091	31.8700626	2.637459652	1.399149023	0.010337655	0.157477555	Up	0.209993	0.0653417	0.0582488	0.25793	0.544468	0.393281	LRK10L-2.5	WAKL3 [Source:UniProtKB/TrEMBL;Acc:A0A1D5VHV5]	GO:0016021,GO:0005524,GO:0004672,GO:0030247,GO:0006468,GO:0016020	integral component of membrane|ATP binding|protein kinase activity|polysaccharide binding|protein phosphorylation|membrane
TraesCS3A02G050500	4.725736279	8.516918563	0.934553996	0.109729122	-3.187981629	0.016913504	0.217185913	Down	0.0534524	0.1025	0.226085	0.0215995	0	0.0495933	GAT1_2.1		GO:0016787,GO:0006541	hydrolase activity|glutamine metabolic process
TraesCS3A02G060500	29.80342392	17.55771258	42.04913527	2.394909649	1.25997123	0.007446529	0.128379553	Up	0	0.0779716	0.231988	0.109815	0.653005	0.279025	BPM3		GO:0005515	protein binding	ko04341,ko04340	Hedgehog signaling pathway - fly|Hedgehog signaling pathway
TraesCS3A02G069400	27.86051495	17.42580336	38.29522654	2.19761613	1.135939405	0.018165129	0.226295592	Up	0	0	0	0	0	0
TraesCS3A02G078400	42.83147267	18.77717684	66.88576851	3.562077999	1.832719108	0.005098297	0.099954917	Up	1.29267	0.0266647	0.188959	1.13429	1.67243	2.17064	NAM-B2		GO:0005634,GO:0003677,GO:0006355	nucleus|DNA binding|regulation of transcription, DNA-templated
TraesCS3A02G082200	12.5542214	5.164033111	19.94440969	3.862176958	1.949414267	0.007417597	0.128051153	Up	0.052298	0.120583	0.101081	0.386272	0.416934	0.670628			GO:0016021	integral component of membrane
TraesCS3A02G086100	15.07741157	2.366131368	27.78869177	11.74435712	3.553895837	2.28E-06	0.000242874	Up	0.0498251	0.120007	0	0.750451	0.643779	0.376625	CYP99A3		GO:0020037,GO:0004497,GO:0005506,GO:0016705,GO:0055114	heme binding|monooxygenase activity|iron ion binding|oxidoreductase activity, acting on paired donors, with incorporation or reduction of molecular oxygen|oxidation-reduction process
TraesCS3A02G090100	129.4924652	84.8105409	174.1743894	2.053687992	1.038217016	3.73E-05	0.002439839	Up	0.98439	0.828402	1.25977	3.19486	2.55781	2.55111			GO:0016021	integral component of membrane
TraesCS3A02G092800	24.6470015	42.58633667	6.707666342	0.157507475	-2.6665078	0.006806762	0.121695141	Down	1.05915	0.262884	0.797199	0.17946	0.0517082	0.121944	RFS				ko00052	Galactose metabolism
TraesCS3A02G093900	36.1258151	53.48879594	18.76283425	0.350780643	-1.511358955	0.021830124	0.253873023	Down	6.08156	2.5585	6.80255	1.20774	2.00564	1.0236			GO:0004867,GO:0009611	serine-type endopeptidase inhibitor activity|response to wounding
TraesCS3A02G096000	108.4206571	71.93391649	144.9073976	2.014451662	1.010387188	0.000115849	0.005999752	Up	1.87399	1.31952	1.46121	3.76852	2.34611	2.8422	BAT1		GO:0016021,GO:0022857,GO:0016020,GO:0055085,GO:0006865	integral component of membrane|transmembrane transporter activity|membrane|transmembrane transport|amino acid transport
TraesCS3A02G108700	28.86201995	44.39061844	13.33342147	0.300365752	-1.735207772	0.000247275	0.010732658	Down	1.24987	1.25935	1.11949	0.323883	0.359251	0.493004	At3g21360		GO:0016491,GO:0005634,GO:0055114	oxidoreductase activity|nucleus|oxidation-reduction process
TraesCS3A02G111200	36.45814829	55.16741689	17.7488797	0.321727583	-1.636088465	8.60E-05	0.00474039	Down	2.09769	2.83809	2.0603	0.599359	1.16751	0.655365	WRKY50	WRKY transcription factor [Source:UniProtKB/TrEMBL;Acc:A3FBG1]	GO:0003700,GO:0043565,GO:0005634,GO:0006355,GO:0003677	DNA-binding transcription factor activity|sequence-specific DNA binding|nucleus|regulation of transcription, DNA-templated|DNA binding
TraesCS3A02G114200	39.61495491	53.26364809	25.96626172	0.48750438	-1.036512915	0.010527055	0.158977676	Down	0.976237	0.473223	0.892923	0.688406	0.256368	0.520112
TraesCS3A02G116400	329.4503447	466.1302751	192.7704144	0.413554804	-1.273849569	1.20E-10	4.85E-08	Down	7.36195	8.86476	8.66597	3.47256	4.15262	2.0346
TraesCS3A02G118200	59.46857281	106.6334857	12.30365991	0.115382704	-3.115501118	0.007720489	0.130839321	Down	1.05546	3.52308	1.20885	0.413006	0.166698	0.102214			GO:0016021,GO:0016020	integral component of membrane|membrane
TraesCS3A02G127300	133.4149042	187.2154474	79.61436104	0.425255299	-1.233598882	9.20E-06	0.000785412	Down	6.34645	4.63726	5.06473	2.25472	1.904	3.75184	At3g50280		GO:0016747	transferase activity, transferring acyl groups other than amino-acyl groups
TraesCS3A02G129700	3.392793563	6.502292314	0.283294811	0.043568452	-4.520572333	0.017124414	0.218728798	Down	0.217133	0.329808	0.243777	0.036352	0	0
TraesCS3A02G130300	295.1717433	498.540328	91.8031586	0.184143897	-2.441094515	0.000794977	0.026602797	Down	10.3602	22.3755	8.90646	2.94099	2.36119	2.78312	PPT3		GO:0016021,GO:0022857,GO:0055085,GO:0071917,GO:0015121	integral component of membrane|transmembrane transporter activity|transmembrane transport|triose-phosphate transmembrane transporter activity|phosphoenolpyruvate:phosphate antiporter activity
TraesCS3A02G136700	109.3420561	148.8890011	69.79511113	0.468772781	-1.093039291	6.08E-05	0.003634323	Down	4.35441	5.69183	5.25305	3.2893	1.97488	2.92308	ECI2		GO:0003824	catalytic activity
TraesCS3A02G138200	304.829289	484.3231335	125.3354445	0.258784757	-1.950175452	0.000347673	0.013981741	Down	5.23092	2.64148	5.13651	0.284483	1.52849	1.3384	SBT3.8		GO:0004252,GO:0006508	serine-type endopeptidase activity|proteolysis
TraesCS3A02G138300	41.62561297	58.61401036	24.63721558	0.420329806	-1.250406333	0.016329691	0.212168615	Down	0.999424	0.519434	0.703229	0.113403	0.305738	0.430436	SBT3.9		GO:0004252,GO:0006508	serine-type endopeptidase activity|proteolysis
TraesCS3A02G138400	31.1220798	48.42513388	13.81902572	0.28536887	-1.809100132	0.00015581	0.00752769	Down	0.463565	0.587486	0.67687	0.0228221	0.304912	0.0633947	SBT3.9		GO:0004252,GO:0006508	serine-type endopeptidase activity|proteolysis
TraesCS3A02G138600	32.0086367	49.54196718	14.47530621	0.29218271	-1.775057288	0.001115276	0.034025536	Down	0.411065	0.37631	0.633649	0.120362	0.283675	0.0134352	SBT3.9		GO:0004252,GO:0006508	serine-type endopeptidase activity|proteolysis
TraesCS3A02G142000	131.4932861	82.9474136	180.0391586	2.170521669	1.118041825	9.23E-06	0.000786453	Up	2.88602	2.67733	1.38251	5.52626	5.70256	5.0836	SAG12		GO:0008234,GO:0006508	cysteine-type peptidase activity|proteolysis
TraesCS3A02G142700	20.53269766	12.24020242	28.82519289	2.354960474	1.235702846	0.021396448	0.251136085	Up	0.484796	0.0962002	0.295187	0.767819	0.74109	0.54995	DJ1B
TraesCS3A02G144600	30.16239013	48.63782441	11.68695585	0.240285333	-2.057179505	0.026333661	0.283857549	Down	0.41508	0.752605	1.34193	0.412919	0.18232	0.0181692	GLU5		GO:0004553,GO:0005975,GO:0030246,GO:0003824	hydrolase activity, hydrolyzing O-glycosyl compounds|carbohydrate metabolic process|carbohydrate binding|catalytic activity
TraesCS3A02G150000	9.858842875	4.105897233	15.61178852	3.802284283	1.926866401	0.016921585	0.217185913	Up	0	0	0	0	0	0
TraesCS3A02G151400	34.69451812	14.82033826	54.56869799	3.682014339	1.880495245	2.14E-05	0.001569352	Up	0.261198	0.192756	0.281835	0.93205	1.10309	0.764874	SLAH3		GO:0016021,GO:0055085	integral component of membrane|transmembrane transport
TraesCS3A02G154700	117.3956684	162.4791616	72.31217525	0.445055074	-1.16794422	9.14E-06	0.000781461	Down	6.03168	9.101	8.51553	4.32862	4.11885	4.55296			GO:0047617	acyl-CoA hydrolase activity
TraesCS3A02G155800	126.0913811	55.52194032	196.6608218	3.542037988	1.824579685	0.02737994	0.289973704	Up	5.1799	0	1.47494	3.75795	11.7112	9.24576	TIP4-3		GO:0016021,GO:0016020,GO:0055085,GO:0015267	integral component of membrane|membrane|transmembrane transport|channel activity
TraesCS3A02G160000	5.295702095	1.037741079	9.553663111	9.206210779	3.202607474	0.010611542	0.159802178	Up	0	0	0	0.559708	0	0.216391	EXPA14	Expansin [Source:UniProtKB/TrEMBL;Acc:A0A1D5VGL0]	GO:0016020,GO:0005576,GO:0005618,GO:0009664	membrane|extracellular region|cell wall|plant-type cell wall organization
TraesCS3A02G161000	15.72370321	23.48034889	7.967057524	0.339307459	-1.559334949	0.036845165	0.340847914	Down	0.542487	0.403897	0.16697	0.128811	0.180698	0.0651638	GLK2		GO:0005634,GO:0003677	nucleus|DNA binding
TraesCS3A02G165600	72.0912733	33.75526964	110.427277	3.271408528	1.709911932	4.16E-05	0.002643939	Up	2.03592	0.751239	1.55087	6.06939	3.58928	4.35203	EXPA9	Expansin [Source:UniProtKB/TrEMBL;Acc:A0A341RUA6]	GO:0005576,GO:0009664	extracellular region|plant-type cell wall organization
TraesCS3A02G167000	227.2067979	378.3897132	76.02388264	0.200914243	-2.315348256	4.86E-05	0.003016409	Down	7.95661	14.9617	7.85334	2.1693	3.10242	1.45337	SLAH1		GO:0016021,GO:0055085	integral component of membrane|transmembrane transport
TraesCS3A02G167100	12.28231207	18.62045443	5.94416972	0.319227962	-1.647341068	0.023149133	0.262473894	Down	0.416704	0.223456	0.642277	0.182386	0.130165	0.0516214	At1g78530		GO:0016021,GO:0005524,GO:0004672,GO:0004674,GO:0006468	integral component of membrane|ATP binding|protein kinase activity|protein serine/threonine kinase activity|protein phosphorylation
TraesCS3A02G171400	42.90345407	27.96359656	57.84331158	2.068521889	1.048600224	0.008958519	0.143513103	Up	0.144389	0.257793	0.154819	0.471849	0.46917	0.303515			GO:0003676,GO:0008270	nucleic acid binding|zinc ion binding
TraesCS3A02G175400	72.67688856	99.14515824	46.20861887	0.466070353	-1.101380351	0.000444525	0.016947312	Down	6.92573	5.99474	5.14768	3.10162	3.01774	2.06909
TraesCS3A02G179400	7.919015597	1.72989695	14.10813424	8.155476685	3.027769204	0.002352421	0.058498972	Up	0.121743	0.0737428	0	0.527698	0.542426	0.301866			GO:0016021	integral component of membrane
TraesCS3A02G180100	331.0028915	454.3013863	207.7043968	0.457195164	-1.129117952	0.00012061	0.006192697	Down	10.2207	13.5357	11.384	5.67507	5.24114	4.38772	PER72	Peroxidase [Source:UniProtKB/TrEMBL;Acc:A0A341RSS2]	GO:0004601,GO:0020037,GO:0006979,GO:0042744,GO:0055114	peroxidase activity|heme binding|response to oxidative stress|hydrogen peroxide catabolic process|oxidation-reduction process	ko00940	Phenylpropanoid biosynthesis
TraesCS3A02G180700	79.54727707	107.5791837	51.51537047	0.478860024	-1.062324093	0.00043776	0.016730442	Down	3.34178	3.61048	4.25973	2.10079	1.89116	1.89174
TraesCS3A02G182400	244.2531003	347.8319035	140.674297	0.404431841	-1.30603151	1.25E-07	2.05E-05	Down	13.0313	15.3264	14.687	6.1314	8.57407	7.24387
TraesCS3A02G183800	207.8022726	401.1474425	14.45710281	0.036039374	-4.794282228	0.002036135	0.05262002	Down	3.48964	1.45017	8.0651	0.165401	0.122285	0.25658	TDT		GO:0016021,GO:0016020,GO:0055085,GO:0005215,GO:0006814	integral component of membrane|membrane|transmembrane transport|transporter activity|sodium ion transport
TraesCS3A02G189500	133.6070659	195.4999618	71.71416998	0.366824471	-1.446838212	0.025933231	0.281203189	Down	1.94143	3.69647	1.89447	0.638905	1.5506	0.962746			GO:0016021,GO:0016020	integral component of membrane|membrane
TraesCS3A02G190000	10.72388143	16.51503704	4.932725819	0.298680881	-1.743323202	0.026878261	0.28657365	Down	0.895406	2.20695	0.686242	0.416471	0	0
TraesCS3A02G191700	13.07005744	20.05166325	6.088451627	0.303638234	-1.719574627	0.018435351	0.228271813	Down	0.125355	0.330587	0.271123	0.01627	0.113625	0.0180652	CRD1		GO:0046872,GO:0016491,GO:0015979,GO:0055114,GO:0015995,GO:0048529	metal ion binding|oxidoreductase activity|photosynthesis|oxidation-reduction process|chlorophyll biosynthetic process|magnesium-protoporphyrin IX monomethyl ester (oxidative) cyclase activity	ko00860	Porphyrin and chlorophyll metabolism
TraesCS3A02G205000	68.72413068	93.37924433	44.06901704	0.471935893	-1.083337196	0.005300969	0.102557526	Down	4.76428	3.06511	2.82141	2.43805	1.77396	1.39895	NHL13		GO:0016021,GO:0016020	integral component of membrane|membrane
TraesCS3A02G206200	914.4263837	590.4913326	1238.361435	2.097171231	1.06844466	1.12E-09	3.54E-07	Up	11.4111	10.1953	11.403	16.2522	19.4656	17.6018
TraesCS3A02G209800	28.29087314	39.09533308	17.4864132	0.44727623	-1.160762004	0.009714708	0.15110662	Down	1.8675	1.72522	1.07939	0.152636	0.878792	1.12355	WRKY50		GO:0003700,GO:0043565,GO:0005634,GO:0006355,GO:0003677	DNA-binding transcription factor activity|sequence-specific DNA binding|nucleus|regulation of transcription, DNA-templated|DNA binding
TraesCS3A02G224600	602.2987925	816.020497	388.5770881	0.476185451	-1.070404554	1.35E-09	4.21E-07	Down	9.61427	10.8927	8.53387	4.96632	5.26788	4.4714
TraesCS3A02G225100	598.0320047	848.0102972	348.0537122	0.410435714	-1.284771821	0.010062171	0.154705886	Down	9.11044	19.9861	11.8588	4.9669	7.39635	4.21239	SLAH3		GO:0016021,GO:0055085,GO:0008308,GO:0006873	integral component of membrane|transmembrane transport|voltage-gated anion channel activity|cellular ion homeostasis
TraesCS3A02G226400	15.49742568	27.67722484	3.317626516	0.119868467	-3.060475905	0.001053801	0.0326628	Down	0.28089	0.853951	1.29849	0.0306434	0.138214	0.0682246	PME11		GO:0042545,GO:0030599	cell wall modification|pectinesterase activity	ko00040,ko00500	Pentose and glucuronate interconversions|Starch and sucrose metabolism
TraesCS3A02G227700	343.716339	515.2109118	172.2217662	0.334274299	-1.58089566	1.51E-10	6.04E-08	Down	5.76996	7.17364	8.37164	2.39429	2.45613	2.88812	cobA		GO:0051287,GO:0008168,GO:0055114,GO:0009507,GO:0004851,GO:0019354,GO:0009236,GO:0043115,GO:0051266	NAD binding|methyltransferase activity|oxidation-reduction process|chloroplast|uroporphyrin-III C-methyltransferase activity|siroheme biosynthetic process|cobalamin biosynthetic process|precorrin-2 dehydrogenase activity|sirohydrochlorin ferrochelatase activity
TraesCS3A02G229400	153.2272025	218.0307481	88.42365677	0.405555902	-1.302027304	5.73E-08	1.05E-05	Down	4.34419	3.23276	2.76083	1.23186	1.89011	1.44097	DTX12		GO:0016020,GO:0055085,GO:0015297,GO:0006855	membrane|transmembrane transport|antiporter activity|drug transmembrane transport
TraesCS3A02G233600	3.372727249	6.462159687	0.283294811	0.04383903	-4.51164032	0.047071404	0.38667892	Down	0.453151	0.675987	0	0.0506441	0	0
TraesCS3A02G236400	17.41753359	8.817765171	26.017302	2.950555101	1.5609864	0.011155833	0.16480613	Up	0.168628	0.192202	0.125747	0.669321	0.587117	0.553166
TraesCS3A02G237900	12.20390586	19.70048662	4.707325104	0.238944611	-2.065251867	0.021551078	0.251886124	Down	0	12.0658	1.24649	0	0	1.85536	Os01g0656200				ko04075	Plant hormone signal transduction
TraesCS3A02G238000	61.39783844	29.69067806	93.10499882	3.135832689	1.648848587	1.47E-06	0.000166652	Up	0.0941982	0.0679179	0.156006	0.289384	0.2957	0.38336			GO:0003779	actin binding
TraesCS3A02G244400	24.03672693	40.9908359	7.082617967	0.1727854	-2.532946779	0.001093898	0.033557711	Down	3.32961	1.37466	1.56706	0.268863	0.623683	0.185822	CRG1		GO:0008168	methyltransferase activity
TraesCS3A02G254000	177.1500339	82.37838492	271.921683	3.300886309	1.722853449	0.006968369	0.123735499	Up	3.18906	1.16603	0.82682	8.33517	2.67313	5.37546	NRT2.3		GO:0016021,GO:0005886,GO:0055085,GO:0015706	integral component of membrane|plasma membrane|transmembrane transport|nitrate transport	ko00910	Nitrogen metabolism
TraesCS3A02G255600	6.818935183	12.01750206	1.620368305	0.134834036	-2.890743375	0.005893203	0.110415526	Down	0.277732	0.288165	0.193193	0.0195535	0.0480982	0.0466431	MAPKKK17		GO:0005524,GO:0004672,GO:0006468	ATP binding|protein kinase activity|protein phosphorylation
TraesCS3A02G256300	20.50926772	35.32482365	5.693711786	0.161181605	-2.633240987	7.83E-06	0.000686934	Down	0.773372	0.989506	0.740421	0.124931	0.125034	0.173535	MAPKKK17		GO:0005524,GO:0004672,GO:0006468	ATP binding|protein kinase activity|protein phosphorylation
TraesCS3A02G260200	16.21913233	25.63116185	6.807102813	0.265579175	-1.912786072	0.002231513	0.056066223	Down	1.14733	0.650284	0.939163	0.127108	0.296046	0.331009		Chitinase 3 [Source:UniProtKB/TrEMBL;Acc:Q8W427]	GO:0005975,GO:0008061,GO:0004568,GO:0006032,GO:0016998,GO:0016787,GO:0016798,GO:0008152	carbohydrate metabolic process|chitin binding|chitinase activity|chitin catabolic process|cell wall macromolecule catabolic process|hydrolase activity|hydrolase activity, acting on glycosyl bonds|metabolic process	ko00520	Amino sugar and nucleotide sugar metabolism
TraesCS3A02G263100	9.736984493	15.24684569	4.227123293	0.277245758	-1.850762708	0.035506737	0.334442232	Down	0	0	0	0	0	0
TraesCS3A02G266300	835.0639099	1308.906052	361.2217675	0.275972265	-1.857404812	2.79E-11	1.40E-08	Down	3.32422	3.33564	4.87144	1.19205	1.07546	1.16379	Os01g0681900		GO:0016491,GO:0005506,GO:0003824,GO:0010181,GO:0055114,GO:0051536,GO:0006807,GO:0050660,GO:0016639,GO:0006537,GO:0015930,GO:0016040,GO:0016638	oxidoreductase activity|iron ion binding|catalytic activity|FMN binding|oxidation-reduction process|iron-sulfur cluster binding|nitrogen compound metabolic process|flavin adenine dinucleotide binding|oxidoreductase activity, acting on the CH-NH2 group of donors, NAD or NADP as acceptor|glutamate biosynthetic process|glutamate synthase activity|glutamate synthase (NADH) activity|oxidoreductase act…	ko00910,ko00250,ko01230	Nitrogen metabolism|Alanine, aspartate and glutamate metabolism|Biosynthesis of amino acids
TraesCS3A02G267600	90.28296919	125.9733567	54.59258167	0.433366095	-1.206341808	0.007685108	0.130609869	Down	2.89523	6.13802	4.33508	1.09195	0	0	PUP4
TraesCS3A02G274100	101.5876401	142.2276008	60.94767937	0.428522165	-1.222558267	0.00341798	0.075845666	Down	3.27574	2.60397	4.5954	1.17254	2.32641	1.4338
TraesCS3A02G277200	94.99868634	133.2451533	56.75221942	0.42592333	-1.231334338	0.03052633	0.308027981	Down	2.67803	8.26603	4.64929	2.26222	1.86969	2.54069
TraesCS3A02G279600	14.35430064	21.87644125	6.832160032	0.312306739	-1.678964394	0.010482189	0.15865551	Down	0.604391	0.302231	0.547399	0.0808245	0.22404	0.283544	RhGT1	Glycosyltransferase [Source:UniProtKB/TrEMBL;Acc:A0A1D5V8L9]	GO:0016758	transferase activity, transferring hexosyl groups
TraesCS3A02G282200	33.91947919	22.58983647	45.24912192	2.003074346	1.002215969	0.021899258	0.254273449	Up	0.239118	0.395156	0.371092	0.666525	0.685219	0.958318	FBL13		GO:0005515	protein binding
TraesCS3A02G284100	66.35439607	89.61813443	43.0906577	0.480825203	-1.056415576	0.001040618	0.032344463	Down	1.38426	1.22475	1.764	0.690545	0.753603	0.757965	GAUT15	Hexosyltransferase [Source:UniProtKB/TrEMBL;Acc:A0A1D5V9L6]	GO:0016757,GO:0000139,GO:0047262,GO:0045489,GO:0071555	transferase activity, transferring glycosyl groups|Golgi membrane|polygalacturonate 4-alpha-galacturonosyltransferase activity|pectin biosynthetic process|cell wall organization
TraesCS3A02G287400	54.61162754	83.03857989	26.18467519	0.315331443	-1.665059063	0.000227772	0.010071742	Down	2.54509	3.80977	3.20179	1.70865	0.469684	1.39863	SAT1		GO:0005737,GO:0016740,GO:0006535,GO:0009001	cytoplasm|transferase activity|cysteine biosynthetic process from serine|serine O-acetyltransferase activity	ko01200,ko01230,ko00270,ko00920	Carbon metabolism|Biosynthesis of amino acids|Cysteine and methionine metabolism|Sulfur metabolism
TraesCS3A02G288800	20.36399596	36.93794324	3.79004867	0.102605839	-3.284815257	1.37E-07	2.20E-05	Down	0.378757	0.50886	0.379323	0.0236618	0.0422851	0.0683414	SULTR3		GO:0016021,GO:0016020,GO:0055085,GO:0008271,GO:1902358,GO:0008272,GO:0015116	integral component of membrane|membrane|transmembrane transport|secondary active sulfate transmembrane transporter activity|sulfate transmembrane transport|sulfate transport|sulfate transmembrane transporter activity
TraesCS3A02G292900	11.06087087	17.05423192	5.06750982	0.2971409	-1.750780897	0.026786563	0.286195639	Down	0.27945	0.841252	1.10443	0.207219	0.20693	0.344524
TraesCS3A02G293400	78.73355137	115.1955728	42.27152995	0.366954466	-1.446327038	0.000257394	0.011097508	Down	2.57829	3.86957	2.69322	1.7605	1.26903	0.720567	ATL41		GO:0016021	integral component of membrane
TraesCS3A02G300500	11.33871221	20.02055499	2.656869426	0.132707082	-2.913682736	0.000362261	0.01439708	Down	1.3927	1.01958	0.485409	0	0.160724	0.267192	CML41		GO:0005509	calcium ion binding
TraesCS3A02G306900	134.6838934	195.521631	73.84615574	0.377687908	-1.404733501	0.002454922	0.060522465	Down	1.61122	2.87892	1.61374	0.815997	0.624688	0.819232	FHY		GO:0016787,GO:0009231,GO:0008531	hydrolase activity|riboflavin biosynthetic process|riboflavin kinase activity
TraesCS3A02G308600	8.216536684	1.770358062	14.66271531	8.28234447	3.050039207	0.001828011	0.048722183	Up	0.0767733	0	0.0189465	0.164996	0.0409562	0.15276			GO:0016021	integral component of membrane
TraesCS3A02G309000	273.9530346	365.9631332	181.942936	0.497161925	-1.008212281	0.000204108	0.009278683	Down	9.50004	5.47344	6.0865	3.56162	3.34373	3.74618	GSTA1		GO:0005515	protein binding	ko00982,ko00480,ko00980	Drug metabolism - cytochrome P450|Glutathione metabolism|Metabolism of xenobiotics by cytochrome P450
TraesCS3A02G309100	190.8027177	265.4441272	116.1613083	0.437611144	-1.192278616	1.27E-07	2.06E-05	Down	7.72276	6.39609	5.48793	2.79788	2.63729	3.16847	GSTA2		GO:0005515	protein binding	ko00982,ko00480,ko00980	Drug metabolism - cytochrome P450|Glutathione metabolism|Metabolism of xenobiotics by cytochrome P450
TraesCS3A02G309600	7.416808312	2.742308774	12.09130785	4.409170829	2.140507374	0.025787636	0.280328299	Up	0	0	0.0380163	0.282193	0	0.386804	Os01g0157700	Glycosyltransferases [Source:UniProtKB/TrEMBL;Acc:A0A341RXV0]	GO:0016020,GO:0015018	membrane|galactosylgalactosylxylosylprotein 3-beta-glucuronosyltransferase activity
TraesCS3A02G312500	151.5298501	202.5623751	100.4973251	0.496130266	-1.011209124	2.92E-05	0.002002425	Down	8.57157	9.64504	6.40604	4.73398	4.00729	3.2495	Cht10		GO:0005975,GO:0004568,GO:0006032,GO:0016998	carbohydrate metabolic process|chitinase activity|chitin catabolic process|cell wall macromolecule catabolic process
TraesCS3A02G321900	9.481279925	15.61037821	3.352181641	0.214740578	-2.219333262	0.017765392	0.223232797	Down	0.650116	1.80408	0.485767	0.0611012	0.5811	0.0717613	PSBW		GO:0016021,GO:0015979,GO:0009507,GO:0009523,GO:0016020	integral component of membrane|photosynthesis|chloroplast|photosystem II|membrane	ko00195	Photosynthesis
TraesCS3A02G324100	30.32147738	17.81776959	42.82518517	2.403509876	1.265142731	0.004758095	0.095353253	Up	0.239516	0.379329	0.242348	0.994911	0.484211	0.718457	GH3.1				ko04075	Plant hormone signal transduction
TraesCS3A02G324800	26.3667358	46.71413021	6.019341378	0.128854832	-2.956181462	4.05E-08	7.82E-06	Down	1.43401	0.78474	1.18377	0.141128	0.139379	0.219818	At4g21250		GO:0016021	integral component of membrane
TraesCS3A02G325500	104.1316233	152.4216783	55.84156828	0.366362377	-1.448656741	9.59E-06	0.000811777	Down	2.61846	3.7137	2.82217	1.58824	1.34579	0.492362	PME2.2	Pectinesterase [Source:UniProtKB/TrEMBL;Acc:A0A1D5VDG4]	GO:0016021,GO:0005576,GO:0005618,GO:0004857,GO:0042545,GO:0030599,GO:0045330,GO:0045490	integral component of membrane|extracellular region|cell wall|enzyme inhibitor activity|cell wall modification|pectinesterase activity|aspartyl esterase activity|pectin catabolic process	ko00040,ko00500	Pentose and glucuronate interconversions|Starch and sucrose metabolism
TraesCS3A02G325800	3.885471465	0	7.770942931	Inf	Inf	0.002146311	0.054453543	Up	0	0	0	0	0	0	TF1		GO:0043565,GO:0005634,GO:0003677,GO:0008289,GO:0006355	sequence-specific DNA binding|nucleus|DNA binding|lipid binding|regulation of transcription, DNA-templated
TraesCS3A02G326800	2.747462823	5.169296053	0.325629592	0.062993024	-3.98866411	0.046618149	0.384377217	Down	0	0	0	0	0	0
TraesCS3A02G326900	47.5122737	69.65072492	25.37382247	0.36430091	-1.456797496	9.44E-05	0.00510785	Down	1.49878	2.27247	1.50387	0.334124	0	0
TraesCS3A02G331900	740.1891608	1067.78452	412.5938011	0.386401744	-1.371826488	0.032118603	0.316327345	Down	22.8842	48.4601	19.1909	12.5111	11.6189	9.95368	At5g07050	WAT1-related protein [Source:UniProtKB/TrEMBL;Acc:A0A1D5V7K4]	GO:0016021,GO:0022857,GO:0016020	integral component of membrane|transmembrane transporter activity|membrane
TraesCS3A02G333600	18.09834913	30.4606517	5.736046568	0.188310041	-2.408818167	8.49E-05	0.004689898	Down	0.857399	1.33063	1.26621	0.203884	0.241735	0.241287	MIZ1		GO:0010274	hydrotropism
TraesCS3A02G339600	29.45794364	49.97720998	8.938677299	0.178855068	-2.483137095	6.30E-07	7.96E-05	Down	1.49968	1.30687	0.851315	0.261066	0.250251	0.0823567	NAC068	NAC transcription factor 4 [Source:UniProtKB/TrEMBL;Acc:D9HQE0]	GO:0003677,GO:0006355,GO:0005634	DNA binding|regulation of transcription, DNA-templated|nucleus
TraesCS3A02G340100	24.41848353	14.89139157	33.9455755	2.279543543	1.188744967	0.020156293	0.24236189	Up	0	0	0	0	0.0481412	0.00905265	At5g49770		GO:0005524,GO:0004672,GO:0006468,GO:0005515	ATP binding|protein kinase activity|protein phosphorylation|protein binding
TraesCS3A02G340300	19.24456054	27.96885951	10.52026158	0.376141958	-1.410650849	0.011487202	0.168135785	Down	0.743143	0.954606	0.558676	0.232057	0.190441	0.523766	At1g57610		GO:0016021,GO:0005739,GO:0051560,GO:0005262	integral component of membrane|mitochondrion|mitochondrial calcium ion homeostasis|calcium channel activity
TraesCS3A02G341800	22.80595491	13.78259718	31.82931263	2.309384234	1.207508228	0.020649765	0.246012279	Up	0.0907628	0.0507985	0.0933539	0.185972	0.16618	0.298029	At1g06840		GO:0016021,GO:0005524,GO:0004672,GO:0004674,GO:0006468,GO:0005515	integral component of membrane|ATP binding|protein kinase activity|protein serine/threonine kinase activity|protein phosphorylation|protein binding
TraesCS3A02G346700	148.1487562	245.9949694	50.30254298	0.204486064	-2.289925572	8.61E-10	2.78E-07	Down	3.84006	3.01436	5.42977	1.0969	0.695934	0.77467	AVT6C		GO:0016021	integral component of membrane
TraesCS3A02G346900	16.50049981	9.421905877	23.57909373	2.502582178	1.323417444	0.033589147	0.324842735	Up	0.455769	0.136271	0.303059	0.408687	1.10046	0.685247	SEN102		GO:0008234,GO:0006508	cysteine-type peptidase activity|proteolysis
TraesCS3A02G350800	42.95246732	83.66786228	2.237072366	0.026737535	-5.224989743	1.84E-22	7.14E-19	Down	2.26759	2.05122	1.90785	0.0246519	0	0.172116	AMT2-3	Ammonium transporter [Source:UniProtKB/TrEMBL;Acc:A0A1D5V877]	GO:0016021,GO:0016020,GO:0008519,GO:0072488,GO:0015696	integral component of membrane|membrane|ammonium transmembrane transporter activity|ammonium transmembrane transport|ammonium transport
TraesCS3A02G351100	18.72331771	26.82270846	10.62392695	0.396079574	-1.336137791	0.017808942	0.223614271	Down	0.515059	0.624286	0.516751	0.164548	0.309818	0.187143	ITN1		GO:0016021,GO:0005515	integral component of membrane|protein binding
TraesCS3A02G353500	7.822524525	13.05557162	2.589477425	0.198342708	-2.333932739	0.012363166	0.176861069	Down	1.00102	0.675033	0.448131	0.109662	0.267582	0.126334
TraesCS3A02G358800	327.9215584	493.6703745	162.1727423	0.3285041	-1.606016716	1.95E-05	0.001459026	Down	9.39905	15.5211	16.315	3.93388	6.35895	3.15206	SPCC794.11c
TraesCS3A02G359400	512.2001717	725.0589876	299.3413557	0.412851038	-1.276306762	3.88E-05	0.002513734	Down	10.281	16.0125	16.7128	6.4572	7.91359	6.15951			GO:0003824,GO:0004807,GO:0006096	catalytic activity|triose-phosphate isomerase activity|glycolytic process	ko00710,ko00562,ko01200,ko01230,ko00051,ko00010	Carbon fixation in photosynthetic organisms|Inositol phosphate metabolism|Carbon metabolism|Biosynthesis of amino acids|Fructose and mannose metabolism|Glycolysis / Gluconeogenesis
TraesCS3A02G359500	5.348315558	10.35372396	0.342907155	0.03311921	-4.916187944	0.000903385	0.029030803	Down	0.308875	0.172471	0.176101	0	0.0549222	0	ERG1
TraesCS3A02G361500	45.02131763	65.23791307	24.8047222	0.380219431	-1.395095832	0.000934759	0.029792707	Down	1.84963	2.73812	1.30579	0.289424	0.929037	0.889809	PCS1		GO:0004190,GO:0006508	aspartic-type endopeptidase activity|proteolysis
TraesCS3A02G364300	106.4089681	148.9491533	63.86878287	0.428795877	-1.22163706	0.00478869	0.095744236	Down	27.8075	25.2991	19.2776	21.3172	15.1321	6.74709			GO:0005504,GO:0009627	fatty acid binding|systemic acquired resistance
TraesCS3A02G365600	221.5440996	317.2799671	125.8082322	0.396521197	-1.334530106	0.000126526	0.006424291	Down	16.2814	11.5008	19.6496	7.10746	7.50456	5.43023	At3g10130		GO:0020037,GO:0005886,GO:0005794,GO:0010017,GO:0005773	heme binding|plasma membrane|Golgi apparatus|red or far-red light signaling pathway|vacuole
TraesCS3A02G368800	156.2285768	236.8582227	75.59893083	0.319173765	-1.647586021	0.000526205	0.019313055	Down	4.67428	2.43888	5.87619	1.35541	1.70921	1.51255	HSPRO1		GO:0046872,GO:0006952,GO:0020037,GO:0019441	metal ion binding|defense response|heme binding|tryptophan catabolic process to kynurenine
TraesCS3A02G370100	24.86537295	42.93920239	6.791543499	0.158166503	-2.660483998	0.001311135	0.038327562	Down	0.921249	1.25982	2.3557	0.201586	0.48591	0.120012	At5g58770	Alkyl transferase [Source:UniProtKB/TrEMBL;Acc:A0A1D5V6V6]	GO:0016765	transferase activity, transferring alkyl or aryl (other than methyl) groups	ko00900	Terpenoid backbone biosynthesis
TraesCS3A02G373000	27.50520624	18.16302631	36.84738616	2.028703011	1.020557679	0.028767844	0.298650795	Up	0.574393	0.962616	1.33426	2.65261	1.74963	1.56504	ZFP6		GO:0003676	nucleic acid binding
TraesCS3A02G376200	457.6268601	769.0876396	146.1660805	0.190051267	-2.39553945	2.68E-08	5.41E-06	Down	19.5487	32.9327	20.15	3.82237	6.61192	3.80378			GO:0004553,GO:0005975	hydrolase activity, hydrolyzing O-glycosyl compounds|carbohydrate metabolic process	ko00520	Amino sugar and nucleotide sugar metabolism
TraesCS3A02G378100	231.7653349	317.6659048	145.864765	0.459176647	-1.122878824	1.77E-07	2.74E-05	Down	22.4612	21.4562	20.3132	10.7855	10.6283	6.86787	BOLA2
TraesCS3A02G386300	93.23493749	126.2557471	60.21412784	0.476921877	-1.068175134	0.008850166	0.142408715	Down	0.617248	0.863864	1.30353	0.4205	0.482659	0.449543	Os01g0875500		GO:0004553,GO:0005975,GO:0030246	hydrolase activity, hydrolyzing O-glycosyl compounds|carbohydrate metabolic process|carbohydrate binding
TraesCS3A02G388000	47.83106014	15.42137451	80.24074577	5.203216207	2.379403656	0.000534236	0.019543219	Up	0.50774	0.732028	0.159411	2.95993	0.966946	2.11303	AAP1
TraesCS3A02G388100	92.53349003	154.1975263	30.86945373	0.200194221	-2.320527764	0.000451935	0.017148892	Down	2.17511	4.66992	3.04465	1.2731	0.358108	0.761828	AAP6
TraesCS3A02G388500	294.3387455	413.1760214	175.5014696	0.424761991	-1.235273419	1.62E-09	4.88E-07	Down	19.1439	23.9509	18.305	11.1483	7.57724	8.89612
TraesCS3A02G393500	89.86676117	59.89686417	119.8366582	2.000716729	1.000516918	0.005469693	0.104545058	Up	0.258	0.235774	0.372345	0.810005	0.44139	0.566255	ABCC5		GO:0016021,GO:0005524,GO:0042626,GO:0055085,GO:0016887	integral component of membrane|ATP binding|ATPase-coupled transmembrane transporter activity|transmembrane transport|ATPase activity
TraesCS3A02G394200	39.26529018	56.4648865	22.06569386	0.390786119	-1.355548872	0.000810675	0.02689879	Down	0.457473	0.824063	0.719588	0.315452	0.323327	0.257018	4CLL5		GO:0003824	catalytic activity
TraesCS3A02G395200	26.52306352	16.54562924	36.5004978	2.206050751	1.141465981	0.0209027	0.24776242	Up	0.113936	0.0717373	0.0315616	0.13766	0.235494	0.233841			GO:0046872,GO:0003677	metal ion binding|DNA binding
TraesCS3A02G395600	445.5199383	262.1043012	628.9355753	2.399562206	1.262771214	1.83E-11	9.62E-09	Up	5.89347	6.65195	5.14103	12.1465	12.3306	10.8445
TraesCS3A02G407700	242.1458115	359.7348881	124.5567349	0.346245913	-1.530131051	8.35E-13	6.31E-10	Down	6.38578	7.09109	7.54157	2.44925	2.36463	2.82803	SKP2A		GO:0005515	protein binding	ko04110,ko04120,ko04068,ko04150	Cell cycle|Ubiquitin mediated proteolysis|FoxO signaling pathway|mTOR signaling pathway
TraesCS3A02G408100	46.82458206	30.28527834	63.36388579	2.092233893	1.065044141	0.003459568	0.07650087	Up	0.274126	0.0849598	0.378506	0.746754	0.652241	0.442457	LIG6
TraesCS3A02G408400	7.142690401	13.35082681	0.934553996	0.069999709	-3.836507258	0.000678665	0.02360479	Down	0.433717	0.580371	0.285015	0.0301472	0	0.0694351	ARB_05372	Aldose 1-epimerase [Source:UniProtKB/TrEMBL;Acc:A0A341S1D6]	GO:0005975,GO:0030246,GO:0003824,GO:0016853,GO:0019318	carbohydrate metabolic process|carbohydrate binding|catalytic activity|isomerase activity|hexose metabolic process	ko00052,ko00010	Galactose metabolism|Glycolysis / Gluconeogenesis
TraesCS3A02G408700	904.3750337	1213.851904	594.8981638	0.490091223	-1.028877785	1.97E-05	0.001465522	Down	28.8223	41.1599	42.0585	21.1899	19.4532	16.8155	OsI_04666		GO:0046872,GO:0016491,GO:0016020,GO:0055114,GO:0006631,GO:0045300	metal ion binding|oxidoreductase activity|membrane|oxidation-reduction process|fatty acid metabolic process|acyl-[acyl-carrier-protein] desaturase activity	ko00061,ko01040,ko01212	Fatty acid biosynthesis|Biosynthesis of unsaturated fatty acids|Fatty acid metabolism
TraesCS3A02G413600	76.89571478	118.1488435	35.64258602	0.301675285	-1.728931589	4.51E-08	8.56E-06	Down	2.57707	1.96665	2.91768	0.970237	0.795846	0.791094	BT2		GO:0005634,GO:0008270,GO:0006355,GO:0004402,GO:0003712,GO:0005515	nucleus|zinc ion binding|regulation of transcription, DNA-templated|histone acetyltransferase activity|transcription coregulator activity|protein binding
TraesCS3A02G413700	173.7238312	238.5837013	108.863961	0.456292531	-1.131969055	0.007585746	0.12981841	Down	4.94968	3.19383	6.732	2.07717	3.0374	2.97275	BT2		GO:0005634,GO:0008270,GO:0006355,GO:0004402,GO:0003712,GO:0005515	nucleus|zinc ion binding|regulation of transcription, DNA-templated|histone acetyltransferase activity|transcription coregulator activity|protein binding
TraesCS3A02G413900	10.1259006	15.54275784	4.709043352	0.302973475	-1.722736603	0.032026345	0.315738742	Down	0.345092	0.254995	0.285347	0.11801	0.135081	0.0195526	ARB_01444		GO:0052861	glucan endo-1,3-beta-glucanase activity, C-3 substituted reducing group
TraesCS3A02G417300	9.854556915	3.709325029	15.9997888	4.313396285	2.108824267	0.013076805	0.183357711	Up	0.0162949	0.110063	0.0307395	0.1866	0.277814	0.277112	VP1		GO:0003677,GO:0006351,GO:0005634,GO:0006355,GO:0009737	DNA binding|transcription, DNA-templated|nucleus|regulation of transcription, DNA-templated|response to abscisic acid
TraesCS3A02G420600	17.51602404	10.57299138	24.4590567	2.313352562	1.209985154	0.04275685	0.368772498	Up	0.0978059	0.184203	0.117679	0.340306	0.279168	0.190027
TraesCS3A02G420900	41.83974886	68.93817425	14.74132346	0.21383397	-2.225437037	3.19E-05	0.002153435	Down	1.70587	2.67646	3.39058	0.558747	1.04951	0.366973
TraesCS3A02G427400	27.86581439	16.57095849	39.16067029	2.363210933	1.240748406	0.009004464	0.143991623	Up	0.507143	0.526698	0.189473	0.807865	0.811514	1.4049	At4g15970
TraesCS3A02G428700	28.20963708	17.41593444	39.00333972	2.239520357	1.16318978	0.013368579	0.18594789	Up	0.306273	0.521113	0.388411	0.993968	0.71852	1.00934	At4g15970
TraesCS3A02G433700	5.364363119	9.133415152	1.595311086	0.174667532	-2.517316634	0.044817683	0.376982559	Down	0	2.3588	0	0.836469	0	0			GO:0016021,GO:0016020	integral component of membrane|membrane
TraesCS3A02G441000	3.787999615	7.250369638	0.325629592	0.044912137	-4.476750829	0.035696546	0.335417227	Down	0.354213	0.303268	0	0	0	0	PDR16
TraesCS3A02G445300	14.09324173	7.65121933	20.53526412	2.683920462	1.424341918	0.034505914	0.329446295	Up	0.231384	0	0.483139	0.358681	0.931068	0.861978			GO:0016021	integral component of membrane
TraesCS3A02G445900	50.67313732	71.41614852	29.93012611	0.419094655	-1.254651974	0.000406608	0.015785103	Down	0.417744	0.528513	0.633246	0.076865	0.157192	0.287918	At3g47570		GO:0005524,GO:0004672,GO:0006468,GO:0005515	ATP binding|protein kinase activity|protein phosphorylation|protein binding
TraesCS3A02G446000	175.5513429	262.2443508	88.858335	0.338837938	-1.561332681	1.58E-11	8.48E-09	Down	3.56985	2.63942	2.97229	0.717775	1.09462	1.48083	EFR		GO:0005515	protein binding
TraesCS3A02G448400	85.30990723	36.86238539	133.7574291	3.628561409	1.859397686	0.002635765	0.063621957	Up	1.17338	0.110869	0.549098	1.94132	1.72653	3.15375	CAD1		GO:0016491,GO:0008270,GO:0055114	oxidoreductase activity|zinc ion binding|oxidation-reduction process	ko00940	Phenylpropanoid biosynthesis
TraesCS3A02G455700	9.17186351	0.99234551	17.35138151	17.48522196	4.128064205	6.24E-05	0.003701647	Up	0	0.0718849	0	0.529608	0.278334	0.319031	nep1		GO:0004190,GO:0006508	aspartic-type endopeptidase activity|proteolysis
TraesCS3A02G456200	19.17938975	35.76679143	2.59198808	0.072469125	-3.786489714	3.91E-08	7.58E-06	Down	1.06297	1.16358	1.01892	0.225812	0	0.0327619	PIR7A
TraesCS3A02G460200	6.226701958	10.81575805	1.637645867	0.151412953	-2.723439463	0.012847464	0.181221284	Down	0.104397	0.0743754	0.181533	0.0170331	0.0616996	0	BPM1		GO:0005515	protein binding	ko04341,ko04340	Hedgehog signaling pathway - fly|Hedgehog signaling pathway
TraesCS3A02G462500	59.35730441	99.96550138	18.74910745	0.187555779	-2.414608382	0.001681292	0.045713201	Down	6.10787	12.7056	4.11298	0.489435	1.16919	2.39624	GRXC2		GO:0009055,GO:0015035,GO:0045454,GO:0005623	electron transfer activity|protein disulfide oxidoreductase activity|cell redox homeostasis|cell
TraesCS3A02G471900	255.6020767	358.8619156	152.3422379	0.424514921	-1.23611283	2.75E-05	0.001917731	Down	9.39536	10.0944	13.8215	4.45215	4.64966	5.68913	BG	Xylanase inhibitor TAXI-III [Source:UniProtKB/TrEMBL;Acc:Q5TLZ0]	GO:0004190,GO:0016798,GO:0006508,GO:0045493,GO:0016787,GO:0008152	aspartic-type endopeptidase activity|hydrolase activity, acting on glycosyl bonds|proteolysis|xylan catabolic process|hydrolase activity|metabolic process
TraesCS3A02G473500	6.148286948	10.51213547	1.784438429	0.169750327	-2.558513745	0.021475631	0.251457993	Down	0.0513849	0.134147	0.0595449	0.0303822	0	0.0176338	PCMP-E2		GO:0005515	protein binding
TraesCS3A02G477200	20.19601863	12.88137129	27.51066596	2.13569389	1.09470488	0.045449535	0.379206291	Up	0.175607	0.06652	0.171496	0.339143	0.374622	0.290818			GO:0016021	integral component of membrane
TraesCS3A02G478500	34.32898645	56.59595117	12.06202173	0.21312517	-2.230227108	1.47E-06	0.000166652	Down	1.85477	1.05528	1.37298	0.217045	0	0.57011	BAK1		GO:0005515	protein binding
TraesCS3A02G478700	38.17142261	57.80014267	18.54270254	0.320807211	-1.640221526	6.24E-05	0.003701647	Down	2.68261	1.2285	1.72107	0.211068	0.693526	0.821456	BAK1		GO:0016021,GO:0016020,GO:0005515	integral component of membrane|membrane|protein binding
TraesCS3A02G480200	165.7220472	251.1461628	80.29793156	0.319725894	-1.645092503	1.12E-06	0.000132249	Down	11.5029	8.93357	6.87407	1.76539	3.2014	2.55474			GO:0004553,GO:0005975	hydrolase activity, hydrolyzing O-glycosyl compounds|carbohydrate metabolic process
TraesCS3A02G481000	22.51890158	32.40403706	12.63376609	0.389882473	-1.358888796	0.00990794	0.153152445	Down	0.577021	0.447865	0.424234	0.216736	0.323157	0.0374099	CKX4		GO:0016491,GO:0003824,GO:0071949,GO:0055114,GO:0009690,GO:0019139,GO:0050660	oxidoreductase activity|catalytic activity|FAD binding|oxidation-reduction process|cytokinin metabolic process|cytokinin dehydrogenase activity|flavin adenine dinucleotide binding	ko00908	Zeatin biosynthesis
TraesCS3A02G481500	485.1451747	738.2223356	232.0680138	0.314360597	-1.6695077	1.01E-19	2.39E-16	Down	26.6276	24.754	24.6007	5.44172	8.85465	8.17093		Beta-1,3-glucanase [Source:UniProtKB/TrEMBL;Acc:Q9XEN5]	GO:0004553,GO:0005975,GO:0016787,GO:0016798,GO:0008152	hydrolase activity, hydrolyzing O-glycosyl compounds|carbohydrate metabolic process|hydrolase activity|hydrolase activity, acting on glycosyl bonds|metabolic process
TraesCS3A02G481600	515.8005491	765.0972453	266.5038529	0.348326771	-1.521486738	0.000251417	0.010886474	Down	22.5349	39.6906	22.3756	7.79335	11.5959	8.78505			GO:0004553,GO:0005975	hydrolase activity, hydrolyzing O-glycosyl compounds|carbohydrate metabolic process
TraesCS3A02G482200	5.460252252	10.57759735	0.342907155	0.032418246	-4.947050147	0.000719051	0.024667332	Down	0.17663	0.363598	0.421536	0	0.029259	0		Endo-beta-1,3-glucanase [Source:UniProtKB/TrEMBL;Acc:Q1ERF7]	GO:0004553,GO:0005975,GO:0042973,GO:0016787,GO:0016798,GO:0008152	hydrolase activity, hydrolyzing O-glycosyl compounds|carbohydrate metabolic process|glucan endo-1,3-beta-D-glucosidase activity|hydrolase activity|hydrolase activity, acting on glycosyl bonds|metabolic process
TraesCS3A02G483000	40.77751407	72.48579574	9.069232398	0.125117374	-2.998645959	7.51E-12	4.35E-09	Down	2.25656	2.66436	2.05274	0.112056	0.222199	0.412029		Beta-1,3-glucanase [Source:UniProtKB/TrEMBL;Acc:Q4JH28]	GO:0004553,GO:0005975,GO:0042973,GO:0016787,GO:0016798,GO:0008152	hydrolase activity, hydrolyzing O-glycosyl compounds|carbohydrate metabolic process|glucan endo-1,3-beta-D-glucosidase activity|hydrolase activity|hydrolase activity, acting on glycosyl bonds|metabolic process
TraesCS3A02G483100	32.06106822	63.79650684	0.325629592	0.005104192	-7.614101807	1.51E-21	4.88E-18	Down	1.89947	2.34544	1.67325	0	0	0.0320659			GO:0004553,GO:0005975	hydrolase activity, hydrolyzing O-glycosyl compounds|carbohydrate metabolic process
TraesCS3A02G488300	2.800533213	5.601066427	0	0	#NAME?	0.012013265	0.173480294	Down	0.109925	0	0	0	0	0	HSP26-A		GO:0005515	protein binding	ko00982,ko00480,ko00980	Drug metabolism - cytochrome P450|Glutathione metabolism|Metabolism of xenobiotics by cytochrome P450
TraesCS3A02G489300	73.19424409	117.2964856	29.09200255	0.248021093	-2.011465276	8.63E-10	2.78E-07	Down	6.15281	4.8819	5.23848	1.92779	0.993233	1.56083
TraesCS3A02G489600	7.699671642	12.9989932	2.400350082	0.184656615	-2.43708315	0.020590106	0.245564974	Down	0.228631	0.552234	0.756455	0	0.227425	0	IRO2		GO:0003677,GO:0046983,GO:0006357	DNA binding|protein dimerization activity|regulation of transcription by RNA polymerase II
TraesCS3A02G491400	78.80780858	52.18018296	105.4354342	2.020602999	1.014785894	0.000800627	0.026699936	Up	0.923996	1.17247	0.985076	1.76481	1.57441	2.15506	CRK40		GO:0005524,GO:0004672,GO:0006468	ATP binding|protein kinase activity|protein phosphorylation	ko03018	RNA degradation
TraesCS3A02G498900	75.83547856	105.1019058	46.56905128	0.443084746	-1.174345434	0.004638203	0.093761806	Down	1.26148	2.23683	1.45797	0.54847	1.15053	0.717546	At5g35370
TraesCS3A02G512400	80.49742442	116.0547571	44.94009174	0.387231794	-1.368730685	0.022579248	0.258843892	Down	1.81663	0.964829	2.57996	0.425882	0.493669	1.12692	SDC1		GO:0030170,GO:0003824,GO:0019752,GO:0016831	pyridoxal phosphate binding|catalytic activity|carboxylic acid metabolic process|carboxy-lyase activity	ko00340	Histidine metabolism
TraesCS3A02G517100	42.78965674	83.60825836	1.971055117	0.023574885	-5.406605426	0.01167047	0.169826966	Down	2.08908	6.99927	0.563914	0	0.0831506	0.408436	PR4A	Wheatwin-1 [Source:UniProtKB/Swiss-Prot;Acc:O64392]	GO:0004518,GO:0042742,GO:0050832,GO:0009626,GO:0016787,GO:0090305,GO:0006952,GO:0009607,GO:0031640	nuclease activity|defense response to bacterium|defense response to fungus|plant-type hypersensitive response|hydrolase activity|nucleic acid phosphodiester bond hydrolysis|defense response|response to biotic stimulus|killing of cells of other organism
TraesCS3A02G518700	85.56069562	55.48851739	115.6328738	2.083906352	1.059290446	0.030102171	0.306239439	Up	0.774928	2.33362	2.11485	4.73488	2.09037	3.51906
TraesCS3A02G525100	152.5283999	236.8550339	68.20176599	0.287947294	-1.796123332	0.007985241	0.13395353	Down	5.19341	13.8825	6.69053	2.72907	2.23493	2.18022	DI19-5
TraesCS3A02G525700	4.891311471	9.782622942	0	0	#NAME?	0.004644121	0.093794597	Down	0.78117	0.0660806	1.02528	0	0	0		Pathogenesis-related protein 1 [Source:UniProtKB/TrEMBL;Acc:V9I1C0]			ko04075	Plant hormone signal transduction
TraesCS3A02G530200	204.2549393	276.1780862	132.3317925	0.479153847	-1.061439143	0.000811954	0.026902211	Down	4.70645	3.40576	5.41861	2.83661	2.70029	2.11375	RLCK176		GO:0005524,GO:0004672,GO:0004674,GO:0006468	ATP binding|protein kinase activity|protein serine/threonine kinase activity|protein phosphorylation
TraesCS3A02G536900	29.90017572	15.54802079	44.25233066	2.846171308	1.509022499	0.001163254	0.0350491	Up	0.431358	0.20563	0.274163	0.965178	1.04549	0.35326	At1g06840		GO:0005515	protein binding
TraesCS3A02G537300	15.57125575	8.368704457	22.77380704	2.721306167	1.444299279	0.018522121	0.228977474	Up	0.473989	0.127524	0.0442592	1.56968	0.902366	0.789776	GA20OX1		GO:0016491,GO:0055114,GO:0046872	oxidoreductase activity|oxidation-reduction process|metal ion binding
TraesCS3A02G539600	22.19932246	9.457432532	34.94121239	3.694576966	1.885409184	0.000422245	0.016232111	Up	0.0357036	0	0.0331791	0.0552407	0.126757	0.0929473	BURP13
TraesCS3B02G000700	255.7039836	344.5517533	166.8562139	0.484270396	-1.046115284	4.82E-05	0.00300085	Down	4.32662	6.10598	4.5788	2.61628	2.93678	2.19866	DXR		GO:0046872,GO:0055114,GO:0008299,GO:0070402,GO:0030604,GO:0019288,GO:0046686,GO:0009570,GO:0005515	metal ion binding|oxidation-reduction process|isoprenoid biosynthetic process|NADPH binding|1-deoxy-D-xylulose-5-phosphate reductoisomerase activity|isopentenyl diphosphate biosynthetic process, methylerythritol 4-phosphate pathway|response to cadmium ion|chloroplast stroma|protein binding	ko00900	Terpenoid backbone biosynthesis
TraesCS3B02G002200	11.19987131	18.42834627	3.971396356	0.215504761	-2.214208354	0.004798743	0.095895899	Down	0.325901	0.613556	0.34086	0.181925	0.0638434	0.122941	BHLH167		GO:0003677,GO:0046983,GO:0006357	DNA binding|protein dimerization activity|regulation of transcription by RNA polymerase II
TraesCS3B02G004100	97.47010619	173.7642271	21.1759853	0.121866196	-3.036630101	4.61E-08	8.70E-06	Down	2.114	2.88145	1.5076	0.250268	0.250396	0.12721	SBT3.9		GO:0004252,GO:0006508,GO:0016787,GO:0008233,GO:0008236	serine-type endopeptidase activity|proteolysis|hydrolase activity|peptidase activity|serine-type peptidase activity
TraesCS3B02G005400	12.21946142	4.136160946	20.3027619	4.908600551	2.295311769	0.006218883	0.114439584	Up	0.450038	0	0.400385	2.59901	3.80988	1.63165	At4g12500
TraesCS3B02G006600	4.313048183	0	8.626096366	Inf	Inf	0.001159342	0.034971916	Up	0	0	0	0.0360772	0.212369	0.141334	Cyp96T1		GO:0020037,GO:0004497,GO:0005506,GO:0016705,GO:0055114,GO:0016491,GO:0046872	heme binding|monooxygenase activity|iron ion binding|oxidoreductase activity, acting on paired donors, with incorporation or reduction of molecular oxygen|oxidation-reduction process|oxidoreductase activity|metal ion binding
TraesCS3B02G009000	7.303426788	1.037741079	13.5691125	13.07562432	3.708807927	0.000774611	0.026112378	Up	0	0	0.13385	0.764638	0.399851	0.460512
TraesCS3B02G014100	32.19450139	19.01801208	45.37099069	2.385685238	1.25440371	0.005279534	0.102295568	Up	0.464232	0.142012	0.123012	0.280869	0.624844	0.429264	At5g61290	Disulfide oxidoreductase, putative, expressed [Source:UniProtKB/TrEMBL;Acc:D8LAL6]	GO:0016491,GO:0055114,GO:0004499,GO:0050660,GO:0050661,GO:0004497	oxidoreductase activity|oxidation-reduction process|N,N-dimethylaniline monooxygenase activity|flavin adenine dinucleotide binding|NADP binding|monooxygenase activity
TraesCS3B02G015000	18.56932404	11.12055366	26.01809441	2.339640202	1.226286684	0.030906104	0.310122231	Up	0.0176411	0	0.287868	0.283237	0.135192	0.398876	Os02g0209000		GO:0005515	protein binding
TraesCS3B02G016600	6.461273748	10.4445151	2.478032395	0.237256816	-2.075478562	0.049189426	0.395459093	Down	0.47672	0	0.593466	0.20029	0	0.118577			GO:0016021,GO:0016020	integral component of membrane|membrane
TraesCS3B02G021200	33.90824701	21.33776243	46.47873159	2.178238311	1.123161801	0.010259254	0.156620844	Up	0.194151	0.248696	0.242906	0.526684	0.194284	0.298635	At1g52360		GO:0005524,GO:0004672,GO:0006468,GO:0005515	ATP binding|protein kinase activity|protein phosphorylation|protein binding
TraesCS3B02G032800	13.78281867	7.646284873	19.91935247	2.605102059	1.381339894	0.039373039	0.352963438	Up	0.321302	0.0476482	0.203646	0.483432	0.745433	0.455419	EXPA14	Expansin [Source:UniProtKB/TrEMBL;Acc:A0A1D5W510]	GO:0016020,GO:0005576,GO:0005618,GO:0009664	membrane|extracellular region|cell wall|plant-type cell wall organization
TraesCS3B02G034600	70.79232565	41.68792623	99.89672508	2.396298739	1.260807776	0.003043319	0.070158792	Up	0.82803	0.279566	0.262159	1.57709	0.910041	0.975181	CSLH1		GO:0016021,GO:0016020,GO:0016760,GO:0030244,GO:0071555,GO:0016740,GO:0016757	integral component of membrane|membrane|cellulose synthase (UDP-forming) activity|cellulose biosynthetic process|cell wall organization|transferase activity|transferase activity, transferring glycosyl groups
TraesCS3B02G036900	65.58771024	40.04473051	91.13068997	2.275722394	1.18632458	0.006503018	0.118222307	Up	5.07733	7.41414	1.35333	10.007	1.56932	5.14503			GO:0005576,GO:0004867,GO:0010951	extracellular region|serine-type endopeptidase inhibitor activity|negative regulation of endopeptidase activity
TraesCS3B02G037000	165.3320545	238.5979886	92.06612048	0.385862936	-1.373839621	0.002835558	0.066856224	Down	11.5037	5.86947	12.1922	2.70603	4.21704	4.05447	BBBI		GO:0005576,GO:0004867,GO:0030414,GO:0010466,GO:0010951	extracellular region|serine-type endopeptidase inhibitor activity|peptidase inhibitor activity|negative regulation of peptidase activity|negative regulation of endopeptidase activity
TraesCS3B02G040100	6.739716579	1.388917714	12.09051544	8.704990453	3.121842716	0.004642645	0.093789156	Up	0.0209621	0.00928998	0.0102218	0.106178	0.141512	0.0712622	RPM1		GO:0043531	ADP binding
TraesCS3B02G041700	288.8561882	427.6691813	150.0431951	0.350839391	-1.511117357	0.000106854	0.005646758	Down	6.18412	4.19377	6.85172	1.81848	2.71321	1.43549	XYL1		GO:0004553,GO:0005975,GO:0030246,GO:0003824,GO:0016787,GO:0016798,GO:0008152	hydrolase activity, hydrolyzing O-glycosyl compounds|carbohydrate metabolic process|carbohydrate binding|catalytic activity|hydrolase activity|hydrolase activity, acting on glycosyl bonds|metabolic process
TraesCS3B02G047700	35.52166239	52.48187412	18.56145066	0.353673549	-1.499509771	0.005235279	0.101691569	Down	1.55839	3.85925	2.85613	1.4693	0.882807	0.64709
TraesCS3B02G052200	251.8313529	452.8483278	50.81437798	0.11221059	-3.155719259	2.01E-10	7.81E-08	Down	4.5413	7.57299	7.40211	0.567895	1.38568	0.414312			GO:0016021,GO:0016020	integral component of membrane|membrane
TraesCS3B02G052600	22.99695337	35.64047363	10.35343311	0.290496507	-1.783407278	0.000993957	0.031168319	Down	0.211717	0.265619	0.16548	0.111083	0.0350411	0.058569	At3g47570		GO:0016021,GO:0005524,GO:0004672,GO:0004674,GO:0006468,GO:0005515	integral component of membrane|ATP binding|protein kinase activity|protein serine/threonine kinase activity|protein phosphorylation|protein binding
TraesCS3B02G059500	8.648170813	17.29634163	0	0	#NAME?	0.031668121	0.313999115	Down	0.169826	0.108179	1.05877	0	0	0	GAT1_2.1		GO:0016787,GO:0006541	hydrolase activity|glutamine metabolic process
TraesCS3B02G072300	42.25257966	26.65377107	57.85138825	2.170476669	1.118011915	0.016746198	0.216063472	Up	0.417552	0.297462	0.349861	1.25362	0.470775	0.974595			GO:0016021,GO:0016020	integral component of membrane|membrane
TraesCS3B02G081600	73.62893414	46.51248162	100.7453866	2.165986057	1.115023956	0.000327279	0.013390206	Up	0.159435	0.111379	0.0956254	0.307131	0.278186	0.309221	RGA4		GO:0043531	ADP binding
TraesCS3B02G088600	6.376422197	1.760160663	10.99268373	6.245272924	2.64276462	0.014227578	0.194203922	Up	0.107349	0	0.0689895	0.360159	0.213506	0.594432			GO:0003824	catalytic activity
TraesCS3B02G089100	3.110920252	6.221840504	0	0	#NAME?	0.006816627	0.121787472	Down	0.353685	0.324929	1.26259	0	0	0	Os10g0489301
TraesCS3B02G090400	60.35879512	35.39963839	85.31795186	2.410136254	1.26911471	0.00567909	0.107413555	Up	0.654374	0.322102	0.260499	0.570316	1.14409	1.06575	GGT3		GO:0016021,GO:0006751,GO:0036374,GO:0006508,GO:0016756,GO:0006805,GO:0005773	integral component of membrane|glutathione catabolic process|glutathione hydrolase activity|proteolysis|glutathione gamma-glutamylcysteinyltransferase activity|xenobiotic metabolic process|vacuole	ko00460,ko00480,ko00590,ko00430	Cyanoamino acid metabolism|Glutathione metabolism|Arachidonic acid metabolism|Taurine and hypotaurine metabolism
TraesCS3B02G092300	25.55292815	15.9442645	35.1615918	2.205281516	1.140962835	0.020612551	0.245794953	Up	1.2099	0.788202	2.52336	4.74198	5.71605	0.961712			GO:0016021,GO:0016020	integral component of membrane|membrane
TraesCS3B02G093300	146.0113321	66.25217017	225.770494	3.407744885	1.768817335	0.005578209	0.10599092	Up	3.49326	0.106407	0.630478	3.90188	5.13243	7.44991	NAM-B2		GO:0005634,GO:0003677,GO:0006355	nucleus|DNA binding|regulation of transcription, DNA-templated
TraesCS3B02G094500	29.04074228	13.06393902	45.01754553	3.445939655	1.784897437	0.003538075	0.077649863	Up	0.893753	0	0.439239	1.86524	1.67003	1.06827	PP2B10		GO:0005515	protein binding
TraesCS3B02G104700	21.83665948	10.20109146	33.4722275	3.28123982	1.714241042	0.006983232	0.123824929	Up	0.035963	0.212254	0.264866	0.352646	0.475854	0.762541	YLS7
TraesCS3B02G106900	204.3219665	327.484242	81.15969112	0.247827775	-2.012590208	1.03E-18	2.01E-15	Down	10.1714	9.42419	10.648	2.14509	2.73512	2.91496	LBD40
TraesCS3B02G113600	32.54675476	20.492458	44.60105153	2.176461776	1.121984683	0.008543364	0.13953796	Up	0.757253	0.343942	0.64724	1.7908	1.22407	0.869669	Os03g0232800		GO:0006629,GO:0008374	lipid metabolic process|O-acyltransferase activity	ko00564,ko04142	Glycerophospholipid metabolism|Lysosome
TraesCS3B02G120200	11.46887177	5.570802714	17.36694082	3.117493423	1.640386517	0.024932613	0.274428786	Up	0.0691983	0.0140942	0.0416838	0.188738	0.0961735	0.166036	BHLH51		GO:0046983	protein dimerization activity
TraesCS3B02G127700	47.78579538	76.90898537	18.66260538	0.242658323	-2.043001753	0.000327636	0.013390698	Down	2.01386	2.08028	0.920465	0.506186	0.719492	0.179142	At3g21360		GO:0016491,GO:0005634,GO:0055114	oxidoreductase activity|nucleus|oxidation-reduction process
[truncated: 2,456 more rows]
