# Supplementary material for: Transcription strategies related to photosynthesis and nitrogen metabolism of wheat in response to nitrogen deficiency
Source: BMC Plant Biol. 2020 Oct 1;20:448. doi: 10.1186/s12870-020-02662-3 (PMC7528333; doi:10.1186/s12870-020-02662-3)
Supplement: Supplementary file 2 — Additional file 2. [file 12870_2020_2662_MOESM2_ESM.xls]

sample	Min	1st_Qu	Median	Mean	3rd_Qu	Max	Sd	Sum
L_0_1	0	0	0.0349352	2.63743501731049	0.952886	4345.94	33.453825454182	283642.948936657
L_0_2	0	0	0	2.56195390498076	0.578472	6675.59	44.8848525688391	275525.332711156
L_0_3	0	0	0	2.24822600931915	0.670476	4890.51	33.0853601956881	241785.466172228
L_1_1	0	0	0	2.4750513095382	0.592452	5856.96	39.459558274746	266179.393084286
L_1_2	0	0	0.0106523	2.51316781870635	0.58929	6599.65	41.7093944574424	270278.633062775
L_1_3	0	0	0.0149862	2.68148143894306	0.602959	6322.34	44.2774632356539	288379.921351132
R_0_1	0	0	0.196987	2.56853441864586	1.62592	715.837	11.1086200884877	276233.034053269
R_0_2	0	0	0.189313	2.60502119886492	1.63646	924.119	12.5248790501795	280157.004831928
R_0_3	0	0	0.192812	2.57377240536816	1.61931	702.56	11.7692482927429	276796.353335319
R_1_1	0	0	0.199364	2.70720876916401	1.61336	1133.44	13.5429242385061	291146.767079744
R_1_2	0	0	0.174966	2.77674343842917	1.53465	1093.85	13.6116854183614	298624.873085865
R_1_3	0	0	0.190195	2.7439838287633	1.58649	1029.17	13.7013974591235	295101.74086435
