# Supplementary material for: Transcription strategies related to photosynthesis and nitrogen metabolism of wheat in response to nitrogen deficiency
Source: BMC Plant Biol. 2020 Oct 1;20:448. doi: 10.1186/s12870-020-02662-3 (PMC7528333; doi:10.1186/s12870-020-02662-3)
Supplement: Supplementary file 3 — Additional file 3. [file 12870_2020_2662_MOESM3_ESM.xls]

gene_id	L_0_1	L_0_2	L_0_3	L_1_1	L_1_2	L_1_3	R_0_1	R_0_2	R_0_3	R_1_1	R_1_2	R_1_3	gene_symbol	description	GO_id	GO_term	pathway	pathway_description
TraesCS1A02G000100	0	0	0.0936773	0	0	0	0.10342	0	0.0295748	0.0312393	0.0266694	0
TraesCS1A02G000200	0.015285	0.0100225	0.0559915	0.0118938	0	0.0117101	0	0	0.0375661	0.0193255	0.017135	0	ART2
TraesCS1A02G000300	0.0443192	0.0881354	0.106862	0	0.0763996	0.0900957	0.27551	0.109314	0.0532353	0.0558193	0	0.0551313
TraesCS1A02G000400	0.00748932	0.0369309	0.0896898	0.00720833	0.0205416	0.0531049	0.0976336	0.00993335	0.0664346	0.103183	0.0612506	0.0650683	TAR1-A
TraesCS1A02G000500	0	0	0	0	0	0	0	0	0	0	0	0	TAR1-A
TraesCS1A02G000600	0	0	0	0	0	0	0	0	0	0	0	0
TraesCS1A02G000700	0	0	0	0	0	0	0	0	0	0	0	0	TAR1-A
TraesCS1A02G000800	0	0	0	0.202363	0	0	0	0	0	0	0	0	TAR1-A
TraesCS1A02G000900	0.0222665	0.0357281	0.031502	0.0276229	0	0.0263931	0.0803121	0.0391035	0.0744217	0.00932962	0.00862836	0.0184397	ART2
TraesCS1A02G001000	0.0214968	0.0411953	0.0621973	0.0223799	0.0344726	0.0322349	0.104093	0	0.040419	0.05413	0.090451	0.0401366	TAR1-A
TraesCS1A02G001100	0.00584033	0.00955786	0.0188244	0.0328529	0.00408084	0.0316046	0.00631957	0.00766155	0	0.0074416	0.0137275	0.00730067	TAR1-A
TraesCS1A02G001200	0	0	1.24616	0	0	0	0	0	0	0	0	0
TraesCS1A02G001300	0	0	0	0	0	0	0	0	0	0	0	0	TAR1-A
TraesCS1A02G001400	0	0.0267208	0	0	0.00568365	0	0.00954148	0	0.0221366	0.011138	0.0102727	0	ART2
TraesCS1A02G001500	0	0	0	0	0	0	0	0	0	0	0	0	TAR1-A
TraesCS1A02G001600	0	0	0	0	0	0	0	0	0	0	0	0
TraesCS1A02G001700	0	0	0	0	0	0	0	0	0	0	0.547798	0
TraesCS1A02G001800	18.5565	11.7855	10.6261	22.4426	19.7853	24.9213	2.18811	1.54632	2.11545	1.80381	3.08471	2.83662	RPL28		GO:0003735,GO:0006412,GO:0005840	structural constituent of ribosome|translation|ribosome	ko03010	Ribosome
TraesCS1A02G001900	14.3433	11.713	10.816	15.4955	14.1969	12.4778	8.50398	9.45399	9.29597	9.29504	12.0859	10.9133	PEX14		GO:0016021,GO:0005778,GO:0016560,GO:0005515	integral component of membrane|peroxisomal membrane|protein import into peroxisome matrix, docking|protein binding
TraesCS1A02G002000	0.399006	0.191826	0.874576	0.228669	0.231168	0.360755	1.31889	1.10552	0.729985	1.24354	0.993428	1.59724	SIS3		GO:0016021,GO:0004842,GO:0010182	integral component of membrane|ubiquitin-protein transferase activity|sugar mediated signaling pathway
TraesCS1A02G002100	1.13837	0.776952	0.579704	0.522094	0.398436	0.432384	0.785167	0.638971	0.642029	0.402465	0.348697	0.343519
TraesCS1A02G002200	9.6563	7.15138	4.446	8.04223	8.95279	9.19305	17.7978	18.7971	17.9383	23.4599	23.4516	23.757	At4g28440				ko03430,ko03030,ko03460,ko03440,ko03420	Mismatch repair|DNA replication|Fanconi anemia pathway|Homologous recombination|Nucleotide excision repair
TraesCS1A02G002300	3.16459	1.93982	1.87358	2.12693	1.21239	1.59593	0.411173	0.355447	0.283473	0.0986357	0.234818	0.334101	At4g37920
TraesCS1A02G002400	0	0	0	0	0	0	0	0	0	0	0	0			GO:0020037,GO:0005506,GO:0016705,GO:0055114	heme binding|iron ion binding|oxidoreductase activity, acting on paired donors, with incorporation or reduction of molecular oxygen|oxidation-reduction process
TraesCS1A02G002500	1.53204	0.891386	1.30705	0.779504	1.08546	0.855728	5.62434	6.7657	5.72037	6.1504	5.60164	5.26444	ALA11	Phospholipid-transporting ATPase [Source:UniProtKB/TrEMBL;Acc:A0A1D5S510]	GO:0016021,GO:0005524,GO:0000166,GO:0000287,GO:0004012,GO:0015914	integral component of membrane|ATP binding|nucleotide binding|magnesium ion binding|GO_0004012|phospholipid transport
TraesCS1A02G002700	2.30566	0.98103	1.42643	0.974489	1.01853	0.997041	2.81205	2.4768	2.42969	2.34526	2.2426	2.24366	SNL3		GO:0005634,GO:0006355,GO:0003714	nucleus|regulation of transcription, DNA-templated|transcription corepressor activity	ko04139	Regulation of mitophagy - yeast
TraesCS1A02G002800	0	0	0	0	0	0	0	0	0	0	0	0			GO:0003676,GO:0008408,GO:0006139	nucleic acid binding|3'-5' exonuclease activity|nucleobase-containing compound metabolic process
TraesCS1A02G002900	0	0	0	0	0	0	0	0	0	0	0	0	SD113		GO:0005524,GO:0004672,GO:0006468,GO:0004674	ATP binding|protein kinase activity|protein phosphorylation|protein serine/threonine kinase activity
TraesCS1A02G003000	0	0	0	0	0	0	0	0	0	0	0	0
TraesCS1A02G003100	0	0	0	0	0	0	0	0	0.0459735	0	0	0	RGA5		GO:0043531	ADP binding
TraesCS1A02G003200	0	0	0	0	0	0	0	0	0	0	0	0	RHD3		GO:0005525	GTP binding
TraesCS1A02G003300	0	0	0	0	0	0	0	0	0.00685593	0	0	0	RHD3
TraesCS1A02G003400	0	0	0	0	0	0	0	0	0	0	0	0	AT15		GO:0016747	transferase activity, transferring acyl groups other than amino-acyl groups
TraesCS1A02G003500	0	0	0	0	0	0	0	0	0	0	0	0
TraesCS1A02G003546	0	0	0	0	0	0	0	0	0	0	0	0	PIK6-NP		GO:0043531	ADP binding
TraesCS1A02G003600	0	0	0	0	0	0	0	0	0	0	0	0	WAK5		GO:0016021,GO:0005524,GO:0004672,GO:0005509,GO:0030247,GO:0006468	integral component of membrane|ATP binding|protein kinase activity|calcium ion binding|polysaccharide binding|protein phosphorylation
TraesCS1A02G003700	0	0	0	0	0	0	0	0	0	0	0	0			GO:0005739,GO:0032780,GO:0042030	mitochondrion|negative regulation of ATPase activity|ATPase inhibitor activity
TraesCS1A02G003800	0	0	0	0	0	0	6.48254	9.14962	6.31141	4.24444	3.53603	4.56078	AATP1		GO:0005524	ATP binding
TraesCS1A02G003900	0	0	0	0	0	0	0	0	0	0	0	0	CRK10		GO:0005524,GO:0004672,GO:0006468	ATP binding|protein kinase activity|protein phosphorylation
TraesCS1A02G004000	0	0	0	0	0	0	0	0	0	0	0	0	RGA5		GO:0043531	ADP binding
TraesCS1A02G004100	0	0	0	0	0	0	0.123987	0.0928228	0.0660728	0.101529	0.0441852	0.168831	PIK6-NP		GO:0043531	ADP binding
TraesCS1A02G004126	0	0	0	0	0	0	0	0	0	0.00160965	0	0	PIK-2		GO:0043531	ADP binding
TraesCS1A02G004200	0	0	1.90077	0	0.163147	0.193546	0.536695	0.842809	0.402048	0	0.240745	0.256466	KINB3		GO:0009744,GO:0043562,GO:0005515	response to sucrose|cellular response to nitrogen levels|protein binding
TraesCS1A02G004300	0	0	0	0	0	0	0	0	0	0	0	0
TraesCS1A02G004400	0	0	0	0	0	0	0	0	0	0	0	0	SHH2		GO:0003677,GO:0003682	DNA binding|chromatin binding
TraesCS1A02G004500	0	0	0	0	0	0	0	0	0	0	0	0	SHH2		GO:0005634,GO:0003677,GO:0003682	nucleus|DNA binding|chromatin binding
TraesCS1A02G004600	0	0	0	0	0	0	0	0	0	0	0	0	SHH2		GO:0003677,GO:0003682	DNA binding|chromatin binding
TraesCS1A02G004700	0	0	0	0	0	0	0	0	0	0	0	0
TraesCS1A02G004800	0	0	0	0	0	0	0	0	0	0	0	0	WAK3		GO:0005524,GO:0004672,GO:0005509,GO:0030247,GO:0006468	ATP binding|protein kinase activity|calcium ion binding|polysaccharide binding|protein phosphorylation
TraesCS1A02G004900	0	0	0	0	0	0	0	0	0	0	0	0	FBL14		GO:0005515	protein binding
TraesCS1A02G005000	3.64956	0.412619	0.0439261	0.138834	0.333505	0.543941	0	0	0	0	0	0	MIK2		GO:0005524,GO:0004672,GO:0006468,GO:0005515	ATP binding|protein kinase activity|protein phosphorylation|protein binding
TraesCS1A02G005100	0	0.198874	0	0.54231	0.0687954	0.591457	0.183603	0.643035	0.101319	0.276839	0.120815	0.78614	VPS60-1		GO:0007034	vacuolar transport	ko04144	Endocytosis
TraesCS1A02G005200	0.154797	0.0545352	0.155579	0.0283395	0.0708899	0.040903	0.00556272	0.0065731	0.0121452	0	0.00600278	0	MIK2		GO:0016021,GO:0005524,GO:0004672,GO:0006468,GO:0005515	integral component of membrane|ATP binding|protein kinase activity|protein phosphorylation|protein binding
TraesCS1A02G005300	0	0	0	0	0.00786913	0	0	0	0	0	0	0	FBL14		GO:0005515	protein binding
TraesCS1A02G005400	0	0	0	0	0	0	0.466416	0.508084	0.506245	0.527575	0.25328	0.178373	NEN4		GO:0003676	nucleic acid binding
TraesCS1A02G005500	1.22737	1.17553	1.38823	2.35861	1.49393	0.814096	1.07706	1.49419	1.02405	0.861596	0.66265	0.739322
TraesCS1A02G005600	1.05672	0.633345	0.932283	0.652269	0.351045	0.47258	1.58144	1.54255	1.37649	1.08001	1.1467	1.21282	TAF6		GO:0046982,GO:0006357,GO:0006352,GO:0006367,GO:0005669,GO:0000124,GO:0046695,GO:0051090	protein heterodimerization activity|regulation of transcription by RNA polymerase II|DNA-templated transcription, initiation|transcription initiation from RNA polymerase II promoter|transcription factor TFIID complex|SAGA complex|SLIK (SAGA-like) complex|regulation of DNA-binding transcription factor activity	ko03022	Basal transcription factors
TraesCS1A02G005700	0.0848487	0	0	0.0657573	0.05409	0.0085765	4.13862	3.10132	3.02209	4.36121	3.42453	3.12212	ORTH2		GO:0046872,GO:0005634	metal ion binding|nucleus
TraesCS1A02G005800	1.48201	1.21246	3.1353	0.962141	0.877556	0.655512	3.85682	4.70677	3.71437	3.48195	2.64283	3.94266	ML3		GO:0003676	nucleic acid binding
TraesCS1A02G005900	2.57417	1.17081	1.33141	0.856071	1.5719	1.99777	2.38282	4.06039	3.03149	3.04842	2.89978	3.55977	VPS60-1		GO:0007034	vacuolar transport	ko04144	Endocytosis
TraesCS1A02G006000	0.0200746	0.0263797	0.0172088	0.0136199	0.0358307	0.0102398	0.00697346	0.164887	0.114018	0.107023	0.0520597	0.0167062	MIK2		GO:0005524,GO:0004672,GO:0006468,GO:0005515	ATP binding|protein kinase activity|protein phosphorylation|protein binding
TraesCS1A02G006100	0	0	0	0	0	0	0	0	0	0	0	0
TraesCS1A02G006200	0.0820891	0	0.00462678	0.0146052	0.0351875	0.00833534	0	0	0	0	0	0	MIK2		GO:0005524,GO:0004672,GO:0006468,GO:0005515	ATP binding|protein kinase activity|protein phosphorylation|protein binding
TraesCS1A02G006300	0.166038	0.096094	0.143599	0.0262839	0.129371	0.118938	0	0.0182815	0.00562026	0.0196347	0	0.00617246	MIK2		GO:0005524,GO:0004672,GO:0006468,GO:0005515	ATP binding|protein kinase activity|protein phosphorylation|protein binding
TraesCS1A02G006400	0	0	0	0	0	0	0	0	0	0	0	0	FBL14		GO:0005515	protein binding
TraesCS1A02G006500	0.0115338	0	0	0	0.0121858	0	0	0	0	0	0	0	MIK2		GO:0005524,GO:0004672,GO:0006468,GO:0005515	ATP binding|protein kinase activity|protein phosphorylation|protein binding
TraesCS1A02G006700	0	0	0	0	0	0	0	0	0	0	0	0	RGA1		GO:0043531	ADP binding
TraesCS1A02G006800	0.198748	0.130983	0.165358	0.0590018	0.18428	0.0935988	0	0	0	0	0	0	MIK2		GO:0016021,GO:0005524,GO:0004672,GO:0006468,GO:0005515	integral component of membrane|ATP binding|protein kinase activity|protein phosphorylation|protein binding
TraesCS1A02G006900	0.0104763	0.0117928	0	0	0	0	0	0	0	0	0	0	MIK2		GO:0016021,GO:0005524,GO:0004672,GO:0006468,GO:0005515	integral component of membrane|ATP binding|protein kinase activity|protein phosphorylation|protein binding
TraesCS1A02G007000	0.0136573	0	0.0560109	0	0	0	0	0	0	0	0	0	MIK2		GO:0016021,GO:0005524,GO:0004672,GO:0006468,GO:0005515	integral component of membrane|ATP binding|protein kinase activity|protein phosphorylation|protein binding
TraesCS1A02G007100	0	0	0	0	0	0	0	0	0	0	0	0	MIK2		GO:0016021,GO:0005524,GO:0004672,GO:0006468,GO:0005515	integral component of membrane|ATP binding|protein kinase activity|protein phosphorylation|protein binding
TraesCS1A02G007300	0	0	0	0	0	0	0	0	0	0	0	0			GO:0045735	nutrient reservoir activity
TraesCS1A02G007400	0	0	0.401886	0	0	0	0	0	0	0	0	0		Gamma gliadin-A3 [Source:UniProtKB/TrEMBL;Acc:B6UKM9]	GO:0045735	nutrient reservoir activity
TraesCS1A02G007405	0	0	0	0	0	0	0	0	0	0	0	0		Gamma gliadin-A3 [Source:UniProtKB/TrEMBL;Acc:B6UKM9]	GO:0045735	nutrient reservoir activity
TraesCS1A02G007500	7.33557	6.79693	5.06752	8.39954	10.6519	14.8184	4.29651	4.84339	3.95221	5.48417	5.77785	5.44466	PNSL5	Peptidyl-prolyl cis-trans isomerase [Source:UniProtKB/TrEMBL;Acc:W4ZWP2]	GO:0009535,GO:0003755,GO:0006457,GO:0010275,GO:0009533,GO:0043424,GO:0031977,GO:0000413	chloroplast thylakoid membrane|peptidyl-prolyl cis-trans isomerase activity|protein folding|NAD(P)H dehydrogenase complex assembly|chloroplast stromal thylakoid|protein histidine kinase binding|thylakoid lumen|protein peptidyl-prolyl isomerization
TraesCS1A02G007600	0	0	0	0	0	0	0	0	0	0	0	0	PNSL5
TraesCS1A02G007700	0	0	0	0	0	0	0	0	0	0	0	0			GO:0045735	nutrient reservoir activity
TraesCS1A02G007800	0	0	0	0	4.50899	7.02926	0	0	0	0	0	0
TraesCS1A02G007900	55.8097	55.6089	83.1028	74.2328	17.7506	21.8263	3.33794	8.11376	0	0	4.94374	17.1507
TraesCS1A02G008100	0.723042	0.0761126	0.180594	0.101542	0.101318	0.173618	0.118162	0.180492	0.193615	0.131305	0.0850772	0.146304	RGA4	Powdery mildew resistance protein PM3CS [Source:UniProtKB/TrEMBL;Acc:Q15J16]	GO:0043531	ADP binding
TraesCS1A02G008200	0	0	0	0	0	0.0510839	0	0	0.0519516	0	0.0558198	0
TraesCS1A02G008300	0	0	0	0	0	0	0	0	0	0.00899218	0	0	RGA4		GO:0043531	ADP binding
TraesCS1A02G008353	0	0	0	0	0	0	0	0	0	0	0	0	RGA5		GO:0043531	ADP binding
TraesCS1A02G008400	0.117785	0	0	0	0.0241966	0.0819211	0	0	0	0	0	0	IDS3		GO:0046872,GO:0016491,GO:0055114	metal ion binding|oxidoreductase activity|oxidation-reduction process
TraesCS1A02G008500	0.116468	0.499209	0.629095	0.234284	0.330861	0.216989	0	0	0.124308	0.272615	0.0701203	0.118335	At3g50280		GO:0016747	transferase activity, transferring acyl groups other than amino-acyl groups
TraesCS1A02G008600	0	0	0	0	0	0	0	0	0	0	0	0	ZSS1		GO:0016829,GO:0000287,GO:0010333	lyase activity|magnesium ion binding|terpene synthase activity
TraesCS1A02G008700	0	0	0	0	0	0	0	0	0	0	0	0
TraesCS1A02G008800	0	0	0	0	0	0	0	0	0	0	0	0		Dirigent protein [Source:UniProtKB/TrEMBL;Acc:A0A1D5S4R4]	GO:0048046	apoplast
TraesCS1A02G008900	0	0	0	0	0	0	0	0	0	0	0	0
TraesCS1A02G009000	2.27217	2.33078	4.22827	2.86399	1.99884	1.75818	2.28985	1.90385	2.02532	2.2244	1.71362	1.9539	sti1		GO:0005515	protein binding
TraesCS1A02G009100	0	0	0	0	0	0	0	0	0	0	0	0
TraesCS1A02G009200	0	0	0	0.258636	0.391937	0	0.0832392	0.296201	0.0953919	0.43374	0.309862	0
TraesCS1A02G009300	0.0817246	0.0366722	0.0634478	0.0514353	0.0426429	0.0301227	0.36045	0.319811	0.477307	0.138033	0.210858	0.320354	RGA4		GO:0043531	ADP binding
TraesCS1A02G009320	0.0483696	0.0285621	0.126908	0.0415446	0.0317926	0.0304008	0.851333	0.728134	0.810167	0.41729	0.541095	0.484631	RGA1		GO:0043531	ADP binding
TraesCS1A02G009400	0	0	0	0	0	0	0	0	0	0	0	0	RGA4		GO:0043531	ADP binding
TraesCS1A02G009500	0	0	0	0	0	0	0	0	0	0	0	0	XA21		GO:0005524,GO:0004672,GO:0006468,GO:0005515	ATP binding|protein kinase activity|protein phosphorylation|protein binding
TraesCS1A02G009600	0	0	0	0	0	0	0	0	0	0	0	0	RGA1		GO:0043531	ADP binding
TraesCS1A02G009700	0	0	0	0	0	0	0	0	0	0	0	0
TraesCS1A02G009900	0	0	0	0	0	0	0	0	0	0	0	0	PIK6-NP		GO:0043531	ADP binding
TraesCS1A02G010000	0	0	0	0	0	0	0	0	0	0	0	0
TraesCS1A02G010100	0	0	0	0	0	0	0	0	0	0	0	0			GO:0043531	ADP binding
TraesCS1A02G010200	0	0	0	0	0	0	0	0	0.0195381	0	0	0	exgA		GO:0004553,GO:0005975,GO:0051015,GO:0007015	hydrolase activity, hydrolyzing O-glycosyl compounds|carbohydrate metabolic process|actin filament binding|actin filament organization
TraesCS1A02G010300	0.206561	0.0877262	0.708416	0.127853	0.145731	0.203689	0.621983	0.299675	0.365352	0.243744	0.641961	0.658575
TraesCS1A02G010400	0.11936	0.0686314	0.0878768	0.0400647	0.0742524	0.0508696	0.0990263	0.027792	0.12457	0.0598011	0.108453	0.0579013	RGA4		GO:0043531,GO:0005515	ADP binding|protein binding
TraesCS1A02G010500	0	0	0	0	0	0	0	0	0	0	0	0	ManS
TraesCS1A02G010600	0	0	0	0	0	0	0	0	0	0	0	0	DIR19	Dirigent protein [Source:UniProtKB/TrEMBL;Acc:A0A341NG27]	GO:0009695,GO:0046423	jasmonic acid biosynthetic process|allene-oxide cyclase activity
TraesCS1A02G010700	0	0.177101	0	0	0	0	0	0	0	0	0	0	EMG1		GO:0008168	methyltransferase activity	ko03008	Ribosome biogenesis in eukaryotes
TraesCS1A02G010800	0	0	0	0	0	0	0	0	0	0	0	0	GOS9	Dirigent protein [Source:UniProtKB/TrEMBL;Acc:A0A341NQA2]
TraesCS1A02G011100	0	0	0	0	0	0	0	0	0	0	0	0.142249	RPS19		GO:0003735,GO:0006412,GO:0005840	structural constituent of ribosome|translation|ribosome	ko03010	Ribosome
TraesCS1A02G011200	0.0136193	0.00899742	0.0618741	0.0209742	0.00806257	0	0	0	0	0	0.0309516	0.0171594
TraesCS1A02G011300	0	0	0	0	0	0	0	0	0	0	0	0
TraesCS1A02G011400	0	0	0	0	0	0	0.0447438	0	0.126476	0.0280121	0	0.0805275
TraesCS1A02G011500	0	0	0	0	0	0	0	0	0	0	0	0
TraesCS1A02G011600	5.20545	20.8137	0	10.0643	0	6.26861	4.70063	0	0	15.5655	3.58823	4.11415
TraesCS1A02G011700	0	0	0	0	0	0	0.0964411	0.116917	0.337548	0.23587	0	0.219375	ATL71		GO:0016021	integral component of membrane
TraesCS1A02G011800	0	0	0	0	0.0170283	0	0.517019	0.695174	0.789114	0.533121	1.02125	0.651657	FH14	Formin-like protein [Source:UniProtKB/TrEMBL;Acc:A0A341NHE5]
TraesCS1A02G011900	0	0	0	0	0	0.0168205	0	0	0	0	0	0	WAK1		GO:0016021,GO:0005524,GO:0004672,GO:0005509,GO:0030247,GO:0006468	integral component of membrane|ATP binding|protein kinase activity|calcium ion binding|polysaccharide binding|protein phosphorylation
TraesCS1A02G012000	0.104632	0	0.0432459	0.0284184	0.10426	0.0307538	0.152124	0.196191	0.137472	0.115345	0.056795	0.124103	WAK2		GO:0005524,GO:0004672,GO:0005509,GO:0030247,GO:0006468	ATP binding|protein kinase activity|calcium ion binding|polysaccharide binding|protein phosphorylation
TraesCS1A02G012100	0	0	0	0	0	0	0	0	0	0	0.108053	0.0794035	WAKL10		GO:0005524,GO:0004672,GO:0006468,GO:0016301,GO:0016310	ATP binding|protein kinase activity|protein phosphorylation|kinase activity|phosphorylation
TraesCS1A02G012200	0	0	0	0	0	0	0	0.236276	0	0	0	0			GO:0007166	cell surface receptor signaling pathway
TraesCS1A02G012300	0	0	0	0	0	0	0	0	0	0	0	0					ko00260,ko01230	Glycine, serine and threonine metabolism|Biosynthesis of amino acids
TraesCS1A02G012400	0.372195	0.0980867	0.0886426	0.476087	0.129591	0.262482	0.172867	0.141028	0.23371	0.399086	0.308622	0.4027	At5g07610		GO:0005515	protein binding
TraesCS1A02G012500	1.06912	0.819126	0.881905	0.615354	0.680662	0.414986	1.61795	1.81573	1.94823	1.61686	1.51346	1.52298	VPS3		GO:0016192,GO:0006886,GO:0005515,GO:0005829,GO:0010015,GO:0033263	vesicle-mediated transport|intracellular protein transport|protein binding|cytosol|root morphogenesis|CORVET complex
TraesCS1A02G012600	5.22123	0.661382	4.44539	0.470695	1.30454	1.13258	72.3461	88.7314	65.6916	66.7813	128.537	59.2226	PGIP2		GO:0005515	protein binding
TraesCS1A02G012700	0	0	0	0	0	0	1.49895	2.09358	1.42164	1.13161	1.09758	1.09436			GO:0003824	catalytic activity
TraesCS1A02G012800	0	0	0	0	0	0	2.51256	2.33731	1.93035	2.12678	1.85934	2.66105	ECI1		GO:0003824	catalytic activity
TraesCS1A02G012900	0.032833	0.0758251	0	0	0	0	5.03142	4.68406	4.91609	4.85568	3.57817	5.05266	ECI2		GO:0003824	catalytic activity
TraesCS1A02G013000	0.0676655	0	0.029437	0	0	0	0.826902	0.443835	0.726863	0.776999	0.54147	0.827253	RPP13L3		GO:0043531	ADP binding
TraesCS1A02G013100	0	0	0	0	0	0	0	0	0	0	0	0	AGL61		GO:0003677,GO:0046983	DNA binding|protein dimerization activity
TraesCS1A02G013200	0	0	0	0	0	0	0	0	0	0	0	0	ACD6		GO:0016021,GO:0005515	integral component of membrane|protein binding
TraesCS1A02G013300	0	0	0	0	0	0	0	0	0	0	0	0					ko00710,ko01200,ko01230,ko00030,ko01051	Carbon fixation in photosynthetic organisms|Carbon metabolism|Biosynthesis of amino acids|Pentose phosphate pathway|Biosynthesis of ansamycins
TraesCS1A02G013400	0	0	0	0	0	0	0	0	0	0	0	0
TraesCS1A02G013500	0	0	0	0	0	0	0	0	0	0	0	0
TraesCS1A02G013600	0	0	0	0	0	0	2.49526	1.94241	1.4553	3.35564	3.55373	2.01358	CAL1	Defensin [Source:UniProtKB/TrEMBL;Acc:Q8L698]	GO:0006952	defense response
TraesCS1A02G013700	0.424253	0.869948	0.829312	0.478467	0.310968	0.690447	0.679409	0.722552	0.580875	0.470487	1.06239	0.867852	CHIP		GO:0004842,GO:0016567,GO:0005515	ubiquitin-protein transferase activity|protein ubiquitination|protein binding	ko04120,ko04141	Ubiquitin mediated proteolysis|Protein processing in endoplasmic reticulum
TraesCS1A02G013800	4.47412	1.96133	2.66072	2.54599	1.84436	2.18806	2.5582	2.55267	2.3401	2.52998	1.83563	2.84926	MMT1	Methionine S-methyltransferase [Source:UniProtKB/TrEMBL;Acc:A0A341NG51]	GO:0030170,GO:0003824,GO:0008168,GO:0009058,GO:0030732	pyridoxal phosphate binding|catalytic activity|methyltransferase activity|biosynthetic process|methionine S-methyltransferase activity	ko00450	Selenocompound metabolism
TraesCS1A02G013900	0	0	0	0	0	0	0.54343	3.64476	3.2998	2.69478	1.03066	1.37526	GST1		GO:0005515	protein binding
TraesCS1A02G014000	0	0	0.590872	0	0	0	0	0	0	0	0	0		Defensin [Source:UniProtKB/TrEMBL;Acc:W4ZWJ1]	GO:0006952	defense response
TraesCS1A02G014100	0	0	0	0	0	0	0	0	0	0	0	0			GO:0006952	defense response
TraesCS1A02G014200	0	0	0	0	0	0	0	0	0	0	0	0
TraesCS1A02G014300	0	0.048448	0	0	0	0.0159114	0	0	0	0	0	0	FTIP7		GO:0016021	integral component of membrane
TraesCS1A02G014400	0	0	0	0	0	0	0	0	0	0	0	0	At2g19130		GO:0005524,GO:0004672,GO:0006468	ATP binding|protein kinase activity|protein phosphorylation
TraesCS1A02G014500	0	0	0	0	0	0	0	0	0	0	0	0	At2g19130	Serine/threonine-protein kinase [Source:UniProtKB/TrEMBL;Acc:A0A1D5S1S0]	GO:0016021,GO:0005524,GO:0004672,GO:0004674,GO:0048544,GO:0006468	integral component of membrane|ATP binding|protein kinase activity|protein serine/threonine kinase activity|recognition of pollen|protein phosphorylation
TraesCS1A02G014700	0	0	0	0	0	0	0	0	0	0	0	0
TraesCS1A02G014800	0	0	0	0	0	0	0.308663	0.217328	0	0.321961	0.795025	0.371841	CAL1	Defensin [Source:UniProtKB/TrEMBL;Acc:W4ZXA3]	GO:0006952	defense response
TraesCS1A02G014900	0.0075611	0	0	0	0	0.0114568	0	0.0386436	0.0266944	0.00984661	0	0.018759	At2g19130		GO:0005524,GO:0004672,GO:0004674,GO:0048544,GO:0006468	ATP binding|protein kinase activity|protein serine/threonine kinase activity|recognition of pollen|protein phosphorylation
TraesCS1A02G015000	0	0	0	0	0	0	0	0.010132	0	0.0315918	0.0179625	0	At2g19130	Serine/threonine-protein kinase [Source:UniProtKB/TrEMBL;Acc:A0A1D5S2M5]	GO:0016021,GO:0005524,GO:0004672,GO:0004674,GO:0048544,GO:0006468	integral component of membrane|ATP binding|protein kinase activity|protein serine/threonine kinase activity|recognition of pollen|protein phosphorylation
TraesCS1A02G015100	21.048	28.3855	20.7249	24.929	27.4236	24.0339	0.417995	0.296758	0.517609	0.113455	0.898394	0.275696
TraesCS1A02G015200	1.12628	0.529105	0.45294	0.301783	0.283023	0.403505	2.01375	3.30568	3.0021	2.57868	1.95226	2.36975	TFCE		GO:0005515,GO:0009793,GO:0009507	protein binding|embryo development ending in seed dormancy|chloroplast
TraesCS1A02G015300	5.40773	2.89634	4.2729	3.12292	2.64481	2.43594	7.94491	10.7154	9.42495	10.3422	8.19376	9.69025	RABD1		GO:0005525,GO:0003924	GTP binding|GTPase activity
TraesCS1A02G015378	0	0	0.109529	0	0.0258087	0	0	0	0	0	0	0	R1C-3
TraesCS1A02G015400	1.68484	0.874136	0.255419	1.82004	1.78489	1.30359	9.51917	6.29906	8.72525	9.89511	9.78521	13.7805	RABA2A		GO:0005525,GO:0003924	GTP binding|GTPase activity
TraesCS1A02G015500	0	0	0	0	0	0	1.32341	1.16786	1.58081	1.08683	0.293311	0.769704	OPR4		GO:0016491,GO:0003824,GO:0010181,GO:0055114	oxidoreductase activity|catalytic activity|FMN binding|oxidation-reduction process	ko00592	alpha-Linolenic acid metabolism
TraesCS1A02G015600	0	0	0	0.0865436	0	0	6.62752	5.25868	5.96263	4.02171	2.75635	4.6839	OPR5		GO:0016491,GO:0003824,GO:0010181,GO:0055114	oxidoreductase activity|catalytic activity|FMN binding|oxidation-reduction process	ko00592	alpha-Linolenic acid metabolism
TraesCS1A02G015700	0	0	0	0	0	0	4.24689	6.82412	7.1796	7.76558	3.00118	5.12639	OPR5	12-oxophytodienoic acid reductase 1-A2a [Source:UniProtKB/TrEMBL;Acc:R9UC19]	GO:0016491,GO:0003824,GO:0010181,GO:0055114	oxidoreductase activity|catalytic activity|FMN binding|oxidation-reduction process	ko00592	alpha-Linolenic acid metabolism
TraesCS1A02G015800	0.0250692	0	0.164875	0	0	0	2.50522	2.6205	2.02697	1.58949	3.53224	0.928233	OPR5		GO:0016491,GO:0003824,GO:0010181,GO:0055114	oxidoreductase activity|catalytic activity|FMN binding|oxidation-reduction process	ko00592	alpha-Linolenic acid metabolism
TraesCS1A02G015900	0.736874	0.694624	0.421845	0.729058	1.14707	1.51778	0.153331	0.277009	0.156873	0.230737	0.256264	0.225606	At2g19130	Serine/threonine-protein kinase [Source:UniProtKB/TrEMBL;Acc:W4ZVW8]	GO:0016021,GO:0005524,GO:0004672,GO:0004674,GO:0048544,GO:0006468	integral component of membrane|ATP binding|protein kinase activity|protein serine/threonine kinase activity|recognition of pollen|protein phosphorylation
TraesCS1A02G016000	0	0	0	0	0.0415294	0	0	0.0371719	0.0171498	0.0291031	0	0.00922413	At2g19130		GO:0005524,GO:0004672,GO:0004674,GO:0048544,GO:0006468	ATP binding|protein kinase activity|protein serine/threonine kinase activity|recognition of pollen|protein phosphorylation
TraesCS1A02G016100	0	0	0	0	0.018771	0	0.124078	0.124005	0.105575	0.172187	0.0537351	0.138322	At2g19130		GO:0005524,GO:0004672,GO:0004674,GO:0048544,GO:0006468	ATP binding|protein kinase activity|protein serine/threonine kinase activity|recognition of pollen|protein phosphorylation
TraesCS1A02G016200	0.2389	0.10457	0.0957203	0.0435066	0.0455611	0.107116	0.221275	0.236022	0.301335	0.236995	0.210169	0.219201	RPM1		GO:0043531	ADP binding
TraesCS1A02G016203	0	0	0	0	0	0	0	0	0	0	0	0	RPM1
TraesCS1A02G016300	0	0	0	0	0	0	0	0.0139725	0.0263827	0	0	0	WAK2		GO:0016021,GO:0005524,GO:0004672,GO:0005509,GO:0004674,GO:0030247,GO:0006468	integral component of membrane|ATP binding|protein kinase activity|calcium ion binding|protein serine/threonine kinase activity|polysaccharide binding|protein phosphorylation
TraesCS1A02G016400	0	0	0	0	0	0	0.172324	0.0630731	0.0909908	0.0415713	0	0	RPM1		GO:0043531	ADP binding
TraesCS1A02G016500	0	0	0	0	0	0	0	0	0	0	0	0
TraesCS1A02G016800	0	0	0	0	0	0	0.501954	2.10207	1.7466	3.01338	0.837001	1.63088	GSTU6		GO:0005515	protein binding	ko00982,ko00480,ko00980	Drug metabolism - cytochrome P450|Glutathione metabolism|Metabolism of xenobiotics by cytochrome P450
TraesCS1A02G016900	1.47689	0.719478	0.559711	0.282265	0.444886	0.448593	4.20063	4.11181	4.30625	3.05057	2.48063	2.28454	CDS1	Phosphatidate cytidylyltransferase [Source:UniProtKB/TrEMBL;Acc:A0A1D5S3X7]	GO:0004605,GO:0016021,GO:0016020,GO:0016772,GO:0016024	phosphatidate cytidylyltransferase activity|integral component of membrane|membrane|transferase activity, transferring phosphorus-containing groups|CDP-diacylglycerol biosynthetic process	ko00564,ko04070	Glycerophospholipid metabolism|Phosphatidylinositol signaling system
TraesCS1A02G017000	1.11398	1.22951	1.44061	1.20997	0.910016	0.910922	1.84432	2.25455	2.25476	1.56937	2.26679	2.20715	SR45		GO:0003676	nucleic acid binding	ko03015,ko03013	mRNA surveillance pathway|RNA transport
TraesCS1A02G017100	0	0	0	0	0	0	0	0	0	0	0	0
TraesCS1A02G017200	0	0	0	0	0	0	0	0	0	0	0.0190027	0	SD25		GO:0005524,GO:0004672,GO:0004674,GO:0006468	ATP binding|protein kinase activity|protein serine/threonine kinase activity|protein phosphorylation
TraesCS1A02G017300	0	0	0	0	0	0	0	0.178848	0.258088	0.568672	0.0877544	0.184604	GSTU6		GO:0005515	protein binding	ko00982,ko00480,ko00980	Drug metabolism - cytochrome P450|Glutathione metabolism|Metabolism of xenobiotics by cytochrome P450
TraesCS1A02G017400	0	0	0	0	0	0	0	0	0	0	0	0	GSTU6		GO:0005515	protein binding	ko00982,ko00480,ko00980	Drug metabolism - cytochrome P450|Glutathione metabolism|Metabolism of xenobiotics by cytochrome P450
TraesCS1A02G017500	0	0	0	0	0	0	0.608691	1.27933	0.9759	0.417318	0.300137	0.580683	At3g02645		GO:0016021	integral component of membrane
TraesCS1A02G017600	0	0	0	0	0	0	0.131384	0.496496	0.391579	0.066348	0.0394669	0.0407511
TraesCS1A02G017700	0	0	0	0	0	0	0.13462	0.225598	0.211925	0.114634	0.0621648	0.0405811	WAK2		GO:0016021,GO:0005524,GO:0004672,GO:0005509,GO:0030247,GO:0006468	integral component of membrane|ATP binding|protein kinase activity|calcium ion binding|polysaccharide binding|protein phosphorylation
TraesCS1A02G017800	0	0	0	0	0	0	0	0	0	0	0	0	RPM1		GO:0043531	ADP binding
TraesCS1A02G017900	3.63589	0.241322	0.341049	0.154004	0.417506	0.827046	0	0	0	0.150749	0.131208	0.014486	LRK10		GO:0016021,GO:0005524,GO:0004672,GO:0030247,GO:0006468	integral component of membrane|ATP binding|protein kinase activity|polysaccharide binding|protein phosphorylation
TraesCS1A02G018000	0.283073	0.0467762	0	0.0264891	0.0410056	0.0284537	0	0	0	0	0	0	LRK10		GO:0005524,GO:0004672,GO:0006468	ATP binding|protein kinase activity|protein phosphorylation
TraesCS1A02G018100	0	0	0	0	0	0	0	0	0	0	0	0	At2g19130		GO:0005524,GO:0004672,GO:0004674,GO:0048544,GO:0006468	ATP binding|protein kinase activity|protein serine/threonine kinase activity|recognition of pollen|protein phosphorylation
TraesCS1A02G018200	0	0	0	0	0	0	0.495235	0.940432	0.357297	0.369938	1.17857	0.704743
TraesCS1A02G018300	0.795164	0.0145072	0	0	0.0792653	0.124479	0	0.0589692	0	0	0	0.0252051	DIR2	Dirigent protein [Source:UniProtKB/TrEMBL;Acc:A0A341NHL5]
TraesCS1A02G018400	0.0492997	0	0	0	0.00297684	0.00834258	1.22888	1.12586	1.01905	0.65321	0.690764	0.767652	RPM1		GO:0043531	ADP binding
TraesCS1A02G018500	0.433058	0.233273	0.202464	0.166543	0.365213	0.589313	0	0	0.0103446	0	0	0	LRK10		GO:0016021,GO:0005524,GO:0004672,GO:0030247,GO:0006468	integral component of membrane|ATP binding|protein kinase activity|polysaccharide binding|protein phosphorylation
TraesCS1A02G018600	3.03934	0.437204	0.35366	1.64946	1.49885	2.35807	0	0	0	0	0	0	LRK10		GO:0005524,GO:0004672,GO:0006468,GO:0004674,GO:0005886,GO:0016021,GO:0016020,GO:0000166,GO:0016301,GO:0016310,GO:0016740	ATP binding|protein kinase activity|protein phosphorylation|protein serine/threonine kinase activity|plasma membrane|integral component of membrane|membrane|nucleotide binding|kinase activity|phosphorylation|transferase activity
TraesCS1A02G018700	0	0	0	0	0	0	0	0	0	0	0	0	TBL8
TraesCS1A02G018800	0.0943467	0.0600987	0.18131	0.211103	0.118394	0.0605429	0.0325737	0.143985	0.147745	0.129959	0.0469909	0.332959			GO:0016021	integral component of membrane
TraesCS1A02G018900	1.52357	0.996899	1.46647	1.14168	0.762561	1.25648	1.50179	1.63401	1.44803	1.21114	1.55665	1.24224	YY1		GO:0003676	nucleic acid binding
TraesCS1A02G019000	29.9491	20.885	23.3936	30.9661	17.4814	17.5365	37.1722	35.5257	41.4864	35.204	38.8126	39.5504	VATP-P1	V-type proton ATPase proteolipid subunit [Source:UniProtKB/TrEMBL;Acc:A0A1D5T1X1]	GO:0016021,GO:0015991,GO:0015078,GO:0005774,GO:0033179,GO:0016020,GO:0006811,GO:0033177,GO:1902600,GO:0005773	integral component of membrane|GO_0015991|proton transmembrane transporter activity|vacuolar membrane|proton-transporting V-type ATPase, V0 domain|membrane|ion transport|proton-transporting two-sector ATPase complex, proton-transporting domain|proton transmembrane transport|vacuole	ko04145,ko00190,ko04142	Phagosome|Oxidative phosphorylation|Lysosome
TraesCS1A02G019100	0	0	0	0	0	0	0	0	0	0	0	0	SKIP23		GO:0005515	protein binding
TraesCS1A02G019200	0.708084	0.373473	0.246076	0.247625	0.277302	0.218396	0.843164	0.522095	0.627325	0.582132	0.590071	0.721109	At5g47790		GO:0005515	protein binding
TraesCS1A02G019300	0	0	0	0	0	0	0	0	0	0	0	0			GO:0003676,GO:0008408,GO:0006139	nucleic acid binding|3'-5' exonuclease activity|nucleobase-containing compound metabolic process
TraesCS1A02G019400	0	0	0	0	0	0	0	0	0	0	0	0			GO:0005515	protein binding
TraesCS1A02G019500	0	0	0	0	0	0	0	0	0	0	0	0	BZ1	Glycosyltransferase [Source:UniProtKB/TrEMBL;Acc:A0A1D5S1N8]	GO:0016758	transferase activity, transferring hexosyl groups	ko00942	Anthocyanin biosynthesis
TraesCS1A02G019600	0	0	0	0	0	0	0	0	0	0	0	0	BZ1		GO:0016758	transferase activity, transferring hexosyl groups	ko00942	Anthocyanin biosynthesis
TraesCS1A02G019700	0	0	0	0	0	0	0	0	0	0	0	0	At5g64700	WAT1-related protein [Source:UniProtKB/TrEMBL;Acc:A0A341NGA3]	GO:0016021,GO:0022857,GO:0016020,GO:0055085	integral component of membrane|transmembrane transporter activity|membrane|transmembrane transport
TraesCS1A02G019800	0	0	0	0	0	0	0	0	0	0	0	0	At5g64700	WAT1-related protein [Source:UniProtKB/TrEMBL;Acc:A0A341NFA5]	GO:0016021,GO:0022857,GO:0016020	integral component of membrane|transmembrane transporter activity|membrane
TraesCS1A02G019900	0	0	0	0	0	0	0	0	0	0	0	0	CYP84A1		GO:0020037,GO:0005506,GO:0016705,GO:0055114	heme binding|iron ion binding|oxidoreductase activity, acting on paired donors, with incorporation or reduction of molecular oxygen|oxidation-reduction process	ko00940	Phenylpropanoid biosynthesis
TraesCS1A02G020000	0	0	0	0	0	0	7.89616	7.82333	7.95168	3.4379	2.51534	9.93547	At2g15010		GO:0006952	defense response
TraesCS1A02G020100	0	0	0	0	0	0	0	0	0	0	0	0	THI2		GO:0006952	defense response
TraesCS1A02G020153	0	0	0	0	0	0	0	0	0	0	0	0	RGA5		GO:0043531	ADP binding
TraesCS1A02G020200	0	0	0	0	0	0	0	0	0	0	0	0	At5g64700	WAT1-related protein [Source:UniProtKB/TrEMBL;Acc:A0A1D5S281]	GO:0016021,GO:0022857,GO:0016020,GO:0055085	integral component of membrane|transmembrane transporter activity|membrane|transmembrane transport
TraesCS1A02G020300	0.36502	0.336242	0.557285	0.199822	0.147282	0.379717	0.400528	0.497008	0.216382	0.646058	0.704396	0.458829	PRAF1
TraesCS1A02G020400	0.189284	0.141803	0.039919	0.0176471	0.0339159	0.0599525	1.79316	1.74709	1.48572	1.16005	1.17273	1.60423	PRAF1	Putative chromosome condensation factor [Source:UniProtKB/TrEMBL;Acc:Q5EWZ0]	GO:0046872	metal ion binding
TraesCS1A02G020500	8.49388	3.60261	3.50365	3.29482	2.59943	3.02327	19.2079	17.9418	20.214	17.9182	19.0208	19.7877	AC97		GO:0005524,GO:0005737,GO:0005856,GO:0000166	ATP binding|cytoplasm|cytoskeleton|nucleotide binding
TraesCS1A02G020600	0.807255	0.824533	1.94322	1.15662	0.711188	0.731314	1.53124	0.748244	1.52914	1.38565	1.48725	0.984043
TraesCS1A02G020700	0.188637	0.0360988	0.196567	0.211753	0.141244	0.0318728	0.508852	0.341966	0.518609	0.366798	0.387519	0.486715	SAC7		GO:0016021,GO:0042578	integral component of membrane|phosphoric ester hydrolase activity
TraesCS1A02G020800	0	0	0	0	0	0	0.220518	0.405392	0.477516	1.53486	2.42459	0.730525	CYP71D55		GO:0016021,GO:0020037,GO:0004497,GO:0005506,GO:0016705,GO:0055114	integral component of membrane|heme binding|monooxygenase activity|iron ion binding|oxidoreductase activity, acting on paired donors, with incorporation or reduction of molecular oxygen|oxidation-reduction process
TraesCS1A02G020900	2.18206	2.33706	2.33238	0.725489	3.50501	1.93397	0	1.49664	1.04564	0	0	0
TraesCS1A02G021000	0	0	0	0	0	0	0	0	0	0	0	0			GO:0005576,GO:0004867	extracellular region|serine-type endopeptidase inhibitor activity
TraesCS1A02G021100	7.64057	5.19379	4.06066	5.20006	3.52609	2.86049	2.36848	2.61313	2.17176	1.8035	2.02322	1.24367	5MAT		GO:0016747	transferase activity, transferring acyl groups other than amino-acyl groups
TraesCS1A02G021200	0.277063	0.0816014	0.0888113	0.225985	0.139767	0.0983867	0.959383	0.839864	0.793147	0.521652	0.475254	0.429892	MSL5	Mechanosensitive ion channel protein [Source:UniProtKB/TrEMBL;Acc:A0A341NQL9]	GO:0016020,GO:0055085	membrane|transmembrane transport
TraesCS1A02G021300	0	0	0	0	0	0.18627	0	0	0	0	0	0
TraesCS1A02G021400	0	0	0	0	0	0	0	0.909595	0	0	0	0			GO:0005576,GO:0004867	extracellular region|serine-type endopeptidase inhibitor activity
TraesCS1A02G021500	0	0	0	0	0	0	0	0	0	0	0	0	P		GO:0003677	DNA binding
TraesCS1A02G021600	0	0	0	0	0	0	0	0	0	0	0	0	CYP79A1		GO:0020037,GO:0005506,GO:0016705,GO:0055114	heme binding|iron ion binding|oxidoreductase activity, acting on paired donors, with incorporation or reduction of molecular oxygen|oxidation-reduction process	ko00460,ko00966,ko01210	Cyanoamino acid metabolism|Glucosinolate biosynthesis|2-Oxocarboxylic acid metabolism
TraesCS1A02G021700	0.217213	0.0267022	0	0.0298924	0.0213663	0.0392917	0	0	0	0	0	0	PIK-2		GO:0043531	ADP binding
TraesCS1A02G021800	0	0	0	0	0	0	0.0045598	0	0	0	0.00482085	0.0106682	PIKM2-TS		GO:0043531	ADP binding
TraesCS1A02G021900	0	0	0	0	0	0	0	0	0	0	0	0	AKR4C9		GO:0016491,GO:0055114	oxidoreductase activity|oxidation-reduction process
TraesCS1A02G022000	0	0	0	0	0	0	0	0	0	0	0	0			GO:0005576,GO:0004867	extracellular region|serine-type endopeptidase inhibitor activity
TraesCS1A02G022100	0	0	0	0	0	0	0	0	0	0	0	0			GO:0004867,GO:0009611	serine-type endopeptidase inhibitor activity|response to wounding
TraesCS1A02G022200	0	0	0	0	0	0	0	0	0	0	0	0			GO:0004867,GO:0009611	serine-type endopeptidase inhibitor activity|response to wounding
TraesCS1A02G022300	0	0	0	0	0	0	0	0	0	0	0	0			GO:0004867,GO:0009611	serine-type endopeptidase inhibitor activity|response to wounding
TraesCS1A02G022400	0	0	0	0	0	0	0.225843	0	0	0	0	0			GO:0016020,GO:0008375	membrane|acetylglucosaminyltransferase activity
TraesCS1A02G022500	0.0121809	0	0	0	0	0	0	0	0.0442652	0	0	0.0148938
TraesCS1A02G022600	0	0	0	0	0	0	0	0	0	0	0	0	Os02g0178400		GO:0006886,GO:0016020,GO:0015031,GO:0006605,GO:0015450	intracellular protein transport|membrane|protein transport|protein targeting|P-P-bond-hydrolysis-driven protein transmembrane transporter activity	ko04145,ko04141,ko03060	Phagosome|Protein processing in endoplasmic reticulum|Protein export
TraesCS1A02G022700	0	0	0	0	0	0	0	0	0	0	0	0			GO:0016021	integral component of membrane
TraesCS1A02G022800	0	0	0	0	0	0	0	0	0	0	0	0			GO:0016021	integral component of membrane
TraesCS1A02G022900	0	0	0	0	0	0	0	0	0	0	0	0
TraesCS1A02G023000	0	0	0	0	0	0	0.0356111	0.0556375	0.0202703	0.0103904	0.0880299	0.0816463
TraesCS1A02G023100	0	0	0	0	0	0	0.111334	0	0	0.241224	0.238039	0.0512457			GO:0016021	integral component of membrane
TraesCS1A02G023200	0	0	0	0	0	0	2.41817	2.80299	1.71259	1.62021	1.23215	1.69181	SOT11	Sulfotransferase [Source:UniProtKB/TrEMBL;Acc:A0A1D5S2Y3]	GO:0008146	sulfotransferase activity
TraesCS1A02G023205	0.0197132	0	0	0	0	0	0.0208008	0.0257024	0.049429	0	0	0	At3g51320		GO:0005515	protein binding
TraesCS1A02G023300	0	0	0	0	0	0	9.21449	4.45802	8.20092	3.39467	6.32347	6.44239
TraesCS1A02G023400	0.300886	0.254471	0.352942	0.301925	0.34395	0.248444	0.610415	0.467852	0.549025	0.553868	0.522176	0.550185
TraesCS1A02G023500	0	0	0	0	0	0	0.0447619	0.148528	0.0385158	0.031742	0.0646339	0.0660234	RPS4B		GO:0005515	protein binding
TraesCS1A02G023600	0	0.0110149	0	0	0	0	0.0355726	0.0209165	0.0195322	0.0151575	0	0.0427441
TraesCS1A02G023700	1.61841	1.86198	0.813619	0	0.748095	0.422927	0.750606	0.449907	0.278952	0.76831	0.551104	0.388834	PP2A1
TraesCS1A02G023800	2.30523	0.804455	0.686577	1.04466	0.801699	1.14195	2.58492	2.27869	2.34709	1.57119	1.6439	1.82066	AN11010
TraesCS1A02G023900	0	0	0	0	0	0	0	0	0	0	0	0
TraesCS1A02G024000	0	0	0	0	0	0	0	0	0	0	0	0
TraesCS1A02G024100	0	0	0	0	0	0	0	0	0	0	0.0136115	0	Os01g0533400	Beta-galactosidase [Source:UniProtKB/TrEMBL;Acc:W4ZXW8]	GO:0004553,GO:0005975,GO:0004565,GO:0030246	hydrolase activity, hydrolyzing O-glycosyl compounds|carbohydrate metabolic process|beta-galactosidase activity|carbohydrate binding
TraesCS1A02G024200	0	0	0	0	0	0	0	0	0	0	0	0
TraesCS1A02G024300	0.761261	0.441241	1.07941	1.13916	0.595249	0.410008	0.0653358	0.107926	0.0749444	0.0260661	0.0218757	0.174052
TraesCS1A02G024400	0.217394	0.049042	0.173473	0.0139667	0.0893023	0.17917	0.0189262	0.0222525	0.0208883	0	0	0	XA21		GO:0016021,GO:0005524,GO:0004672,GO:0004674,GO:0006468,GO:0005515	integral component of membrane|ATP binding|protein kinase activity|protein serine/threonine kinase activity|protein phosphorylation|protein binding
TraesCS1A02G024500	0.133225	0	0	0	0	0.974825	0.397046	0.156357	0.298104	0.575721	0.490218	0	TFIIAy	Transcription initiation factor IIA subunit 2 [Source:UniProtKB/TrEMBL;Acc:A0A341NGF2]	GO:0006367,GO:0005672	transcription initiation from RNA polymerase II promoter|transcription factor TFIIA complex	ko03022	Basal transcription factors
TraesCS1A02G024600	1.30756	1.54591	0.991606	2.82195	1.95746	2.1756	1.05251	1.60016	1.44398	0.966425	1.03337	1.1856	DI19-6
TraesCS1A02G024700	2.53563	2.16898	1.74472	3.364	2.90261	3.64785	0.575414	0.86383	0.62073	0.715898	0.58705	0.872842	cbf5		GO:0003723,GO:0006396,GO:0001522,GO:0009982,GO:0009451	RNA binding|RNA processing|pseudouridine synthesis|pseudouridine synthase activity|RNA modification
TraesCS1A02G024800	0	0	0	0	0	0	0	0	0	0	0	0			GO:0004867,GO:0009611,GO:0010951	serine-type endopeptidase inhibitor activity|response to wounding|negative regulation of endopeptidase activity
TraesCS1A02G024900	0	0	0	0	0	0	0	4.47961	0	0	0	0			GO:0004867,GO:0009611	serine-type endopeptidase inhibitor activity|response to wounding
TraesCS1A02G025000	0	0	0	0	0	0	0	0	0	0	0	0			GO:0004867,GO:0009611	serine-type endopeptidase inhibitor activity|response to wounding
TraesCS1A02G025100	1.56235	0.13716	0.664074	1.6255	1.28843	0.633604	2.36013	2.35342	2.27487	2.70915	2.62804	2.73925	rpl22		GO:0003735,GO:0006412,GO:0015934,GO:0005840	structural constituent of ribosome|translation|large ribosomal subunit|ribosome	ko03010	Ribosome
TraesCS1A02G025200	1.41179	1.71303	1.3888	1.2142	0.92115	0.982735	3.38631	3.62253	3.24101	2.53864	3.62529	2.68036			GO:0016021	integral component of membrane
TraesCS1A02G025300	0	0	0	0	0	0	0	0	0	0	0	0			GO:0004867,GO:0009611,GO:0010951	serine-type endopeptidase inhibitor activity|response to wounding|negative regulation of endopeptidase activity
TraesCS1A02G025400	0	0	0	0	0	0	0	0	0	0	0	0	Os02g0201900		GO:0003676,GO:0005524	nucleic acid binding|ATP binding
TraesCS1A02G025500	0	0.00449665	0	0.0694217	0.0784367	0.00534699	0.0616724	0	0.0929449	0.0665144	0.0447588	0.0243761	RPM1		GO:0043531	ADP binding
TraesCS1A02G025600	0.857766	0.379238	0.31263	0.568509	1.16704	1.09739	0.23225	0.282189	0.371705	0.425833	0.268393	0.363711	RPM1		GO:0043531	ADP binding
TraesCS1A02G025700	0.00822178	0.0348204	0	0.0399549	0.0253982	0.00692493	0.0883661	0.095524	0.149664	0.0863233	0.0865007	0.114601	At4g02110		GO:0046872	metal ion binding
TraesCS1A02G025800	0.141677	0	0	0	0.290315	0	0.0898663	0.41516	0.523026	0.323497	0.524308	0.441359	At1g06640		GO:0046872,GO:0016491,GO:0055114	metal ion binding|oxidoreductase activity|oxidation-reduction process
TraesCS1A02G025900	0.674502	0.528453	0.556829	0.256642	0.426243	0.491935	1.35263	1.18545	1.30176	1.32569	1.40707	1.20857	WNK2		GO:0005524,GO:0004672,GO:0004674,GO:0006468	ATP binding|protein kinase activity|protein serine/threonine kinase activity|protein phosphorylation
TraesCS1A02G026000	0	0	0	0	0	0	1.50298	2.36779	1.87336	2.07721	1.54125	1.97847
TraesCS1A02G026100	0	0	0	0	0	0	0.0735058	0.37556	0.0401643	0	0.236267	0
TraesCS1A02G026200	2.38384	1.66647	0.943968	2.04075	2.66225	2.95319	0.930376	0.960934	1.04544	0.876086	0.910371	0.929222	RPM1		GO:0043531	ADP binding
TraesCS1A02G026300	0.307314	0.278534	0.47123	0.1201	0.152295	0.158752	0.933429	0.594202	0.556735	0.804078	0.691922	0.303137	RGA5		GO:0043531	ADP binding
TraesCS1A02G026400	3.00599	1.98504	3.28793	1.26176	1.41475	1.17502	1.12014	1.12033	1.21192	0.734524	0.718536	0.649443	RGA5		GO:0043531	ADP binding
TraesCS1A02G026500	0	0	0	0	0	0	0	0	0	0	0	0	SSL10		GO:0009058,GO:0016844	biosynthetic process|strictosidine synthase activity
TraesCS1A02G026600	0	0	0	0	0	0	0	0	0	0	0	0
TraesCS1A02G026700	0	0	0	0	0	0	0	0	0	0	0	0			GO:0004867,GO:0009611,GO:0010951	serine-type endopeptidase inhibitor activity|response to wounding|negative regulation of endopeptidase activity
TraesCS1A02G026800	0	0	0	0	0	0	0	0	0	0	0	0			GO:0004867,GO:0009611	serine-type endopeptidase inhibitor activity|response to wounding
TraesCS1A02G026900	0	0.0184877	0	0	0	0	0	0.0399717	0	0	0	0
TraesCS1A02G027000	0	0	0	0	0	0	0	0	0	0	0	0			GO:0016021	integral component of membrane
TraesCS1A02G027100	0	0	0	0	0	0	0.138238	0.0316338	0.0942861	0	0.0657844	0	LPR2		GO:0005507,GO:0055114	copper ion binding|oxidation-reduction process
TraesCS1A02G027200	0.6738	0.448747	0.722056	0.253277	0.310152	0.366146	1.19765	0.683746	0.598346	0.805011	0.960332	0.773969	TFB5		GO:0006355,GO:0006289,GO:0000439	regulation of transcription, DNA-templated|nucleotide-excision repair|transcription factor TFIIH core complex	ko03022,ko03420	Basal transcription factors|Nucleotide excision repair
TraesCS1A02G027300	0.023917	0	0	0	0	0	3.55761	6.26736	3.02332	5.88364	5.1621	4.50229	XCP1		GO:0008234,GO:0006508	cysteine-type peptidase activity|proteolysis
TraesCS1A02G027400	0	0	0	0	0	0	0	0	0	0	0	0	Os02g0773300
TraesCS1A02G027500	0.3243	0.135055	0.014264	0.0490931	0.0793726	0.0999988	0.144311	0.157263	0.0417102	0.0845829	0.13289	0.148026
TraesCS1A02G027600	0.0186572	0.0317511	0	0.0146522	0.0391129	0.0090734	0.00656866	0.065902	0.0152055	0	0	0	LOS1		GO:0005525,GO:0003924	GTP binding|GTPase activity	ko04152	AMPK signaling pathway
TraesCS1A02G027700	0.0931019	0	0	0.034535	0	0	0	0.14934	0.0840257	0	0.0537444	0
TraesCS1A02G027800	0.0388078	0.0401504	0	0	0.0238541	0.0162001	0	0	0.0707102	0.0246726	0.0449643	0.048891
TraesCS1A02G027900	0	0	0	0	0	0	0	0	0	0	0	0
TraesCS1A02G028000	0	0	0	0	0	0	0	0	0	0.0358865	0	0
TraesCS1A02G028100	0	0	0	0	0	0	0	0	0	0	0	0			GO:0004867,GO:0009611	serine-type endopeptidase inhibitor activity|response to wounding
TraesCS1A02G028200	0	0	0	0	0	0	0	0	0	0	0	0			GO:0004867,GO:0009611,GO:0010951	serine-type endopeptidase inhibitor activity|response to wounding|negative regulation of endopeptidase activity
TraesCS1A02G028300	0	0	0	0	0	0	0	0	0	0	0	0			GO:0004867,GO:0009611	serine-type endopeptidase inhibitor activity|response to wounding
TraesCS1A02G028400	0.0393793	0.00349482	0.0731912	0.0294284	0.00591585	0	0.053037	0	0.00672092	0.00689079	0.00597903	0	RGA5		GO:0043531	ADP binding
TraesCS1A02G028500	0.44573	0.27106	0.59733	0.258756	0.255094	0.206938	0.198811	0.159383	0.167289	0.156339	0.0950422	0.166804	RGA5		GO:0043531	ADP binding
TraesCS1A02G028600	0.0100758	0.039096	0.0609287	0.00375638	0.0301516	0.00384214	0.0371615	0.0523482	0.048685	0.0561317	0.0165183	0	RGA5		GO:0043531	ADP binding
TraesCS1A02G028700	0.0108731	0	0.0626053	0.0125269	0	0	0	0	0	0.00666545	0	0	RGA5		GO:0043531	ADP binding
TraesCS1A02G028900	1.62879	0.79304	1.21963	0.581607	0.622027	0.467712	0.457792	0.474184	0.632808	0.215968	0.170367	0.335489	RGA5		GO:0043531	ADP binding
TraesCS1A02G029000	0	0	0	0	0	0	0	0	0	0	0	0
TraesCS1A02G029100	0	0	0	0	0.00347346	0	0.258907	0.347707	0.38792	0.121581	0.106748	0.215072	RGA5		GO:0043531	ADP binding
TraesCS1A02G029200	0.0725631	0.021577	0.0585313	0.0463771	0.0617406	0.142397	0.87499	0.953975	0.805869	0.813332	0.799644	0.816493	APUM3		GO:0003723	RNA binding
TraesCS1A02G029300	1.27409	0.437559	0.618677	0.795136	0.798932	1.14346	2.24092	2.56006	2.62349	1.96527	1.67672	2.12419	At3g21620		GO:0016021,GO:0016020	integral component of membrane|membrane
TraesCS1A02G029400	0	0	0	0	0	0	0	0	0	0	0	0
TraesCS1A02G029500	0	0	0	0	0	0	0	0	0	0	0	0	At3g50280		GO:0016747	transferase activity, transferring acyl groups other than amino-acyl groups
TraesCS1A02G029600	0	0	0	0	0	0	0	0	0	0	0	0
TraesCS1A02G029700	0.0129917	0.0183221	0	0	0	0	0	0	0	0.0336152	0	0.0324914	PIK6-NP
TraesCS1A02G029800	12.1999	4.16463	6.10056	4.04122	4.85014	2.68966	9.71014	8.85899	9.78793	10.0121	8.40713	10.5621	RHC2A		GO:0061630	ubiquitin protein ligase activity
TraesCS1A02G029900	0	0	0	0	0	0	0	0	0	0	0	0	DTX40	Protein DETOXIFICATION [Source:UniProtKB/TrEMBL;Acc:W4ZYL7]	GO:0016021,GO:0016020,GO:0055085,GO:0015238,GO:0015297,GO:0006855	integral component of membrane|membrane|transmembrane transport|GO_0015238|antiporter activity|drug transmembrane transport
TraesCS1A02G030000	171.63	275.208	181.43	328.113	211.023	191.797	0	0	0	0	0	0			GO:0016021,GO:0009535,GO:0032055	integral component of membrane|chloroplast thylakoid membrane|negative regulation of translation in response to stress
TraesCS1A02G030100	1.10511	0.776239	0.450956	0.94987	0.610258	1.30156	0.0489336	0.158076	0.0565571	0.182593	0.0102108	0.0451641	At2g37660		GO:0005507,GO:0048046,GO:0009579,GO:0042742,GO:0009570	copper ion binding|apoplast|thylakoid|defense response to bacterium|chloroplast stroma
TraesCS1A02G030200	0	0	0	0	0	0	0	0	0	0	0	0	SCL9
TraesCS1A02G030300	0	0	0	0	0.0126639	0.0171062	0	0	0	0	0	0	SCL9
TraesCS1A02G030400	4.47746	10.5658	10.6445	1.67241	2.24678	2.70449	0	0	0	0	0	0	BSMT1		GO:0008168	methyltransferase activity	ko00592	alpha-Linolenic acid metabolism
TraesCS1A02G030500	0.14012	0.0925744	0.064692	0.203775	0.180402	0.1178	0.499841	0.422361	0.509243	0.838647	0.669111	0.812244	RH17		GO:0003676,GO:0005524,GO:0004386,GO:0003723	nucleic acid binding|ATP binding|helicase activity|RNA binding
TraesCS1A02G030600	4.75394	5.16532	5.08186	8.81744	3.91976	3.9346	12.7804	14.5675	12.3647	12.1957	14.0391	16.7294			GO:0016021	integral component of membrane
TraesCS1A02G030700	1.72966	1.73763	1.71234	3.71028	1.83785	1.51136	0.338914	0.736694	0.437235	0.406118	0.370019	0.389879			GO:0016021,GO:0009535,GO:0009773,GO:0016730	integral component of membrane|chloroplast thylakoid membrane|photosynthetic electron transport in photosystem I|oxidoreductase activity, acting on iron-sulfur proteins as donors
TraesCS1A02G030900	0	0	0	0	0	0	0.0562333	0.0503703	0.0861915	0.052159	0.0152216	0.0251664	LECRKS2		GO:0005524,GO:0004672,GO:0004674,GO:0006468	ATP binding|protein kinase activity|protein serine/threonine kinase activity|protein phosphorylation
TraesCS1A02G031000	0	0	0	0	0	0	0.0783093	0.184705	0.239944	0.0637077	0.0293771	0	At4g15970
TraesCS1A02G031100	0	0	0	0	0	0	0	0.337515	0.0302055	1.43563	0.911878	4.25497	SAG12		GO:0008234,GO:0006508	cysteine-type peptidase activity|proteolysis
TraesCS1A02G031200	2.92029	1.77463	2.44086	0.991001	1.30303	1.25594	3.79971	3.04177	3.37797	3.50672	2.18938	3.09265	RLCK176		GO:0005524,GO:0004672,GO:0004674,GO:0006468	ATP binding|protein kinase activity|protein serine/threonine kinase activity|protein phosphorylation
TraesCS1A02G031300	0.207905	0.0834868	0.0102829	0.0632569	0.0505517	0.0995991	0	0	0	0	0	0	NPF6.2		GO:0006857,GO:0022857,GO:0016020,GO:0055085,GO:0005215	oligopeptide transport|transmembrane transporter activity|membrane|transmembrane transport|transporter activity
TraesCS1A02G031400	0	0	0	0	0	0	0	0	0	0	0	0
TraesCS1A02G031500	0	0	0	0	0	0	0	0	0	0	0	0	At4g15970
TraesCS1A02G031600	0.0174675	0	0	0	0	0	0.00932844	0	0	0	0.00941369	0.0642133	Rf1		GO:0005515	protein binding
TraesCS1A02G031700	0.0460682	0	0.0136701	0	0	0	0.0293993	0.0122555	0	0	0	0.0334627	Rf1		GO:0005515	protein binding
TraesCS1A02G031800	0	0	0	0	0	0	0.0199463	0.0232452	0	0.0499015	0	0	At1g51890		GO:0005524,GO:0004672,GO:0006468,GO:0005515	ATP binding|protein kinase activity|protein phosphorylation|protein binding
TraesCS1A02G031900	0	0	0	0	0	0	0	0	0	0	0	0	At1g51890		GO:0005524,GO:0004672,GO:0006468,GO:0005515	ATP binding|protein kinase activity|protein phosphorylation|protein binding
TraesCS1A02G032000	0	0	0	0	0	0	0	0	0	0	0	0	Os04g0175900		GO:0046983,GO:0008168,GO:0008171	protein dimerization activity|methyltransferase activity|O-methyltransferase activity	ko00940	Phenylpropanoid biosynthesis
TraesCS1A02G032100	0	0	0	0	0	0	0	0	0	0	0	0	CHS2		GO:0016747,GO:0003824,GO:0016746,GO:0009058	transferase activity, transferring acyl groups other than amino-acyl groups|catalytic activity|transferase activity, transferring acyl groups|biosynthetic process	ko00941	Flavonoid biosynthesis
TraesCS1A02G032200	0	0	0	0	0	0	0.0790094	0.15928	0.0303062	0.227397	0.148719	0.125833	Os11g0303600		GO:0046983,GO:0008168,GO:0008171	protein dimerization activity|methyltransferase activity|O-methyltransferase activity
TraesCS1A02G032300	0	0	0	0	0	0	0	0	0	0	0	0	CHS2		GO:0016747,GO:0003824,GO:0016746,GO:0009058	transferase activity, transferring acyl groups other than amino-acyl groups|catalytic activity|transferase activity, transferring acyl groups|biosynthetic process	ko00941	Flavonoid biosynthesis
TraesCS1A02G032400	0	0	0	0	0	0	0	0	0	0	0	0	Os11g0303600		GO:0046983,GO:0008168,GO:0008171	protein dimerization activity|methyltransferase activity|O-methyltransferase activity
TraesCS1A02G032500	0	0	0	0	0	0	0	0	0	0	0	0
TraesCS1A02G032600	0	0	0	0	0	0	0	0.0367754	0	0	0	0			GO:0016491,GO:0055114	oxidoreductase activity|oxidation-reduction process
TraesCS1A02G032700	0.00576394	0	0	0.0344128	0	0	0.0962985	0.181089	0.135992	0.223139	0.267359	0.131905	RPA1C	Replication protein A subunit [Source:UniProtKB/TrEMBL;Acc:W4ZW75]	GO:0005634,GO:0003676,GO:0003677,GO:0008270,GO:0006281,GO:0006260,GO:0006310	nucleus|nucleic acid binding|DNA binding|zinc ion binding|DNA repair|DNA replication|DNA recombination	ko03430,ko03030,ko03460,ko03440,ko03420	Mismatch repair|DNA replication|Fanconi anemia pathway|Homologous recombination|Nucleotide excision repair
TraesCS1A02G032800	0	0	0	0	0	0	0	0.0282343	0	0	0	0	TYDC		GO:0030170,GO:0003824,GO:0006520,GO:0019752,GO:0016831	pyridoxal phosphate binding|catalytic activity|cellular amino acid metabolic process|carboxylic acid metabolic process|carboxy-lyase activity	ko00950,ko00350	Isoquinoline alkaloid biosynthesis|Tyrosine metabolism
TraesCS1A02G032900	0.109922	0	0.0914458	0	0	0.0506294	0.0976174	0	0	0	0	0.0706783	DTX19	Protein DETOXIFICATION [Source:UniProtKB/TrEMBL;Acc:W4ZWM1]	GO:0016021,GO:0016020,GO:0055085,GO:0015238,GO:0015297,GO:0006855	integral component of membrane|membrane|transmembrane transport|GO_0015238|antiporter activity|drug transmembrane transport
TraesCS1A02G033000	0.616682	0.586958	0.816866	1.24004	1.04229	0.740215	1.06142	0.989236	1.55271	0.567019	0.962386	1.39305	RAE1		GO:0005515	protein binding	ko03013	RNA transport
TraesCS1A02G033100	5.6715	2.73281	5.37199	4.07363	3.16536	2.08471	7.58118	9.06788	6.78845	8.26316	10.5122	8.81727	At4g05475		GO:0005515	protein binding
TraesCS1A02G033200	4.61891	7.46605	7.3727	8.65235	9.65117	8.65945	2.04436	2.49851	2.3766	3.14412	2.8422	2.14996			GO:0016021,GO:0016757	integral component of membrane|transferase activity, transferring glycosyl groups
TraesCS1A02G033300	0.699255	0.813673	0	1.04962	1.00451	0.424231	4.76825	3.84967	4.60495	4.56518	7.92889	4.09021	TIM9		GO:0046872,GO:0042721,GO:0045039,GO:0042719	metal ion binding|TIM22 mitochondrial import inner membrane insertion complex|protein insertion into mitochondrial inner membrane|mitochondrial intermembrane space protein transporter complex
TraesCS1A02G033400	0	0	0	0	0	0	0	0	0	0	0	0	LSI3
TraesCS1A02G033500	16.932	13.6211	11.7716	47.2259	32.0739	31.8968	0	0	0	0	0	0.109518	OEP16
TraesCS1A02G033501	0	0	0.0903722	0	0	0	0	0	0	0	0	0
TraesCS1A02G033600	0.174241	0.474396	0.0883655	0.317445	0.189055	0.178478	3.19051	6.10231	3.35206	6.10084	11.8359	10.0982	OEP16
TraesCS1A02G033700	0.0307337	0	0	0.0215463	0	0	0.572554	1.2178	1.26265	1.19921	0.639934	1.3263	Os05g0111800		GO:0003824,GO:0004722,GO:0006470	catalytic activity|protein serine/threonine phosphatase activity|protein dephosphorylation
TraesCS1A02G033800	0.0702151	0.178013	0	0	0.0212737	0	0.0932873	0.162904	0.432093	0.173941	0.168897	0.125239	PAE5	Pectin acetylesterase [Source:UniProtKB/TrEMBL;Acc:A0A1D5S1Q1]	GO:0016787,GO:0005576,GO:0005618,GO:0071555	hydrolase activity|extracellular region|cell wall|cell wall organization	ko04310	Wnt signaling pathway
TraesCS1A02G033900	0	0	0	0	0	0	0	0	0	0	0	0
TraesCS1A02G034000	0	0	0	0	0	0	0.0456482	0.0539784	0.158747	0	0.0507893	0.208802			GO:0016021	integral component of membrane
TraesCS1A02G034100	0	0	0	0	0	0	0.647011	0.435531	0.459972	0.488499	0.333594	0.365668	At1g11960		GO:0016021,GO:0016020	integral component of membrane|membrane
TraesCS1A02G034200	0	0	0	0	0	0	0	0	0	0	0	0	Os03g0621600		GO:0003677	DNA binding
TraesCS1A02G034300	2.37419	1.32446	2.37576	1.38052	1.5434	0.979275	6.9786	7.70416	7.15463	6.93181	7.81745	6.98418	XB3		GO:0005515,GO:0004842,GO:0042742,GO:0051865	protein binding|ubiquitin-protein transferase activity|defense response to bacterium|protein autoubiquitination
TraesCS1A02G034400	0	0	0	0	0	0	0	0	0	0	0	0
TraesCS1A02G034500	0	0	0	0	0	0	0	0	0	0	0	0	QWRF3
TraesCS1A02G034600	0.826933	0.258099	0	0.0158423	0.301581	0.445028	0	0	0	0	0	0	Os03g0232800		GO:0006629,GO:0008374	lipid metabolic process|O-acyltransferase activity
TraesCS1A02G034700	0.637231	0.601324	0	0.666623	0.313125	0.182414	0	0	0	0	0.188959	0	Os03g0232800
TraesCS1A02G034800	0	0	0	0	0	0	0	0	0	0	0	0			GO:0008270	zinc ion binding
TraesCS1A02G034900	0	0	0	0	0	0	0	0	0	0	0	0	CYP51		GO:0020037,GO:0004497,GO:0005506,GO:0016705,GO:0055114	heme binding|monooxygenase activity|iron ion binding|oxidoreductase activity, acting on paired donors, with incorporation or reduction of molecular oxygen|oxidation-reduction process	ko00100	Steroid biosynthesis
TraesCS1A02G035000	0.860709	0.0871171	0	0.472079	0.398862	0.871195	2.16973	1.68539	1.3636	2.48033	2.58683	3.30985	NUP43		GO:0031080,GO:0009507,GO:0005515	nuclear pore outer ring|chloroplast|protein binding
TraesCS1A02G035100	1.10939	0.94539	1.34931	1.45284	2.93733	2.60506	0.416922	0.455764	0.847439	0.827979	0.817553	0.71393	At4g32285		GO:0005545,GO:0030136,GO:0048268,GO:0030276,GO:0005543	1-phosphatidylinositol binding|clathrin-coated vesicle|clathrin coat assembly|clathrin binding|phospholipid binding
TraesCS1A02G035200	0.393879	0.495825	0.364782	0	0.200352	0.0408292	1.36618	1.23563	1.02698	0.954059	1.23299	0.680365	DOF5.1		GO:0005634,GO:0003677,GO:0006355	nucleus|DNA binding|regulation of transcription, DNA-templated
TraesCS1A02G035300	0.234678	0	0.192257	0.233772	0.307829	0.134519	0.105295	0.166887	0.238256	0.407133	0.328307	0.129143
TraesCS1A02G035400	0	0	0.244031	0	0.0434777	0	0	0	0.0370238	0	0.0820358	0.177961
TraesCS1A02G035500	0.00472841	0.00558531	0.0338895	0.0124438	0.0139661	0.0124209	0.00488645	0.00630233	0	0	0	0
TraesCS1A02G035600	3.21478	1.67848	0.654833	5.77747	3.94118	5.79579	3.33352	7.54166	5.87282	21.3183	37.2982	21.4405	CRRSP55
TraesCS1A02G035700	0	0	0	0.0732927	0	0	0.0527398	0.125039	0.0586714	0	0	0.0255959	WAK5		GO:0005524,GO:0004672,GO:0005509,GO:0030247,GO:0006468	ATP binding|protein kinase activity|calcium ion binding|polysaccharide binding|protein phosphorylation
TraesCS1A02G035800	41.7767	21.3304	27.4672	34.3787	18.6358	27.5677	135.975	124.72	123.552	131.243	108.35	151.72
TraesCS1A02G035900	0.0116209	0	0	0	0	0.00426124	0.223731	0.168133	0.204538	0.237512	0.18671	0.25289	RGA5		GO:0043531	ADP binding
TraesCS1A02G036000	0	0	0	0	0	0	0	0	0	0	0	0
TraesCS1A02G036100	3.95493	3.51308	3.00111	1.18879	1.2699	0.96522	3.43761	3.8334	3.11154	1.28454	2.04094	1.49319	ACR9
TraesCS1A02G036200	15.9562	17.2996	10.9801	16.4101	10.0393	11.2259	0.171553	0.13928	0	0	0	0	FAP3	Chalcone-flavonone isomerase family protein [Source:UniProtKB/TrEMBL;Acc:W4ZWP7]	GO:0016872	intramolecular lyase activity
TraesCS1A02G036300	0.190923	0.0349396	0.029186	0	0.0113085	0.100193	1.94654	2.14437	2.4913	1.44884	1.26511	1.18466	GALT6		GO:0016021,GO:0030246,GO:0006486,GO:0016020,GO:0005794,GO:0008378	integral component of membrane|carbohydrate binding|protein glycosylation|membrane|Golgi apparatus|galactosyltransferase activity
TraesCS1A02G036400	0	0	0	0	0	0	0	0	0	0	0	0	At5g07610		GO:0005515	protein binding
TraesCS1A02G036500	0.0302563	0	0	0	0.0654238	0.0729646	0.111938	0.177847	0.0927753	0	0	0.0536658	At5g07610		GO:0005515	protein binding
TraesCS1A02G036600	0	0	0	0	0	0	0	0	0	0	0	0
TraesCS1A02G036700	0	0	0	0	0	0	0.667094	0.999109	0.487907	0.801777	1.36944	1.02623	SDR2a
TraesCS1A02G036800	0	0	0	0	0	0	0	0.173141	0.080556	0.0204593	0.0359541	0.179803			GO:0005515	protein binding
TraesCS1A02G036900	0	0	0	0	0	0	0	0	0	0	0	0
TraesCS1A02G037000	0	0	0	0	0	0	0	0	0	0.0225631	0	0
TraesCS1A02G037100	0	0	0	0	0	0	0	0	0	0	0	0	At5g49610		GO:0005515	protein binding
TraesCS1A02G037200	0	0	0	0	0	0	0	0	0	0	0	0	PM19L
TraesCS1A02G037300	0	0	0	0	0	0	5.09061	5.23238	4.24144	2.83655	3.65921	5.06407
TraesCS1A02G037400	4.22422	5.13459	2.99551	1.01382	2.19817	3.60662	0.20565	0.1922	0.228795	0.334129	0.145303	0.22163	CHX20		GO:0016021,GO:0055085,GO:0015299,GO:0006812	integral component of membrane|transmembrane transport|solute:proton antiporter activity|cation transport
TraesCS1A02G037500	0	0	0	0	0	0	0	0	0	0	0	0
TraesCS1A02G037600	0	0	0	0	0	0	0	0	0	0	0	0	KCS5	3-ketoacyl-CoA synthase [Source:UniProtKB/TrEMBL;Acc:A0A341NR51]	GO:0016747,GO:0003824,GO:0016020,GO:0006633	transferase activity, transferring acyl groups other than amino-acyl groups|catalytic activity|membrane|fatty acid biosynthetic process	ko00062	Fatty acid elongation
TraesCS1A02G037700	0.0240571	0	0.0963748	0	0	0	0.604499	0.950026	0.698849	1.25653	0.528583	0.552181	PAL	Phenylalanine ammonia-lyase [Source:UniProtKB/TrEMBL;Acc:A0A1D5S0U3]	GO:0005737,GO:0003824,GO:0006559,GO:0016841,GO:0045548,GO:0009800	cytoplasm|catalytic activity|L-phenylalanine catabolic process|ammonia-lyase activity|phenylalanine ammonia-lyase activity|cinnamic acid biosynthetic process	ko00940,ko00360	Phenylpropanoid biosynthesis|Phenylalanine metabolism
TraesCS1A02G037800	0	0	0	0	0	0	3.99191	4.28822	4.0953	6.22834	4.15217	3.44905	PAL	Phenylalanine ammonia-lyase [Source:UniProtKB/TrEMBL;Acc:W4ZZ52]	GO:0005737,GO:0003824,GO:0006559,GO:0016841,GO:0045548,GO:0009800	cytoplasm|catalytic activity|L-phenylalanine catabolic process|ammonia-lyase activity|phenylalanine ammonia-lyase activity|cinnamic acid biosynthetic process	ko00940,ko00360	Phenylpropanoid biosynthesis|Phenylalanine metabolism
TraesCS1A02G037900	3.18429	3.93955	3.41838	3.57713	2.58467	1.83827	1.94277	1.87256	2.23972	1.27897	1.53626	1.29679	ADF7
TraesCS1A02G038000	0	0	0	0	0	0	0	0	0	0	0	0
TraesCS1A02G038100	0	0.215401	0	0	0	0	28.0246	18.3415	23.6521	20.0447	24.707	17.5747		Histone H2A [Source:UniProtKB/TrEMBL;Acc:W4ZWK0]	GO:0005634,GO:0003677,GO:0000786,GO:0046982,GO:0005694	nucleus|DNA binding|nucleosome|protein heterodimerization activity|chromosome
TraesCS1A02G038200	0	0	0	0	0	0	133.089	106.915	73.0513	107.513	137.829	103.35		Histone H2A [Source:UniProtKB/TrEMBL;Acc:W4ZYU1]	GO:0005634,GO:0003677,GO:0000786,GO:0046982,GO:0005694	nucleus|DNA binding|nucleosome|protein heterodimerization activity|chromosome
TraesCS1A02G038300	0	0	0	0	0	0	0	0	0	0.0820297	0	0	PPA4		GO:0005737,GO:0000287,GO:0004427,GO:0006796	cytoplasm|magnesium ion binding|inorganic diphosphatase activity|phosphate-containing compound metabolic process	ko00190	Oxidative phosphorylation
TraesCS1A02G038400	0.130963	0.03251	0.0667193	0.0788736	0.144927	0.113332	0.588795	0.553662	0.560899	0.829342	0.521468	0.651705	PARP1	Poly [ADP-ribose] polymerase [Source:UniProtKB/TrEMBL;Acc:A0A341NGZ9]	GO:0005634,GO:0003677,GO:0008270,GO:0006471,GO:0003950,GO:0051287	nucleus|DNA binding|zinc ion binding|protein ADP-ribosylation|NAD+ ADP-ribosyltransferase activity|NAD binding	ko04214,ko04210,ko03410	Apoptosis - fly|Apoptosis|Base excision repair
TraesCS1A02G038500	0	0	0	0	0	0	0	0	0	0.019154	0	0.072398
TraesCS1A02G038600	0	0	0	0.00858936	0	0.00221081	0.102398	0.188401	0.0758372	0.129634	0.049306	0.109967	RGA1
TraesCS1A02G038800	0	0	0	0	0	0	0	0	0	0	0	0
TraesCS1A02G038828	0	0	0	0	0	0	0	0	0	0	0	0	RGA2
TraesCS1A02G039000	0	0	0	0	0	0	0	0	0	0	0	0
TraesCS1A02G039100	0.453514	0.190518	0.413277	0.399315	0.238334	0.218088	0.364835	0.199622	0.450185	0.169828	0.343975	0.264705	Os03g0619600		GO:0003677,GO:0006351,GO:0005634,GO:0006355	DNA binding|transcription, DNA-templated|nucleus|regulation of transcription, DNA-templated
TraesCS1A02G039200	0.544284	0.338779	0.522028	0.153086	0.264903	0.267492	1.05245	0.744439	0.772204	0.773013	0.833637	0.798878	MORC1
TraesCS1A02G039300	0	0	0	0	0	0	0.945631	0.513114	1.28509	0.959179	0.393933	0.439436	IP5P8		GO:0016787,GO:0046856	hydrolase activity|phosphatidylinositol dephosphorylation
TraesCS1A02G039400	1.47023	0.871557	0.727602	1.0666	0.961239	1.1419	2.04997	2.45455	2.19515	2.25504	2.26997	2.27627
TraesCS1A02G039600	0	0	0	0	0	0	0	0	0	0	0	0
TraesCS1A02G039700	0	0	0	0	0	0	0	0	0	0	0	0	ABCC10		GO:0016021,GO:0005524,GO:0042626,GO:0055085,GO:0016887	integral component of membrane|ATP binding|ATPase-coupled transmembrane transporter activity|transmembrane transport|ATPase activity
TraesCS1A02G039800	1.17852	0.222686	0	0.853178	0.431543	1.42012	0.0215146	0.152306	0.355744	1.30993	0.521042	1.24465	KCS12	3-ketoacyl-CoA synthase [Source:UniProtKB/TrEMBL;Acc:A0A1D5S3Z4]	GO:0016747,GO:0003824,GO:0016020,GO:0006633	transferase activity, transferring acyl groups other than amino-acyl groups|catalytic activity|membrane|fatty acid biosynthetic process	ko00062	Fatty acid elongation
TraesCS1A02G039900	0.0603285	0.0712963	0.302593	0	0	0.0144477	0	0	0	0	0	0
TraesCS1A02G040000	0	0	0	0	0	0	0	0	0	0	0	0
TraesCS1A02G040100	0	0	0	0	0	0	0	0	0	0	0	0	ZAT5		GO:0003676	nucleic acid binding
TraesCS1A02G040200	0	0	0	0	0	0	0.865008	1.39885	1.95251	3.39622	4.61159	3.08716	ZAT5		GO:0003676	nucleic acid binding
TraesCS1A02G040300	0	0	0	0	0	0	2.50653	4.0039	3.83679	12.0878	8.82237	11.5154	ZAT5		GO:0003676	nucleic acid binding
TraesCS1A02G040400	0.373314	0.11477	0	0.0143213	0.154986	0.130771	1.62068	1.20291	1.43858	1.20486	1.51995	1.12482	Os04g0620700		GO:0003676,GO:0008270	nucleic acid binding|zinc ion binding
TraesCS1A02G040500	0.772145	1.14168	1.04041	2.10707	1.32306	2.1959	5.92254	4.29037	5.37615	4.96028	5.18879	2.91026
TraesCS1A02G040600	8.27356	7.18313	8.49737	5.63423	4.75436	5.46877	4.5779	5.16982	4.43066	5.44619	6.62734	7.58466	PHI1	Glucose-6-phosphate isomerase [Source:UniProtKB/TrEMBL;Acc:A0A1D5S2P8]	GO:0006096,GO:0006094,GO:0004347,GO:0016853	glycolytic process|gluconeogenesis|glucose-6-phosphate isomerase activity|isomerase activity	ko01200,ko00520,ko00030,ko00500,ko00010	Carbon metabolism|Amino sugar and nucleotide sugar metabolism|Pentose phosphate pathway|Starch and sucrose metabolism|Glycolysis / Gluconeogenesis
TraesCS1A02G040700	0.00860098	0	0	0.0516071	0	0	0.00914809	0	0.0203899	0	0	0	PIKM2-TS
TraesCS1A02G040800	0	0	0	0	0	0	0	0	0	0	0	0
TraesCS1A02G040900	0	0	0	0	0	0	0	0	0	0	0	0	KCS5	3-ketoacyl-CoA synthase [Source:UniProtKB/TrEMBL;Acc:A0A1D5S1D6]	GO:0016021,GO:0016747,GO:0003824,GO:0016020,GO:0006633	integral component of membrane|transferase activity, transferring acyl groups other than amino-acyl groups|catalytic activity|membrane|fatty acid biosynthetic process	ko00062	Fatty acid elongation
TraesCS1A02G041000	0	0	0	0	0	0	0	0	0	0	0	0
TraesCS1A02G041100	0.19183	0.0208471	0.0575836	0	0.0351323	0	0.0863213	0.0307619	0.070819	0.0430031	0.0878039	0.0570338	RGA5		GO:0043531	ADP binding
TraesCS1A02G041200	0	0	0	0	0	0	0	0	0	0	0	0			GO:0004867,GO:0009611	serine-type endopeptidase inhibitor activity|response to wounding
TraesCS1A02G041300	0	0	0	0	0	0	12.9836	13.3696	17.2064	13.132	9.12194	19.8001			GO:0004867,GO:0009611	serine-type endopeptidase inhibitor activity|response to wounding
TraesCS1A02G041400	0	0	0	0	0	0	0	0.469294	0	0.843204	0	0.788683			GO:0004867,GO:0009611	serine-type endopeptidase inhibitor activity|response to wounding
TraesCS1A02G041500	0	0	0	0	0	0	0	0	0	0	0	0			GO:0004867,GO:0009611	serine-type endopeptidase inhibitor activity|response to wounding
TraesCS1A02G041600	0	0	0	0	0	0	0	0	0	0	0	0			GO:0004867,GO:0009611	serine-type endopeptidase inhibitor activity|response to wounding
TraesCS1A02G041700	0	0	0	0	0	0	1.33965	1.65548	2.09277	0.957366	0.462139	0.623603	HSR201		GO:0016747	transferase activity, transferring acyl groups other than amino-acyl groups
TraesCS1A02G041800	0	0	0	0	0	0	0	0	0	0	0	0
TraesCS1A02G041900	0	0	0	0	0	0	0	0	0	0	0	0
TraesCS1A02G042000	0	0	0	0	0	0	0	0	0	0	0	0			GO:0016021,GO:0016020	integral component of membrane|membrane
TraesCS1A02G042100	0	0	0	0	0	0.0123408	0	0	0	0.0200676	0.0542845	0.0402133
TraesCS1A02G042200	0	0	0	0	0	0	0	0	0	0	0	0	Os01g0969100		GO:0017148,GO:0030598	negative regulation of translation|rRNA N-glycosylase activity	ko00520	Amino sugar and nucleotide sugar metabolism
TraesCS1A02G042300	0	0	0	0	0	0	0	0	0	0	0	0
TraesCS1A02G042400	0	0	0	0	0	0	0	0	0	0	0	0	Os09g0568600		GO:0030145,GO:0045735	manganese ion binding|nutrient reservoir activity
TraesCS1A02G042500	0.00842181	0	0	0.0286331	0	0.0128685	0.204447	0.145157	0.0992065	0.138306	0.166962	0.117361	ATJ49
TraesCS1A02G042600	0	0	0	0	0	0	0	0	0	0	0	0	AT15		GO:0016747	transferase activity, transferring acyl groups other than amino-acyl groups
TraesCS1A02G042700	12.4217	9.40166	16.8917	12.0792	12.1869	7.88388	94.8237	72.7762	67.3629	93.3627	96.0726	82.1269	MYBAS2		GO:0003677	DNA binding
TraesCS1A02G042800	0.101641	0	0	0	0	0	0.482916	0.0634235	0.375239	1.0263	0.838708	0.894687
TraesCS1A02G042900	0.315472	0	0.397847	0.334499	0.0499734	0	0.6324	0.425605	0.586562	0.422183	0.587057	0.61127	SUVH9		GO:0005634,GO:0008270,GO:0005694,GO:0018024,GO:0016571,GO:0034968,GO:0005515	nucleus|zinc ion binding|chromosome|histone-lysine N-methyltransferase activity|histone methylation|histone lysine methylation|protein binding	ko00310	Lysine degradation
TraesCS1A02G043000	0	0	0	0	0	0	0	0	0	0	0	0
TraesCS1A02G043100	0	0	0	0	0	0	5.48672	3.5163	3.99306	4.82488	4.40693	3.48485	AHL26		GO:0003680	AT DNA binding
TraesCS1A02G043200	4.47218	5.04364	8.00778	3.60798	4.71976	4.56896	5.30826	4.43289	5.13915	6.10364	5.60702	6.53051	saf4
TraesCS1A02G043300	0	0	0	0	0.0505888	0	2.20545	4.23192	2.77776	3.49026	1.41218	2.87138	FOS1
TraesCS1A02G043400	0.124057	0.113789	0.475192	0.0439058	0.311405	0.0721574	0.168797	0.185613	0.216508	0.241867	0.433889	0.174348	sti1		GO:0005515	protein binding
TraesCS1A02G043500	0	0	0	0	0	0	0	0	0	0	0	0
TraesCS1A02G043600	2.45661	2.2216	2.80366	3.6286	2.62182	1.51522	3.13946	3.94478	3.19646	3.7598	3.3162	3.5985			GO:0005634,GO:0006357,GO:0070449	nucleus|regulation of transcription by RNA polymerase II|elongin complex
TraesCS1A02G043700	0	0	0	0	0	0	0	0	0	0	0	0	CBP
TraesCS1A02G043800	0	0	0	0	0	0	0	0	0	0	0	0	Os07g0631100	Transcription elongation factor 1 homolog [Source:UniProtKB/TrEMBL;Acc:A0A341NFV0]
TraesCS1A02G043900	0	0	0	0	0	0	0.360689	0.169988	0.147656	0.199015	0.186445	0.851084	LAC25	Laccase [Source:UniProtKB/TrEMBL;Acc:W4ZVY0]	GO:0005507,GO:0016491,GO:0055114,GO:0048046,GO:0046274,GO:0052716	copper ion binding|oxidoreductase activity|oxidation-reduction process|apoplast|lignin catabolic process|hydroquinone:oxygen oxidoreductase activity
TraesCS1A02G044000	0	0	0	0	0	0	0	0	0	0	0	0			GO:0005515	protein binding
TraesCS1A02G044100	0	0	0	0	0	0	0	0	0	0	0	0
TraesCS1A02G044200	2.47688	0.620229	0.836937	0.925041	1.36442	1.14387	2.91773	3.28907	3.75957	3.74278	2.8027	3.18836	SEC13B		GO:0015031,GO:0000139,GO:0030127,GO:0090114,GO:0005198,GO:1904263,GO:0005515	protein transport|Golgi membrane|COPII vesicle coat|COPII-coated vesicle budding|structural molecule activity|positive regulation of TORC1 signaling|protein binding	ko04141,ko03013,ko04150	Protein processing in endoplasmic reticulum|RNA transport|mTOR signaling pathway
TraesCS1A02G044300	0	0	0	0	0	0.110525	0	0.122596	0	0	0	0
TraesCS1A02G044400	0	0	0	0	0	0	0	0	0	0	0	0	KEG		GO:0016021,GO:0005515	integral component of membrane|protein binding
TraesCS1A02G044500	3.60753	1.53853	2.20446	1.52836	1.1463	1.02664	4.51943	4.29156	4.33305	4.35991	3.12195	3.58981	ECT4		GO:0003723	RNA binding
TraesCS1A02G044600	3.62261	5.27704	2.24506	5.02708	6.35333	4.10087	8.97456	6.09019	5.41969	9.7012	10.8519	10.1766	FOLB2	7,8-dihydroneopterin aldolase [Source:UniProtKB/TrEMBL;Acc:A0A1D5S1X8]	GO:0004150,GO:0046656,GO:0046654,GO:0006760	dihydroneopterin aldolase activity|folic acid biosynthetic process|tetrahydrofolate biosynthetic process|folic acid-containing compound metabolic process	ko00790	Folate biosynthesis
TraesCS1A02G044700	0	0	0	0	0	0	0	0	0	0	0	0
TraesCS1A02G044800	0.666362	0.575635	0.909854	0.205234	0.614562	0.36817	2.15237	1.79476	1.73793	1.56387	1.90715	1.41685	UTR5		GO:0016021,GO:0055085	integral component of membrane|transmembrane transport
TraesCS1A02G044900	0	0	0	0	0	0	0	0	0	0	0	0	MADS23		GO:0003700,GO:0005634,GO:0003677,GO:0006355,GO:0046983,GO:0045944,GO:0000977	DNA-binding transcription factor activity|nucleus|DNA binding|regulation of transcription, DNA-templated|protein dimerization activity|positive regulation of transcription by RNA polymerase II|RNA polymerase II regulatory region sequence-specific DNA binding
TraesCS1A02G045000	0	0	0	0	0	0	0	0	0	0	0	0	MADS23		GO:0003700,GO:0006351,GO:0005634,GO:0003677,GO:0006355,GO:0046983,GO:0045944,GO:0000977	DNA-binding transcription factor activity|transcription, DNA-templated|nucleus|DNA binding|regulation of transcription, DNA-templated|protein dimerization activity|positive regulation of transcription by RNA polymerase II|RNA polymerase II regulatory region sequence-specific DNA binding
TraesCS1A02G045100	0	0	0	0	0	0	0	0	0	0	0	0	At5g22610		GO:0005515	protein binding
TraesCS1A02G045300	2.72109	1.2211	1.68276	1.68448	1.07477	0.786103	2.47498	2.41483	2.37963	2.64622	1.79768	2.13411	MKP1		GO:0008138,GO:0004725,GO:0016791,GO:0016311,GO:0006470	protein tyrosine/serine/threonine phosphatase activity|protein tyrosine phosphatase activity|phosphatase activity|dephosphorylation|protein dephosphorylation
TraesCS1A02G045400	2.63523	1.92951	2.62066	1.09713	1.1445	1.12954	5.75837	7.35756	6.34454	3.67224	4.46682	4.87596	HEXO1	Beta-hexosaminidase [Source:UniProtKB/TrEMBL;Acc:W4ZUV9]	GO:0004553,GO:0005975,GO:0005829,GO:0004563,GO:0102148,GO:0005773,GO:0009505	hydrolase activity, hydrolyzing O-glycosyl compounds|carbohydrate metabolic process|cytosol|beta-N-acetylhexosaminidase activity|N-acetyl-beta-D-galactosaminidase activity|vacuole|plant-type cell wall	ko00520,ko00604,ko00511,ko00603,ko00531,ko04142	Amino sugar and nucleotide sugar metabolism|Glycosphingolipid biosynthesis - ganglio series|Other glycan degradation|Glycosphingolipid biosynthesis - globo series|Glycosaminoglycan degradation|Lysosome
TraesCS1A02G045500	0	0	0	0	0	0	0	0	0	0	0	0
TraesCS1A02G045600	0	0	0	0	0	0	0	0	0	0	0	0
TraesCS1A02G045700	7.25943	3.42761	4.00576	3.61062	3.14593	3.98133	25.9296	39.18	23.9726	34.5707	39.0391	60.3313	DHAR1		GO:0045174,GO:0033355,GO:0098869,GO:0005515	glutathione dehydrogenase (ascorbate) activity|ascorbate glutathione cycle|cellular oxidant detoxification|protein binding
TraesCS1A02G045800	0.983141	0.944958	0.572203	1.00472	0.93894	1.15561	4.01332	5.22569	3.79607	4.31926	6.04338	6.71597	GLUD1		GO:0045735	nutrient reservoir activity
TraesCS1A02G045900	0	0	0	0	0	0	0	0	0	0	0	0
TraesCS1A02G046000	0	0	0	0	0	0	0	0	0	0	0	0	At1g32860		GO:0004553,GO:0005975	hydrolase activity, hydrolyzing O-glycosyl compounds|carbohydrate metabolic process
TraesCS1A02G046100	0.0357695	0	0	0	0	0	0.177342	0.127849	0.0783793	0.246858	0.326678	0.278064
TraesCS1A02G046300	0.104426	0.0453528	0.416232	0.337976	0.25014	0.188032	0.0973451	0.138074	0.173743	0.0683742	0.172655	0.227317	NUDT9		GO:0016787	hydrolase activity
TraesCS1A02G046400	2.63419	1.61356	1.65922	2.06983	1.60309	1.90132	0	0.0143587	0	0	0	0	TBL11
TraesCS1A02G046500	1.52822	0.90138	1.40641	0.890247	0.791202	0.785535	1.46971	1.97378	1.91971	1.43392	1.4147	1.47144	OsI_18219
TraesCS1A02G046600	3.94679	2.97468	1.91125	1.70269	1.82251	2.77876	2.59129	2.46382	3.56642	3.1473	2.80709	3.14663	OsI_18219
TraesCS1A02G046700	0	0	0	0	0	0	0	0.0593199	0	0	0	0
TraesCS1A02G046800	1.751	0.883492	0.273148	1.01842	1.24436	1.08132	1.31728	1.78194	1.49055	0.989859	2.31242	1.7378			GO:0003352	regulation of cilium movement
TraesCS1A02G046900	0.0316364	0	0	0	0	0.0401794	1.60471	0.561535	0.240063	1.25042	0.525258	0.667208	MAKR3		GO:0005886,GO:0019210	plasma membrane|kinase inhibitor activity
TraesCS1A02G047000	1.68312	1.18073	0.649864	1.35699	1.54796	0.957168	4.94817	5.78726	5.67264	4.65571	4.79009	4.64614	ECA4		GO:0016021,GO:0005524,GO:0016787,GO:0000166	integral component of membrane|ATP binding|hydrolase activity|nucleotide binding
TraesCS1A02G047100	0	0	0	0	0	0	0	0	0	0	0	0
TraesCS1A02G047200	0.0389034	0.0385611	0.0835351	0	0.0245897	0.0408608	0.359606	0.388138	0.249067	0.16819	0.234284	0.309969	HAK12	Potassium transporter [Source:UniProtKB/TrEMBL;Acc:A0A1D5S458]	GO:0016021,GO:0016020,GO:0015079,GO:0071805	integral component of membrane|membrane|potassium ion transmembrane transporter activity|potassium ion transmembrane transport
TraesCS1A02G047300	0	0	0	0	0	0	0.0589026	0.0461996	0.0454879	0.046956	0.044148	0	CYP76B10		GO:0020037,GO:0004497,GO:0005506,GO:0016705,GO:0055114	heme binding|monooxygenase activity|iron ion binding|oxidoreductase activity, acting on paired donors, with incorporation or reduction of molecular oxygen|oxidation-reduction process
TraesCS1A02G047400	0	0	0	0	0	0	0	0	0	0	0	0			GO:0016021	integral component of membrane
TraesCS1A02G047500	1.17253	0.347779	0.774614	0.289784	0.6504	0.657374	0.826094	1.26863	1.07986	0.92252	1.34516	0.927249
TraesCS1A02G047700	0	0	0	0	0	0	0	0	0	0	0	0	UGT83A1		GO:0016758	transferase activity, transferring hexosyl groups
TraesCS1A02G048000	0	0	0	0	0	0.0109363	0.096628	0.154985	0.107253	0.123525	0.08114	0.100542	LECRK41		GO:0016021,GO:0030246,GO:0005524,GO:0004672,GO:0006468	integral component of membrane|carbohydrate binding|ATP binding|protein kinase activity|protein phosphorylation
TraesCS1A02G048100	0.018711	0.0485245	0	0	0.00535899	0	0.146848	0.0946827	0.197266	0.207162	0.135789	0.139137	LECRK41		GO:0016021,GO:0030246,GO:0005524,GO:0004672,GO:0006468	integral component of membrane|carbohydrate binding|ATP binding|protein kinase activity|protein phosphorylation
TraesCS1A02G048200	0	0	0	0	0	0	0	0	0	0	0	0
TraesCS1A02G048300	0	0	0	0	0	0	0	0	0	0	0	0	ria1		GO:0005525,GO:0003924	GTP binding|GTPase activity	ko03008	Ribosome biogenesis in eukaryotes
TraesCS1A02G048400	0	0	0	0	0	0	0	0	0	0	0	0	HOP2		GO:0005515	protein binding
TraesCS1A02G048500	0	0	0	0	0	0	0	0	0	0	0	0
TraesCS1A02G048600	0.301072	0.0411234	0.304926	0.0943079	0.00947973	0.0635165	0.122976	0.0182982	0.0515641	0.156383	0.123527	0.226125	GLE1		GO:0005643,GO:0016973	nuclear pore|poly(A)+ mRNA export from nucleus
TraesCS1A02G048700	0.131314	0.178369	0.0782789	0.139002	0.217964	0.174111	48.9248	60.2522	48.1344	73.3026	85.0904	74.0684	LTPG2		GO:0008289,GO:0006869	lipid binding|lipid transport
TraesCS1A02G048800	0	0	0	0	0	0	0	0	0	0	0	0
TraesCS1A02G048900	0	0	0	0	0	0	0	0.456286	0.625056	0.377709	0.375973	0.536224
TraesCS1A02G049000	0.0625502	0.145731	0	0	0	0.0941882	0.267742	0	0.0768273	0.245431	0.185523	0.115788
TraesCS1A02G049100	0	0	0	0	0	0	60.2271	47.2785	67.1955	65.7816	77.9693	78.5522	BURP13
TraesCS1A02G049200	0	0	0	0	0	0	0	0	0	0	0	0	ND2				ko00190	Oxidative phosphorylation
TraesCS1A02G049300	0.363876	0.0597504	0.149076	0.181278	0.158446	0.136625	0.600957	0.621303	0.467927	0.39857	0.436542	0.368749	NUP107		GO:0005643,GO:0017056	nuclear pore|structural constituent of nuclear pore	ko03013	RNA transport
TraesCS1A02G049400	0	0	0	0	0	0	0	0	0	0	0	0
TraesCS1A02G049500	0	0	0	0	0	0	0	0	0	0	0	0
TraesCS1A02G049600	0.200148	0	0.0955449	0	0.0631125	0.11155	3.45967	3.10782	3.75544	2.72276	2.04296	1.60475	RCN1		GO:0016021,GO:0005524,GO:0016020,GO:0016887	integral component of membrane|ATP binding|membrane|ATPase activity
TraesCS1A02G049700	9.28765	5.78298	10.8982	9.70582	8.0609	7.77582	8.59428	7.68096	7.80906	7.83383	8.9275	8.32115	RS2Z33		GO:0003676,GO:0008270,GO:0003723	nucleic acid binding|zinc ion binding|RNA binding	ko03040	Spliceosome
TraesCS1A02G049800	0	0	0	0	0	0	0.535255	0.372052	0.444364	0.236478	0.541223	0.345382	At1g32860		GO:0004553,GO:0005975	hydrolase activity, hydrolyzing O-glycosyl compounds|carbohydrate metabolic process
TraesCS1A02G049900	0	0	0	0	0	0	0	0	0	0	0	0
TraesCS1A02G050000	0	0	0	0	0	0	0	0	0	0	0	0
TraesCS1A02G050100	0.781894	0.527973	1.01318	0.124325	0.270058	0.28516	7.4012	9.33699	8.11154	8.20863	4.10671	8.46336	At1g32780		GO:0016491,GO:0008270,GO:0055114	oxidoreductase activity|zinc ion binding|oxidation-reduction process	ko00982,ko00980,ko01220,ko00071,ko00626,ko00350,ko00830,ko00625,ko00010	Drug metabolism - cytochrome P450|Metabolism of xenobiotics by cytochrome P450|Degradation of aromatic compounds|Fatty acid degradation|Naphthalene degradation|Tyrosine metabolism|Retinol metabolism|Chloroalkane and chloroalkene degradation|Glycolysis / Gluconeogenesis
TraesCS1A02G050200	0	0	0	0	0	0	0	0	0	0	0	0	TDC1		GO:0030170,GO:0003824,GO:0006520,GO:0019752,GO:0016831	pyridoxal phosphate binding|catalytic activity|cellular amino acid metabolic process|carboxylic acid metabolic process|carboxy-lyase activity	ko00950,ko00350	Isoquinoline alkaloid biosynthesis|Tyrosine metabolism
TraesCS1A02G050300	0.369916	0.212157	0	1.0017	0.428384	0.684005	0.569692	0.551762	0.295005	0.972697	0.670978	0.102838	At4g38150		GO:0005515	protein binding
TraesCS1A02G050400	0	0	0	0	0	0	10.0631	9.76378	7.4592	7.633	3.96416	3.10786	SWEET14	Bidirectional sugar transporter SWEET [Source:UniProtKB/TrEMBL;Acc:W4ZVD1]	GO:0016021,GO:0005886,GO:0008643	integral component of membrane|plasma membrane|carbohydrate transport
TraesCS1A02G050500	0	0	0	0	0	0	0	0	0.225092	0	0	0
TraesCS1A02G050600	0	0.379196	0.550132	0	0	0.157839	0.200938	0.0791242	0	0	0	0.15377	CAL1	Defensin [Source:UniProtKB/TrEMBL;Acc:W4ZVB1]	GO:0006952	defense response
TraesCS1A02G050700	0	0	0	0	0	0	0	0	0	0	0	0	CAL1	Defensin [Source:UniProtKB/TrEMBL;Acc:W4ZVX9]	GO:0006952	defense response
TraesCS1A02G050800	0	0	0	0	0	0	0	0	0	0	0	0	CAL1		GO:0006952	defense response
TraesCS1A02G050900	0	0	0	0	0	0	0	0	0.245297	0.0528769	0	0	CAL1	Defensin [Source:UniProtKB/TrEMBL;Acc:A0A060AJ86]	GO:0006952	defense response
TraesCS1A02G051000	0.0836694	0	0	0	0.15369	0	0	0	0	0	0.0607504	0
TraesCS1A02G051100	0.178555	0	0	0	0.067978	0	0.0268173	0.0841011	0.0154653	0	0.0269966	0	FBL14
TraesCS1A02G051200	0	0	0	0	0	0	0	0	0	0	0	0
TraesCS1A02G051300	0.310844	0.326191	0.270301	0.193032	0.216273	0.321111	9.23631	8.68831	8.26144	5.12145	5.72739	5.59119	At4g27595
TraesCS1A02G051400	0.0289841	0.0130182	0	0	0.00806466	0	0.135819	0.102543	0.138536	0.0585509	0.0849707	0.0956583	NET2A		GO:0003779	actin binding
TraesCS1A02G051500	3.90281	1.81679	2.64807	2.95781	3.71823	2.06631	2.26513	2.8592	1.85204	3.12019	2.07415	2.85217	P23-1				ko00590	Arachidonic acid metabolism
TraesCS1A02G051600	0	0	0	0	0	0	0	0	0	0	0	0	At1g80960		GO:0005515	protein binding
TraesCS1A02G051700	25.1933	14.0413	9.3171	18.3339	23.1423	25.3491	14.2793	19.4106	19.3257	19.0647	18.4654	18.8106			GO:0005509,GO:0005544	calcium ion binding|calcium-dependent phospholipid binding
TraesCS1A02G051800	0.855516	1.18322	0.597465	0.400522	0.174658	0.522387	4.38437	9.59027	8.17743	5.32684	8.86402	7.16652	STAR2		GO:0016021,GO:0005886,GO:0012506,GO:0010044,GO:0005460	integral component of membrane|plasma membrane|vesicle membrane|response to aluminum ion|UDP-glucose transmembrane transporter activity
TraesCS1A02G051900	6.50769	9.21521	14.9033	5.78402	6.9509	8.04547	15.2967	10.2476	14.2435	14.1961	14.0876	18.6879
TraesCS1A02G052000	0	0	0	0	0	0	0	0	0	0	0	0	WOX2		GO:0005634,GO:0003677	nucleus|DNA binding
TraesCS1A02G052100	0.496224	0.947666	1.04285	0.732683	2.01402	1.43879	1.28396	0.0773495	0.885548	1.04108	1.23411	0.895266	CRT		GO:0005509,GO:0005783,GO:0006457,GO:0051082	calcium ion binding|endoplasmic reticulum|protein folding|unfolded protein binding	ko04141,ko04145	Protein processing in endoplasmic reticulum|Phagosome
TraesCS1A02G052200	1.75669	0.698132	1.52152	0.713028	0.724637	0.723459	3.0321	2.96565	3.14675	2.29136	2.36427	2.76026	PATROL1
TraesCS1A02G052300	1.05815	0.337949	0.324691	0.326225	0.238998	0.290559	0.812286	0.466756	0.968217	0.997996	0.335633	0.511246	LIP4		GO:0016788	hydrolase activity, acting on ester bonds
TraesCS1A02G052400	0	0	0	0	0	0	0	0	0	0	0	0	At4g01020				ko03040	Spliceosome
TraesCS1A02G052500	0	0	0	0	0	0	0	0	0	0	0	0		CASP-like protein [Source:UniProtKB/TrEMBL;Acc:W4ZVU6]	GO:0016021,GO:0005886	integral component of membrane|plasma membrane
TraesCS1A02G052600	0	0	0	0	0	0	0	0	0	0	0	0	Os02g0491600		GO:0030145,GO:0045735	manganese ion binding|nutrient reservoir activity
TraesCS1A02G052700	0	0	0	0	0	0	0	0	0	0	0	0	Os02g0491600		GO:0030145,GO:0045735	manganese ion binding|nutrient reservoir activity
TraesCS1A02G052800	0	0	0	0	0	0	0	0	0	0	0	0
TraesCS1A02G052900	0	0	0	0	0	0	0	0	0	0	0	0	Os02g0491600		GO:0005576,GO:0030145,GO:0045735	extracellular region|manganese ion binding|nutrient reservoir activity
TraesCS1A02G053100	0	0	0	0	0	0	0	0	0	0	0	0	Os02g0491600		GO:0030145,GO:0045735	manganese ion binding|nutrient reservoir activity
TraesCS1A02G053200	0	0	0	0	0	0	0	0	0	0	0	0
TraesCS1A02G053300	0	0	0	0	0	0	0	0	0	0	0	0
TraesCS1A02G053400	0	0	0	0	0	0	0	0	0	0	0	0			GO:0005515	protein binding
TraesCS1A02G053500	0	0	0	0	0	0	0	0	0	0	0	0
TraesCS1A02G053600	0.225208	0.114902	0.483725	0.132229	0.160631	0.149705	0.158541	0	0.0597478	0.0664075	0	0			GO:0005515	protein binding
TraesCS1A02G053700	0.242644	0.0715221	0.269048	0.376336	0.172968	0.115933	0	0.114582	0	0	0.10269	0	UBA3		GO:0008641	ubiquitin-like modifier activating enzyme activity	ko04120	Ubiquitin mediated proteolysis
TraesCS1A02G053800	0	0	0	0	0	0	0	0	0	0	0	0
TraesCS1A02G054000	3.2535	1.10717	3.44351	6.45463	3.95384	4.11965	1.9704	2.28878	2.66778	2.79776	4.55116	2.90534	SRR1
TraesCS1A02G054200	0	0	0	0	0	0	0	0	0	0	0	0
TraesCS1A02G054300	1.01588	0.501651	0.32412	0.479318	0.428497	0.481502	0.856432	0.872175	0.787495	0.997341	0.651068	0.724061			GO:0031011	Ino80 complex
TraesCS1A02G054400	0.663531	0.305412	0.398974	0.35504	0.234303	0.245956	1.97741	1.96016	1.73767	1.76164	1.10529	1.73744	KIN5A		GO:0005524,GO:0008017,GO:0003777,GO:0007018	ATP binding|microtubule binding|microtubule motor activity|microtubule-based movement
TraesCS1A02G054500	0	0	0	0	0	0	0	0	0	0	0	0	Rf1		GO:0005515	protein binding
TraesCS1A02G054600	0	0	0	0	0	0	0	0	0	0	0	0
TraesCS1A02G054700	0.0247144	0	0	0.00544849	0.00372872	0.0279538	0.00878951	0.0218134	0.0200231	0	0.0177892	0	Rf1		GO:0005515	protein binding
TraesCS1A02G054800	0	0	0	0	0	0	0	0	0	0	0	0			GO:0005515	protein binding
TraesCS1A02G054900	0.875507	1.12446	1.17367	0.483549	0.943176	0.753527	1.18179	1.50684	1.11136	0.981533	1.11204	0.812123	TFIIIA		GO:0003676	nucleic acid binding
TraesCS1A02G055000	2.57078	1.60239	1.24505	1.01855	0.780578	1.04257	0.337332	0.435366	0.355773	0.230274	0.297484	0.192387	TERC		GO:0016021	integral component of membrane
TraesCS1A02G055100	0.395015	0.348394	0	0	1.56634	1.22501	0	0	0	0	0	0
TraesCS1A02G055200	11.953	7.08813	5.90746	7.23252	6.41289	5.7032	8.74809	9.42539	7.69519	7.91049	5.3552	5.67775			GO:0016021,GO:0005886	integral component of membrane|plasma membrane
TraesCS1A02G055300	0	0	0	0	0	0	0	0	0	0	0	0	EPSIN3				ko04144	Endocytosis
TraesCS1A02G055400	2.77221	1.85377	2.32953	2.31693	1.83602	1.98797	0.526931	0.579744	0.493659	0.600052	0.555331	0.394401	RNR1		GO:0003723,GO:0004540	RNA binding|ribonuclease activity
TraesCS1A02G055500	0.155585	0.295543	0	0	0.179184	0.198236	0.0814868	0	0.460894	0.0997329	0.352427	0.0888815	Rf1		GO:0005515	protein binding
TraesCS1A02G055600	0.0656784	0.131476	0	0.0692885	0.136324	0.0130152	0.13887	0.0288072	0.182792	0.0565797	0.0729414	0.0566147			GO:0005515	protein binding
TraesCS1A02G055700	0	0	0	0	0	0	0	0	0	0	0	0
TraesCS1A02G055800	0.0357745	0	0	0.0125716	0	0.0186573	0.0384256	0.0957704	0.0440183	0.100107	0.0388038	0.054733	Rf1		GO:0005515	protein binding
TraesCS1A02G055900	0	0	0	0	0	0	0.287962	0.108505	0.324698	0.0422514	0.343978	0.0376685	At5g42100		GO:0004553,GO:0005975	hydrolase activity, hydrolyzing O-glycosyl compounds|carbohydrate metabolic process
TraesCS1A02G056000	0	0.04888	0.0496696	0	0.0206575	0.0121777	0.0196761	0.0615555	0.0563053	0.0228605	0.0594334	0.0567278	Rf1		GO:0005515	protein binding
TraesCS1A02G056100	0	0	0	0	0	0	0.211294	0.210358	0.166964	0.0420655	0.15104	0	Os01g0551800
TraesCS1A02G056105	0.0333584	0.0227022	0.0660477	0	0.0190769	0.0395067	0.0718169	0.266021	0.103579	0.10598	0.0367724	0.20242	Rf1		GO:0005515	protein binding
TraesCS1A02G056200	13.3086	3.41536	0	8.73567	43.7467	22.4047	0	0	0	0	0	0
TraesCS1A02G056400	0	0	0	0	0	0	0.310051	0.821142	1.50564	0.20064	0.186133	0.573848
TraesCS1A02G056500	2.40115	1.62397	1.55032	2.16657	1.18702	1.3066	1.76917	1.938	2.14785	1.51293	1.69096	2.13802	SKIP1		GO:0005515	protein binding
TraesCS1A02G056600	2.30134	0.206026	0.428424	0.305817	1.03706	0.705106	6.1396	4.83167	7.79974	6.28566	5.13382	7.79631	URH2				ko00240,ko00760	Pyrimidine metabolism|Nicotinate and nicotinamide metabolism
TraesCS1A02G056700	0	0	0	0	1.34319	0.809464	0	0	0	0	0	0.0788784	PIK-1
TraesCS1A02G056800	0	0	0	0	0.11118	0	0.662818	0.32429	0.466013	0.165618	0	0	PIK-1
TraesCS1A02G056900	0.406464	0.333445	0.590461	0	0.303777	0.442544	13.9595	13.4203	5.51353	22.7221	28.0977	21.0198
TraesCS1A02G057000	0	0	0	0	0	0	0	0	0	0	0	0	IPT5		GO:0008033	tRNA processing	ko00908	Zeatin biosynthesis
TraesCS1A02G057100	0.206302	0.0368144	0.132756	0.38305	0.116628	0.156006	0.385122	0.417438	0.411129	0.124969	0.222523	0.166076	DOR		GO:0005515	protein binding
TraesCS1A02G057200	7.29704	11.8441	6.77887	28.0612	21.295	20.5817	0.0111359	0.0135622	0	0.0270078	0	0	HEMA1	Glutamyl-tRNA reductase [Source:UniProtKB/TrEMBL;Acc:A0A1D5S176]	GO:0055114,GO:0050661,GO:0008883,GO:0033014,GO:0006782	oxidation-reduction process|NADP binding|glutamyl-tRNA reductase activity|tetrapyrrole biosynthetic process|protoporphyrinogen IX biosynthetic process	ko00860	Porphyrin and chlorophyll metabolism
TraesCS1A02G057300	0.143051	0.0501656	0.113226	0.111722	0.0814328	0.0757365	0.0568944	0.0473714	0.0538684	0.0443033	0.0960775	0.0110311	Rf1		GO:0005515	protein binding
TraesCS1A02G057400	0	0	0	0	0	0	0	0	0	0	0	0	Rf1		GO:0005515	protein binding
TraesCS1A02G057500	0	0	0	0	0	0	0	0	0	0	0	0
TraesCS1A02G057600	0	0	0	0	0	0	0	0	0	0	0	0			GO:0016021	integral component of membrane
TraesCS1A02G057700	0	0	0	0	0	0	0	0	0	0	0	0
TraesCS1A02G057800	0	0	0	0	0	0	0	0	0	0	0	0			GO:0005515	protein binding
TraesCS1A02G057900	0.0168479	0.460979	0.733991	0	0.0496223	0.0397531	0.233816	1.12627	0.734829	1.1165	1.21566	0.711755
TraesCS1A02G058000	0	0	0	0	0	0	0	0	0	0	0	0
TraesCS1A02G058200	0	0	0	0	0	0	0	0	0	0	0	0	WAK2		GO:0016021,GO:0005524,GO:0004672,GO:0005509,GO:0030247,GO:0006468	integral component of membrane|ATP binding|protein kinase activity|calcium ion binding|polysaccharide binding|protein phosphorylation
TraesCS1A02G058300	0.99697	0.916599	1.62148	2.00225	2.46058	1.68031	3.08295	3.15512	2.69961	4.76161	2.79578	3.98953	RPL10		GO:0005622,GO:0042254	intracellular|ribosome biogenesis	ko03010	Ribosome
TraesCS1A02G058400	7.58832	3.658	2.96288	4.95672	2.42554	1.85677	6.71657	6.73198	6.96279	10.062	8.07326	10.4996	AP2		GO:0003700,GO:0003677,GO:0006355,GO:0006351,GO:0005634	DNA-binding transcription factor activity|DNA binding|regulation of transcription, DNA-templated|transcription, DNA-templated|nucleus
TraesCS1A02G058500	0	0	0	0	0	0	0.050776	0.0941257	0	0.146864	0.105319	0	RAD51B		GO:0005524,GO:0003677,GO:0006281,GO:0008094,GO:0000724,GO:0033063	ATP binding|DNA binding|DNA repair|DNA-dependent ATPase activity|double-strand break repair via homologous recombination|Rad51B-Rad51C-Rad51D-XRCC2 complex	ko03440	Homologous recombination
TraesCS1A02G058600	0.0197063	0	0.034925	0.00851818	0.0400402	0.0238017	0.905153	0.816035	0.803214	0.632101	0.676777	0.754356
TraesCS1A02G058700	0.0269677	0.0348999	0	0	0.0268567	0.0224113	0.707519	0.676862	0.623162	0.903912	0.762572	0.560391	At5g05820		GO:0016021	integral component of membrane
TraesCS1A02G058800	0	0	0	0	0	0	0	0	0	0	0	0	LHT2
TraesCS1A02G058900	4.20473	9.53608	6.82039	6.14275	5.53646	3.85421	0	0.0517745	0	0	0	0	XK1		GO:0005975,GO:0016773,GO:0005524,GO:0009507,GO:0019150	carbohydrate metabolic process|phosphotransferase activity, alcohol group as acceptor|ATP binding|chloroplast|D-ribulokinase activity
TraesCS1A02G059000	0	0	0	0	0	0	0	0	0	0	0	0
TraesCS1A02G059100	0.469257	0.713625	0.371894	0.122551	0.118169	0.235971	5.9093	6.70709	5.85734	5.39421	3.01906	5.57317	PLP1	Patatin [Source:UniProtKB/TrEMBL;Acc:W4ZY32]	GO:0016787,GO:0006629,GO:0016042	hydrolase activity|lipid metabolic process|lipid catabolic process
TraesCS1A02G059200	0.256715	1.17649	0.0409049	0.187532	0.277131	0.227236	1.47704	1.40699	2.54183	1.70233	0.807076	1.58254	AZG1		GO:0016021,GO:0022857,GO:0016020,GO:0055085,GO:0005345,GO:0015854,GO:0015853	integral component of membrane|transmembrane transporter activity|membrane|transmembrane transport|purine nucleobase transmembrane transporter activity|guanine transport|adenine transport
TraesCS1A02G059300	0	0	0	0	0	0	0	0	0	0	0	0
TraesCS1A02G059400	0	0	0	0	0	0	0	0	0	0	0	0
TraesCS1A02G059500	0	0	0	0	0	0	0	0	0	0	0	0	UPL4		GO:0004842	ubiquitin-protein transferase activity	ko04120	Ubiquitin mediated proteolysis
TraesCS1A02G059600	0	0	0	0	0	0	0	0	0	0	0	0
TraesCS1A02G059700	0	0	0	0	0	0	0	0	0	0	0	0
TraesCS1A02G059800	0	0	0	0	0	0	0	0	0	0	0	0
TraesCS1A02G059900	0	0	0	0	0	0	0	0	0	0	0	0
TraesCS1A02G060000	0	0	0	0	0	0	0	0	0	0	0	0
TraesCS1A02G060100	0.77079	0.262918	0.169405	0.336913	0.332773	0.466404	2.85861	2.60355	2.72573	2.02278	1.70739	2.05014	GPI8		GO:0008233,GO:0016255,GO:0042765,GO:0006508,GO:0003923	peptidase activity|attachment of GPI anchor to protein|GPI-anchor transamidase complex|proteolysis|GPI-anchor transamidase activity	ko00563	Glycosylphosphatidylinositol(GPI)-anchor biosynthesis
TraesCS1A02G060200	0	0	0	0	0	0	1.06674	1.39174	1.25008	1.28548	0.927079	0.958688	STOP2		GO:0003676	nucleic acid binding
TraesCS1A02G060300	0	0	0	0	0	0	0	0	0	0	0	0
TraesCS1A02G060400	0	0	0	0	0	0	0	0	0	0	0	0
TraesCS1A02G060500	0.218102	0.234113	0.210209	0.612689	0.357716	0.696723	0.0311092	0.0917583	0	0.0188499	0	0.035958			GO:0005515	protein binding
TraesCS1A02G060600	0	0	0	0	0	0	0.606748	0.750759	0.956978	0.88766	1.18281	0.724594	ICR2
TraesCS1A02G060700	0.796223	0.319179	0.27313	1.97884	0.655427	0.817096	4.08918	3.2991	2.76873	4.99487	4.97656	3.30003	At2g37990	Ribosome biogenesis regulatory protein [Source:UniProtKB/TrEMBL;Acc:W4ZWF3]	GO:0005634,GO:0042254	nucleus|ribosome biogenesis
TraesCS1A02G060800	0	0	0	0	0	0	0	0	0	0	0	0	At5g37870	E3 ubiquitin-protein ligase [Source:UniProtKB/TrEMBL;Acc:A0A341NHQ6]	GO:0005634,GO:0008270,GO:0006511,GO:0007275,GO:0005515	nucleus|zinc ion binding|ubiquitin-dependent protein catabolic process|multicellular organism development|protein binding	ko04120,ko04115,ko04013,ko04310	Ubiquitin mediated proteolysis|p53 signaling pathway|MAPK signaling pathway - fly|Wnt signaling pathway
TraesCS1A02G060900	0	0	0	0	0	0	0	0	0	0	0	0
TraesCS1A02G061000	0	0	0	0	0	0	0	0	0	0	0	0
TraesCS1A02G061100	0	0	0	0	0	0	0	0	0	0	0	0
TraesCS1A02G061200	0	0	0	0	0	0	0	0	0	0	0	0
TraesCS1A02G061300	0	0	0	0	0	0	0	0	0	0	0	0
TraesCS1A02G061400	0	0	0	0	0	0	0	0	0	0	0	0
TraesCS1A02G061500	0	0	0	0	0	0	0.126671	0.0288935	0.0978275	0.164042	0.00845897	0.0756253	PTI1		GO:0005524,GO:0004672,GO:0006468	ATP binding|protein kinase activity|protein phosphorylation
TraesCS1A02G061600	0	0.105853	0	0	0.0607215	0.0335214	0	0	0	0	0	0	UGT86A1		GO:0016758	transferase activity, transferring hexosyl groups
TraesCS1A02G061700	10.5147	15.1319	19.8999	15.0838	19.6708	15.4851	0.0169592	0	0	0	0.115611	0	UGT86A1		GO:0016758	transferase activity, transferring hexosyl groups
TraesCS1A02G061800	0	0	0	0	0	0	0	0	0	0	0	0	AGL61		GO:0003677,GO:0046983	DNA binding|protein dimerization activity
TraesCS1A02G061900	0	0	0	0	0	0	0	0	0	0	0	0
TraesCS1A02G062000	0	0	0	0	0	0	0	0	0	0	0	0	LT101.2		GO:0016021,GO:0016020	integral component of membrane|membrane
TraesCS1A02G062100	6.30096	4.99603	2.67402	4.13102	2.08189	2.34868	17.745	17.494	18.6405	17.2717	17.5974	16.2316	TET4		GO:0016021	integral component of membrane
TraesCS1A02G062200	0	0	0	0	0	0	0	0	0	0	0	0	LBD11
TraesCS1A02G062400	0.459713	0.130208	0.0988765	0.15266	0.180928	0.212845	0.227151	0.224191	0.413823	0.372228	0.291703	0.35793			GO:0000287,GO:0008897	magnesium ion binding|holo-[acyl-carrier-protein] synthase activity	ko00770	Pantothenate and CoA biosynthesis
TraesCS1A02G062500	0	0	0	0	0	0	0	0	0	0	0	0
TraesCS1A02G062600	0	0	0	0	0	0	0	0	0	0	0	0
TraesCS1A02G062700	0	0	0	0	0	0	0	0	0	0	0	0
TraesCS1A02G062800	0	0	0	0	0	0	0	0	0	0	0	0					ko00770	Pantothenate and CoA biosynthesis
TraesCS1A02G062900	0	0	0	0	0	0	0	0	0	0	0	0
TraesCS1A02G063000	0	0	0	0	0	0	0	0	0	0	0	0
TraesCS1A02G063100	0	0	0	0	0	0	0	0	0	0	0	0
TraesCS1A02G063200	0	0	0	0	0	0	0	0	0	0	0	0
TraesCS1A02G063300	0.859403	0.723819	1.30772	0.664397	0.763673	0.777875	0.787537	1.36358	0.857335	0.455331	0.897818	0.710775	At5g60610		GO:0005515	protein binding
TraesCS1A02G063400	0	0	0	0	0	0	0	0	0	0	0	0	At3g17280		GO:0005515	protein binding
TraesCS1A02G063500	1.00633	0.465034	0	0.818602	1.17828	0.778947	0.278864	0.349851	0.260474	0.27387	0.298151	0.665035	ZIM17		GO:0008270	zinc ion binding
TraesCS1A02G063600	0.207433	0.145174	0.0200032	0.241208	0.13181	0.229852	0.444067	0.294993	0.413997	0.231747	0.264692	0.291989	UBC37		GO:0016740	transferase activity	ko03460	Fanconi anemia pathway
TraesCS1A02G063800	0	0	0	0	0	0	0	0	0	0	0	0
TraesCS1A02G064000	2.4494	1.67499	7.28522	2.80754	2.44054	4.73564	18.9332	17.1359	16.4371	15.7291	14.9872	13.5464	Os05g0123100	Glycosyltransferases [Source:UniProtKB/TrEMBL;Acc:A0A1D5S4V0]	GO:0016021,GO:0016020,GO:0000139,GO:0015018,GO:0071555	integral component of membrane|membrane|Golgi membrane|galactosylgalactosylxylosylprotein 3-beta-glucuronosyltransferase activity|cell wall organization
TraesCS1A02G064100	2.05971	1.04185	0.727869	0.441817	0.978647	0.988174	23.1596	23.2548	20.1588	18.6578	18.9694	15.8524	IQD1		GO:0005515	protein binding
TraesCS1A02G064200	0	0	0	0	0	0	0	0	0	0	0	0			GO:0003676,GO:0003723	nucleic acid binding|RNA binding
TraesCS1A02G064300	0	0	0	0	0	0	0	0	0	0	0	0
TraesCS1A02G064400	0	0	0	0	0	0	0	0	0	0	0	0
TraesCS1A02G064500	0	0	0	0	0	0	0.0162999	0	0	0	0	0
TraesCS1A02G064600	0	0	0	0	0	0	0	0	0	0	0	0			GO:0003676	nucleic acid binding
TraesCS1A02G064700	0	0	0	0	0	0	0	0	0	0	0	0
TraesCS1A02G064800	0	0	0	0.035401	0	0.00464083	0.012653	0.0385118	0.0358728	0.0303548	0.0198871	0.0293167	TPS1		GO:0003824,GO:0005992,GO:0003825	catalytic activity|trehalose biosynthetic process|alpha,alpha-trehalose-phosphate synthase (UDP-forming) activity
TraesCS1A02G064900	0.45241	0.0404272	0.377528	0.0729245	0.0524321	0	2.87799	3.49906	3.87941	2.77385	0.988304	2.86851	MST1		GO:0016021,GO:0022857,GO:0016020,GO:0055085,GO:0005215	integral component of membrane|transmembrane transporter activity|membrane|transmembrane transport|transporter activity
TraesCS1A02G065000	0	0	0	0	0	0	0.0272501	0	0.0926185	0.0335263	0.0280778	0	KPNB1		GO:0006606	protein import into nucleus	ko03013	RNA transport
TraesCS1A02G065200	1.66604	0	0	2.34003	0	0	0	0.500483	0.467643	0	0.540428	0
TraesCS1A02G065300	1.03269	0.634617	0.824732	0.24275	0.363208	0.408595	0.968414	1.16924	1.22768	1.1792	0.924541	0.944647			GO:0005515	protein binding
TraesCS1A02G065400	0.648508	0.353188	0.421024	0.268993	0.171064	0.0796346	2.3944	3.62628	2.34867	2.96413	4.50536	3.67006	NUP98A		GO:0005643,GO:0017056,GO:0006913	nuclear pore|structural constituent of nuclear pore|nucleocytoplasmic transport	ko03013	RNA transport
TraesCS1A02G065500	9.65907	0	0	0	1.26995	0	18.7718	13.9038	16.0371	22.4342	42.4701	25.3687
TraesCS1A02G065600	0.199479	0.0767144	0.150523	0.0972754	0.0342344	0.0529761	0.208053	0.241051	0.215307	0.205072	0.177569	0.168783	KPNB1		GO:0006886,GO:0005634,GO:0006606,GO:0008565,GO:0006913,GO:0008536	intracellular protein transport|nucleus|protein import into nucleus|obsolete protein transporter activity|nucleocytoplasmic transport|Ran GTPase binding	ko03013	RNA transport
TraesCS1A02G065700	1.1104	0.589845	1.01458	0.670611	0.483006	0.868761	1.43211	1.76778	1.82065	1.42959	1.43811	1.70835	SIZ1		GO:0005634,GO:0008270,GO:0019789,GO:0016925,GO:0031668,GO:0016049,GO:0061665	nucleus|zinc ion binding|SUMO transferase activity|protein sumoylation|cellular response to extracellular stimulus|cell growth|SUMO ligase activity
TraesCS1A02G065800	0.0861837	0	0.0899097	0	0.180538	0	0.674672	0.43033	1.22037	0.519542	0.629507	0.968937
TraesCS1A02G065900	0	0	0	0	0	0	0	0.335019	0.106992	0.543038	0.485807	0
TraesCS1A02G066000	0	0	0	0	0	0	0.186577	0.184704	0.24038	0.20411	0.13992	0.149007			GO:0005634	nucleus
TraesCS1A02G066100	0	0	0.0638681	0	0	0	0	0	0	0.0132378	0.0225748	0.0123613			GO:0045735	nutrient reservoir activity
TraesCS1A02G066200	0.51656	0.364589	0.364943	0.684529	1.22858	1.59533	4.07896	3.36682	2.95657	3.29259	4.21948	3.61204	LECRK81		GO:0016021,GO:0030246,GO:0005524,GO:0004672,GO:0006468	integral component of membrane|carbohydrate binding|ATP binding|protein kinase activity|protein phosphorylation
TraesCS1A02G066300	0	0	0	0	0	0.0089742	0.174962	0.230578	0.189869	0.17576	0.290026	0.106963	GALT3		GO:0016021,GO:0030246,GO:0006486,GO:0016020,GO:0005794,GO:0008378,GO:1990714,GO:0048354,GO:0018258,GO:0010405,GO:0080147	integral component of membrane|carbohydrate binding|protein glycosylation|membrane|Golgi apparatus|galactosyltransferase activity|hydroxyproline O-galactosyltransferase activity|mucilage biosynthetic process involved in seed coat development|protein O-linked glycosylation via hydroxyproline|arabinogalactan protein metabolic process|root hair cell development
TraesCS1A02G066400	22.2035	23.8654	13.7787	18.3876	20.4608	28.678	0.0764659	0	0.0353418	0	0.0163603	0	LPD1	Dihydrolipoyl dehydrogenase [Source:UniProtKB/TrEMBL;Acc:A0A1D6DED4]	GO:0016491,GO:0009055,GO:0045454,GO:0055114,GO:0050660,GO:0004148,GO:0005623,GO:0016668	oxidoreductase activity|electron transfer activity|cell redox homeostasis|oxidation-reduction process|flavin adenine dinucleotide binding|dihydrolipoyl dehydrogenase activity|cell|oxidoreductase activity, acting on a sulfur group of donors, NAD(P) as acceptor	ko00260,ko01200,ko00630,ko00620,ko00020,ko00280,ko00640,ko00010	Glycine, serine and threonine metabolism|Carbon metabolism|Glyoxylate and dicarboxylate metabolism|Pyruvate metabolism|Citrate cycle (TCA cycle)|Valine, leucine and isoleucine degradation|Propanoate metabolism|Glycolysis / Gluconeogenesis
TraesCS1A02G066500	0	0	0	0	0	0	0	0	0	0	0	0			GO:0005515	protein binding
TraesCS1A02G066521	0	0	0	0	0	0	0	0	0	0	0	0			GO:0005515	protein binding
TraesCS1A02G066600	0	0	0	0	0	0	0	0	0	0	0	0	Rf1		GO:0005515	protein binding
TraesCS1A02G066700	0.14871	0.213494	0.132699	0.0867958	0.106559	0.049149	0.0922398	0.172348	0.186187	0.181709	0.277087	0.826244	PBL26		GO:0005524,GO:0004672,GO:0006468	ATP binding|protein kinase activity|protein phosphorylation
TraesCS1A02G066800	2.42	0.936003	1.74389	0.762355	0.785242	0.716987	1.52428	1.86261	1.70741	1.99099	2.12992	5.77992	Os05g0125500		GO:0055114,GO:0016627,GO:0003995,GO:0005524,GO:0050660,GO:0005759,GO:0008470,GO:0006552	oxidation-reduction process|oxidoreductase activity, acting on the CH-CH group of donors|acyl-CoA dehydrogenase activity|ATP binding|flavin adenine dinucleotide binding|mitochondrial matrix|isovaleryl-CoA dehydrogenase activity|leucine catabolic process	ko00280	Valine, leucine and isoleucine degradation
TraesCS1A02G066900	9.69588	9.20383	10.5818	6.49954	5.79961	6.83547	0.329236	0.490534	0.198837	0.433044	0.2728	0.199471	ycf45		GO:0005524	ATP binding
TraesCS1A02G067000	0	0	0	0	0.00772084	0	0.0175927	0	0.0134827	0.0133826	0.0295814	0			GO:0005515	protein binding
TraesCS1A02G067100	0	0	0	0	0	0	0	0	0	0	0	0
TraesCS1A02G067200	0.54741	0.370184	0.613152	0.410462	0.361709	0.40561	0.818008	0.960488	0.62692	0.655581	0.494084	0.537615	MTERF18		GO:0006355,GO:0003690	regulation of transcription, DNA-templated|double-stranded DNA binding
TraesCS1A02G067300	0.346687	0.04627	0.0876944	0.233445	0.157349	0.103279	0.964485	0.6187	0.95477	1.18806	0.759039	0.919752	RRP5		GO:0005634,GO:0003676,GO:0006396,GO:0006397,GO:0005515	nucleus|nucleic acid binding|RNA processing|mRNA processing|protein binding
TraesCS1A02G067400	0.00647802	0	0.0200665	0	0.0213481	0	0.0622347	0.0928896	0.00774957	0.0818016	0.0714285	0.0401944	Rf1		GO:0005515	protein binding
TraesCS1A02G067462	0	0	0	0	0	0	0	0	0	0	0	0			GO:0005515	protein binding
TraesCS1A02G067472	0	0	0	0	0	0	0	0	0	0	0	0			GO:0005515	protein binding
TraesCS1A02G067500	0	0	0	0	0	0	0	0	0	0	0	0			GO:0005515	protein binding
TraesCS1A02G067600	0.0901394	0	0.024003	0.0200415	0.00374786	0	0.0562535	0.146682	0	0.0192865	0.0168345	0.0281851	Rf1		GO:0005515	protein binding
TraesCS1A02G067700	0	0.111598	0	0	0.0585225	0.0753258	0	0	0	0.0372617	0	0	Rf1		GO:0005515	protein binding
TraesCS1A02G067800	0	0.0286445	0	0	0.00822649	0	0.0204705	0	0.0230709	0.0247514	0	0			GO:0005515	protein binding
TraesCS1A02G067900	0.283304	0.503147	0.619574	0.195464	0.38202	0.276126	2.30891	1.9363	1.88399	1.64743	2.37404	1.68023	TET6		GO:0016021,GO:0016020	integral component of membrane|membrane
TraesCS1A02G068000	2.93438	2.2981	3.44981	2.42924	2.79062	3.7464	4.36991	2.73181	3.7558	4.65095	5.60196	4.82007
TraesCS1A02G068100	3.62051	2.96748	2.65474	2.33087	3.02064	2.76464	0	0	0	0	0	0
TraesCS1A02G068200	0	0	0	0	0	0	0.127323	0.0998459	0.149333	0.102056	0.0475556	0.0466831
TraesCS1A02G068300	2.07052	0.534926	0.278251	0.621412	0.549145	0.652472	2.4631	2.06639	2.08055	1.98803	1.37193	1.75865			GO:0003677	DNA binding
TraesCS1A02G068400	1.23912	0.928004	0.661889	0.347809	0.940821	0.706901	3.22907	3.98476	1.95702	3.7251	1.69486	3.26741	At4g08330
TraesCS1A02G068500	0.222347	0.221981	0	0	0.31419	0.0707177	8.89448	6.92472	11.2598	8.97901	4.43146	5.08898	At4g08330
TraesCS1A02G068600	0	0	0	0	0	0	0	0	0	0	0	0			GO:0004553,GO:0005975	hydrolase activity, hydrolyzing O-glycosyl compounds|carbohydrate metabolic process
TraesCS1A02G068700	0	0	0	0	0	0	0	0	0	0	0	0
TraesCS1A02G068800	0	0	0	0	0	0	0	0	0	0	0	0
TraesCS1A02G068900	0	0	0	0	0	0	0	0	0	0	0.192339	0.101004	GH3.8		GO:0016021	integral component of membrane	ko04075	Plant hormone signal transduction
TraesCS1A02G069000	0	0	0	0	0	0	0	0	0	0	0	0
TraesCS1A02G069100	0	0	0	0	0	0	0	0	0	0	0	0
TraesCS1A02G069200	0	0	0	0	0	0	0	0	0	0	0	0
TraesCS1A02G069300	1.25034	0.132044	0.103203	0	0.12617	0.692134	7.17011	9.56206	6.38529	11.6764	10.9196	12.6562	PLC2	Phosphoinositide phospholipase C [Source:UniProtKB/TrEMBL;Acc:A0A1D5S1V5]	GO:0006629,GO:0007165,GO:0008081,GO:0035556,GO:0004435,GO:0005622,GO:0016042	lipid metabolic process|signal transduction|phosphoric diester hydrolase activity|intracellular signal transduction|phosphatidylinositol phospholipase C activity|intracellular|lipid catabolic process	ko00562,ko04020,ko04070	Inositol phosphate metabolism|Calcium signaling pathway|Phosphatidylinositol signaling system
TraesCS1A02G069400	3.4887	1.17249	1.87006	2.16826	1.81721	1.4712	3.32652	3.3619	3.152	3.17834	3.72812	3.14221	ARL1		GO:0005525	GTP binding
TraesCS1A02G069500	0	0	0	0	0.12853	0.11532	0.276552	0.0218799	0.129421	0.240657	0	0.23218
TraesCS1A02G069600	11.6635	7.34852	10.6525	11.9841	11.7499	9.66815	20.569	24.4164	26.955	24.8531	28.0701	23.3382	Os05g0128200		GO:0046872,GO:0005515	metal ion binding|protein binding
TraesCS1A02G069700	0.348598	0.115979	0.105087	0.134327	0.132238	0.0652655	1.42842	1.06895	1.43225	1.21782	1.24742	1.43542			GO:0005730,GO:0006364	nucleolus|rRNA processing
TraesCS1A02G069800	0	0	0	0	0	0	0	0	0	0	0	0	At3g52680		GO:0005515	protein binding
TraesCS1A02G069900	17.3609	20.6977	20.6939	29.9977	25.4787	24.0804	0	0	0	0	0	0.187909			GO:0016021	integral component of membrane
TraesCS1A02G070000	0	0	0	0	0	0	0	0	0	0	0	0		E3 ubiquitin-protein ligase [Source:UniProtKB/TrEMBL;Acc:A0A1D5S0P9]	GO:0005634,GO:0008270,GO:0016567,GO:0006511,GO:0007275,GO:0005515	nucleus|zinc ion binding|protein ubiquitination|ubiquitin-dependent protein catabolic process|multicellular organism development|protein binding	ko04120,ko04115,ko04013,ko04310	Ubiquitin mediated proteolysis|p53 signaling pathway|MAPK signaling pathway - fly|Wnt signaling pathway
TraesCS1A02G070100	0.183855	0.0879026	0.172982	0.0748855	0.128937	0.0353776	0.150728	0.0948189	0.0852777	0.0511622	0.0106443	0.0559957	LIMYB
TraesCS1A02G070200	0	0	0	0	0	0	0.0577414	0	0	0	0	0.0654254	At3g11180		GO:0046872,GO:0016491,GO:0055114	metal ion binding|oxidoreductase activity|oxidation-reduction process
TraesCS1A02G070300	0.583979	0.967085	0.188157	0.477577	0.582375	0.509738	1.60444	1.3304	1.48377	1.49696	2.17491	1.99301	psi1		GO:0006457,GO:0051082	protein folding|unfolded protein binding
TraesCS1A02G070400	2.43066	1.82988	2.16176	2.89171	4.3949	0.905255	4.44027	5.7402	4.39439	9.17887	8.35571	6.11775	WRKY24		GO:0003700,GO:0043565,GO:0005634,GO:0006355,GO:0003677	DNA-binding transcription factor activity|sequence-specific DNA binding|nucleus|regulation of transcription, DNA-templated|DNA binding
TraesCS1A02G070500	0.0190304	0	0	0	0	0.287578	0.645599	0.377802	0.298746	0.451453	0.548948	0.895743	naat-A		GO:0030170,GO:0003824,GO:0006520,GO:0009058,GO:0008483	pyridoxal phosphate binding|catalytic activity|cellular amino acid metabolic process|biosynthetic process|transaminase activity	ko00400,ko00130,ko00950,ko00350,ko01230,ko00401,ko00960,ko00270,ko00360	Phenylalanine, tyrosine and tryptophan biosynthesis|Ubiquinone and other terpenoid-quinone biosynthesis|Isoquinoline alkaloid biosynthesis|Tyrosine metabolism|Biosynthesis of amino acids|Novobiocin biosynthesis|Tropane, piperidine and pyridine alkaloid biosynthesis|Cysteine and methionine metabolism|Phenylalanine metabolism
TraesCS1A02G070600	0.446473	0.721842	1.00316	2.62064	1.76157	1.41286	2.41029	2.20786	2.39717	4.24255	3.90895	3.28805	CCR3		GO:0005524,GO:0004672,GO:0006468	ATP binding|protein kinase activity|protein phosphorylation
TraesCS1A02G070700	0.0160971	0	0	0	0	0	0.0517432	0	0	0	0.0351609	0.0390427	BPM1		GO:0005515	protein binding	ko04341,ko04340	Hedgehog signaling pathway - fly|Hedgehog signaling pathway
TraesCS1A02G070800	0.709865	0.687782	1.60437	0.7596	0.423069	0.533679	0	0	0	0	0	0	BPM2		GO:0005515	protein binding	ko04341,ko04340	Hedgehog signaling pathway - fly|Hedgehog signaling pathway
TraesCS1A02G070900	0.0115012	0	0	0	0	0	4.15807	4.23318	3.91748	3.19991	5.42359	3.26605
TraesCS1A02G071000	0	0	0	0	0	0	0	0	0	0	0	0	BPM2		GO:0005515	protein binding	ko04341,ko04340	Hedgehog signaling pathway - fly|Hedgehog signaling pathway
TraesCS1A02G071100	0.0915618	0.0593699	0.0508576	0.0784897	0.0878497	0.0925637	0.266338	0.494621	0.286002	0.392817	0.318827	0.4251	UVR8		GO:0003677	DNA binding
TraesCS1A02G071200	0.0436936	0	0	0	0	0	0	0	0.026399	0	0	0	UVR8
TraesCS1A02G071300	0.140289	0.0501532	0.0392043	0.141852	0.0376446	0.0521556	0.356669	0.320391	0.309447	0.256906	0.278859	0.437014	CIP111		GO:0005524	ATP binding
TraesCS1A02G071400	2.33664	0.743666	0.779884	1.43176	0.913691	0.911945	0.136178	0.123984	0.101459	0.557842	0.417691	0.704256	UGT85A24	Glycosyltransferase [Source:UniProtKB/TrEMBL;Acc:A0A1D5S4E1]	GO:0016758	transferase activity, transferring hexosyl groups
TraesCS1A02G071500	4.14406	3.66163	4.84409	0.735603	2.14141	1.10827	0.290053	0.265664	0	0.651663	0	0.889269	MPC1	Mitochondrial pyruvate carrier [Source:UniProtKB/TrEMBL;Acc:A0A341NS94]	GO:0005743,GO:0006850	mitochondrial inner membrane|mitochondrial pyruvate transmembrane transport
TraesCS1A02G071600	0	0	0	0	3.21278	0	0	0	0	0	0	0	At5g39410
TraesCS1A02G071657	0.228419	0.0321899	0.350804	0.0776706	0.138957	0.0639796	0.15865	0.110803	0.0641195	0.136364	0.129868	0.0398214	WAK3		GO:0005524,GO:0004672,GO:0030247,GO:0006468	ATP binding|protein kinase activity|polysaccharide binding|protein phosphorylation
TraesCS1A02G071700	2.1122	1.17064	1.96324	1.58503	2.0344	1.67536	0.816615	0.676774	0.789166	0.896868	0.624853	0.775815	CRTISO		GO:0016491,GO:0016117,GO:0055114,GO:0009662,GO:0046608	oxidoreductase activity|carotenoid biosynthetic process|oxidation-reduction process|etioplast organization|carotenoid isomerase activity	ko00906	Carotenoid biosynthesis
TraesCS1A02G071800	2.71147	2.57247	2.94924	2.09071	1.09789	1.43836	5.67618	6.29995	6.22017	4.34147	3.74003	4.45517	MTP1		GO:0016021,GO:0055085,GO:0008324,GO:0006812	integral component of membrane|transmembrane transport|cation transmembrane transporter activity|cation transport
TraesCS1A02G072000	3.19408	2.0537	2.96161	3.49345	2.26552	2.54556	13.7369	13.1523	14.2013	14.9075	17.4914	16.6312	GSH1-2		GO:0003824,GO:0004357,GO:0006750,GO:0042398	catalytic activity|glutamate-cysteine ligase activity|glutathione biosynthetic process|cellular modified amino acid biosynthetic process	ko00480,ko00270	Glutathione metabolism|Cysteine and methionine metabolism
TraesCS1A02G072100	1.2089	1.09374	0.811863	2.0463	1.40228	1.93449	1.42434	2.32205	1.90359	3.32697	3.37454	2.51196	Os05g0129200	Endoglucanase [Source:UniProtKB/TrEMBL;Acc:A0A1D5S0J4]	GO:0004553,GO:0005975,GO:0003824,GO:0030245,GO:0008810	hydrolase activity, hydrolyzing O-glycosyl compounds|carbohydrate metabolic process|catalytic activity|cellulose catabolic process|cellulase activity
TraesCS1A02G072200	3.9993	2.99834	2.07395	4.46083	3.80289	4.28259	4.04908	6.42076	4.86399	8.64623	11.9287	7.32929	AG118		GO:0030170,GO:0003824,GO:0008483,GO:0006525	pyridoxal phosphate binding|catalytic activity|transaminase activity|arginine metabolic process
TraesCS1A02G072300	0	0	0	0	0	0	0	0	0	0	0	0	Os05g0129200	Endoglucanase [Source:UniProtKB/TrEMBL;Acc:A0A1D5S2B0]	GO:0004553,GO:0005975,GO:0003824,GO:0030245,GO:0008810	hydrolase activity, hydrolyzing O-glycosyl compounds|carbohydrate metabolic process|catalytic activity|cellulose catabolic process|cellulase activity
TraesCS1A02G072400	0	0	0	0	0	0	0	0	0	0	0	0	BPM2		GO:0005515	protein binding	ko04341,ko04340	Hedgehog signaling pathway - fly|Hedgehog signaling pathway
TraesCS1A02G072500	0	0	0	0	0	0	0	0	0	0	0	0	BPM1				ko04341,ko04340	Hedgehog signaling pathway - fly|Hedgehog signaling pathway
TraesCS1A02G072600	22.6447	16.8632	25.62	25.1007	19.5199	14.2985	71.8648	79.9888	76.5548	66.007	64.1168	60.4326	BZIP53	BZIP transcription factor [Source:UniProtKB/TrEMBL;Acc:Q53UC7]	GO:0003700,GO:0043565,GO:0005634,GO:0006355,GO:0046982,GO:0045893,GO:0006971,GO:2000693,GO:0009267	DNA-binding transcription factor activity|sequence-specific DNA binding|nucleus|regulation of transcription, DNA-templated|protein heterodimerization activity|positive regulation of transcription, DNA-templated|hypotonic response|positive regulation of seed maturation|cellular response to starvation
TraesCS1A02G072700	0	0	0	0	0	0	0	0	0	0	0	0	OSH71		GO:0043565,GO:0005634,GO:0003677,GO:0006355	sequence-specific DNA binding|nucleus|DNA binding|regulation of transcription, DNA-templated
TraesCS1A02G072800	0	0	0	0	0	0	3.17639	2.10837	2.53604	3.46713	3.25214	2.95472	OSH71		GO:0043565,GO:0005634,GO:0003677,GO:0006355	sequence-specific DNA binding|nucleus|DNA binding|regulation of transcription, DNA-templated
TraesCS1A02G072900	0	0	0	0	0	0	0	0	0	0	0	0	BPM2		GO:0005515	protein binding	ko04341,ko04340	Hedgehog signaling pathway - fly|Hedgehog signaling pathway
TraesCS1A02G072982	0.175427	0	0	0	0	0	0.178896	0.10732	0.204954	0	0	0			GO:0005515	protein binding
TraesCS1A02G072986	0	0	0	0	0	0	0	0	0	0.0737022	0	0			GO:0005515	protein binding
TraesCS1A02G073000	4.43572	2.71897	6.10395	5.05846	2.8532	2.52328	1.20369	1.19005	0.676699	0.877956	1.08209	0.898767	D27
TraesCS1A02G073100	0.148648	0.240798	0.156953	0	0.32946	0	0.838338	1.07943	1.01249	0.968582	0.910544	1.33908	At3g47200		GO:0016021	integral component of membrane
TraesCS1A02G073200	0.146256	0	0	0	0	0.0193398	0	0	0	0.108516	0	0.0251199			GO:0016021,GO:0005515	integral component of membrane|protein binding
TraesCS1A02G073300	0.426842	0.108568	0.110697	0	0.377107	0.177932	0.589754	0.20471	0.607401	0.884221	0.688123	0.470222	CRK42		GO:0005524,GO:0004672,GO:0006468,GO:0016021	ATP binding|protein kinase activity|protein phosphorylation|integral component of membrane
TraesCS1A02G073400	0.547834	0.127404	0.137659	0.356911	0.416902	0.184487	0.869071	1.04444	1.22946	0.748037	0.885198	1.16683	SPBC543.02c		GO:0005515	protein binding
TraesCS1A02G073500	0.504674	0.218157	0.247381	0.190466	0.285342	0.412584	0.112814	0.214328	0.140767	0.410053	0.123327	0.270493	D27		GO:0016021	integral component of membrane
TraesCS1A02G073600	0.232235	0.106179	0	0.0717379	0.00940465	0.0808053	0.0954194	0.138817	0.106923	0.0233666	0.0415566	0.0921573			GO:0005515	protein binding
TraesCS1A02G073700	0	0	0	0	0	0	0	0	0	0	0	0			GO:0005515	protein binding
TraesCS1A02G073800	0	0	0	0	0	0	0.0725337	0	0	0	0	0	Rf1		GO:0005515	protein binding
TraesCS1A02G073900	1.17569	0.716953	0.397835	0.701349	0.130442	0.121509	9.82566	11.5052	6.3334	14.2638	18.3697	16.3393	ANN5		GO:0005509,GO:0005544	calcium ion binding|calcium-dependent phospholipid binding
TraesCS1A02G074000	0	0	0	0	0	0	0	0.112037	0.170149	0	0	0.0371733			GO:0005515	protein binding
TraesCS1A02G074100	0	0	0	0	0	0	0.0883671	0.035285	0.283346	0.134924	0	0.0959541	LOC_Os10g25810		GO:0009734	auxin-activated signaling pathway
TraesCS1A02G074200	0	0	0	0	0	0	0.462586	0.364328	0.317864	0.0979399	0.118721	0.132745	At5g07610		GO:0005515	protein binding
TraesCS1A02G074300	0	0	0	0	0	0	0	0	0	0	0	0	At5g07610		GO:0005515	protein binding
TraesCS1A02G074400	0.877282	0.394659	0.490735	0.273977	0.781165	0.712572	1.61714	1.30427	1.4205	2.00987	1.36081	1.21639	STIPL1		GO:0003676	nucleic acid binding
TraesCS1A02G074800	2.20296	3.25842	6.93678	2.91855	3.43181	2.4592	3.49477	2.97556	3.18157	3.31406	4.17395	4.25703			GO:0016021	integral component of membrane
TraesCS1A02G074900	0	0.010467	0	0	0.0172128	0	0.014112	0.154181	0.0650517	0.0327841	0.0752814	0.0487003	At3g48810		GO:0005515	protein binding
TraesCS1A02G075000	0.577284	0.0970568	0	0.0385925	0.0148843	0.156511	0.161794	0.302426	0.181705	0.229482	0.0390483	0.0533837	LACS1		GO:0003824	catalytic activity	ko00071,ko00061,ko04146,ko02024,ko01212	Fatty acid degradation|Fatty acid biosynthesis|Peroxisome|Quorum sensing|Fatty acid metabolism
TraesCS1A02G075100	0.607886	0.311522	0.461022	0.307943	0.443775	0.528529	2.15081	2.34539	2.06905	2.08071	2.27752	1.73119	DUF3
TraesCS1A02G075200	0.483234	0.0860889	0	0	0.0254484	0.0333999	0.306152	0.226253	0.0430475	0.0996945	0.0913937	0.0981026
TraesCS1A02G075300	0	0	0	0	0	0	0	0	0	0	0	0			GO:0005515	protein binding
TraesCS1A02G075400	0	0	0	0	0	0	0.05469	0	0	0	0	0			GO:0005515	protein binding
TraesCS1A02G075500	0.0508954	0	0	0	0.0523271	0	0.198126	0.310682	0.243922	0.045462	0.136686	0.1988	SRP54-2		GO:0005525,GO:0003924,GO:0006614,GO:0048500	GTP binding|GTPase activity|SRP-dependent cotranslational protein targeting to membrane|signal recognition particle	ko02024,ko03070,ko03060	Quorum sensing|Bacterial secretion system|Protein export
TraesCS1A02G075600	0.0179533	0	0.0244459	0	0	0.00775985	0.0521175	0.0497922	0.0467277	0.0365108	0.0319234	0.120682	FH6	Formin-like protein [Source:UniProtKB/TrEMBL;Acc:A0A341NIB0]
TraesCS1A02G075700	2.70955	1.42832	2.36812	2.27583	2.09839	2.31628	0.328917	0.215686	0.196905	0.277368	0.298677	0.464854	TPT		GO:0016021,GO:0022857,GO:0055085	integral component of membrane|transmembrane transporter activity|transmembrane transport
TraesCS1A02G075800	0.130059	0	0	0	0.0700281	0.0966372	0	0	0	0.0277932	0	0.0274445	Os01g0234100		GO:0006351,GO:0005634,GO:0003677,GO:0006355	transcription, DNA-templated|nucleus|DNA binding|regulation of transcription, DNA-templated
TraesCS1A02G075900	0	0	0	0	0	0	0	0	0	0	0.320556	0.170031
TraesCS1A02G076000	0.634477	0.225097	0.42613	0.256116	0.202185	0.150452	1.45173	1.71927	1.72414	1.25481	1.16728	1.23612	EDA30		GO:0016757,GO:0005794,GO:0009507,GO:0048868,GO:0010197,GO:0006004	transferase activity, transferring glycosyl groups|Golgi apparatus|chloroplast|pollen tube development|polar nucleus fusion|fucose metabolic process
TraesCS1A02G076100	3.00996	1.68222	1.56145	1.85985	1.97438	1.83298	6.14048	4.31941	4.05475	6.21061	6.15818	6.71061	GLB		GO:0006351,GO:0005524,GO:0006355,GO:0000287,GO:0030234,GO:0006808,GO:0005829,GO:0009416,GO:0009744,GO:0009718,GO:0042304,GO:0010307,GO:0009534	transcription, DNA-templated|ATP binding|regulation of transcription, DNA-templated|magnesium ion binding|enzyme regulator activity|regulation of nitrogen utilization|cytosol|response to light stimulus|response to sucrose|anthocyanin-containing compound biosynthetic process|regulation of fatty acid biosynthetic process|acetylglutamate kinase regulator activity|chloroplast thylakoid
TraesCS1A02G076200	0	0	0	0	0	0	0	0	0.0292199	0.0310817	0	0	MYB2		GO:0003677	DNA binding
TraesCS1A02G076300	0	0	0	0	0	0	0	0	0	0	1.6347	0
TraesCS1A02G076400	0.766254	0.317506	0.951323	0.250809	0.416046	0.474852	0.510264	0.549701	0.336785	0.567649	0.334687	0.490648	UVR8
TraesCS1A02G076500	0	0.0432859	0	0	0	0.0460574	0.19534	0.211793	0.239429	0.169141	0.0171946	0.10667	RPP13		GO:0043531	ADP binding
TraesCS1A02G076700	0.0305398	0	0	0	0	0	0.0489695	0.175951	0.133144	0	0	0.0559503	CYP76B10		GO:0020037,GO:0005506,GO:0016705,GO:0055114	heme binding|iron ion binding|oxidoreductase activity, acting on paired donors, with incorporation or reduction of molecular oxygen|oxidation-reduction process
TraesCS1A02G076800	0	2.54414	0	0	0	0	0	0	0	0	0	0
TraesCS1A02G076900	0	0	0	0	0	0.0165304	0.31691	0.14345	0.234705	0.140785	0.314282	0.0883111			GO:0006355,GO:0007623	regulation of transcription, DNA-templated|circadian rhythm
TraesCS1A02G077000	0	0	0	0	0	0	0.814593	0.642134	1.30466	1.53412	0.667556	1.30628	At1g09390		GO:0016788	hydrolase activity, acting on ester bonds
TraesCS1A02G077100	0	0	0	0	0.132538	0	0	0	0.47414	0	0	0
TraesCS1A02G077200	3.34469	1.70405	2.63324	1.77309	1.56861	1.38341	7.05393	8.7633	8.26736	6.88749	7.04268	8.9416	ASK3		GO:0005524,GO:0004672,GO:0006468,GO:0004674,GO:0000166,GO:0016301,GO:0016310	ATP binding|protein kinase activity|protein phosphorylation|protein serine/threonine kinase activity|nucleotide binding|kinase activity|phosphorylation	ko04110,ko04390,ko04340,ko04550,ko04341,ko04151,ko04510,ko04310,ko04012,ko04150	Cell cycle|Hippo signaling pathway|Hedgehog signaling pathway|Signaling pathways regulating pluripotency of stem cells|Hedgehog signaling pathway - fly|PI3K-Akt signaling pathway|Focal adhesion|Wnt signaling pathway|ErbB signaling pathway|mTOR signaling pathway
TraesCS1A02G077300	0	0	0	0	0	0	0	0	0	0	0	0
TraesCS1A02G077400	0	0	0	0	0	0	0	0	0	0	0	0
TraesCS1A02G077500	6.4677	5.32956	6.81615	3.9359	4.87354	3.69181	5.29597	5.57645	6.82469	6.62189	5.04165	5.05331	Os05g0134200		GO:0046872,GO:0003824,GO:0004722,GO:0043169,GO:0006470	metal ion binding|catalytic activity|protein serine/threonine phosphatase activity|cation binding|protein dephosphorylation
TraesCS1A02G077600	0.841016	0.566642	1.06939	0.414706	0.307985	0.29841	1.2121	0.919272	1.25497	0.903578	1.09164	1.06626	Os05g0134300		GO:0008420,GO:0070940,GO:0043175	RNA polymerase II CTD heptapeptide repeat phosphatase activity|dephosphorylation of RNA polymerase II C-terminal domain|RNA polymerase core enzyme binding
TraesCS1A02G077700	16.9521	5.21937	1.54613	1.42045	1.09551	4.10186	79.5611	81.8437	65.3568	61.282	66.2434	62.1885	PER2	Peroxidase [Source:UniProtKB/TrEMBL;Acc:W4ZWP5]	GO:0046872,GO:0004601,GO:0020037,GO:0006979,GO:0005576,GO:0042744,GO:0055114	metal ion binding|peroxidase activity|heme binding|response to oxidative stress|extracellular region|hydrogen peroxide catabolic process|oxidation-reduction process
TraesCS1A02G077800	0	0	0	0	0	0	5.94457	4.92531	5.60174	8.07892	4.6334	3.91843	Os10g0147400		GO:0016021	integral component of membrane	ko04075	Plant hormone signal transduction
TraesCS1A02G077900	0	0	0	0	0	0	0.193551	0	0.0926795	0	0	0.20232	GSVIVT00037159001	Peroxidase [Source:UniProtKB/TrEMBL;Acc:A0A1D5S297]	GO:0046872,GO:0004601,GO:0020037,GO:0006979,GO:0005576,GO:0042744,GO:0055114	metal ion binding|peroxidase activity|heme binding|response to oxidative stress|extracellular region|hydrogen peroxide catabolic process|oxidation-reduction process
TraesCS1A02G078000	0	0	0	0	0	0	0.0598246	0.507207	0.101287	0.158926	0.11366	0.367174	GSVIVT00037159001	Peroxidase [Source:UniProtKB/TrEMBL;Acc:A0A1D5S296]	GO:0046872,GO:0004601,GO:0020037,GO:0006979,GO:0005576,GO:0042744,GO:0055114	metal ion binding|peroxidase activity|heme binding|response to oxidative stress|extracellular region|hydrogen peroxide catabolic process|oxidation-reduction process
TraesCS1A02G078100	0	0	0	0	0	0	15.0615	13.3726	22.9628	12.315	8.81601	13.8545	GSVIVT00037159001	Peroxidase [Source:UniProtKB/TrEMBL;Acc:W4ZYP4]	GO:0046872,GO:0004601,GO:0020037,GO:0006979,GO:0005576,GO:0042744,GO:0055114	metal ion binding|peroxidase activity|heme binding|response to oxidative stress|extracellular region|hydrogen peroxide catabolic process|oxidation-reduction process	ko00940	Phenylpropanoid biosynthesis
TraesCS1A02G078200	0.0497337	0	0	0	0	0	4.99392	4.9267	5.1515	4.85593	7.67435	4.32774	GSVIVT00037159001	Peroxidase [Source:UniProtKB/TrEMBL;Acc:W4ZYX3]	GO:0046872,GO:0004601,GO:0020037,GO:0006979,GO:0005576,GO:0042744,GO:0055114	metal ion binding|peroxidase activity|heme binding|response to oxidative stress|extracellular region|hydrogen peroxide catabolic process|oxidation-reduction process	ko00940	Phenylpropanoid biosynthesis
TraesCS1A02G078300	0.150054	0	0.878813	0.479948	0.0589853	0.149372	0.299868	0.534838	0.938626	0	0	0.567894
TraesCS1A02G078400	0	0	0	0	0	0	0.354141	0.311847	0.487392	1.14068	0.449687	0.877557	GSVIVT00037159001	Peroxidase [Source:UniProtKB/TrEMBL;Acc:W4ZXH9]	GO:0046872,GO:0004601,GO:0020037,GO:0006979,GO:0005576,GO:0042744,GO:0055114	metal ion binding|peroxidase activity|heme binding|response to oxidative stress|extracellular region|hydrogen peroxide catabolic process|oxidation-reduction process	ko00940	Phenylpropanoid biosynthesis
TraesCS1A02G078500	0	0	0	0	0	0	0	0	0	0	0	0	At3g06240		GO:0005515	protein binding
TraesCS1A02G078600	0	0	0	0	0	0	0.543784	0.418291	0.650906	2.10962	2.01221	2.36328	GSVIVT00037159001	Peroxidase [Source:UniProtKB/TrEMBL;Acc:W4ZYU3]	GO:0046872,GO:0004601,GO:0020037,GO:0006979,GO:0005576,GO:0042744,GO:0055114	metal ion binding|peroxidase activity|heme binding|response to oxidative stress|extracellular region|hydrogen peroxide catabolic process|oxidation-reduction process	ko00940	Phenylpropanoid biosynthesis
TraesCS1A02G078700	0.707253	0.266534	0.229325	0.488683	0.208821	0.332465	0.329602	0.256832	0.340645	0.214433	0.245401	0.266744			GO:0016021	integral component of membrane
TraesCS1A02G078800	6.68013	5.38756	4.77321	1.78482	2.52768	6.72928	24.5266	24.8649	20.1879	25.7023	29.432	40.7586	GSTF1		GO:0005515	protein binding	ko00982,ko00480,ko00980	Drug metabolism - cytochrome P450|Glutathione metabolism|Metabolism of xenobiotics by cytochrome P450
TraesCS1A02G078900	0	0	0	0	0	0.0395504	0.532165	0.605468	0.90924	0.608459	1.21341	0.349759	GSTF1		GO:0005515	protein binding	ko00982,ko00480,ko00980	Drug metabolism - cytochrome P450|Glutathione metabolism|Metabolism of xenobiotics by cytochrome P450
TraesCS1A02G079000	0	0	0	0	0	0	0.104044	0.376776	0.432159	0.059556	0	0.116925	Os03g0232800		GO:0006629,GO:0008374	lipid metabolic process|O-acyltransferase activity	ko00564,ko04142	Glycerophospholipid metabolism|Lysosome
TraesCS1A02G079100	0	0	0	0	0	0	0	0	0	0	0	0	Os03g0232800		GO:0006629,GO:0008374	lipid metabolic process|O-acyltransferase activity	ko00564,ko04142	Glycerophospholipid metabolism|Lysosome
TraesCS1A02G079200	0	0	0	0	0	0	0	0	0	0	0	0	Os03g0232800				ko00564,ko04142	Glycerophospholipid metabolism|Lysosome
TraesCS1A02G079300	0	0	0	0	0	0	0.479812	0	0.50536	0.132642	0.518551	0.130277			GO:0046983	protein dimerization activity
TraesCS1A02G079400	0.0889056	1.12196	0.677058	0.0494754	0.194873	0.398848	38.3309	27.35	31.6475	23.1304	26.9649	16.3339	GSVIVT00037159001	Peroxidase [Source:UniProtKB/TrEMBL;Acc:W4ZWL4]	GO:0046872,GO:0004601,GO:0020037,GO:0006979,GO:0005576,GO:0042744,GO:0055114	metal ion binding|peroxidase activity|heme binding|response to oxidative stress|extracellular region|hydrogen peroxide catabolic process|oxidation-reduction process	ko00940	Phenylpropanoid biosynthesis
TraesCS1A02G079500	0	0	0	0	0	0	0.0325132	0.189252	0.333801	0.326362	0.444221	0.409964	GSVIVT00037159001	Peroxidase [Source:UniProtKB/TrEMBL;Acc:A0A1D5S4W7]	GO:0046872,GO:0004601,GO:0020037,GO:0006979,GO:0005576,GO:0042744,GO:0055114	metal ion binding|peroxidase activity|heme binding|response to oxidative stress|extracellular region|hydrogen peroxide catabolic process|oxidation-reduction process	ko00940	Phenylpropanoid biosynthesis
TraesCS1A02G079600	0.0687829	0	0	0	0.0226047	0	0.28763	0.19946	0.0555941	0.260464	0.188762	0.246466	WTF9
TraesCS1A02G079700	1.30391	1.34565	1.32913	2.42434	2.12414	2.65458	3.65753	4.20207	3.89295	3.86591	2.97607	3.29373	PTI1		GO:0005524,GO:0004672,GO:0004674,GO:0006468	ATP binding|protein kinase activity|protein serine/threonine kinase activity|protein phosphorylation
TraesCS1A02G079800	0.24794	0.052997	0.0226776	0.262807	0.140981	0.261885	0.555044	0.354084	0.286323	0.476209	0.186796	0.707471	NEAP3		GO:0005635	nuclear envelope
TraesCS1A02G079900	0	0	0	0	0	0	0.296468	1.10589	2.10445	2.5182	1.94809	1.69705	SlH4	Histone H4 [Source:UniProtKB/TrEMBL;Acc:A0A077RYQ1]	GO:0005634,GO:0003677,GO:0005886,GO:0000786,GO:0006334,GO:0005774,GO:0046982,GO:0005730,GO:0009507,GO:0009579,GO:0005829,GO:0009506,GO:0009414,GO:0005694	nucleus|DNA binding|plasma membrane|nucleosome|nucleosome assembly|vacuolar membrane|protein heterodimerization activity|nucleolus|chloroplast|thylakoid|cytosol|plasmodesma|response to water deprivation|chromosome
TraesCS1A02G080000	0	0	0	0	0	0	0.227523	0.394032	0.450125	0.440495	0.721048	0.466706	Os05g0277500		GO:0030145,GO:0045735	manganese ion binding|nutrient reservoir activity
TraesCS1A02G080100	0.910312	1.194	0.561927	0.529891	0.870517	0.200396	1.08747	1.40836	0.875521	1.75811	1.51876	1.4468
TraesCS1A02G080200	0.290195	0.133587	0.0635581	0.0723683	0.113565	0.0613698	0.286592	0.404661	0.305664	0.415919	0.372658	0.315414
TraesCS1A02G080300	0.140139	0.0874237	0.207607	0.125221	0.0906403	0.045876	0.11977	0.34381	0.322837	0.333283	0.42909	0.270294	APG3		GO:0003747,GO:0016149,GO:0006415	translation release factor activity|translation release factor activity, codon specific|translational termination
TraesCS1A02G080400	0	0	0	0	0	0	0	0	0	0	0	0	BPM1		GO:0005515	protein binding	ko04341,ko04340	Hedgehog signaling pathway - fly|Hedgehog signaling pathway
TraesCS1A02G080500	0.531651	0.104674	0.0927323	0.756102	0.240245	0.292724	0.822314	1.04407	0.98244	1.44948	0.338865	0.909154	CIPK17	Non-specific serine/threonine protein kinase [Source:UniProtKB/TrEMBL;Acc:A0A1D5S1B1]	GO:0005524,GO:0004672,GO:0007165,GO:0006468,GO:0004674	ATP binding|protein kinase activity|signal transduction|protein phosphorylation|protein serine/threonine kinase activity	ko04140,ko04152,ko04068,ko04151,ko04150	Regulation of autophagy|AMPK signaling pathway|FoxO signaling pathway|PI3K-Akt signaling pathway|mTOR signaling pathway
TraesCS1A02G080600	0.791688	0.378694	0.282218	0.740932	0.49079	0.593583	0.922107	1.45925	1.49023	1.4599	0.502655	0.547661	CIPK17	Non-specific serine/threonine protein kinase [Source:UniProtKB/TrEMBL;Acc:A0A0D3R0L8]	GO:0005524,GO:0004672,GO:0004674,GO:0007165,GO:0006468,GO:0000166,GO:0016301,GO:0016310,GO:0016740	ATP binding|protein kinase activity|protein serine/threonine kinase activity|signal transduction|protein phosphorylation|nucleotide binding|kinase activity|phosphorylation|transferase activity
TraesCS1A02G080700	3.75218	3.11829	3.29836	1.84362	1.97175	1.65418	1.85243	2.47256	2.34905	2.2312	1.34619	1.50715	CIPK17	Non-specific serine/threonine protein kinase [Source:UniProtKB/TrEMBL;Acc:A0A1D5S1L1]	GO:0005524,GO:0004672,GO:0004674,GO:0007165,GO:0006468	ATP binding|protein kinase activity|protein serine/threonine kinase activity|signal transduction|protein phosphorylation	ko04140,ko04152,ko04068,ko04151,ko04150	Regulation of autophagy|AMPK signaling pathway|FoxO signaling pathway|PI3K-Akt signaling pathway|mTOR signaling pathway
TraesCS1A02G081000	0	0	0	0	0	0	0	0	0	0	0	0
TraesCS1A02G081100	0	0	0	0	0	0	0	0	0	0	0	0
TraesCS1A02G081200	0.614213	0.217549	0.306757	0.306263	0.0691245	0.208228	19.9282	23.9362	21.0585	19.2239	14.6904	15.4654	AT4		GO:0016747	transferase activity, transferring acyl groups other than amino-acyl groups
TraesCS1A02G081300	4.18752	2.34166	3.59646	3.03014	2.19251	2.14085	13.4941	15.0992	11.899	14.4761	18.1914	13.7558	ABCB21		GO:0016021,GO:0005524,GO:0042626,GO:0055085,GO:0016887	integral component of membrane|ATP binding|ATPase-coupled transmembrane transporter activity|transmembrane transport|ATPase activity	ko02010	ABC transporters
TraesCS1A02G081400	10.845	9.48303	7.13113	5.97543	6.83597	8.29205	1.73578	1.289	1.82397	1.6213	0.970954	1.29486	DGAT3		GO:0051287,GO:0010181,GO:0051539,GO:0016651	NAD binding|FMN binding|4 iron, 4 sulfur cluster binding|oxidoreductase activity, acting on NAD(P)H
TraesCS1A02G081500	0	0	0	0	0	0	0	0	0	0	0	0	RTNLB1	Reticulon-like protein [Source:UniProtKB/TrEMBL;Acc:W4ZYX2]	GO:0016021,GO:0005789	integral component of membrane|endoplasmic reticulum membrane
TraesCS1A02G081600	0	0	0	0	0	0	0	0.0760818	0	0	0.0708172	0			GO:0016021	integral component of membrane
TraesCS1A02G081700	0	0	0	0	0	0	0	0	0	0.0347197	0.0618128	0			GO:0016021	integral component of membrane
TraesCS1A02G081800	0	0	0	0	0	0	0	0	0	0	0	0
TraesCS1A02G081900	0	0	0	0	0	0	0	0	0	0	0	0
TraesCS1A02G082000	6.19939	2.93568	3.90116	2.43385	2.68356	2.86033	4.89181	6.13421	5.54566	4.4825	2.97712	4.20478	RAP		GO:0006629,GO:0004190,GO:0006508,GO:0016787,GO:0008233	lipid metabolic process|aspartic-type endopeptidase activity|proteolysis|hydrolase activity|peptidase activity
TraesCS1A02G082100	0.33452	0.929399	0.952799	0.0902765	0.650135	0.736418	0.540116	0.215814	0.203161	0.357596	0.460099	0.215246			GO:0016021	integral component of membrane
TraesCS1A02G082200	3.45356	3.10804	1.16484	3.57516	3.89072	2.48733	2.57341	3.5084	2.97568	6.46534	6.70729	7.10813	DHNAT1
TraesCS1A02G082300	0	0	0	0	0	0	3.53491	3.73771	3.83621	2.22021	2.63756	4.08468
TraesCS1A02G082400	0	0	0	0	0	0	3.39879	1.96977	3.73163	1.80982	1.36347	2.54642	Cht10		GO:0005975,GO:0004568,GO:0006032,GO:0016998	carbohydrate metabolic process|chitinase activity|chitin catabolic process|cell wall macromolecule catabolic process
TraesCS1A02G082500	3.20782	2.73691	5.21608	6.79073	3.4897	4.01248	9.95229	11.0171	12.8948	12.3447	12.4444	7.96649	LTI6B		GO:0016021,GO:0016020	integral component of membrane|membrane
TraesCS1A02G082600	1.62658	1.56449	1.63414	0.872111	1.2279	1.09091	1.96456	2.09652	2.60715	2.2585	2.01987	2.14668	BSH		GO:0000228,GO:0006338	nuclear chromosome|chromatin remodeling
TraesCS1A02G082700	10.2956	4.79922	7.93991	6.74227	7.57447	5.64131	2.2758	1.57087	2.70669	2.78268	1.98107	2.58577	IAA4	Auxin-responsive protein [Source:UniProtKB/TrEMBL;Acc:A0A1D5S4S1]	GO:0006351,GO:0005634,GO:0006355,GO:0009734,GO:0005515	transcription, DNA-templated|nucleus|regulation of transcription, DNA-templated|auxin-activated signaling pathway|protein binding	ko04075	Plant hormone signal transduction
TraesCS1A02G082800	0	0	0	0	0	0	0	0	0	0	0	0
TraesCS1A02G082900	0	0	0	0	0	0	0	0	0	0	0	0
TraesCS1A02G083000	0.0779074	0.366849	0.359552	0	0.0717506	0.0641335	1.14655	1.02548	1.94107	1.4585	1.42719	0.575026	PIL15		GO:0005634,GO:0046983,GO:0080113	nucleus|protein dimerization activity|regulation of seed growth	ko04075	Plant hormone signal transduction
TraesCS1A02G083100	0.0518476	0	0.0409955	0.0175595	0	0	2.75445	2.65014	2.61274	1.23117	1.1199	1.34165	MYB61		GO:0003677	DNA binding
TraesCS1A02G083300	1.95412	1.17733	1.28953	2.55955	3.08114	4.77305	0.818886	0.336283	0.59534	0.77783	1.07014	0.944364
TraesCS1A02G083400	4.61195	1.84218	1.726	2.44638	1.68909	1.68202	8.82344	9.97732	9.0713	8.88534	10.6485	9.84451	Y14A		GO:0005737,GO:0005634,GO:0003676,GO:0003723,GO:0006396,GO:0005730,GO:0035145,GO:0003729,GO:0010628,GO:0016604,GO:0005654	cytoplasm|nucleus|nucleic acid binding|RNA binding|RNA processing|nucleolus|exon-exon junction complex|mRNA binding|positive regulation of gene expression|nuclear body|nucleoplasm	ko03040,ko03015,ko03013	Spliceosome|mRNA surveillance pathway|RNA transport
TraesCS1A02G083500	2.66655	0.507835	1.25098	1.43053	2.1753	2.13794	2.2471	2.83378	2.24046	2.67478	2.73227	1.90349
TraesCS1A02G083600	0	0	0	0	0	0	0	0	0	0	0	0	SRP14		GO:0005786,GO:0006614,GO:0008312,GO:0048500,GO:0030942	signal recognition particle, endoplasmic reticulum targeting|SRP-dependent cotranslational protein targeting to membrane|7S RNA binding|signal recognition particle|endoplasmic reticulum signal peptide binding	ko03060	Protein export
TraesCS1A02G083700	0	0	0	0	0	0	0	0	0	0	0	0
TraesCS1A02G083800	0	0	0	0	0	0	0.0887267	0.026449	0.155522	0.0550951	0.155747	0.0525845	Os05g0140800		GO:0016491	oxidoreductase activity
TraesCS1A02G083900	0	0	0	0	0	0	0	0	0	0	0	0
TraesCS1A02G084000	0	0	0	0	0	0	0.257825	0.194568	0	0.109901	0.138759	0.314849	HSR201		GO:0016747	transferase activity, transferring acyl groups other than amino-acyl groups
TraesCS1A02G084100	1.22949	0.988137	0.600178	1.55665	1.50963	0.785852	3.09785	2.90772	2.32526	3.49833	2.64067	3.53723			GO:0003723,GO:0006396,GO:0008173	RNA binding|RNA processing|RNA methyltransferase activity
TraesCS1A02G084200	1.49845	1.06012	1.37821	1.25712	1.51179	1.44819	1.51582	1.43834	1.52548	1.86709	1.80934	1.86355	RF4
TraesCS1A02G084300	19.2856	18.2075	10.1281	15.2795	12.7365	17.186	0.119212	0.143914	0.0702297	0	0.0645539	0.13332	MTERF1		GO:0006355,GO:0003690	regulation of transcription, DNA-templated|double-stranded DNA binding
TraesCS1A02G084400	0	0.0532498	0	0	0.113212	0	0	0	0	0.0550675	0.283062	0
TraesCS1A02G084500	0.959392	0.547493	1.02336	0.413884	0.465604	0.426997	1.87257	1.80215	1.67119	1.63968	2.22778	1.57963	At3g05170		GO:0003824	catalytic activity
TraesCS1A02G084600	0.333947	0	0	0	0	0	0	0	0	0	0	0
TraesCS1A02G084700	0	0	0	0	0	0	0	0	0	0	0	0			GO:0003676,GO:0008408,GO:0006139	nucleic acid binding|3'-5' exonuclease activity|nucleobase-containing compound metabolic process
TraesCS1A02G084800	3.02322	1.00929	0	0	1.40346	1.112	3.98218	2.18545	2.06607	0.593549	3.47814	0.545051
TraesCS1A02G084900	1.24709	0.706196	0.670734	0.404542	0.385166	0.340162	11.1132	5.62619	7.0064	4.34078	5.42862	4.36826
TraesCS1A02G085000	0.210136	0.0486436	0	0.0220594	0.00783722	0.0422608	0.522246	0.383665	0.452931	0.339852	0.552077	0.577125	RPA1C	Replication protein A subunit [Source:UniProtKB/TrEMBL;Acc:A0A341NJL4]	GO:0005634,GO:0003676,GO:0003677,GO:0008270,GO:0006281,GO:0006260,GO:0006310	nucleus|nucleic acid binding|DNA binding|zinc ion binding|DNA repair|DNA replication|DNA recombination	ko03430,ko03030,ko03460,ko03440,ko03420	Mismatch repair|DNA replication|Fanconi anemia pathway|Homologous recombination|Nucleotide excision repair
TraesCS1A02G085100	0	0	0	0	0	0	0	0	0	0	0	0
TraesCS1A02G085200	0	0	0	0	0	0	0	0	0	0	0	0
TraesCS1A02G085300	0	0	0	0	0	0.226724	0.615472	0.56126	0.759875	0	0.786415	1.8232
TraesCS1A02G085400	8.3249	5.64383	1.82052	4.02559	4.66306	5.42191	11.2664	12.1252	11.719	9.3864	14.3554	7.03509
TraesCS1A02G085500	0.992667	0.175273	1.50787	0.596261	0.762105	1.83125	0.0500422	0.243438	0.171098	0.131775	0	0
TraesCS1A02G085600	0.595348	0.345392	0.381995	1.48531	1.50863	1.89199	6.55302	7.84841	7.47823	10.3298	14.7702	15.5262			GO:0030170,GO:0003824,GO:0009058	pyridoxal phosphate binding|catalytic activity|biosynthetic process	ko00710,ko01200,ko01210,ko01230,ko00250,ko00220	Carbon fixation in photosynthetic organisms|Carbon metabolism|2-Oxocarboxylic acid metabolism|Biosynthesis of amino acids|Alanine, aspartate and glutamate metabolism|Arginine biosynthesis
TraesCS1A02G085700	1.03323	0.522744	0.633573	0.400417	0.468378	0.580266	0.0520074	0	0.0586201	0.0644452	0	0	At5g02700		GO:0005515	protein binding
TraesCS1A02G085800	0.0734761	0	0	0	0	0	0.825974	0.233346	0.508757	0.729402	0.566622	0.260034	BX6		GO:0016491,GO:0055114	oxidoreductase activity|oxidation-reduction process
TraesCS1A02G085900	0.582347	0.198069	0	0.103888	0.0922332	0.215148	0.4962	0.718052	0.853909	0.545964	0.495989	0.487156	At5g41840		GO:0005515	protein binding
TraesCS1A02G086000	0	0	0	0	0	0	0	0	0	0	0	0			GO:0016021,GO:0016020	integral component of membrane|membrane
TraesCS1A02G086100	5.95828	5.67567	4.41607	4.3662	3.18491	4.72684	1.93679	4.2266	2.57775	3.6913	2.63148	3.0904	CBP2	Carboxypeptidase [Source:UniProtKB/TrEMBL;Acc:A0A1D5S4B1]	GO:0004185,GO:0006508	serine-type carboxypeptidase activity|proteolysis
TraesCS1A02G086200	13.0892	4.81812	4.32545	9.80021	4.58973	5.62232	1.07679	1.52955	1.22346	1.41766	1.30486	1.2347
TraesCS1A02G086300	0	0	0	0	0	0	0	0	0	0	0	0	CNGC7		GO:0016021,GO:0016020,GO:0055085,GO:0005216,GO:0006811,GO:0005515	integral component of membrane|membrane|transmembrane transport|ion channel activity|ion transport|protein binding
TraesCS1A02G086400	0	0	0	0	0	0	0	0	0	0	0	0
TraesCS1A02G086500	3.65837	2.61595	3.89731	2.53218	1.90148	1.30371	5.58784	5.65281	5.2539	4.66868	4.80393	5.02432	MPK14	Mitogen-activated protein kinase [Source:UniProtKB/TrEMBL;Acc:W4ZYA7]	GO:0005524,GO:0004672,GO:0005622,GO:0004707,GO:0006468,GO:0004674,GO:0000166,GO:0016301,GO:0016310,GO:0016740,GO:0000165,GO:0005773,GO:0005886	ATP binding|protein kinase activity|intracellular|MAP kinase activity|protein phosphorylation|protein serine/threonine kinase activity|nucleotide binding|kinase activity|phosphorylation|transferase activity|MAPK cascade|vacuole|plasma membrane
TraesCS1A02G086600	2.31209	0.871289	0.93688	0.782543	0.751551	1.22028	3.5224	2.77048	2.21913	3.40881	3.82105	3.26649	At2g40430	Ribosome biogenesis protein NOP53 [Source:UniProtKB/TrEMBL;Acc:A0A341NH08]
TraesCS1A02G086700	0	0	0	0	0	0	1.22543	0	0	0	0	0			GO:0004867,GO:0009611	serine-type endopeptidase inhibitor activity|response to wounding
TraesCS1A02G086800	3.03501	1.42975	2.13081	1.72201	1.68862	1.40626	1.74362	1.51955	1.44144	1.89892	1.26744	1.62627			GO:0005515	protein binding
TraesCS1A02G086900	0.826204	0.535368	0.506321	0.746915	0.503157	0.448522	1.89563	1.55216	2.23016	1.7199	1.82586	2.15723	SPAC24H6.01c		GO:0016021	integral component of membrane
TraesCS1A02G087000	0	0	0	0	0	0	0	0	0	0	0	0
TraesCS1A02G087100	2.55739	2.96659	4.77608	2.89945	2.14188	1.29126	1.63612	1.15443	1.43082	1.69274	1.00833	1.32851			GO:0016021	integral component of membrane
TraesCS1A02G087200	0	0	0	0	0	0	0.0072378	0	0	0.00862771	0.00735593	0	Os01g0256800		GO:0046872,GO:0003676,GO:0005524	metal ion binding|nucleic acid binding|ATP binding
TraesCS1A02G087300	0.0170795	0.0162574	0	0	0	0.0041047	0.0479191	0.0439745	0.00671572	0.00722256	0.0122394	0.0347185	Os01g0256800		GO:0046872,GO:0003676,GO:0005524	metal ion binding|nucleic acid binding|ATP binding
TraesCS1A02G087400	0.0346047	0	0	0	0	0	0	0.0221922	0	0	0	0.171772
TraesCS1A02G087500	0.419954	0.187215	0.083647	0.167694	0.394314	0.198243	0.178604	0.204295	0.0699144	0.138225	0.119728	0.21263		Alpha-mannosidase [Source:UniProtKB/TrEMBL;Acc:A0A341NJP7]	GO:0005975,GO:0030246,GO:0003824,GO:0004559,GO:0006013	carbohydrate metabolic process|carbohydrate binding|catalytic activity|alpha-mannosidase activity|mannose metabolic process	ko00511	Other glycan degradation
TraesCS1A02G087600	0	0	0	0	0	0	0	0	0	0	0	0
TraesCS1A02G087700	0	0	0	0	0	0	0	0	0	0	0	0	ZHD9		GO:0003677	DNA binding
TraesCS1A02G087900	0.62058	0.29162	0.186874	0.247825	0.178324	0.343022	0.542116	0.761181	0.52777	0.590192	0.607232	0.661307	CHR12		GO:0005524,GO:0042393	ATP binding|histone binding
TraesCS1A02G088000	1.20004	0.511943	1.08172	0.925169	0.829208	0.901634	1.85917	1.69413	1.31396	1.29554	1.39432	1.28658	BSL1	Serine/threonine-protein phosphatase [Source:UniProtKB/TrEMBL;Acc:A0A341NHX2]	GO:0046872,GO:0005634,GO:0016787,GO:0004722,GO:0009742,GO:0004721,GO:0005515,GO:0006470	metal ion binding|nucleus|hydrolase activity|protein serine/threonine phosphatase activity|brassinosteroid mediated signaling pathway|phosphoprotein phosphatase activity|protein binding|protein dephosphorylation
TraesCS1A02G088100	3.92668	2.22247	2.81854	1.68454	2.30485	2.0015	3.62984	5.27214	4.52119	3.7266	3.5853	4.06491	XBOS34		GO:0005515	protein binding
TraesCS1A02G088200	0.642024	0.28996	0.339474	0.245765	0.363073	0.293684	0.803479	0.747284	0.864295	0.706184	1.14663	0.85239	XPD		GO:0005634,GO:0003676,GO:0005524,GO:0003677,GO:0006289,GO:0009408,GO:0016818,GO:0004003,GO:0006139,GO:0009411	nucleus|nucleic acid binding|ATP binding|DNA binding|nucleotide-excision repair|response to heat|hydrolase activity, acting on acid anhydrides, in phosphorus-containing anhydrides|GO_0004003|nucleobase-containing compound metabolic process|response to UV	ko03022,ko03420	Basal transcription factors|Nucleotide excision repair
TraesCS1A02G088300	0	0	0	0	0	0	0.197734	0	0.0253889	1.44954	1.18011	0.778143	THT2		GO:0016747	transferase activity, transferring acyl groups other than amino-acyl groups
TraesCS1A02G088400	0	0	0	0	0	0	0.0583054	0.115034	0	1.25958	1.6911	1.18702	THT2		GO:0016747	transferase activity, transferring acyl groups other than amino-acyl groups
TraesCS1A02G088600	0.169004	0.117251	0	0	0.016582	0	0.340723	0.52152	0.319112	0.304438	0.592682	0.35124	SPP3		GO:0000287,GO:0005986,GO:0050307	magnesium ion binding|sucrose biosynthetic process|sucrose-phosphate phosphatase activity
TraesCS1A02G088700	0	0	0	0	0	0	0	0.0238722	0	0	0	0	GLU15		GO:0004553,GO:0005975,GO:0003824	hydrolase activity, hydrolyzing O-glycosyl compounds|carbohydrate metabolic process|catalytic activity
TraesCS1A02G088800	0.103273	0	0.294783	0	0	0.0909401	0.0716228	0.0437299	0	0.127821	0.203196	0.0434478	SYP132		GO:0016020,GO:0016192	membrane|vesicle-mediated transport	ko04130	SNARE interactions in vesicular transport
TraesCS1A02G088900	4.32354	1.11497	2.07237	0.700832	0.60736	0.869642	2.07844	3.00789	2.35017	2.51174	1.9722	2.61797			GO:0016021,GO:0005525	integral component of membrane|GTP binding
TraesCS1A02G089000	0	0	0	0	0	0	0	0	0	0	0	0
TraesCS1A02G089100	2.89605	1.87335	1.06983	2.88507	2.30687	1.61873	1.82352	2.2677	2.43148	2.5244	2.4168	2.51227					ko00270	Cysteine and methionine metabolism
TraesCS1A02G089200	0	0	0	0	0	0	0	0	0	0	0	0
TraesCS1A02G089300	0.081943	0	0.054743	0.129714	0.022744	0.0624133	0.109392	0.189213	0.0253973	0.0251744	0.0452327	0
TraesCS1A02G089400	0.366804	0.13687	0.273403	0.19248	0.0813484	0.175515	0.108414	0.0264563	0.0249223	0.0255553	0	0.0252419
TraesCS1A02G089500	16.6751	9.14428	5.50058	5.8655	4.84728	5.00629	0.292446	0.447918	0.425107	2.26123	2.6808	1.98908	MAO1B		GO:0046872,GO:0016491,GO:0055114	metal ion binding|oxidoreductase activity|oxidation-reduction process	ko00270	Cysteine and methionine metabolism
TraesCS1A02G089600	31.9778	30.28	10.4785	17.0577	19.0055	21.8569	1.06053	1.01141	1.37538	3.75945	7.1027	3.28125	MAO1B		GO:0016491,GO:0055114	oxidoreductase activity|oxidation-reduction process	ko00270	Cysteine and methionine metabolism
TraesCS1A02G089700	0	0	0.540352	0	0	0	0	0	0	0	0	0	STIPL1		GO:0003676	nucleic acid binding
TraesCS1A02G089800	4.67573	3.97581	4.28022	4.02713	3.20255	2.20787	1.20052	1.20382	0.9474	1.39845	1.71864	1.17706
TraesCS1A02G089900	5.05243	3.16424	3.12125	3.84214	2.54164	2.53514	4.9525	5.98023	5.57077	3.96141	4.4752	5.03504	CUL1		GO:0006511,GO:0031625,GO:0031461	ubiquitin-dependent protein catabolic process|ubiquitin protein ligase binding|cullin-RING ubiquitin ligase complex	ko04114,ko04141,ko04110,ko04341,ko04340,ko04120,ko04350,ko04111,ko04310	Oocyte meiosis|Protein processing in endoplasmic reticulum|Cell cycle|Hedgehog signaling pathway - fly|Hedgehog signaling pathway|Ubiquitin mediated proteolysis|TGF-beta signaling pathway|Cell cycle - yeast|Wnt signaling pathway
TraesCS1A02G090000	2.53441	1.24536	1.78076	1.15573	1.03949	0.955958	3.7858	4.55623	4.62796	3.54406	3.0347	3.74656	CUL1		GO:0006511,GO:0031625,GO:0031461	ubiquitin-dependent protein catabolic process|ubiquitin protein ligase binding|cullin-RING ubiquitin ligase complex	ko04114,ko04141,ko04110,ko04341,ko04340,ko04120,ko04350,ko04111,ko04310	Oocyte meiosis|Protein processing in endoplasmic reticulum|Cell cycle|Hedgehog signaling pathway - fly|Hedgehog signaling pathway|Ubiquitin mediated proteolysis|TGF-beta signaling pathway|Cell cycle - yeast|Wnt signaling pathway
TraesCS1A02G090100	2.14615	1.18827	1.32527	1.78872	0.998174	0.956258	3.28862	3.51265	3.34545	2.98903	2.52924	3.04659	TON2		GO:0005509,GO:0035303,GO:0000226,GO:0000913,GO:0030865,GO:0005634,GO:0005737,GO:0005819,GO:0009524	calcium ion binding|regulation of dephosphorylation|microtubule cytoskeleton organization|preprophase band assembly|cortical cytoskeleton organization|nucleus|cytoplasm|spindle|phragmoplast	ko03015,ko04152,ko04071,ko04151	mRNA surveillance pathway|AMPK signaling pathway|Sphingolipid signaling pathway|PI3K-Akt signaling pathway
TraesCS1A02G090200	0	0	0	0	0	0	0	0	0	0	0	0
TraesCS1A02G090300	0.184558	0.101653	0.119449	0.058879	0.157301	0.0947597	0.660773	0.37151	0.534965	0.377799	0.517521	0.366905	APC7		GO:0005515	protein binding	ko04114,ko04110,ko04120,ko04111,ko04113	Oocyte meiosis|Cell cycle|Ubiquitin mediated proteolysis|Cell cycle - yeast|Meiosis - yeast
TraesCS1A02G090400	0	0	0	0	0	0	0	0	0	0	0	0	YHI9		GO:0003824,GO:0009058	catalytic activity|biosynthetic process
TraesCS1A02G090500	0	0	0	0	0	0	0	0	0	0	0	0	DUT		GO:0004170,GO:0046080,GO:0000287,GO:0098599,GO:0098734,GO:0006226,GO:0046081	dUTP diphosphatase activity|dUTP metabolic process|magnesium ion binding|palmitoyl hydrolase activity|macromolecule depalmitoylation|dUMP biosynthetic process|dUTP catabolic process	ko00240	Pyrimidine metabolism
TraesCS1A02G090600	4.52732	3.6472	2.82931	2.80677	2.57062	3.02845	2.7666	2.79011	2.71329	1.82389	2.60002	2.30122	SPAC644.09	Pyridoxal phosphate homeostasis protein [Source:UniProtKB/TrEMBL;Acc:A0A1D5S534]	GO:0030170	pyridoxal phosphate binding
TraesCS1A02G090700	0	0	0	0	0	0	0	0.0580552	0	0	0.010354	0.0350124	At3g47200		GO:0016021	integral component of membrane
TraesCS1A02G090800	0	0	0	0	0	0	0	0	0	0	0	0
TraesCS1A02G090900	0	0	0	0	0	0	0	0	0	0	0	0	SIRP1
TraesCS1A02G091000	0.389619	0.329583	0.718894	0.181699	0.386719	0.376766	0.466339	0.773464	0.991602	0.110189	0.385322	0.736637					ko00130	Ubiquinone and other terpenoid-quinone biosynthesis
TraesCS1A02G091100	1.66253	0.794226	1.23584	0.915707	0.824578	0.644297	2.81632	2.85204	2.82314	2.54961	2.51137	2.11439	Os01g0367900	Chromatin-remodeling complex ATPase [Source:UniProtKB/TrEMBL;Acc:A0A341NJR8]	GO:0005634,GO:0003676,GO:0005524,GO:0003677,GO:0043044,GO:0016818,GO:0006338,GO:0031491	nucleus|nucleic acid binding|ATP binding|DNA binding|ATP-dependent chromatin remodeling|hydrolase activity, acting on acid anhydrides, in phosphorus-containing anhydrides|chromatin remodeling|nucleosome binding
TraesCS1A02G091200	0.812297	0.853639	0.897813	0.487813	0.768833	0.803331	1.50625	1.92891	2.07031	1.67367	1.62101	1.99533	DRB2		GO:0003723	RNA binding
TraesCS1A02G091300	1.61891	0.813183	0.996604	0.887865	0.642301	0.220508	4.62264	3.84946	4.89638	2.80615	2.70913	2.93089	Os05g0150500		GO:0005515	protein binding	ko04075	Plant hormone signal transduction
TraesCS1A02G091400	0.19371	0.186773	0.270667	0.151581	0.0493388	0.111998	0.25801	0.318186	0.273038	0.25299	0.191649	0.195649	RECQSIM	ATP-dependent DNA helicase [Source:UniProtKB/TrEMBL;Acc:A0A1D5S2M9]	GO:0005634,GO:0003676,GO:0005524,GO:0006281,GO:0006310,GO:0008026,GO:0043138	nucleus|nucleic acid binding|ATP binding|DNA repair|DNA recombination|GO_0008026|3'-5' DNA helicase activity
TraesCS1A02G091500	0	0	0	0	0.00637949	0.0022844	0.0195432	0.0319004	0.0110734	0.0194587	0	0.0347188	SS3		GO:0004373,GO:2001070	glycogen (starch) synthase activity|starch binding
TraesCS1A02G091600	0.315327	0.168888	0	0	0.31267	0.30087	0.241866	0.243293	0.376807	0.539611	0.510137	0.321398	HIPP36		GO:0046872,GO:0030001	metal ion binding|metal ion transport
TraesCS1A02G091700	0	0	0	0	0	0	0	0	0	0	0	0	CIMG_01763		GO:0005515	protein binding
TraesCS1A02G091900	0	0	0	0	0	0	0	0	0	0	0	0	CDKF-2		GO:0005524,GO:0004672,GO:0006468	ATP binding|protein kinase activity|protein phosphorylation
TraesCS1A02G092000	0	0	0	0	0	0	0	0	0	0	0	0	CDKF-2		GO:0005524,GO:0004672,GO:0006468	ATP binding|protein kinase activity|protein phosphorylation
TraesCS1A02G092100	0	0	0	0	0	0	0	0	0	0	0	0	CYP71C4		GO:0020037,GO:0004497,GO:0005506,GO:0016705,GO:0055114	heme binding|monooxygenase activity|iron ion binding|oxidoreductase activity, acting on paired donors, with incorporation or reduction of molecular oxygen|oxidation-reduction process
TraesCS1A02G092200	0	0	0	0	0	0	0.586444	0.512891	0.186024	1.37306	1.18977	0.307523	At1g18250
TraesCS1A02G092300	0	0	0	0	0	0	0.135646	0.032506	0.0957977	0	0	0	CDKF-2		GO:0005524,GO:0004672,GO:0004674,GO:0006468	ATP binding|protein kinase activity|protein serine/threonine kinase activity|protein phosphorylation
TraesCS1A02G092400	0	0	0	0	0	0	0	0	0	0	0	0
TraesCS1A02G092500	0	0	0	0	0	0	0	0	0	0	0	0	CDKF-2		GO:0005524,GO:0004672,GO:0004674,GO:0006468	ATP binding|protein kinase activity|protein serine/threonine kinase activity|protein phosphorylation
TraesCS1A02G092600	0	0	0	0	0	0	0	0	0	0	0	0	Os11g0224800		GO:0005615	extracellular space
TraesCS1A02G092700	3.72251	3.71681	3.91179	7.83935	3.90073	3.54106	2.87181	3.2024	3.94612	5.12285	3.72179	4.18815	FOLD2		GO:0003824,GO:0055114,GO:0004488	catalytic activity|oxidation-reduction process|methylenetetrahydrofolate dehydrogenase (NADP+) activity
TraesCS1A02G092800	0	0	0	0	0	0	0.0342897	0.157156	0.0396911	0.0840224	0.240036	0.077611
TraesCS1A02G092900	27.2209	12.5321	11.4447	15.4328	21.5973	24.7111	103.884	85.5005	104.552	111.671	113.266	97.9101	RPS4	40S ribosomal protein S4 [Source:UniProtKB/TrEMBL;Acc:A0A1D5SLI4]	GO:0003723,GO:0003735,GO:0006412,GO:0005840,GO:0019843,GO:0005622	RNA binding|structural constituent of ribosome|translation|ribosome|rRNA binding|intracellular	ko03010	Ribosome
TraesCS1A02G093000	0.101546	0	0	0	0	0	0.0551901	0.273509	0.273239	0.1121	0.0555019	0	TSPO		GO:0016021,GO:0020037,GO:0005783,GO:0009737,GO:0009651,GO:0006778,GO:0005795	integral component of membrane|heme binding|endoplasmic reticulum|response to abscisic acid|response to salt stress|porphyrin-containing compound metabolic process|Golgi stack
TraesCS1A02G093100	0	0	0	0	0	0	0	0	0	0	0	0	BPM1		GO:0005515	protein binding	ko04341,ko04340	Hedgehog signaling pathway - fly|Hedgehog signaling pathway
TraesCS1A02G093200	0.0284449	0	0	0	0	0	0.0301786	0	0	0	0	0	TSR2
TraesCS1A02G093300	0.271523	0.0606104	0	0.0819249	0	0.0176918	8.0359	11.7041	11.1551	12.1926	12.7651	11.9861	exgA		GO:0004553,GO:0005975,GO:0051015,GO:0007015	hydrolase activity, hydrolyzing O-glycosyl compounds|carbohydrate metabolic process|actin filament binding|actin filament organization
TraesCS1A02G093400	0	0	0	0	0	0.169078	0.471736	0	0.181314	0	0	0.203335
TraesCS1A02G093500	0	0	0	0	0	0	0.166569	0.243799	0.521005	0.0932685	0.0607278	0.43757	BPM2		GO:0005515	protein binding	ko04341,ko04340	Hedgehog signaling pathway - fly|Hedgehog signaling pathway
TraesCS1A02G093600	0	0	0	0	0	0	0	0	0	0	0	0
TraesCS1A02G093700	0	0	0	0	0	0	0	0	0	0	0	0	BPM1		GO:0005515	protein binding	ko04341,ko04340	Hedgehog signaling pathway - fly|Hedgehog signaling pathway
TraesCS1A02G093800	19.8339	10.6174	12.1923	8.9632	21.4954	24.8336	38.8427	48.5256	42.5648	39.9334	40.3799	46.883	OsI_017815
TraesCS1A02G093900	4.17564	2.0789	1.5571	2.15186	1.97846	2.77536	2.15752	2.82491	2.22124	1.70309	2.02926	2.31825	TOC159		GO:0005525,GO:0016817	GTP binding|hydrolase activity, acting on acid anhydrides
TraesCS1A02G094000	1.82361	0.692206	0.98733	0.451935	0.773485	0.479845	3.87979	3.73571	3.85794	2.9701	3.73129	3.22976	GLCAT14B		GO:0016020,GO:0008375	membrane|acetylglucosaminyltransferase activity
TraesCS1A02G094100	0	0	0	0	0	0	0	0	0	0.203481	0	0.0381296			GO:0046872,GO:0005634,GO:0006511,GO:0007275,GO:0005515	metal ion binding|nucleus|ubiquitin-dependent protein catabolic process|multicellular organism development|protein binding
TraesCS1A02G094200	0	0	0	0	0.00888512	0	1.35581	1.30717	1.44382	1.12043	1.13443	0.799237	VLN1		GO:0051015,GO:0015629,GO:0051017,GO:0030835	actin filament binding|actin cytoskeleton|actin filament bundle assembly|negative regulation of actin filament depolymerization
TraesCS1A02G094300	0	0	0	0	0	0	0	0	0	0	0	0	MYB98		GO:0003677	DNA binding
TraesCS1A02G094500	0	0	0	0	0	0	0	0	0	0	0	0	FDM1		GO:0031047	gene silencing by RNA
TraesCS1A02G094600	0	0	0	0	0	0	0	0	0	0	0	0
TraesCS1A02G094700	0	0	0	0	0	0	7.44777	21.3513	9.93792	41.9174	54.2001	39.1546	LIP		GO:0016021,GO:0016787,GO:0006629	integral component of membrane|hydrolase activity|lipid metabolic process
TraesCS1A02G094800	0.0283343	0.0199003	0.113436	0	0.111092	0.0715068	0.0596042	0.0383973	0.213773	0.23945	0.0435403	0.114202	PCMP-H32		GO:0005515	protein binding
TraesCS1A02G094900	0	0	0	0	0	0	0.281269	0.533941	0.568415	0.809051	0.741497	0.615401	PAL	Phenylalanine ammonia-lyase [Source:UniProtKB/TrEMBL;Acc:A0A1D5S372]	GO:0005737,GO:0003824,GO:0006559,GO:0016841,GO:0045548,GO:0009800	cytoplasm|catalytic activity|L-phenylalanine catabolic process|ammonia-lyase activity|phenylalanine ammonia-lyase activity|cinnamic acid biosynthetic process	ko00940,ko00360	Phenylpropanoid biosynthesis|Phenylalanine metabolism
TraesCS1A02G095000	2.60172	0.999052	1.37637	1.15166	1.06215	1.15088	7.27487	6.98453	8.09965	6.38339	6.16978	6.43985	KIN13A	Kinesin-like protein [Source:UniProtKB/TrEMBL;Acc:A0A1D5S218]	GO:0005524,GO:0008017,GO:0003777,GO:0007018,GO:0005874,GO:0043231,GO:1903338	ATP binding|microtubule binding|microtubule motor activity|microtubule-based movement|microtubule|intracellular membrane-bounded organelle|regulation of cell wall organization or biogenesis
TraesCS1A02G095100	26.4546	17.0797	20.6317	15.4617	13.1943	12.0513	12.2607	10.426	11.747	11.9441	9.98812	13.4216	RFI2
TraesCS1A02G095200	0.180124	0.186774	0.178745	0.114532	0.0975755	0.0882384	0.778956	0.841633	0.696382	0.531288	0.619627	0.564505	GCP4	Gamma-tubulin complex component [Source:UniProtKB/TrEMBL;Acc:A0A341NHB2]	GO:0000226,GO:0005815,GO:0007020,GO:0043015,GO:0000922	microtubule cytoskeleton organization|microtubule organizing center|microtubule nucleation|gamma-tubulin binding|spindle pole
TraesCS1A02G095300	0.0681567	0.0389392	0.165318	0.0821065	0.240949	0.0640076	0.357433	0.112071	0.376852	0.0864772	0.29782	0.370581	At1g80120
TraesCS1A02G095400	0	0	0	0	0	0	0.0204599	0	0.0722153	0	0	0.0238577
TraesCS1A02G095500	1.89275	2.24756	3.4061	3.66498	3.60571	2.98566	4.44961	5.03107	4.46312	3.56403	3.09256	3.82028	TOPP9	Serine/threonine-protein phosphatase [Source:UniProtKB/TrEMBL;Acc:W4ZVQ0]	GO:0016787,GO:0046872,GO:0004721	hydrolase activity|metal ion binding|phosphoprotein phosphatase activity	ko04024,ko03015,ko04810,ko04114,ko04510,ko04390,ko04022,ko04113	cAMP signaling pathway|mRNA surveillance pathway|Regulation of actin cytoskeleton|Oocyte meiosis|Focal adhesion|Hippo signaling pathway|cGMP-PKG signaling pathway|Meiosis - yeast
TraesCS1A02G095600	0.0750571	0.394036	0	0.15287	0.187658	0.0921571	0.52471	0.940428	0.2694	1.55524	2.83082	1.44651	At5g64700	WAT1-related protein [Source:UniProtKB/TrEMBL;Acc:W4ZWK7]	GO:0016021,GO:0022857,GO:0016020	integral component of membrane|transmembrane transporter activity|membrane
TraesCS1A02G095700	0	0	0	0	0	0	0	0	0	0	0	0
TraesCS1A02G095800	0.0359416	0	0	0	0	0	0.614578	0.732669	0.56299	0.709453	0.276359	0.528357	Os02g0794700		GO:0005737,GO:0030145,GO:0005622,GO:0004177,GO:0019538,GO:0008235,GO:0006508	cytoplasm|manganese ion binding|intracellular|aminopeptidase activity|protein metabolic process|metalloexopeptidase activity|proteolysis	ko00480	Glutathione metabolism
TraesCS1A02G095900	0	0	0	0	0	0	0	0	0	0	0	0
TraesCS1A02G096000	2.04073	0.919126	1.32195	0.724142	1.5233	1.70046	3.33155	4.35965	3.86012	3.06099	3.31903	3.73909	Os05g0154800		GO:0003676,GO:0003723,GO:0005730,GO:0005829,GO:0005685	nucleic acid binding|RNA binding|nucleolus|cytosol|U1 snRNP	ko03040	Spliceosome
TraesCS1A02G096100	3.2082	2.52649	3.39647	3.28739	1.77741	3.43642	5.43949	5.93087	5.96448	4.54109	5.63961	3.29114	MED28		GO:0006355,GO:0016592	regulation of transcription, DNA-templated|mediator complex
TraesCS1A02G096200	0.671859	0.586388	1.62078	0.587069	0.422594	0.263168	0.595559	0.51376	0.774069	0.351358	0.238621	0.63135			GO:0016491,GO:0003824,GO:0055114,GO:0006631,GO:0003857	oxidoreductase activity|catalytic activity|oxidation-reduction process|fatty acid metabolic process|3-hydroxyacyl-CoA dehydrogenase activity
TraesCS1A02G096300	0	0	0	0	0	0	0	0	0	0	0	0			GO:0003700,GO:0006351,GO:0043565,GO:0006355	DNA-binding transcription factor activity|transcription, DNA-templated|sequence-specific DNA binding|regulation of transcription, DNA-templated	ko04075	Plant hormone signal transduction
TraesCS1A02G096400	0	0	0	0	0	0	0	0	0	0	0	0
TraesCS1A02G096500	15.5507	8.95599	6.67456	16.3036	11.673	12.8258	59.3516	46.2044	60.6973	52.2058	63.9728	58.4166	RPL18B		GO:0003735,GO:0006412,GO:0005840,GO:0005622	structural constituent of ribosome|translation|ribosome|intracellular	ko03010	Ribosome
TraesCS1A02G096600	1.14465	0.825475	3.24133	1.9306	1.36301	1.37551	1.89622	1.77317	1.7855	1.81818	1.45299	1.59425	ERS2		GO:0016021,GO:0005622,GO:0007165,GO:0000155,GO:0016772,GO:0016310,GO:0005515	integral component of membrane|intracellular|signal transduction|phosphorelay sensor kinase activity|transferase activity, transferring phosphorus-containing groups|phosphorylation|protein binding	ko04075	Plant hormone signal transduction
TraesCS1A02G096700	0	0	0	0	0	0	0	0	0	0	0	0			GO:0003676,GO:0004523	nucleic acid binding|RNA-DNA hybrid ribonuclease activity
TraesCS1A02G096800	0	0	0	0	0	0	0	0	0	0	0	0	MYB119		GO:0003677	DNA binding
TraesCS1A02G096900	0	0	0	0	0	0	0	0	0	0	0	0
TraesCS1A02G097000	117.043	167.305	116.406	141.513	131.708	167.949	0	0.072396	0.142063	0	0	0.221691	ndhS		GO:0009767	photosynthetic electron transport chain
TraesCS1A02G097100	0.116468	0.0855535	0.168139	0.108302	0.0514697	0.275955	0.572951	0.270404	0.714892	0.523293	0.320078	0.558621	RPC53		GO:0003677,GO:0006383,GO:0003899,GO:0005666	DNA binding|transcription by RNA polymerase III|DNA-directed 5'-3' RNA polymerase activity|RNA polymerase III complex	ko00230,ko00240,ko03020	Purine metabolism|Pyrimidine metabolism|RNA polymerase
TraesCS1A02G097200	2.86239	2.70471	1.95542	2.45817	2.42363	2.10996	3.9731	3.46614	3.47861	3.9207	3.73796	4.52205	NIFU4		GO:0005506,GO:0051536,GO:0016226	iron ion binding|iron-sulfur cluster binding|iron-sulfur cluster assembly
TraesCS1A02G097300	1.66458	1.35146	1.01374	0.396307	0.258043	0.737164	3.35528	3.05066	3.73187	2.14837	2.13604	1.59703	GATA23		GO:0043565,GO:0008270,GO:0006355	sequence-specific DNA binding|zinc ion binding|regulation of transcription, DNA-templated
TraesCS1A02G097400	8.24795	5.11536	6.21515	6.1526	5.10309	4.32422	16.9133	16.377	17.8007	14.4473	12.1622	13.3596	Os05g0155601	Importin subunit alpha [Source:UniProtKB/TrEMBL;Acc:W5AA91]	GO:0005737,GO:0005634,GO:0006606,GO:0061608,GO:0015031,GO:0005515	cytoplasm|nucleus|protein import into nucleus|nuclear import signal receptor activity|protein transport|protein binding
TraesCS1A02G097500	0.639603	0.479966	1.20023	0.155777	0.255292	0.182978	1.04135	1.17358	1.18697	0.897802	0.828486	1.01998			GO:0016021	integral component of membrane	ko00531,ko04142	Glycosaminoglycan degradation|Lysosome
TraesCS1A02G097600	0.756776	0.981897	1.2818	1.47844	1.60524	0.676343	1.36998	1.73717	1.54357	2.25899	2.71778	1.60715
TraesCS1A02G097700	11.1988	3.74549	4.04992	8.49907	5.95489	5.24092	29.7403	27.644	37.3637	26.9574	26.5092	29.9256	PDIL2-1	Protein disulfide isomerase family protein 4-1 [Source:UniProtKB/TrEMBL;Acc:D8L9B3]	GO:0045454,GO:0005783,GO:0016853,GO:0009553,GO:0009567,GO:0009793,GO:0034976,GO:0046686,GO:0048868,GO:0005774,GO:0009505	cell redox homeostasis|endoplasmic reticulum|isomerase activity|embryo sac development|double fertilization forming a zygote and endosperm|embryo development ending in seed dormancy|response to endoplasmic reticulum stress|response to cadmium ion|pollen tube development|vacuolar membrane|plant-type cell wall	ko04141	Protein processing in endoplasmic reticulum
TraesCS1A02G097800	0	0	0	0	0	0	0	0	0	0	0	0
TraesCS1A02G097900	0	0	0	0	0	0	0	0	0	0	0	0	ND6		GO:0008137,GO:0055114	NADH dehydrogenase (ubiquinone) activity|oxidation-reduction process	ko00190	Oxidative phosphorylation
TraesCS1A02G098000	0	0	0	0	0	0	0	0	0	0	0	0
TraesCS1A02G098100	0	0	0	0	0	0	0	0	0	0	0	0
TraesCS1A02G098200	0	0	0	0	0	0	0	0	0	0	0	0	ND5
TraesCS1A02G098300	0	0	0	0	0	0	0	0	0	0	0	0	psbE		GO:0016021,GO:0020037,GO:0015979,GO:0009539,GO:0009523,GO:0009767,GO:0019684,GO:0016020	integral component of membrane|heme binding|photosynthesis|photosystem II reaction center|photosystem II|photosynthetic electron transport chain|photosynthesis, light reaction|membrane	ko00195	Photosynthesis
TraesCS1A02G098400	0	0	0	0	0	0	0	0	0	0	0	0
TraesCS1A02G098500	0	0	0	0	0	0	0	0	0	0	0	0	CCMC		GO:0020037,GO:0016020,GO:0017004,GO:0015232,GO:0015886	heme binding|membrane|cytochrome complex assembly|heme transporter activity|heme transport
TraesCS1A02G098600	0	0	0	0	0	0	0	0	0	0	0	0	ND1		GO:0016020,GO:0055114	membrane|oxidation-reduction process	ko00190	Oxidative phosphorylation
TraesCS1A02G098700	0	0	0	0	0	0	0	0	0	0	0	0
TraesCS1A02G098800	0	0	0	0	0	0	0	0	0	0	0	0			GO:0016021,GO:0016020	integral component of membrane|membrane
TraesCS1A02G098900	0	0	0	0	0.00400142	0	0.0666246	0.0933899	0.0317428	0.222157	0.0986799	0.0568351	CDC39		GO:0030015,GO:0006417	CCR4-NOT core complex|regulation of translation	ko03018	RNA degradation
TraesCS1A02G099000	6.42992	5.30223	3.12207	2.08693	2.46945	3.95952	3.72642	2.87864	2.89807	2.99195	4.44779	3.60427	SYM1		GO:0016021	integral component of membrane	ko04146	Peroxisome
TraesCS1A02G099100	0	0	0	0	0.0545011	0	7.82196	3.306	6.40893	4.21403	2.31801	4.20421	CSFL8		GO:0016020,GO:0016760,GO:0030244	membrane|cellulose synthase (UDP-forming) activity|cellulose biosynthetic process
TraesCS1A02G099200	0	0	0	0	0	0	0	0	0	0	0	0			GO:0016021,GO:0016020	integral component of membrane|membrane
TraesCS1A02G099300	8.36795	4.17769	3.16076	4.53921	7.37938	6.98689	8.64445	7.13765	8.58252	6.28878	6.19246	7.0499	ERDJ3B		GO:0006457,GO:0051082	protein folding|unfolded protein binding	ko04141	Protein processing in endoplasmic reticulum
TraesCS1A02G099400	0.0921083	0.0404009	0.14252	0.0302667	0.0579908	0.0242219	2.25481	2.23709	2.06265	1.74009	1.65773	1.52495	TUBG2		GO:0005874,GO:0005525,GO:0003924,GO:0007017,GO:0007020,GO:0031122,GO:0000930	microtubule|GTP binding|GTPase activity|microtubule-based process|microtubule nucleation|cytoplasmic microtubule organization|gamma-tubulin complex
TraesCS1A02G099500	2.60794	0.990837	1.31914	1.65508	1.11156	1.42764	3.821	2.57099	3.90482	2.36743	2.53202	2.67712	LPD1	Dihydrolipoyl dehydrogenase [Source:UniProtKB/TrEMBL;Acc:A0A341NT76]	GO:0016491,GO:0009055,GO:0045454,GO:0055114,GO:0050660,GO:0004148,GO:0016668	oxidoreductase activity|electron transfer activity|cell redox homeostasis|oxidation-reduction process|flavin adenine dinucleotide binding|dihydrolipoyl dehydrogenase activity|oxidoreductase activity, acting on a sulfur group of donors, NAD(P) as acceptor	ko00260,ko01200,ko00630,ko00620,ko00020,ko00280,ko00640,ko00010	Glycine, serine and threonine metabolism|Carbon metabolism|Glyoxylate and dicarboxylate metabolism|Pyruvate metabolism|Citrate cycle (TCA cycle)|Valine, leucine and isoleucine degradation|Propanoate metabolism|Glycolysis / Gluconeogenesis
TraesCS1A02G099600	0.0758896	0	0	0.0103958	0.0473323	0.0613608	0.255032	0.144528	0.108578	0.0763001	0.0653431	0.00817918	CRR2		GO:0005515	protein binding
TraesCS1A02G099700	0.168081	0.0793901	0	0.139686	0.219097	0.126878	0.459445	0.12713	0.089558	0.149712	0.701863	0.144674			GO:0005515	protein binding
TraesCS1A02G099800	0	0	0	0	0.102917	0	0	0	0	0	0	0
TraesCS1A02G099900	0.0593375	0	0.119374	0.324176	0.40922	0.548555	0.496923	0.767263	0.737227	1.38994	1.23561	0.958372			GO:0005515	protein binding
TraesCS1A02G100000	0.129138	0	0.475642	0	0.0477123	0.234643	0.33258	0	0.466514	0.311091	0.296362	0.713691
TraesCS1A02G100100	0.0448099	0.0906687	0	0	0	0.0210777	2.47771	2.31595	1.94817	2.16768	2.32147	2.71053			GO:0016787	hydrolase activity
TraesCS1A02G100200	0.834955	1.84773	1.38064	0.67299	1.00058	1.05445	3.41504	3.89454	3.6087	5.2761	5.10204	4.33962			GO:0016021,GO:0005515	integral component of membrane|protein binding
TraesCS1A02G100300	0.425131	0.452251	0.919104	0.5737	0.398092	0.244476	0.192634	0.243162	0.237984	0.305987	0.153899	0.124965	At4g27290		GO:0005524,GO:0004672,GO:0004674,GO:0048544,GO:0006468	ATP binding|protein kinase activity|protein serine/threonine kinase activity|recognition of pollen|protein phosphorylation
TraesCS1A02G100400	0.941586	0.985065	1.19817	0.88293	0.832781	0.5005	1.09283	0.937748	0.947245	0.921259	0.801711	0.669312	At4g27290		GO:0005524,GO:0004672,GO:0004674,GO:0048544,GO:0006468,GO:0016021	ATP binding|protein kinase activity|protein serine/threonine kinase activity|recognition of pollen|protein phosphorylation|integral component of membrane
TraesCS1A02G100500	0.0894383	0.100168	0	0	0.0104321	0.053125	0.192093	0	0.093427	0.0741762	0.0499932	0.106945	PCMP-E83		GO:0005515	protein binding
TraesCS1A02G100600	1.38123	0.723093	1.30483	2.52541	1.77695	2.6944	0.191967	0.223053	0.252538	0.489814	0.231411	0.319494	DEGP2		GO:0004252,GO:0006508,GO:0005515	serine-type endopeptidase activity|proteolysis|protein binding
TraesCS1A02G100700	0	0	0	0	0	0	0	0	0	0	0	0
TraesCS1A02G100800	0	0	0	0	0	0	0	0	0	0	0	0
TraesCS1A02G101000	0.603033	0.208633	0.769048	0.314833	0.293443	0.155385	0.299611	0.410525	0.327646	0.323976	0.319168	0.203776	TUBB8		GO:0005874,GO:0005525,GO:0003924,GO:0007017,GO:0005200	microtubule|GTP binding|GTPase activity|microtubule-based process|structural constituent of cytoskeleton	ko04540,ko04145	Gap junction|Phagosome
TraesCS1A02G101100	0.0311683	0.0166991	0	0	0.012358	0.0123181	0.073441	0.0652796	0.0739275	0.0407179	0.00826545	0.0499388	BPM1		GO:0005515	protein binding	ko04341,ko04340	Hedgehog signaling pathway - fly|Hedgehog signaling pathway
TraesCS1A02G101200	1.82089	0.626858	0.348283	0.564282	0.341935	0.794333	0.313891	0.279625	0.192778	0.0918418	0.0824404	0.385649
TraesCS1A02G101300	1.24254	0.305942	0.554245	0.440674	0.314462	0.404993	0.184687	0.117719	0.174422	0.157724	0.0464334	0.0626942	RGA1		GO:0043531	ADP binding
TraesCS1A02G101400	0	0	0	0	0	0	0	0	0	0	0	0
TraesCS1A02G101500	0.3323	0.762778	0.76253	0.273586	0.336925	0.181351	0.531657	0.797832	0.219561	0.301945	0.248779	0.45967
TraesCS1A02G101600	0.223369	0.0635239	0.0396259	0.105655	0.0899414	0.0582495	0.370961	0.398016	0.233641	0.203383	0.0731068	0.148974	RGA2
TraesCS1A02G101700	0.075687	0.0769707	0	0.037411	0	0.0699929	0.129542	0.133455	0.134214	0.109661	0.0640238	0.119325	RGA4		GO:0043531	ADP binding
TraesCS1A02G101800	0	0	0	0	0	0	0	0	0	0	0	0
TraesCS1A02G101900	1.49286	2.75217	0	2.61985	2.95413	2.07629	5.88371	4.77913	5.56735	4.75328	8.20754	4.40471	RSM27
TraesCS1A02G102000	0	0	0	0	0	0	0	0	0	0	0	0
TraesCS1A02G102100	0	0	0	0	0	0	0.809095	0.96158	0.856304	0.56057	0.987889	0.53528			GO:0016021	integral component of membrane
TraesCS1A02G102200	0	0	0	0	0	0	0	0	0	0.019468	0	0	SCD2		GO:0000911	cytokinesis by cell plate formation
TraesCS1A02G102300	2.30143	1.39896	2.68791	1.06064	0.870246	0.850142	3.50692	3.13022	3.77216	2.29577	2.23735	2.14382	NHX1	Na+/H+ antiporter [Source:UniProtKB/TrEMBL;Acc:Q94BM4]	GO:0016021,GO:0055085,GO:0015299,GO:0006885,GO:0015385,GO:0006814,GO:0006812,GO:0016020,GO:0015297,GO:0035725,GO:1902600	integral component of membrane|transmembrane transport|solute:proton antiporter activity|regulation of pH|sodium:proton antiporter activity|sodium ion transport|cation transport|membrane|antiporter activity|sodium ion transmembrane transport|proton transmembrane transport
TraesCS1A02G102400	0	0	0	0	0	0	0	0	0	0	0	0.0838978	BHLH		GO:0046983,GO:0010026,GO:0010214,GO:0000976,GO:0009867,GO:0031542,GO:2000029	protein dimerization activity|trichome differentiation|seed coat development|transcription regulatory region sequence-specific DNA binding|jasmonic acid mediated signaling pathway|positive regulation of anthocyanin biosynthetic process|regulation of proanthocyanidin biosynthetic process
TraesCS1A02G102500	0.62859	0.312625	0.0413127	0.644394	0.514249	0.795284	1.74154	1.20139	1.51426	1.53757	1.37283	1.37924	DAPB1		GO:0055114,GO:0009089,GO:0008839,GO:0070402	oxidation-reduction process|lysine biosynthetic process via diaminopimelate|4-hydroxy-tetrahydrodipicolinate reductase|NADPH binding	ko01230,ko00261,ko00300	Biosynthesis of amino acids|Monobactam biosynthesis|Lysine biosynthesis
TraesCS1A02G102600	4.21289	1.35309	1.80439	1.67911	1.55769	1.88055	3.97079	4.44579	3.94606	4.64162	3.55221	3.94009	SYNC1		GO:0003676,GO:0005524,GO:0000166,GO:0006421,GO:0004816,GO:0006418,GO:0004812	nucleic acid binding|ATP binding|nucleotide binding|asparaginyl-tRNA aminoacylation|asparagine-tRNA ligase activity|tRNA aminoacylation for protein translation|aminoacyl-tRNA ligase activity	ko00970	Aminoacyl-tRNA biosynthesis
TraesCS1A02G102700	0	0	0	0	0	0	6.95322	9.44369	10.0294	14.1048	12.7438	13.7254	GST4		GO:0005515	protein binding	ko00982,ko00480,ko00980	Drug metabolism - cytochrome P450|Glutathione metabolism|Metabolism of xenobiotics by cytochrome P450
TraesCS1A02G102800	0.904935	0.0735312	0.0254083	0.170781	0.0603685	0.266739	6.53893	5.74393	6.83151	6.68285	3.86107	5.38223	GST4		GO:0005515	protein binding	ko00982,ko00480,ko00980	Drug metabolism - cytochrome P450|Glutathione metabolism|Metabolism of xenobiotics by cytochrome P450
TraesCS1A02G102900	0	0	0	0	0	0	0.234472	0.0457351	0	0	0	0.327134	GSTF1		GO:0005515	protein binding	ko00982,ko00480,ko00980	Drug metabolism - cytochrome P450|Glutathione metabolism|Metabolism of xenobiotics by cytochrome P450
TraesCS1A02G103000	0	0	0	0	0	0	2.55725	3.59494	3.04874	4.4052	1.46496	2.63841	GST4		GO:0005515	protein binding	ko00982,ko00480,ko00980	Drug metabolism - cytochrome P450|Glutathione metabolism|Metabolism of xenobiotics by cytochrome P450
TraesCS1A02G103013	0	0	0	0	0	0.668261	0	0	0	0	0.304584	0			GO:0005515	protein binding
TraesCS1A02G103014	0	0	0	0	0	0	0	0	0	0	0.301155	0			GO:0005515	protein binding
TraesCS1A02G103019	0	0	0	0	0	0	0	0	0	0	0	0			GO:0005515	protein binding
TraesCS1A02G103100	0	0	0	0	0	0	0.449073	0.209854	0.0883493	0.314205	0.31543	0.652337	At5g39865		GO:0009055,GO:0015035,GO:0045454,GO:0005623	electron transfer activity|protein disulfide oxidoreductase activity|cell redox homeostasis|cell
TraesCS1A02G103200	0	0	0	0	0	0	0.193661	0.136479	0.136159	0	0.393123	0.259131	GULLO1		GO:0003824,GO:0016020,GO:0055114,GO:0003885,GO:0050660	catalytic activity|membrane|oxidation-reduction process|D-arabinono-1,4-lactone oxidase activity|flavin adenine dinucleotide binding
TraesCS1A02G103300	0	0	0	0	0	0	0	0	0	0	0	0	PMEI8		GO:0004857	enzyme inhibitor activity
TraesCS1A02G103400	0	0	0	0	0	0	0	0	0	0	0	0
TraesCS1A02G103500	0	0	0	0	0	0	0.0315099	0	0	0	0.0385958	0	Os10g0493600	Alpha-galactosidase [Source:UniProtKB/TrEMBL;Acc:A0A341NJC1]	GO:0004553,GO:0005975,GO:0003824	hydrolase activity, hydrolyzing O-glycosyl compounds|carbohydrate metabolic process|catalytic activity	ko00603,ko00561,ko00052,ko00600	Glycosphingolipid biosynthesis - globo series|Glycerolipid metabolism|Galactose metabolism|Sphingolipid metabolism
TraesCS1A02G103600	0	0.0137963	0	0	0	0	0.119789	0.181394	0.135387	0.213221	0.416013	0.228096	Os10g0493600	Alpha-galactosidase [Source:UniProtKB/TrEMBL;Acc:W5F620]	GO:0004553,GO:0005975,GO:0003824,GO:0052692	hydrolase activity, hydrolyzing O-glycosyl compounds|carbohydrate metabolic process|catalytic activity|raffinose alpha-galactosidase activity	ko00603,ko00561,ko00052,ko00600	Glycosphingolipid biosynthesis - globo series|Glycerolipid metabolism|Galactose metabolism|Sphingolipid metabolism
TraesCS1A02G103700	0	0	0	0	0	0	0	0	0	0	0	0
TraesCS1A02G103800	0	0	0	0	0	0	0	0	0	0	0	0
TraesCS1A02G103900	1.65778	2.0998	3.41596	2.71207	3.15414	1.69015	6.43608	6.62837	4.85267	6.65439	9.14212	5.93208	RLK7		GO:0005524,GO:0004672,GO:0006468,GO:0005515	ATP binding|protein kinase activity|protein phosphorylation|protein binding
TraesCS1A02G104000	0.250082	0.17083	0.347614	0.266869	0.181339	0.136424	0.514274	0.352564	0.172299	0.211405	0.420662	0.209524	At5g49610		GO:0005515	protein binding
TraesCS1A02G104100	0	0	0	0	0	0	0.473963	0.974585	0.874553	1.59985	1.74619	1.25526	HRPN	Peroxidase [Source:UniProtKB/TrEMBL;Acc:W4ZXD5]	GO:0046872,GO:0004601,GO:0020037,GO:0006979,GO:0005576,GO:0042744,GO:0055114	metal ion binding|peroxidase activity|heme binding|response to oxidative stress|extracellular region|hydrogen peroxide catabolic process|oxidation-reduction process	ko00940	Phenylpropanoid biosynthesis
TraesCS1A02G104200	0.255038	0.022657	0.364688	0.546723	0.0202259	0.0239683	4.32453	5.21367	5.08706	7.71529	18.1025	5.30247	HRPN	Peroxidase [Source:UniProtKB/TrEMBL;Acc:W4ZXX6]	GO:0046872,GO:0004601,GO:0020037,GO:0006979,GO:0005576,GO:0042744,GO:0055114	metal ion binding|peroxidase activity|heme binding|response to oxidative stress|extracellular region|hydrogen peroxide catabolic process|oxidation-reduction process	ko00940	Phenylpropanoid biosynthesis
TraesCS1A02G104300	0	0	0.202411	0	0	0	0.154605	0.0748582	0.219796	0.0588993	0.132363	0	PER54	Peroxidase [Source:UniProtKB/TrEMBL;Acc:A0A1D5S2V4]	GO:0046872,GO:0004601,GO:0020037,GO:0006979,GO:0005576,GO:0042744,GO:0055114	metal ion binding|peroxidase activity|heme binding|response to oxidative stress|extracellular region|hydrogen peroxide catabolic process|oxidation-reduction process	ko00940	Phenylpropanoid biosynthesis
TraesCS1A02G104500	0.055356	0	0	0	0.0244772	0.0451674	0	0	0	0	0.0230011	0	RPA1C	Replication protein A subunit [Source:UniProtKB/TrEMBL;Acc:A0A1D5S4C9]	GO:0005634,GO:0003676,GO:0003677,GO:0008270,GO:0006281,GO:0006260,GO:0006310	nucleus|nucleic acid binding|DNA binding|zinc ion binding|DNA repair|DNA replication|DNA recombination	ko03430,ko03030,ko03460,ko03440,ko03420	Mismatch repair|DNA replication|Fanconi anemia pathway|Homologous recombination|Nucleotide excision repair
TraesCS1A02G104600	0	0.901887	0.633545	0	0.0455462	0.180802	0.426301	0.817753	0.210653	0.80336	0.377501	0.665652			GO:0016021	integral component of membrane
TraesCS1A02G104700	0.274878	0.0101996	0.11491	0.0118681	0.0885192	0.0929217	0.541317	0.711834	0.623882	0.592226	0.371985	0.660606	ELP2		GO:1901535,GO:0016573,GO:0044030,GO:0005515	regulation of DNA demethylation|histone acetylation|regulation of DNA methylation|protein binding
TraesCS1A02G104800	0	0	0	0	0	0	0	0	0	0	0	0	pepP		GO:0030145,GO:0004177	manganese ion binding|aminopeptidase activity
TraesCS1A02G104900	0	0	0	0	0	0	0.531596	0.457847	0.617623	0.991114	0.448711	0.507465	UGT91D1		GO:0016758	transferase activity, transferring hexosyl groups
TraesCS1A02G105000	0	0	0	0	0	0	0	0.39789	0	0.0659	0	0.0629275	SRC2
TraesCS1A02G105100	0	0	0	0	0	0	0	0	0	0	0	0	SRC2
TraesCS1A02G105200	0	0	0	0	0	0	0	0	0	0	0	0
TraesCS1A02G105300	3.15672	3.50719	3.15239	2.80665	2.82272	3.08147	0.0240644	0.0717531	0.0684295	0.0733161	0.0530363	0.014118	CRSH1		GO:0005509,GO:0015969	calcium ion binding|guanosine tetraphosphate metabolic process
TraesCS1A02G105400	9.66845	7.95335	8.0373	15.8475	13.0801	12.3686	62.412	40.6309	62.5965	57.9502	72.793	51.8829	MUB1		GO:0003735,GO:0006412,GO:0005840,GO:0005515	structural constituent of ribosome|translation|ribosome|protein binding	ko03010	Ribosome
TraesCS1A02G105500	4.54006	3.22347	5.10651	2.48604	1.89901	1.85343	6.40041	7.07654	6.64856	5.98356	6.46936	6.03326	MAEA		GO:0005829,GO:0045721,GO:0005515	cytosol|negative regulation of gluconeogenesis|protein binding
TraesCS1A02G105600	3.19883	1.68408	2.50975	2.60837	3.00828	3.49218	13.6144	13.1233	13.0815	16.6947	18.0387	22.2479	FLBR	Dihydrolipoyl dehydrogenase [Source:UniProtKB/TrEMBL;Acc:W4ZUZ6]	GO:0016491,GO:0009055,GO:0045454,GO:0055114,GO:0050660,GO:0004148,GO:0005623,GO:0016668	oxidoreductase activity|electron transfer activity|cell redox homeostasis|oxidation-reduction process|flavin adenine dinucleotide binding|dihydrolipoyl dehydrogenase activity|cell|oxidoreductase activity, acting on a sulfur group of donors, NAD(P) as acceptor	ko00260,ko01200,ko00630,ko00620,ko00020,ko00280,ko00640,ko00010	Glycine, serine and threonine metabolism|Carbon metabolism|Glyoxylate and dicarboxylate metabolism|Pyruvate metabolism|Citrate cycle (TCA cycle)|Valine, leucine and isoleucine degradation|Propanoate metabolism|Glycolysis / Gluconeogenesis
TraesCS1A02G105700	0	0	0	0	0	0	0.0102161	0.0367891	0.0342487	0.0128433	0.0110525	0.0243723	ECT4		GO:0003723	RNA binding
TraesCS1A02G105800	0	0.385243	0.587351	1.63586	1.846	3.20009	21.9655	22.7745	18.9475	21.0403	21.8893	20.041	At1g09390		GO:0016788	hydrolase activity, acting on ester bonds
TraesCS1A02G105900	6.60021	4.35216	4.25131	6.78127	8.66599	8.28383	14.3106	15.5648	15.9846	17.7805	14.6704	15.8415	LIP4		GO:0016021,GO:0016788	integral component of membrane|hydrolase activity, acting on ester bonds
TraesCS1A02G106000	2.96357	1.24835	1.07866	1.6405	1.80779	2.02324	7.65324	7.24987	7.75311	7.15365	6.44228	7.30676	ECH	Golgi apparatus membrane protein TVP23 [Source:UniProtKB/TrEMBL;Acc:W5AJZ4]	GO:0016021,GO:0000139,GO:0005794,GO:0016020,GO:0007030,GO:0009306,GO:0009826,GO:0005768,GO:0005802	integral component of membrane|Golgi membrane|Golgi apparatus|membrane|Golgi organization|protein secretion|unidimensional cell growth|endosome|trans-Golgi network
TraesCS1A02G106100	2.70009	1.47795	2.25612	1.2323	0.835677	0.820746	2.75125	3.34344	3.23359	2.39344	1.94531	2.40408	UPL6		GO:0004842,GO:0016567,GO:0016740	ubiquitin-protein transferase activity|protein ubiquitination|transferase activity	ko04120	Ubiquitin mediated proteolysis
TraesCS1A02G106200	0.0668582	0.150066	0.246051	0	0	0	0.34928	0.053946	0.0791753	0	0.080784	0.109916	GA2OX1	GA2ox-A1 protein [Source:UniProtKB/TrEMBL;Acc:A0A140KPT2]	GO:0046872,GO:0016491,GO:0055114,GO:0102924,GO:0102111,GO:0102652,GO:0009685,GO:0045543	metal ion binding|oxidoreductase activity|oxidation-reduction process|gibberellin A44,2-oxoglutarate:oxygen oxidoreductase activity|gibberellin A20,2-oxoglutarate:oxygen oxidoreductase activity|gibberellin A9,2-oxoglutarate:oxygen oxidoreductase activity|gibberellin metabolic process|gibberellin 2-beta-dioxygenase activity	ko00904	Diterpenoid biosynthesis
TraesCS1A02G106300	0.149692	0.0512955	0.0548808	0.0954133	0.0875772	0.066994	0.200038	0.324541	0.283467	0.181842	0.253259	0.182401	NRPD1	DNA-directed RNA polymerase subunit [Source:UniProtKB/TrEMBL;Acc:A0A341NK83]	GO:0006351,GO:0003677,GO:0003899	transcription, DNA-templated|DNA binding|DNA-directed 5'-3' RNA polymerase activity
TraesCS1A02G106400	0	0	0	0	0	0	5.10323	3.66922	7.35329	3.95384	2.43257	2.645			GO:0046983	protein dimerization activity
TraesCS1A02G106500	2.55904	1.04872	1.62888	1.49577	1.12911	1.34735	0.151175	0.094841	0.226965	0.31586	0.239913	0.287777
TraesCS1A02G106600	63.2996	45.3995	40.602	28.7662	29.3753	28.8706	37.2665	43.0896	44.6935	47.3237	44.0639	51.2385	PHOS34	USP family protein [Source:UniProtKB/TrEMBL;Acc:Q2TN84]	GO:0005886,GO:0009409	plasma membrane|response to cold
TraesCS1A02G106700	1.42258	1.81523	1.06769	0.138574	1.51686	1.13151	20.3286	21.6845	16.6297	16.4899	23.9985	16.9009	Ea1
TraesCS1A02G106800	0	0	0	0	0	0	0	0.102327	0	0	0	0	NRPE7		GO:0006351,GO:0003899	transcription, DNA-templated|DNA-directed 5'-3' RNA polymerase activity
TraesCS1A02G106900	0	0	0	0	0	0	0.100953	0	0	0	0	0.033948	FMO1	Flavin-containing monooxygenase [Source:UniProtKB/TrEMBL;Acc:A0A341NTF4]	GO:0055114,GO:0004499,GO:0050660,GO:0050661	oxidation-reduction process|N,N-dimethylaniline monooxygenase activity|flavin adenine dinucleotide binding|NADP binding	ko00982	Drug metabolism - cytochrome P450
TraesCS1A02G107000	0	0	0	0	0	0	0	0	0	0	0	0	JMJ25
TraesCS1A02G107100	0	0	0	0	0	0	0	0	0	0	0	0	XYN5		GO:0004553,GO:0005975	hydrolase activity, hydrolyzing O-glycosyl compounds|carbohydrate metabolic process
TraesCS1A02G107200	0	0	0.212026	0	0	0	0.122885	0.0491746	0.0488966	0.0454906	0	0.0436285			GO:0016020,GO:0004427,GO:0009678,GO:1902600	membrane|inorganic diphosphatase activity|pyrophosphate hydrolysis-driven proton transmembrane transporter activity|proton transmembrane transport	ko00190	Oxidative phosphorylation
TraesCS1A02G107300	1.65565	0.866192	1.75555	0.946194	0.769691	0.625793	0.934056	1.0864	1.15696	0.896577	0.791748	0.997273	SPBC216.01c
TraesCS1A02G107400	0	0	0	0	0	0	0.0199997	0.0221862	0	0	0	0	LAC19		GO:0005507,GO:0016491,GO:0055114	copper ion binding|oxidoreductase activity|oxidation-reduction process
TraesCS1A02G107500	2.45026	0.638432	0	0	0.142372	1.49231	0.819172	2.24477	0.990214	0.954291	1.48179	0.714372	FLA11	Fasciclin-like protein FLA16 [Source:UniProtKB/TrEMBL;Acc:Q06I90]
TraesCS1A02G107600	2.65319	3.59778	4.81619	1.8267	2.55187	1.78305	2.17128	3.24634	3.11761	2.51831	2.41562	3.10672	RHG1A
TraesCS1A02G107700	0	0	0	0.467492	0	0	0	0	0	0	0	0	RVE6		GO:0005634,GO:0003677	nucleus|DNA binding
TraesCS1A02G107800	1.83775	0.949153	1.22006	1.18202	1.00318	0.698425	2.7788	2.51795	2.81396	3.0544	2.65975	2.52373	EMB1027		GO:0005737,GO:0005524,GO:0000166,GO:0006418,GO:0004812,GO:0004814,GO:0006420	cytoplasm|ATP binding|nucleotide binding|tRNA aminoacylation for protein translation|aminoacyl-tRNA ligase activity|arginine-tRNA ligase activity|arginyl-tRNA aminoacylation	ko00970	Aminoacyl-tRNA biosynthesis
TraesCS1A02G107900	1.50409	1.50186	1.58742	1.04659	0.56435	1.23666	1.84136	2.58194	1.57053	2.02657	2.54795	2.53606	TAF13		GO:0046982,GO:0006366	protein heterodimerization activity|transcription by RNA polymerase II	ko03022	Basal transcription factors
TraesCS1A02G108000	0.0972223	0.206318	0.210462	0.276103	0.03613	0	0.0253852	0.120723	0.0287691	0.062637	0	0.0301479	RS2Z32		GO:0003676,GO:0008270,GO:0003723	nucleic acid binding|zinc ion binding|RNA binding	ko03040	Spliceosome
TraesCS1A02G108100	0.924397	1.23028	1.86393	1.34709	1.18309	1.2893	0.461099	0.315046	0.408107	0.500994	0.468198	0.597135	HERK1		GO:0005524,GO:0004672,GO:0006468	ATP binding|protein kinase activity|protein phosphorylation
TraesCS1A02G108200	0	0	0	0.0433734	0	0	0	0	0.0346264	0	0.200397	0.0426809
TraesCS1A02G108300	1.29697	0.464342	0.934559	0.550625	0.611399	0.593147	1.27937	1.24259	1.38977	1.16906	1.03803	1.0847
TraesCS1A02G108400	2.86156	1.30174	0.0461653	0.826817	1.46604	1.96215	4.96071	7.89093	5.8183	11.031	14.5715	14.8768	PER1	Peroxidase [Source:UniProtKB/TrEMBL;Acc:W4ZYX8]	GO:0046872,GO:0004601,GO:0020037,GO:0006979,GO:0005576,GO:0042744,GO:0055114	metal ion binding|peroxidase activity|heme binding|response to oxidative stress|extracellular region|hydrogen peroxide catabolic process|oxidation-reduction process	ko00940	Phenylpropanoid biosynthesis
TraesCS1A02G108500	0	0	0	0	0	0	0	0	0	0	0	0			GO:0005515	protein binding
TraesCS1A02G108600	0.0417136	0	0	0	0	0	0.172556	0.0503182	0.24149	0	0.256789	0.158502
TraesCS1A02G108800	0.0666119	0.0384159	0	0.0393228	0.0345635	0.0532086	0.272045	0.255883	0.152631	0.170925	0.345402	0.167716	At3g25440		GO:0003723	RNA binding
TraesCS1A02G108900	0.560595	0.423267	0.5783	0.337706	0.336965	0.455384	0.849686	0.720837	0.732753	0.558644	0.342205	0.580073	VIL1		GO:0005515	protein binding
TraesCS1A02G109000	0	0	0	0	0	0.184343	0	0	0	0.0357599	0.0967351	0	At1g28600		GO:0016788	hydrolase activity, acting on ester bonds
TraesCS1A02G109100	0.0752176	0	0.168914	0	0.0675934	0	0	0	0	0.0199054	0.140549	0	At1g31550		GO:0016788	hydrolase activity, acting on ester bonds
TraesCS1A02G109200	0.91696	0.222377	0.130288	0.214508	0.254925	0.322123	1.75022	1.53641	1.75329	1.02032	1.27656	1.08571	SUN2		GO:0016021	integral component of membrane
TraesCS1A02G109300	0.507087	0.0196284	0	0.112511	0.091185	0.37752	1.80251	1.81559	2.4115	1.86235	1.87132	1.9988	At4g35850		GO:0005739,GO:0005515	mitochondrion|protein binding
TraesCS1A02G109400	0.0214359	0.00288003	0	0.0095059	0.0026528	0	0.262052	0.185254	0.141858	0.204608	0.230315	0.220698	mdb1
TraesCS1A02G109500	0.372957	0.186791	0.0629531	0.148634	0.28821	0.22664	0.517226	0.432438	0.395858	0.547441	0.45922	0.631283	sgd1		GO:0003723,GO:0005515	RNA binding|protein binding
TraesCS1A02G109600	1.75275	1.90036	1.89823	1.44901	1.25922	0.595898	0.338257	0.230247	0.22643	0.402569	0.299322	0.25515	CML22		GO:0005509	calcium ion binding
TraesCS1A02G109700	0.0750761	0.0498175	0	0.0372304	0.108073	0.0217146	0.089761	0.0738985	0.0804912	0.160276	0.142315	0.145766	PCMP-E23		GO:0005515	protein binding
TraesCS1A02G109800	0	0	0	0	0	0	0.042844	0.0254987	0	0	0.11622	0.0931422	NFD4		GO:0016021	integral component of membrane
TraesCS1A02G109900	0	0	0	0	0	0	0	0	0	0	0	0			GO:0003676,GO:0004523	nucleic acid binding|RNA-DNA hybrid ribonuclease activity
TraesCS1A02G110000	0.110646	0.319601	0.189008	0.656444	0.27874	0.150432	0.653205	0.706702	1.01106	1.17519	0.839453	0.964416	RIPK		GO:0005524,GO:0004672,GO:0006468	ATP binding|protein kinase activity|protein phosphorylation
TraesCS1A02G110100	0	0	0	0	0	0	3.64094	8.52572	3.81805	0	5.76063	13.0038	At5g39410
TraesCS1A02G110200	3.06533	1.91629	2.02618	1.87136	1.68256	1.57098	4.81951	5.08739	5.1481	4.63955	5.86127	5.61406	Os05g0163100		GO:0046872,GO:0006355,GO:0042393	metal ion binding|regulation of transcription, DNA-templated|histone binding
TraesCS1A02G110300	5.27949	3.60033	4.31716	1.35742	1.81958	2.2906	9.263	14.0224	12.7998	13.8116	12.3066	14.2384	ACX4		GO:0055114,GO:0016627,GO:0050660,GO:0003995	oxidation-reduction process|oxidoreductase activity, acting on the CH-CH group of donors|flavin adenine dinucleotide binding|acyl-CoA dehydrogenase activity	ko04024,ko00592,ko00071,ko04146,ko01040,ko01212	cAMP signaling pathway|alpha-Linolenic acid metabolism|Fatty acid degradation|Peroxisome|Biosynthesis of unsaturated fatty acids|Fatty acid metabolism
TraesCS1A02G110400	0	0	0	0	0	0	0	0	0	0	0	0	BHLH51		GO:0046983	protein dimerization activity
TraesCS1A02G110500	0	0	0	0	0	0	0	0	0	0	0	0
TraesCS1A02G110600	0	0	0	0	0	0	0	0	0	0	0	0
TraesCS1A02G110700	0.43185	0.22654	0.454201	0.0542153	0.370145	0.200267	0.635382	0.339802	0.353493	0.609401	0.751321	0.5783	At4g03220		GO:0005515	protein binding
TraesCS1A02G110800	2.8634	0.846225	0.538959	0.772815	0.818513	1.46377	0.218065	0.333581	0.323983	0.484536	0.160311	0.227628	UGT88B1		GO:0016758	transferase activity, transferring hexosyl groups
TraesCS1A02G110900	14.3107	7.86802	10.6235	11.7546	10.2808	11.6609	0.184624	0.300631	0.239319	0.21933	0.194217	0.163246	FKFBP		GO:0030246,GO:0005524,GO:0003824,GO:0003873,GO:0006000,GO:0006003,GO:2001070	carbohydrate binding|ATP binding|catalytic activity|6-phosphofructo-2-kinase activity|fructose metabolic process|fructose 2,6-bisphosphate metabolic process|starch binding	ko04066,ko04152,ko00051	HIF-1 signaling pathway|AMPK signaling pathway|Fructose and mannose metabolism
TraesCS1A02G111000	3.85769	2.00559	2.46972	1.45073	1.62239	2.30844	0.410153	0.487243	0.613711	0.435804	0.882095	0.746525	ZIP6		GO:0016021,GO:0030001,GO:0016020,GO:0055085,GO:0046873,GO:0005385,GO:0009624,GO:0071577	integral component of membrane|metal ion transport|membrane|transmembrane transport|metal ion transmembrane transporter activity|zinc ion transmembrane transporter activity|response to nematode|zinc ion transmembrane transport
TraesCS1A02G111100	1.29333	1.15794	1.79415	1.21096	0.842783	0.520614	0.873562	0.796251	0.759354	0.819505	0.648926	0.665298	At4g26870		GO:0005737,GO:0005524,GO:0000166,GO:0006418,GO:0004815,GO:0006422,GO:0004812	cytoplasm|ATP binding|nucleotide binding|tRNA aminoacylation for protein translation|aspartate-tRNA ligase activity|aspartyl-tRNA aminoacylation|aminoacyl-tRNA ligase activity	ko00970	Aminoacyl-tRNA biosynthesis
TraesCS1A02G111300	0.0361913	0.0074081	0.0205551	0	0.0297079	0.0325434	0.176132	0.183546	0.0777087	0.100477	0.192247	0.155932			GO:0005515	protein binding
TraesCS1A02G111400	0	0	0	0	0	0	0	0	0	0	0	0	clpP	ATP-dependent Clp protease proteolytic subunit [Source:UniProtKB/TrEMBL;Acc:A0A341NJL2]	GO:0004252,GO:0006508	serine-type endopeptidase activity|proteolysis	ko04112	Cell cycle - Caulobacter
TraesCS1A02G111500	0	0.120012	0	0	0.0520992	0	12.1562	11.9719	7.6182	7.06501	7.23155	7.74283
TraesCS1A02G111600	0.185699	0.347284	0.0203987	0.0707036	0.235559	0.181913	0.214211	0.428385	0.668915	0.254391	0.194682	0.337293			GO:0017176,GO:0016021,GO:0016020	phosphatidylinositol N-acetylglucosaminyltransferase activity|integral component of membrane|membrane	ko00563	Glycosylphosphatidylinositol(GPI)-anchor biosynthesis
TraesCS1A02G111700	0	0	0	0	0	0	0.922119	0.154439	0.512557	0.691818	0.552703	0.697541	LBD15
TraesCS1A02G111800	0.268753	0.348534	0.35752	0.204645	0.0665703	0.220954	1.71344	2.86469	3.02442	3.97611	2.69196	4.88053
TraesCS1A02G111900	14.0523	8.70685	8.69381	7.20899	5.36971	5.10001	0.857905	0.706503	0.447932	0.548245	0.465705	0.396678	PYRP2
TraesCS1A02G112000	1.98244	1.20104	0.836027	1.43883	1.26442	0.863268	3.90317	4.14083	3.72603	3.21292	2.86162	3.64272			GO:0016021,GO:0006979,GO:0005886,GO:0009555	integral component of membrane|response to oxidative stress|plasma membrane|pollen development
TraesCS1A02G112100	0.646201	0.172087	0	0.342972	0.227161	0.39347	3.83526	5.37642	5.09999	3.28897	3.3931	3.7733	UXT3		GO:0016021	integral component of membrane
TraesCS1A02G112200	0.93104	0.328975	0.392119	0.203579	0.345003	0.337177	0.610539	1.34405	1.20913	1.31212	1.23547	1.62059	NET4A		GO:0003779	actin binding
TraesCS1A02G112300	0	0	0	0	0	0	0	0	0	0	0	0
TraesCS1A02G112400	4.26171	3.29971	1.51215	3.43602	2.96506	2.5435	4.04419	5.20828	4.89956	5.39366	5.0934	4.79544	Os05g0169000	Thioredoxin [Source:UniProtKB/TrEMBL;Acc:A0A1D5S567]	GO:0015035,GO:0045454,GO:0006662,GO:0005623,GO:0055114	protein disulfide oxidoreductase activity|cell redox homeostasis|glycerol ether metabolic process|cell|oxidation-reduction process
TraesCS1A02G112500	45.2841	23.0252	20.0736	26.6247	35.478	40.0321	114.254	94.012	118.483	136.667	145.246	131.759	SG12		GO:0003735,GO:0006412,GO:0005840,GO:0005622	structural constituent of ribosome|translation|ribosome|intracellular	ko03010	Ribosome
TraesCS1A02G112600	1.20479	1.0699	2.37872	1.7503	1.19422	2.0734	1.95712	1.45227	1.76978	2.9134	2.57391	2.31373	HRD1A		GO:0016021	integral component of membrane
TraesCS1A02G112700	0.953941	0.197856	0.0487584	0.0932544	0.103806	0.216688	0.72559	0.777907	0.556512	0.846005	0.175803	0.905924	ATG18D	Autophagy-related protein 18d [Source:UniProtKB/TrEMBL;Acc:U3PWS7]	GO:0005515	protein binding
TraesCS1A02G112800	2.56995	3.48311	4.26597	2.89147	2.5735	2.26345	3.75527	2.91918	3.98622	2.23202	2.71359	2.98842	NRPB11		GO:0006351,GO:0003677,GO:0046983,GO:0001055,GO:0005665,GO:0006366,GO:0003899	transcription, DNA-templated|DNA binding|protein dimerization activity|RNA polymerase II activity|RNA polymerase II, core complex|transcription by RNA polymerase II|DNA-directed 5'-3' RNA polymerase activity	ko00230,ko00240,ko03020	Purine metabolism|Pyrimidine metabolism|RNA polymerase
TraesCS1A02G112900	0	0	0	0	0	0	0	0	0	0	0	0	MT-CYB		GO:0016491,GO:0009055,GO:0016020,GO:0006122,GO:0022904,GO:0008121,GO:0045275	oxidoreductase activity|electron transfer activity|membrane|mitochondrial electron transport, ubiquinol to cytochrome c|respiratory electron transport chain|ubiquinol-cytochrome-c reductase activity|respiratory chain complex III	ko00190,ko02020	Oxidative phosphorylation|Two-component system
TraesCS1A02G113000	0	0	0	0.0189386	0	0	0	0	0	0	0	0	atpA		GO:0005524	ATP binding	ko00190,ko00195	Oxidative phosphorylation|Photosynthesis
TraesCS1A02G113100	0.0579245	0.344704	0.147104	0.325679	0.476012	0.851265	13.5831	14.9723	18.7477	7.87749	8.62273	10.5073	AGP16		GO:0016021	integral component of membrane
TraesCS1A02G113200	0	0	0	0	0	0	0	0	0	0	0	0	GDPD5		GO:0006629,GO:0008081	lipid metabolic process|phosphoric diester hydrolase activity	ko00564	Glycerophospholipid metabolism
TraesCS1A02G113300	1.17062	0.543286	0.410338	0.704101	0.982124	0.809584	1.8524	1.44027	2.13505	1.47541	1.00647	1.04143	GDPD6		GO:0006629,GO:0008081	lipid metabolic process|phosphoric diester hydrolase activity	ko00564	Glycerophospholipid metabolism
TraesCS1A02G113400	0	0	0	0	0	0	0	0	0	0	0.0246662	0	TAR1		GO:0016021,GO:0003824,GO:0016846,GO:0008483,GO:0016740	integral component of membrane|catalytic activity|carbon-sulfur lyase activity|transaminase activity|transferase activity	ko00380	Tryptophan metabolism
TraesCS1A02G113500	0	0	0	0	0	0	0	0	0	0	0	0			GO:0005515	protein binding
TraesCS1A02G113600	0	0	0	0	0	0	0.0583916	0.0340084	0	0	0	0	TAR2		GO:0003824,GO:0016846	catalytic activity|carbon-sulfur lyase activity	ko00380	Tryptophan metabolism
TraesCS1A02G113700	0.293422	0.130909	0.0595436	0.103739	0.221844	0.253677	2.24226	1.78551	2.42218	1.48483	1.84449	1.77464
TraesCS1A02G113800	0	0	0	0	0	0	7.45158	5.51441	7.52582	5.05511	5.74172	6.09988	RGI3		GO:0016021,GO:0005524,GO:0004672,GO:0004674,GO:0006468,GO:0005515	integral component of membrane|ATP binding|protein kinase activity|protein serine/threonine kinase activity|protein phosphorylation|protein binding
TraesCS1A02G113900	0	0	0	0	0	0	0.970662	0.516508	0.956321	0.804443	1.19945	0.635438
TraesCS1A02G114000	0.13144	0.182769	0.173897	0.27843	0.179612	0.0609598	1.38078	0.761632	1.36929	0.766084	0.937775	1.05712			GO:0016020,GO:0008375	membrane|acetylglucosaminyltransferase activity
TraesCS1A02G114100	0.21636	0.0827398	0.629768	0.465647	0.116915	0.151956	0.378751	0.170616	0.684783	0.578161	1.09409	0.884371
TraesCS1A02G114200	0	0	0	0	0	0	0	0	0	0	0	0
TraesCS1A02G114300	2.12398	1.1892	1.5818	1.19061	0.870317	0.621912	2.03373	1.86282	1.70223	1.40698	1.55659	1.67518			GO:0005515	protein binding
TraesCS1A02G114400	0.532069	0.259361	0.539595	0	0.227734	0.0628918	0.737951	0.950056	1.25494	0.646379	0.714638	1.12401	Os01g0645000		GO:0046872	metal ion binding
TraesCS1A02G114500	0	0	0	0	0	0	0	0	0.0108494	0	0.0101527	0	NRPC1	DNA-directed RNA polymerase subunit [Source:UniProtKB/TrEMBL;Acc:A0A341NTP3]	GO:0006351,GO:0003677,GO:0003899	transcription, DNA-templated|DNA binding|DNA-directed 5'-3' RNA polymerase activity	ko00230,ko00240,ko03020	Purine metabolism|Pyrimidine metabolism|RNA polymerase
TraesCS1A02G114600	0.517943	0.53187	0.664989	0.306272	0.385727	0.190522	1.33185	0.946218	1.15483	0.882845	0.727226	0.913847	NRPC1		GO:0006351,GO:0003677,GO:0003899	transcription, DNA-templated|DNA binding|DNA-directed 5'-3' RNA polymerase activity	ko00230,ko00240,ko03020	Purine metabolism|Pyrimidine metabolism|RNA polymerase
TraesCS1A02G114700	0.0179222	0.0578619	0	0.0641983	0.026073	0	1.30394	1.13033	1.16675	0.904431	1.08418	1.01399	XIAO		GO:0016021,GO:0005515	integral component of membrane|protein binding
TraesCS1A02G114800	0	0	0	0	0	0	0	0	0	0	0	0
TraesCS1A02G114900	0	0	0	0	0	0	0	0	0	0	0	0	NIK3		GO:0016021,GO:0005524,GO:0004672,GO:0004674,GO:0006468,GO:0005515	integral component of membrane|ATP binding|protein kinase activity|protein serine/threonine kinase activity|protein phosphorylation|protein binding
TraesCS1A02G115000	4.92751	5.52696	7.16125	8.89087	7.82296	7.47047	0.773613	0.535065	0.430872	0.599634	0.423929	1.05265			GO:0005515	protein binding
TraesCS1A02G115100	6.8169	9.82383	22.5336	7.47758	6.07709	4.93615	3.14887	3.12846	3.14209	2.7902	2.12261	2.9952	Os08g0180000	mRNA cap guanine-N7 methyltransferase [Source:UniProtKB/TrEMBL;Acc:W4ZYJ2]	GO:0005634,GO:0003723,GO:0004482,GO:0006370	nucleus|RNA binding|mRNA (guanine-N7-)-methyltransferase activity|7-methylguanosine mRNA capping	ko03015	mRNA surveillance pathway
TraesCS1A02G115200	4.05103	2.22173	1.45264	1.75588	1.80306	1.82667	0.324237	0.187145	0.175887	0.184438	0.247864	0.269352	PPT3		GO:0016021,GO:0022857,GO:0055085	integral component of membrane|transmembrane transporter activity|transmembrane transport
TraesCS1A02G115300	0.0337541	0	0	0	0.0553006	0.103881	0	0.0818735	0	0	0	0.014524	PLD1	Phospholipase D [Source:UniProtKB/TrEMBL;Acc:A0A1D5S1U5]	GO:0005509,GO:0003824,GO:0016020,GO:0016042,GO:0004630,GO:0046470,GO:0070290	calcium ion binding|catalytic activity|membrane|lipid catabolic process|phospholipase D activity|phosphatidylcholine metabolic process|N-acylphosphatidylethanolamine-specific phospholipase D activity	ko00564,ko04024,ko04144,ko00565,ko04072,ko04014,ko04071	Glycerophospholipid metabolism|cAMP signaling pathway|Endocytosis|Ether lipid metabolism|Phospholipase D signaling pathway|Ras signaling pathway|Sphingolipid signaling pathway
TraesCS1A02G115400	3.11696	6.90254	1.5618	11.3837	10.5667	10.3846	7.68218	5.81471	10.028	5.63602	4.49915	12.9602	ATS3A		GO:0005515	protein binding
TraesCS1A02G115500	0.474332	0.660056	0.516936	0.224418	0.15721	0.300335	2.12379	1.89919	1.6653	1.97705	2.45754	1.65011	BT1		GO:0016021,GO:0022857,GO:0055085	integral component of membrane|transmembrane transporter activity|transmembrane transport
TraesCS1A02G115600	0	0.058172	0	0	0	0	0.123736	0	0	0	0	0	At2g34160		GO:0003676	nucleic acid binding
TraesCS1A02G115700	0	0.395686	0	0	0.035897	0	6.89931	9.9524	6.47777	33.2935	52.7027	34.3491
TraesCS1A02G115800	0	0	0	0	0	0	0	0	0	0	0	0
TraesCS1A02G115900	463.755	253.07	217.873	235.04	401.652	414.161	328.935	530.372	442.969	797.611	459.875	781.104	ALI1	Metallothionein [Source:UniProtKB/TrEMBL;Acc:Q68HV5]	GO:0046872	metal ion binding
TraesCS1A02G116000	3.45922	2.66017	4.2871	2.84556	2.74174	2.30634	3.31042	3.53835	3.64495	4.00581	3.1405	3.28015	OBGM		GO:0005525	GTP binding
TraesCS1A02G116100	0	0	0	0	0	0	0	0	0	0	0	0
TraesCS1A02G116200	1.09673	0.253902	0.0948672	0.19493	0.0722788	0.293116	4.91902	5.80282	5.13424	4.04316	3.65466	4.41335	CESA1	Cellulose synthase [Source:UniProtKB/TrEMBL;Acc:A0A1D5S222]	GO:0016021,GO:0046872,GO:0005886,GO:0016020,GO:0016760,GO:0030244,GO:0071555	integral component of membrane|metal ion binding|plasma membrane|membrane|cellulose synthase (UDP-forming) activity|cellulose biosynthetic process|cell wall organization
TraesCS1A02G116300	0	0	0	0	0.89726	0	0	0	0	0	0	0
TraesCS1A02G116400	0	0	0	0	0	0	0	0	0	0	0	0	At1g80180
TraesCS1A02G116500	0.378072	0.202416	0	0.40803	0.312591	0.120695	1.7496	1.65694	2.2415	1.15786	1.65276	1.55176
TraesCS1A02G116600	0	0	0	1.18402	0	2.18133	20.6145	20.8438	19.0262	12.5523	43.1828	37.7124			GO:0016021	integral component of membrane
TraesCS1A02G116700	0.676152	0.16783	0	2.64648	1.62576	2.86918	2.19204	3.22453	1.71458	1.47221	1.24754	1.77697	ERD15
TraesCS1A02G116800	0	0	0	0	0	0	0.115051	0	0	0	0.403831	0.426905
TraesCS1A02G116900	5.0236	6.54051	6.45625	2.44988	2.82284	2.42896	2.9426	3.02124	4.19084	4.68375	4.01167	6.85453
TraesCS1A02G117000	0.179429	0	0	0	0	0.192968	10.5885	9.58824	3.71334	8.80679	10.4782	8.85196
TraesCS1A02G117100	0	0	0	0	0	0	0	0	0	0	0	0
TraesCS1A02G117200	0	0	0	0	0	0	0	0	0	0	0	0
TraesCS1A02G117300	0.0146852	0	0.0598044	0	0	0	0.062054	0	0.0176404	0.0184573	0	0.0182868	SUVH6		GO:0005634,GO:0008270,GO:0018024,GO:0016571,GO:0034968,GO:0005515	nucleus|zinc ion binding|histone-lysine N-methyltransferase activity|histone methylation|histone lysine methylation|protein binding	ko00310	Lysine degradation
TraesCS1A02G117400	0.154192	0.2052	0	0	0.166606	0.0649267	14.6837	11.4302	11.5385	13.9044	12.2306	13.1796
TraesCS1A02G117500	0.00810055	0	0.119374	0	0.0243727	0	0.0593439	0.0413948	0.0677537	0.0203047	0.107946	0.177723	BOR4		GO:0016021,GO:0016020,GO:0005452,GO:0006820	integral component of membrane|membrane|inorganic anion exchanger activity|anion transport
TraesCS1A02G117600	0.0674757	0.0185037	0	0.172949	0.0450336	0.0415243	0.269751	0.158023	0.147371	0.135891	0.102145	0.200106	At5g18475		GO:0005515	protein binding
TraesCS1A02G117700	0.705537	0.3159	0.666821	0.828182	0.660045	0.662684	0.492234	0.280386	0.325558	0.652436	0.972597	0.796553	UGT73E1	Glycosyltransferase [Source:UniProtKB/TrEMBL;Acc:A0A1D5S3I3]	GO:0016758	transferase activity, transferring hexosyl groups
TraesCS1A02G117800	0	0	0	0	0	0	0	0	0	0	0	0	MAPKKK18		GO:0005524,GO:0004672,GO:0006468	ATP binding|protein kinase activity|protein phosphorylation
TraesCS1A02G117900	0	0	0	0	0	0	0	0	0	0	0	0	UGT73D1	Glycosyltransferase [Source:UniProtKB/TrEMBL;Acc:A0A1D5S309]	GO:0016758	transferase activity, transferring hexosyl groups
TraesCS1A02G118000	0	0	0	0	0	0	0	0	0	0	0	0
TraesCS1A02G118100	0	0	0	0.268987	0	0	0.597585	0.134489	0.321193	0.306726	0.311818	0.0719162	CPT1
TraesCS1A02G118200	0	0	0	0	12.1494	29.5334	0	0	0	0	0	0
TraesCS1A02G118300	1.63906	0.925101	0.53755	0.726404	0.463993	0.559534	0.696425	0.946186	0.884539	0.784709	0.718431	0.50766	B'KAPPA	Serine/threonine protein phosphatase 2A regulatory subunit [Source:UniProtKB/TrEMBL;Acc:A0A341NJS0]	GO:0007165,GO:0019888,GO:0000159	signal transduction|protein phosphatase regulator activity|protein phosphatase type 2A complex	ko03015,ko04114,ko04152,ko04071,ko04151,ko04113	mRNA surveillance pathway|Oocyte meiosis|AMPK signaling pathway|Sphingolipid signaling pathway|PI3K-Akt signaling pathway|Meiosis - yeast
TraesCS1A02G118400	2.87386	3.39134	4.38087	2.4827	2.354	1.57138	8.17415	6.90312	7.99941	7.71326	9.85268	11.6141	IAA15	Auxin-responsive protein [Source:UniProtKB/TrEMBL;Acc:A0A341NTU1]	GO:0005634,GO:0006355,GO:0006351,GO:0009734,GO:0005515	nucleus|regulation of transcription, DNA-templated|transcription, DNA-templated|auxin-activated signaling pathway|protein binding	ko04075	Plant hormone signal transduction
TraesCS1A02G118500	0	0	0	0	0	0	0	0	0	0	0	0
TraesCS1A02G118700	3.379	4.2273	6.71192	3.40587	3.73545	2.4744	3.33395	2.83969	2.98579	2.80988	3.30819	2.89317	SRL1				ko03040	Spliceosome
TraesCS1A02G118800	1.23832	0.813754	1.26989	0.657819	0.988401	0.593748	1.9697	2.13294	1.4575	1.87728	1.22384	1.88965	At1g12760		GO:0016021,GO:0008270	integral component of membrane|zinc ion binding
TraesCS1A02G118900	0.204695	0	0	0.630986	0	0	0	0	0	0	0	0.404774	TDL1A
TraesCS1A02G119000	0	0	0	0	0	0	3.43881	4.19399	0	7.387	0	14.3707
TraesCS1A02G119100	0.847455	2.14238	1.29277	0.984784	0.442855	0.589109	1.96606	2.84647	2.69274	3.53412	2.32192	2.91138	AT7		GO:0016747	transferase activity, transferring acyl groups other than amino-acyl groups
TraesCS1A02G119200	0	0	0	0	0	0	0	0	0	0	0	0
TraesCS1A02G119300	1.23682	0.700741	0.961581	0.0701529	0.324892	0.0184452	0.111857	0.112909	0.223761	0.0211507	0.123561	0.0417125	UGT75C1	Glycosyltransferase [Source:UniProtKB/TrEMBL;Acc:A0A1D5S4H2]	GO:0016758	transferase activity, transferring hexosyl groups
TraesCS1A02G119400	0	0	0	0	0	0	0.0442749	0	0	0	0	0	DAD2
TraesCS1A02G119500	3.84702	2.39552	1.50031	2.12098	0.897528	0.955628	2.04261	1.69683	1.93017	2.49378	1.77769	2.57016
TraesCS1A02G119600	15.4426	7.63113	11.1132	27.0092	20.6155	21.5406	5.98864	5.7145	5.20128	6.15526	6.1145	4.85376	LRX3		GO:0005515	protein binding
TraesCS1A02G119700	0.541489	0.0814139	0.103093	0.0603356	0.100466	0.125208	0.300826	0.462103	0.490624	0.291285	0.308732	0.34075	MFP1-1
TraesCS1A02G119800	1.5292	2.5625	4.10666	3.81431	2.26813	1.17796	0.532753	0.433129	0.715613	0.824264	0.484463	0.573802	FLZ10
TraesCS1A02G119900	0.0718222	0.126629	0.094598	0.155632	0.0865472	0.0539118	0	0	0	0	0	0	CPS1		GO:0016829,GO:0000287,GO:0010333	lyase activity|magnesium ion binding|terpene synthase activity	ko00904	Diterpenoid biosynthesis
TraesCS1A02G120000	1.55451	1.3712	3.25928	1.5021	1.23527	1.43921	2.76386	1.41102	1.78877	3.02313	2.22134	2.18731
TraesCS1A02G120100	0.932801	0.268193	0.587074	0.456934	0.326737	0.366383	1.98313	2.31162	2.19897	1.71857	1.47318	1.795	HSP70-14		GO:0005524	ATP binding
TraesCS1A02G120200	5.65617	1.81898	2.89864	2.46197	2.62774	3.26782	11.6197	11.6234	12.7078	9.48095	8.98322	10.3263	HSP70-14		GO:0005524,GO:0000166	ATP binding|nucleotide binding
TraesCS1A02G120300	0	0	0.207995	0	0	0	0	0.0199341	0	0	0.053628	0	Cyp96T1		GO:0020037,GO:0005506,GO:0016705,GO:0055114	heme binding|iron ion binding|oxidoreductase activity, acting on paired donors, with incorporation or reduction of molecular oxygen|oxidation-reduction process
TraesCS1A02G120400	0.44845	0.37103	0.185434	0.705325	0.0557179	0.286959	2.54921	2.12985	3.00202	0.96926	1.53471	1.36433			GO:0016021	integral component of membrane
TraesCS1A02G120500	4.37853	9.22962	4.54811	9.84818	6.94554	5.49043	10.388	5.63024	10.0663	7.58868	9.14132	10.1362		LEA-like protein 2 [Source:UniProtKB/TrEMBL;Acc:W4ZXM1]
TraesCS1A02G120600	0.0259346	0	0	0	0	0	0	0	0	0	0	0	CHX15		GO:0016021,GO:0055085,GO:0015299,GO:0006812	integral component of membrane|transmembrane transport|solute:proton antiporter activity|cation transport
TraesCS1A02G120700	0	0	0	0	0	0	0	0	0	0	0	0
TraesCS1A02G120800	2.37846	1.34088	0.733345	1.32281	1.10668	2.15065	0.159334	0.190015	0.0723692	0.36805	0.176427	0	SG1		GO:0005515	protein binding
TraesCS1A02G120900	0.929971	0.804388	0.550645	0.0881508	1.06994	0.920662	0.995133	0.497525	0.861227	1.17629	1.15785	1.30094		Hypoxanthine phosphoribosyltransferase [Source:UniProtKB/TrEMBL;Acc:A0A341NTX8]	GO:0009116,GO:0006166,GO:0004422	nucleoside metabolic process|purine ribonucleoside salvage|hypoxanthine phosphoribosyltransferase activity	ko00230,ko00983	Purine metabolism|Drug metabolism - other enzymes
TraesCS1A02G121000	2.2166	1.26626	1.50377	1.03458	0.993589	1.4463	2.89256	2.81249	2.78741	2.26209	2.47002	2.88151	SSRP1-B	FACT complex subunit SSRP1 [Source:UniProtKB/TrEMBL;Acc:A0A341PQY9]	GO:0005634,GO:0003677,GO:0006281,GO:0006974,GO:0006260,GO:0005694	nucleus|DNA binding|DNA repair|cellular response to DNA damage stimulus|DNA replication|chromosome
TraesCS1A02G121100	0	0	0	0	0	0	0	0	0	0	0	0
TraesCS1A02G121200	0.120081	0.0372176	0.0277177	0.0733397	0.00544816	0.0321518	0.329323	0.192573	0.293855	0.176395	0.112063	0.16372	At5g65560		GO:0005515	protein binding
TraesCS1A02G121300	3.94531	2.24814	1.93535	3.03494	2.09532	2.189	5.36877	7.1535	6.50849	4.84721	5.11955	5.8869
TraesCS1A02G121400	1.63193	1.04063	1.565	0.860712	0.747007	0.611349	1.2024	1.59763	1.36393	1.54637	1.52839	2.18243
TraesCS1A02G121500	0.133632	0	0	0	0	0	0.889532	0.729283	0.550723	1.55404	1.08212	0.950379	WRKY50		GO:0003700,GO:0043565,GO:0006355,GO:0005634,GO:0003677	DNA-binding transcription factor activity|sequence-specific DNA binding|regulation of transcription, DNA-templated|nucleus|DNA binding
TraesCS1A02G121600	0	0	0	0	0	0	0	0	0	0	0	0
TraesCS1A02G121700	0.487759	0.449089	0.659055	0.608085	0.271808	0.432663	0.531721	0.7311	0.719209	0.547703	0.614484	0.354083	CBK1	Non-specific serine/threonine protein kinase [Source:UniProtKB/TrEMBL;Acc:A0A341NIY4]	GO:0005524,GO:0004672,GO:0004674,GO:0006468	ATP binding|protein kinase activity|protein serine/threonine kinase activity|protein phosphorylation
TraesCS1A02G121800	1.73271	5.70146	3.64632	7.10204	7.5399	4.35418	0.375708	0.276325	0.492347	1.15298	0.215491	0.374891	At3g55350
TraesCS1A02G122000	35.6383	31.8793	32.1266	25.4026	27.7567	27.3165	0.407564	0.349112	0.196508	0.458478	0.198646	0.609213
TraesCS1A02G122100	0.543898	0.17171	0.711951	0.296104	0.267532	0.313607	0.702982	0.790373	0.56108	0.567052	0.513263	0.548044
TraesCS1A02G122200	1.01638	0.593623	1.19679	0.952023	0.574584	0.521131	0.860962	0.657854	0.492261	0.556463	0.510005	0.710763	CHUP1		GO:0016021	integral component of membrane
TraesCS1A02G122300	0	0	0.0964202	0	0	0	0	0	0	0	0	0	PHP2		GO:0005622,GO:0000160	intracellular|phosphorelay signal transduction system	ko04075	Plant hormone signal transduction
TraesCS1A02G122400	0	0	0	0	0	0	0	0	0	0	0	0
TraesCS1A02G122500	0.675709	2.27635	0.909646	2.02059	2.77895	2.32915	14.5565	20.492	18.621	25.6791	30.6369	18.7069	ME6	Malic enzyme [Source:UniProtKB/TrEMBL;Acc:W4ZXP0]	GO:0046872,GO:0051287,GO:0004471,GO:0055114,GO:0004470	metal ion binding|NAD binding|malate dehydrogenase (decarboxylating) (NAD+) activity|oxidation-reduction process|malic enzyme activity	ko00710,ko01200,ko00620	Carbon fixation in photosynthetic organisms|Carbon metabolism|Pyruvate metabolism
TraesCS1A02G122600	0	0	0	0	0.213292	0	0.4229	0	0.247532	0.210162	0.249699	0	IAA16	Auxin-responsive protein [Source:UniProtKB/TrEMBL;Acc:A0A1D5S144]	GO:0005634,GO:0006355,GO:0005515,GO:0006351,GO:0009734	nucleus|regulation of transcription, DNA-templated|protein binding|transcription, DNA-templated|auxin-activated signaling pathway	ko04075	Plant hormone signal transduction
TraesCS1A02G122700	6.55153	3.63734	3.49968	4.53832	2.63806	3.59839	13.0646	11.8891	13.709	12.7651	9.44662	12.1959	PBB2	Proteasome subunit beta type [Source:UniProtKB/TrEMBL;Acc:A0A1D5S145]	GO:0005737,GO:0005634,GO:0004298,GO:0005839,GO:0051603,GO:0004175	cytoplasm|nucleus|threonine-type endopeptidase activity|proteasome core complex|proteolysis involved in cellular protein catabolic process|endopeptidase activity	ko03050	Proteasome
TraesCS1A02G122800	0.855601	0.182975	0	0.230914	0.201623	0.387663	1.45966	0.790089	1.94844	1.50582	1.53007	1.94071	HXK7	Phosphotransferase [Source:UniProtKB/TrEMBL;Acc:A0A341NIZ3]	GO:0005975,GO:0005524,GO:0016773,GO:0004396,GO:0001678,GO:0005536	carbohydrate metabolic process|ATP binding|phosphotransferase activity, alcohol group as acceptor|hexokinase activity|cellular glucose homeostasis|glucose binding	ko04066,ko00524,ko00052,ko01200,ko00051,ko00010,ko00520,ko00500,ko00521	HIF-1 signaling pathway|Neomycin, kanamycin and gentamicin biosynthesis|Galactose metabolism|Carbon metabolism|Fructose and mannose metabolism|Glycolysis / Gluconeogenesis|Amino sugar and nucleotide sugar metabolism|Starch and sucrose metabolism|Streptomycin biosynthesis
TraesCS1A02G122900	0	0	0	0	0	0	3.1862	1.71956	3.47122	1.80749	2.48917	1.89819			GO:0005515	protein binding
TraesCS1A02G123000	5.50446	2.02781	2.80291	1.29757	1.90394	1.71636	8.58465	9.09287	7.52287	7.61797	6.97954	8.33857	DER1	Derlin [Source:UniProtKB/TrEMBL;Acc:A0A1D5S476]	GO:0016021,GO:0005789	integral component of membrane|endoplasmic reticulum membrane	ko04141	Protein processing in endoplasmic reticulum
TraesCS1A02G123100	2.37049	1.12414	0	0	0.768647	1.47767	25.2212	34.3727	31.5023	62.2981	48.2456	42.6385
TraesCS1A02G123200	0	0	0	0	0	0	0.0599954	0.102487	0	0.114359	0	0	LRX2		GO:0005515	protein binding
TraesCS1A02G123300	0.296767	0.551073	0	0.0615061	0.0225232	0.0288346	0.203259	0.0838391	0.116074	0.041652	0	0					ko03430,ko03030,ko03460,ko03440,ko03420	Mismatch repair|DNA replication|Fanconi anemia pathway|Homologous recombination|Nucleotide excision repair
TraesCS1A02G123400	0	0	0	0	0	0	0	0	0	0	0	0
TraesCS1A02G123500	0	0	0	0	0	0	0	0	0	0	0	0
TraesCS1A02G123600	0.540007	0.138854	0	0	0.162256	0.208502	0.626543	0.495137	0.6735	0.716619	0.501907	0.426987	KAE1	Probable tRNA N6-adenosine threonylcarbamoyltransferase [Source:UniProtKB/TrEMBL;Acc:A0A1D5S147]	GO:0046872,GO:0005634,GO:0005829,GO:0002949,GO:0061711,GO:0000408	metal ion binding|nucleus|cytosol|tRNA threonylcarbamoyladenosine modification|N(6)-L-threonylcarbamoyladenine synthase activity|EKC/KEOPS complex
TraesCS1A02G123700	0	0	0	0	0	0	0	0	0	0	0	0
TraesCS1A02G123800	0	0	0	0	0	0	0	0	0	0	0	0
TraesCS1A02G123900	0.755045	0.283017	0.557668	0.301098	0.254748	0.294848	0.879704	0.893607	0.703686	0.597265	0.549175	0.606441	HD16		GO:0005524,GO:0004672,GO:0006468	ATP binding|protein kinase activity|protein phosphorylation
TraesCS1A02G124000	0	0	0	0	0	0	0	0	0	0	0	0
TraesCS1A02G124100	1.47356	0.823554	1.28874	0	0.489729	0.370757	4.81639	8.29132	6.68839	5.91626	3.897	4.30335	PRA1F3	PRA1 family protein [Source:UniProtKB/TrEMBL;Acc:W4ZYC2]	GO:0016021	integral component of membrane
TraesCS1A02G124200	1.43893	2.15818	5.00194	1.85617	1.67695	0.866345	13.2436	10.9256	17.0562	10.2562	11.0715	13.488	Sb03g046810	Peroxidase [Source:UniProtKB/TrEMBL;Acc:W4ZY90]	GO:0046872,GO:0004601,GO:0020037,GO:0006979,GO:0005576,GO:0042744,GO:0055114	metal ion binding|peroxidase activity|heme binding|response to oxidative stress|extracellular region|hydrogen peroxide catabolic process|oxidation-reduction process	ko00940	Phenylpropanoid biosynthesis
TraesCS1A02G124300	0	0.0698935	0.0683421	0.10696	0.0455885	0	0.148385	0.119839	0.033181	0.096601	0.0416382	0.106028			GO:0005975,GO:0004650	carbohydrate metabolic process|polygalacturonase activity
TraesCS1A02G124400	4.84388	3.77302	4.15956	5.39368	5.51914	6.58017	2.35187	1.96414	1.6875	2.16342	1.68884	1.76889	Os05g0200100		GO:0045454,GO:0005623	cell redox homeostasis|cell
TraesCS1A02G124500	0.058382	0	0	0	0	0.275617	6.32799	3.51987	2.28166	3.33094	5.16936	2.78311
TraesCS1A02G124600	5.76616	2.56895	2.4176	3.90543	2.10235	2.30237	31.3135	28.0161	37.146	22.7311	25.3793	29.9666	DTC		GO:0016021,GO:0016020	integral component of membrane|membrane
TraesCS1A02G124700	0	0.0724574	0	0	0	0.030735	0.532114	0.334623	0.106416	0.342506	0.545428	0.354285	ALE2		GO:0016021,GO:0005524,GO:0004672,GO:0005886,GO:0004674,GO:0006468	integral component of membrane|ATP binding|protein kinase activity|plasma membrane|protein serine/threonine kinase activity|protein phosphorylation
TraesCS1A02G124800	0	0	0	0	0	0	0.0221262	0	0.025303	0	0	0
TraesCS1A02G124900	0	0	0	0	0	0	0	0	0	0	0	0	Os03g0700700		GO:0046872,GO:0016491,GO:0016702,GO:0055114	metal ion binding|oxidoreductase activity|oxidoreductase activity, acting on single donors with incorporation of molecular oxygen, incorporation of two atoms of oxygen|oxidation-reduction process	ko00591	Linoleic acid metabolism
TraesCS1A02G125000	4.02945	2.39613	2.3057	2.7505	2.66456	2.67641	6.81148	7.3007	6.12406	5.56083	5.16695	6.45096	GSK2	SHAGGY-like kinase [Source:UniProtKB/TrEMBL;Acc:M9WK08]	GO:0005737,GO:0005634,GO:0005524,GO:0004672,GO:0004674,GO:1900458,GO:0006468,GO:0000166,GO:0016301,GO:0016310	cytoplasm|nucleus|ATP binding|protein kinase activity|protein serine/threonine kinase activity|negative regulation of brassinosteroid mediated signaling pathway|protein phosphorylation|nucleotide binding|kinase activity|phosphorylation	ko04075	Plant hormone signal transduction
TraesCS1A02G125100	6.6557	3.04189	1.92557	6.24684	7.80966	9.21809	26.1882	19.8102	22.6472	28.9579	30.1537	27.6545	RPL11		GO:0003735,GO:0006412,GO:0005840,GO:0005622	structural constituent of ribosome|translation|ribosome|intracellular	ko03010	Ribosome
TraesCS1A02G125200	0	0	0	0	0	0	0	0	0	0	0	0
TraesCS1A02G125300	2.69543	1.54417	2.83933	1.3978	1.16129	1.63804	1.39067	1.48617	0.954844	0.974729	0.790702	1.08121	DGAT1-1	O-acyltransferase [Source:UniProtKB/TrEMBL;Acc:A0A1D5S1V0]	GO:0016021,GO:0005789,GO:0008374,GO:0004144,GO:0019432	integral component of membrane|endoplasmic reticulum membrane|O-acyltransferase activity|diacylglycerol O-acyltransferase activity|triglyceride biosynthetic process	ko00830,ko00561	Retinol metabolism|Glycerolipid metabolism
TraesCS1A02G125400	0.123282	0	0.0481907	0.12113	0.0620155	0.0500909	0.171548	0.524623	0.192372	0.289624	0.133834	0.17939	IQM5
TraesCS1A02G125500	2.44884	1.72974	1.32652	2.22156	3.54695	2.11576	1.41381	0.986573	1.47876	1.55073	2.09334	1.8998	ZIP7		GO:0016021,GO:0030001,GO:0016020,GO:0055085,GO:0046873,GO:0005385,GO:0071577	integral component of membrane|metal ion transport|membrane|transmembrane transport|metal ion transmembrane transporter activity|zinc ion transmembrane transporter activity|zinc ion transmembrane transport
TraesCS1A02G125600	0.502669	0	0	0.251864	0.0751444	0.0596702	0.829167	0.722295	0.666577	0.691676	0.359169	0.64508	B3GALT12	Hexosyltransferase [Source:UniProtKB/TrEMBL;Acc:A0A341NJ26]	GO:0006486,GO:0016020,GO:0008378	protein glycosylation|membrane|galactosyltransferase activity
TraesCS1A02G125700	1.77821	1.00406	0.349278	1.20688	0.817284	1.53901	31.2843	30.533	35.0884	24.6155	21.0691	24.3626	NHL6		GO:0016021	integral component of membrane
TraesCS1A02G125800	0	0	0	0	0	0	0	0	0.0198613	0	0	0	MADS58		GO:0003700,GO:0005634,GO:0003677,GO:0006355,GO:0046983,GO:0045944,GO:0000977,GO:0006351	DNA-binding transcription factor activity|nucleus|DNA binding|regulation of transcription, DNA-templated|protein dimerization activity|positive regulation of transcription by RNA polymerase II|RNA polymerase II regulatory region sequence-specific DNA binding|transcription, DNA-templated
TraesCS1A02G125900	0.145663	0.486316	0	0	0.0963032	0.0555092	0.724701	1.26451	0.248823	0.238118	0.962843	0.347954	LFS
TraesCS1A02G126000	0.877996	1.31491	0.736639	1.33255	1.04008	0.828411	2.72033	2.41738	2.42136	2.06974	3.04776	3.44523	MAK3		GO:0005737,GO:0004596	cytoplasm|peptide alpha-N-acetyltransferase activity
TraesCS1A02G126100	0.134474	0.165408	0.134327	0.108585	0.131714	0.504298	10.4128	10.183	10.7547	11.9858	12.4164	9.31581	At1g28580		GO:0016788	hydrolase activity, acting on ester bonds
TraesCS1A02G126200	0	0	0	0	0	0	0	0	0	0	0	0	ATL9
TraesCS1A02G126300	0.664509	0.267902	0.320692	0.211935	0.246125	0.228068	0.701677	0.943033	0.692721	0.61116	0.761787	0.78221	MNS3	alpha-1,2-Mannosidase [Source:UniProtKB/TrEMBL;Acc:A0A1D5S2G0]	GO:0008152,GO:0005509,GO:0003824,GO:0016020,GO:0004571	metabolic process|calcium ion binding|catalytic activity|membrane|mannosyl-oligosaccharide 1,2-alpha-mannosidase activity	ko04141,ko00510,ko00513	Protein processing in endoplasmic reticulum|N-Glycan biosynthesis|Various types of N-glycan biosynthesis
TraesCS1A02G126400	0.0457687	0	0.0336413	0	0	0.113122	0	0.365344	0.0596659	0.0541396	0.323201	0.210779	GA2OX1	GA2ox-A10 protein [Source:UniProtKB/TrEMBL;Acc:A0A140KPT3]	GO:0046872,GO:0016491,GO:0055114	metal ion binding|oxidoreductase activity|oxidation-reduction process	ko00904	Diterpenoid biosynthesis
TraesCS1A02G126500	0	0	0	0	0	0	0	0	0	0	0	0
TraesCS1A02G126600	0	0	0	0	0	0	0.557791	0.344799	0	0	0.781747	0.150683
TraesCS1A02G126700	0	0	0	0	0	0	0	0	0	0	0	0
TraesCS1A02G126800	12.9407	4.20571	5.008	3.04754	2.54723	3.9181	3.16194	3.30853	4.14068	4.2368	2.39268	2.7428	PYL5		GO:0005634,GO:0005829,GO:0009738,GO:0009651,GO:1905183,GO:0009845,GO:0009414	nucleus|cytosol|abscisic acid-activated signaling pathway|response to salt stress|negative regulation of protein serine/threonine phosphatase activity|seed germination|response to water deprivation	ko04075	Plant hormone signal transduction
TraesCS1A02G126900	5.24944	2.22655	1.19511	0.852838	1.75453	1.5948	0.543539	0.419297	0.651302	0.393092	0.353544	0.548427	ABCG15		GO:0016021,GO:0005524,GO:0016020,GO:0016887	integral component of membrane|ATP binding|membrane|ATPase activity
TraesCS1A02G127000	3.10532	2.64777	2.03995	4.37123	3.21974	4.35336	6.98794	7.84552	8.27003	8.14775	7.62644	7.86614	JLP2
TraesCS1A02G127100	0	0	0	0	0	0	0	0	0	0	0	0	rpoB		GO:0006351,GO:0003677,GO:0003899	transcription, DNA-templated|DNA binding|DNA-directed 5'-3' RNA polymerase activity	ko00230,ko00240,ko03020	Purine metabolism|Pyrimidine metabolism|RNA polymerase
TraesCS1A02G127200	0	0	0	0	0	0	0	0	0	0	0	0	petA		GO:0020037,GO:0005506,GO:0009055,GO:0015979,GO:0031361	heme binding|iron ion binding|electron transfer activity|photosynthesis|integral component of thylakoid membrane	ko00195	Photosynthesis
TraesCS1A02G127300	0	0	0	0	0	0	0	0	0	0	0	0	petA		GO:0020037,GO:0005506,GO:0009055,GO:0015979,GO:0031361	heme binding|iron ion binding|electron transfer activity|photosynthesis|integral component of thylakoid membrane	ko00195	Photosynthesis
TraesCS1A02G127400	0.619771	0.901942	0.571904	0.613207	0.411207	0.60245	0.470124	0.777002	0.331912	0.785709	0.555482	1.02863	RBL11		GO:0016021,GO:0004252	integral component of membrane|serine-type endopeptidase activity
TraesCS1A02G127500	0.127703	0.00734499	0	0.00643326	0.0280845	0.0263399	0.6172	0.463505	0.343889	0.258411	0.573919	0.351466	SLAH3		GO:0016021,GO:0055085	integral component of membrane|transmembrane transport
TraesCS1A02G127600	0.014333	0	0	0	0	0	0.0535398	0.037247	0.0172893	0.102584	0.0992626	0.0456552	chl1		GO:0003676,GO:0005524,GO:0003677,GO:0016818,GO:0006139	nucleic acid binding|ATP binding|DNA binding|hydrolase activity, acting on acid anhydrides, in phosphorus-containing anhydrides|nucleobase-containing compound metabolic process
TraesCS1A02G127700	0.110738	0.0941857	0	0	0	0	0	0	0	0	0	0
TraesCS1A02G127800	0	0	0	0	0	0	0.64125	0.153357	0.293155	0.173731	0.317633	0.505983			GO:0016021,GO:0008270	integral component of membrane|zinc ion binding
TraesCS1A02G127900	1.3325	0.626408	0.769109	0.416432	0.715862	0.611219	5.95909	7.18642	7.13576	4.94103	3.5262	5.78824	PERK1		GO:0005524,GO:0004672,GO:0006468	ATP binding|protein kinase activity|protein phosphorylation
TraesCS1A02G128000	0	0	0	0	0	0	0	0	0	0	0	0	FBL22
TraesCS1A02G128100	1.80676	0.952764	1.61075	2.21201	1.36748	1.09271	0.815718	1.54683	1.48379	1.20237	1.11226	1.05893
TraesCS1A02G128200	0	0	0	0	0	0	0	0	0	0	0	0
TraesCS1A02G128300	1.89745	1.42432	2.19059	1.82302	2.45044	1.71336	2.64792	2.21655	3.47055	3.31512	1.978	2.09157
TraesCS1A02G128500	0	0	0	0	0	0	0	0	0	0	0	0
TraesCS1A02G128600	4.19008	2.83402	7.73273	3.7202	3.6718	3.06768	4.42917	3.23318	3.15738	3.80877	4.48149	3.69593	RNU1		GO:0003676,GO:0030619	nucleic acid binding|U1 snRNA binding	ko03040	Spliceosome
TraesCS1A02G128700	0	0	0	0	0	0	0	0	0	0	0	0			GO:0016020,GO:0008375	membrane|acetylglucosaminyltransferase activity
TraesCS1A02G128800	0	0	0	0	0	0	0	0	0	0	0	0	RBE		GO:0003676	nucleic acid binding
TraesCS1A02G128900	2.59978	2.57354	2.85834	1.61669	1.3711	1.1418	8.13795	6.22379	5.57285	8.73131	9.19432	7.56853	BHLH68		GO:0046983	protein dimerization activity
TraesCS1A02G129000	0	0	0	0	0	0	0	0	0	0	0	0			GO:0004857	enzyme inhibitor activity
TraesCS1A02G129100	2.58566	1.77401	0.684914	2.91004	4.13786	4.48906	14.8009	14.6203	15.3983	16.5633	20.8818	14.1341	RPS7	40S ribosomal protein S7 [Source:UniProtKB/TrEMBL;Acc:W4ZYD0]	GO:0003735,GO:0006412,GO:0005840,GO:0005622	structural constituent of ribosome|translation|ribosome|intracellular	ko03010	Ribosome
TraesCS1A02G129200	1.32102	0.716835	1.09406	1.11051	0.7536	0.987632	2.37296	3.53087	3.28798	2.35423	2.85938	2.68137			GO:0016021	integral component of membrane
TraesCS1A02G129300	0.0123176	0.0197272	0.0380228	0	0.00367881	0.0205533	0.968399	0.842721	0.70791	0.426922	0.684574	0.563597	MYB3R4	R1R2R3-MYB protein [Source:UniProtKB/TrEMBL;Acc:G9DR83]	GO:0003677,GO:0005634	DNA binding|nucleus	ko04151	PI3K-Akt signaling pathway
TraesCS1A02G129400	0.0147338	0	0	0.015409	0.0114141	0	3.70674	3.72018	3.57371	3.33917	3.70732	4.43023	Os05g0235800	DNA helicase [Source:UniProtKB/TrEMBL;Acc:A0A341NK55]	GO:0005634,GO:0005524,GO:0003677,GO:0006260,GO:0003678,GO:0006270,GO:0042555	nucleus|ATP binding|DNA binding|DNA replication|DNA helicase activity|DNA replication initiation|MCM complex	ko04113,ko04111,ko03030,ko04110	Meiosis - yeast|Cell cycle - yeast|DNA replication|Cell cycle
TraesCS1A02G129500	1.61196	0.804891	1.27855	1.06817	1.23886	1.56813	2.26633	2.34351	2.08863	2.05015	2.50143	2.37336	UBC26				ko04120	Ubiquitin mediated proteolysis
TraesCS1A02G129600	0	0	0	0	0	0	0.284914	0.398918	0.204001	0.42531	0.180269	0.658443	SWEET3B	Bidirectional sugar transporter SWEET [Source:UniProtKB/TrEMBL;Acc:W4ZUX2]	GO:0016021,GO:0005886,GO:0008643	integral component of membrane|plasma membrane|carbohydrate transport
TraesCS1A02G129700	0	0	0.369745	0	0	0	0.273057	0.387645	0.247895	0.0708366	0.91229	0.159439
TraesCS1A02G129800	0.538996	0.850447	0.235332	0.677332	1.29755	0.410442	0.921264	1.1707	0.984767	1.29764	1.20384	0.994437	ASK4		GO:0006511	ubiquitin-dependent protein catabolic process	ko04114,ko04141,ko04110,ko04341,ko04350,ko04120,ko04111,ko04310	Oocyte meiosis|Protein processing in endoplasmic reticulum|Cell cycle|Hedgehog signaling pathway - fly|TGF-beta signaling pathway|Ubiquitin mediated proteolysis|Cell cycle - yeast|Wnt signaling pathway
TraesCS1A02G129900	0	0	0	0	0	0	0	0	0	0	0	0
TraesCS1A02G130000	0	0	0	0	0	0	0	0	0	0	0	0	infA		GO:0003723,GO:0003743,GO:0006413	RNA binding|translation initiation factor activity|translational initiation
TraesCS1A02G130100	0	0	0	0	0	0	0	0	0	0	0	0	rpoA		GO:0006351,GO:0046983,GO:0003899,GO:0009507,GO:0009536	transcription, DNA-templated|protein dimerization activity|DNA-directed 5'-3' RNA polymerase activity|chloroplast|plastid	ko00230,ko00240,ko03020	Purine metabolism|Pyrimidine metabolism|RNA polymerase
TraesCS1A02G130200	0	0	0	0	0	0	0	0	0	0	0	0	petB		GO:0016021,GO:0016491,GO:0020037,GO:0005506,GO:0009055,GO:0016020,GO:0045158,GO:0022900,GO:0022904	integral component of membrane|oxidoreductase activity|heme binding|iron ion binding|electron transfer activity|membrane|electron transporter, transferring electrons within cytochrome b6/f complex of photosystem II activity|electron transport chain|respiratory electron transport chain	ko00195	Photosynthesis
TraesCS1A02G130300	0	0	0	0	0	0	0	0	0	0	0	0	psbH		GO:0016020,GO:0015979,GO:0009523,GO:0050821,GO:0042301	membrane|photosynthesis|photosystem II|protein stabilization|phosphate ion binding	ko00195	Photosynthesis
TraesCS1A02G130400	0	0	0	0	0	0	0	0	0	0	0	0	psbN	Protein PsbN [Source:UniProtKB/TrEMBL;Acc:A0A341NIM0]	GO:0016020,GO:0015979,GO:0009539,GO:0009523,GO:0016021	membrane|photosynthesis|photosystem II reaction center|photosystem II|integral component of membrane
TraesCS1A02G130500	0	0	0	0	0	0	0	0	0	0	0	0	ndhA		GO:0016020,GO:0055114	membrane|oxidation-reduction process	ko00190	Oxidative phosphorylation
TraesCS1A02G130600	0	0.166875	0	0	0.232976	0	0.0885367	0.211633	0.10136	0	0.297725	0.207714	TFCB		GO:0005515	protein binding
TraesCS1A02G130700	0.00640456	0	0	0.0223414	0.00725261	0.00603076	0.55999	0.412583	0.483011	0.438203	0.390617	0.449201	POL2A	DNA polymerase epsilon catalytic subunit [Source:UniProtKB/TrEMBL;Acc:A0A341NK67]	GO:0005634,GO:0003676,GO:0003677,GO:0008270,GO:0000166,GO:0006281,GO:0006260,GO:0003887,GO:0008622	nucleus|nucleic acid binding|DNA binding|zinc ion binding|nucleotide binding|DNA repair|DNA replication|DNA-directed DNA polymerase activity|epsilon DNA polymerase complex	ko03030,ko03420,ko00230,ko00240,ko03410	DNA replication|Nucleotide excision repair|Purine metabolism|Pyrimidine metabolism|Base excision repair
TraesCS1A02G130800	2.28411	1.96925	3.2675	1.84787	1.45188	1.46058	4.44303	2.81512	3.94285	3.70608	2.64756	3.0989	rsd1		GO:0005634,GO:0003676,GO:0003723,GO:0006397	nucleus|nucleic acid binding|RNA binding|mRNA processing
TraesCS1A02G130900	1.15892	0.779251	1.26822	1.45232	0.953554	1.15188	0.196679	0.412891	0.193528	0.187747	0.226435	0.376217			GO:0003677	DNA binding
TraesCS1A02G131000	1.75995	0.673415	1.14073	0.604292	0.565122	0.610489	1.8848	2.42745	2.01347	2.04294	1.59915	1.79894	PHL		GO:0003712,GO:0000124	transcription coregulator activity|SAGA complex
TraesCS1A02G131100	0	0	0	0	0	0	0	0	0	0	0	0
TraesCS1A02G131200	2.33537	1.71556	1.5145	1.51502	1.32694	1.27854	2.59735	2.97604	3.13917	3.08486	2.25692	2.11732	toa1		GO:0006367,GO:0005672	transcription initiation from RNA polymerase II promoter|transcription factor TFIIA complex	ko03022	Basal transcription factors
TraesCS1A02G131300	4.35351	3.3465	1.82197	2.64708	2.55011	2.4572	2.62543	2.82165	3.68757	2.32473	1.98425	2.58225	At1g02270		GO:0005509	calcium ion binding
TraesCS1A02G131400	0	0	0	0	0	0	0	0	0	0	0	0
TraesCS1A02G131500	5.05411	1.3438	2.85913	3.72146	2.6308	2.20519	7.02321	7.61343	9.55487	8.96083	7.78863	9.12936	RAB11D		GO:0005525,GO:0003924	GTP binding|GTPase activity	ko04144	Endocytosis
TraesCS1A02G131600	0.283991	0.175188	0.227085	0.168364	0.100564	0.146427	0.671181	0.5976	0.602954	0.430055	0.512155	0.59404	EDR1	EDR1 [Source:UniProtKB/TrEMBL;Acc:Q5XPL8]	GO:0005524,GO:0004672,GO:0006468	ATP binding|protein kinase activity|protein phosphorylation
TraesCS1A02G131700	0	0	0	0	0	0	0	0	0	0	0	0	HSP81-1		GO:0005524,GO:0006457,GO:0051082	ATP binding|protein folding|unfolded protein binding	ko04141,ko04151	Protein processing in endoplasmic reticulum|PI3K-Akt signaling pathway
TraesCS1A02G131800	0	0	0	0	0	0	0	0	0	0	0	0
TraesCS1A02G131900	17.4025	13.9922	8.48918	12.7201	8.02834	8.62521	1.92691	1.56239	1.5769	0.995263	1.36133	1.33724
TraesCS1A02G132000	0	0	0	0	0	0	0	0	0	0	0	0
TraesCS1A02G132300	0	0	0	0	0	0	0	0	0	0	0	0
TraesCS1A02G132400	0	0	0	0	0	0	29.8681	24.7284	21.2218	39.3076	34.0378	29.0723	Os10g0418000	Histone H2A [Source:UniProtKB/TrEMBL;Acc:A0A0C4BKM5]	GO:0005634,GO:0003677,GO:0000786,GO:0046982,GO:0005694	nucleus|DNA binding|nucleosome|protein heterodimerization activity|chromosome
TraesCS1A02G132500	0	0	0	0	0	0	0	0	0	0	0	0
TraesCS1A02G132600	2.71969	1.72512	2.44624	1.76615	0.915116	0.88507	2.60606	3.05105	3.17008	2.5351	2.27679	2.16175	ALA3	Phospholipid-transporting ATPase [Source:UniProtKB/TrEMBL;Acc:A0A341NL47]	GO:0016021,GO:0005524,GO:0000166,GO:0000287,GO:0015914	integral component of membrane|ATP binding|nucleotide binding|magnesium ion binding|phospholipid transport
TraesCS1A02G132700	0	0	0	0	0	0	0	0	0	0	0	0	SRP14		GO:0005786,GO:0006614,GO:0008312,GO:0048500,GO:0030942	signal recognition particle, endoplasmic reticulum targeting|SRP-dependent cotranslational protein targeting to membrane|7S RNA binding|signal recognition particle|endoplasmic reticulum signal peptide binding	ko03060	Protein export
TraesCS1A02G132800	0	0	0	0	0	0	0	0	0	0	0	0	YSL3		GO:0016021,GO:0055085	integral component of membrane|transmembrane transport
TraesCS1A02G132900	0	0	0	0	0	0	0	0	0	0	0	0
TraesCS1A02G133000	0.136352	0	0	0	0.371542	0.0937327	0.468697	0.435727	0.38271	0.559256	0.330032	0.35411
TraesCS1A02G133100	8.67447	4.64367	4.63573	9.81399	6.90928	9.64311	3.83484	3.71326	3.13748	3.64068	2.67164	2.6278	HSP70		GO:0005524,GO:0006457,GO:0051082	ATP binding|protein folding|unfolded protein binding
TraesCS1A02G133200	0	0	0	0	0	0	0	0	0.034578	0.0393523	0.0548231	0.054046	AGC1-5		GO:0005524,GO:0004672,GO:0006468	ATP binding|protein kinase activity|protein phosphorylation
TraesCS1A02G133300	2.16783	4.91575	0	1.22134	1.63915	1.69948	0.525246	1.43788	0.194973	0	1.10097	1.66433	HRD1				ko04120,ko04141	Ubiquitin mediated proteolysis|Protein processing in endoplasmic reticulum
TraesCS1A02G133400	2.44037	0.993444	1.74355	1.41967	1.36533	1.38166	3.55076	4.01423	3.79328	4.20101	3.47397	4.77221	At3g08650		GO:0016021,GO:0030001,GO:0016020,GO:0055085,GO:0046873	integral component of membrane|metal ion transport|membrane|transmembrane transport|metal ion transmembrane transporter activity
TraesCS1A02G133500	2.87295	1.50935	2.3608	2.20924	1.52988	2.03356	0.195467	0.235392	0.151391	0.121476	0.103204	0.0644089	MRL1		GO:0005515	protein binding
TraesCS1A02G133600	0	0	0	0	0	0	0	0	0	0	0	0
TraesCS1A02G133700	1.23785	0.292342	0.181635	0.295707	0.209038	0.200292	2.91542	3.00708	3.34131	2.39355	1.93925	2.59057	emc1		GO:0072546,GO:0005515	ER membrane protein complex|protein binding
TraesCS1A02G133800	0.521542	0.110308	0.406119	0.273214	0.467027	0.390434	0.727691	0.719689	0.744474	0.849293	0.435368	0.549468	JMJ16		GO:0005634	nucleus
TraesCS1A02G133900	0.664368	0.752065	1.35007	0.757216	0.953653	0.557646	0.73647	0.349622	0.746909	0.575372	0.452364	0.38874	TBL26
TraesCS1A02G134000	5.16658	2.16151	3.42079	4.53584	8.01016	13.3632	1.67945	1.2449	1.07616	1.94684	0.975917	2.27241	CML18		GO:0005509	calcium ion binding
TraesCS1A02G134100	0.0736576	0.0933741	0	0.0660251	0.0628911	0.0932138	0	0.0699798	0	0.0225825	0	0.0653864	SUT3		GO:0008515,GO:0005887,GO:0015770	sucrose transmembrane transporter activity|integral component of plasma membrane|sucrose transport
TraesCS1A02G134200	0	0	0	0	0	0	0	0	0	0	0	0	CPK8		GO:0005524,GO:0004672,GO:0006468	ATP binding|protein kinase activity|protein phosphorylation
TraesCS1A02G134300	6.58436	2.86698	3.39862	3.35861	2.78704	3.63359	8.85718	12.6762	10.8269	8.76037	7.58717	9.8273	SAP15		GO:0008270,GO:0046872	zinc ion binding|metal ion binding
TraesCS1A02G134400	0	0	0	0	0	0	0	0	0	0	0	0
TraesCS1A02G134500	0.910814	0.292672	0.575599	0.347134	0.330116	0.258524	1.37056	1.27303	1.35855	1.11961	1.32761	1.25957	SPAC25B8.05	tRNA pseudouridine synthase [Source:UniProtKB/TrEMBL;Acc:A0A341NJE2]	GO:0003723,GO:0001522,GO:0009982,GO:0009451	RNA binding|pseudouridine synthesis|pseudouridine synthase activity|RNA modification
TraesCS1A02G134600	0.559207	0.251361	0.23435	0.430503	0.204134	0.23716	0.812993	0.895597	0.883592	0.472938	0.353056	0.629387	BP80		GO:0005509	calcium ion binding
TraesCS1A02G134700	0	0	0	0	0	0	0	0	0	0	0	0
TraesCS1A02G134800	1.5225	0.692469	0.724648	0.930993	0.682628	0.632845	1.25166	1.30478	1.13461	1.06937	1.25318	0.768062			GO:0000123	histone acetyltransferase complex
TraesCS1A02G134900	0	0	0	0	0	0	0	0	0	0	0	0	RINO2		GO:0008654,GO:0006021,GO:0004512	phospholipid biosynthetic process|inositol biosynthetic process|inositol-3-phosphate synthase activity	ko00562,ko00521	Inositol phosphate metabolism|Streptomycin biosynthesis
TraesCS1A02G135000	0	0	0	0	0	0	0	0	0	0	0	0
TraesCS1A02G135100	0.0318297	0.013167	0.00767613	0	0.00889127	0.0127097	0.239657	0.289581	0.375791	0.213403	0.187729	0.20342	MUS1		GO:0005524,GO:0003677,GO:0030983,GO:0006298,GO:0032300,GO:0005886,GO:0003684,GO:0006290,GO:0045128	ATP binding|DNA binding|mismatched DNA binding|mismatch repair|mismatch repair complex|plasma membrane|damaged DNA binding|pyrimidine dimer repair|negative regulation of reciprocal meiotic recombination	ko03430	Mismatch repair
TraesCS1A02G135300	2.25521	1.6026	2.27303	1.10992	1.59823	1.42377	3.22329	3.54446	3.40462	2.87415	1.98021	2.54234	SPBC29A10.10c
TraesCS1A02G135600	3.84401	3.88396	6.03027	3.64151	2.65113	2.5103	1.6721	1.53573	1.39447	1.52673	1.127	1.37863	At5g43745
TraesCS1A02G135700	19.67	16.9673	23.8103	20.3628	18.6193	15.6971	1.63189	2.27241	1.42499	2.3189	1.94957	1.93559	HEMH	Ferrochelatase [Source:UniProtKB/TrEMBL;Acc:A0A341NLD9]	GO:0004325,GO:0006783	ferrochelatase activity|heme biosynthetic process	ko00860	Porphyrin and chlorophyll metabolism
TraesCS1A02G135800	0	1.93954	0	0	1.39343	0	4.26522	2.62061	0	1.1956	2.99404	7.93118
TraesCS1A02G135900	0	0	0	0	0	0	1.88836	1.94296	1.67465	0.41582	0.990541	0.805273	EXL3		GO:0016788	hydrolase activity, acting on ester bonds
TraesCS1A02G136000	0	0	0	0	0	0	0.898953	1.30324	0.785172	1.25058	1.15524	1.09787	At4g35930		GO:0005515	protein binding
TraesCS1A02G136100	5.99686	4.83102	6.37938	2.92883	3.26092	3.50673	10.1456	11.5604	11.5588	8.92592	9.61314	10.0187	At4g36750		GO:0016491,GO:0003955,GO:0010181	oxidoreductase activity|NAD(P)H dehydrogenase (quinone) activity|FMN binding	ko00130	Ubiquinone and other terpenoid-quinone biosynthesis
TraesCS1A02G136200	1.07541	0.524281	0.428516	0.539213	0.407379	0.379024	1.12598	1.08697	1.18677	1.00183	0.772336	1.15802	FBL15		GO:0005515	protein binding
TraesCS1A02G136300	0	0	0	0	0	0	0	0	0	0	0	0
TraesCS1A02G136400	1.88849	1.16966	1.75911	1.64573	1.33667	1.66302	1.88969	2.63986	2.52542	2.74767	2.06077	2.4283	SINAT3	E3 ubiquitin-protein ligase [Source:UniProtKB/TrEMBL;Acc:A0A341NKE1]	GO:0005634,GO:0008270,GO:0006511,GO:0007275,GO:0005515	nucleus|zinc ion binding|ubiquitin-dependent protein catabolic process|multicellular organism development|protein binding
TraesCS1A02G136500	4.00758	2.20914	2.50519	2.55977	1.31622	1.99386	0.64361	0.498342	0.905981	0.711915	0.481432	0.63762	ABC1K3		GO:0005524,GO:0004672,GO:0006468	ATP binding|protein kinase activity|protein phosphorylation
TraesCS1A02G136600	0.0266126	0	0	0	0	0	0.247259	0.113676	0.212253	0.221501	0.152773	0.11763	FLK		GO:0003676,GO:0003723	nucleic acid binding|RNA binding
TraesCS1A02G136700	0	0	0	0	0	0	0	0	0	0	0	0			GO:0003824	catalytic activity	ko00240	Pyrimidine metabolism
TraesCS1A02G136800	1.13162	1.22403	1.85455	1.64258	1.29147	1.17382	0.479658	0.718964	0.693472	0.586401	0.62938	0.730768			GO:0008168	methyltransferase activity
TraesCS1A02G136900	2.98506	3.04924	4.07352	2.08447	3.27574	2.81213	2.74775	2.69019	3.21881	2.28629	3.64482	2.78725	GLCAT14A		GO:0016020,GO:0008375	membrane|acetylglucosaminyltransferase activity
TraesCS1A02G137000	0.474229	0.0563288	0.119442	0.219442	0.163732	0.199014	2.10406	2.30839	1.6191	2.5314	2.27555	2.12048	RRP6L2		GO:0003676,GO:0003824,GO:0005622,GO:0000166,GO:0006396,GO:0044237,GO:0008408,GO:0000176,GO:0006139	nucleic acid binding|catalytic activity|intracellular|nucleotide binding|RNA processing|cellular metabolic process|3'-5' exonuclease activity|nuclear exosome (RNase complex)|nucleobase-containing compound metabolic process	ko03018	RNA degradation
TraesCS1A02G137100	0	0	0	0	0	0	0	0	0.604091	0	0	0
TraesCS1A02G137200	1.64069	1.28451	1.57515	1.28102	1.24001	0.910471	0.3986	0.451975	0.336625	0.477627	0.536703	0.440934	SSII-1	Starch synthase, chloroplastic/amyloplastic [Source:UniProtKB/TrEMBL;Acc:A0A1D5RP98]	GO:0009507,GO:0004373,GO:0019252,GO:0009501	chloroplast|glycogen (starch) synthase activity|starch biosynthetic process|amyloplast	ko00500	Starch and sucrose metabolism
TraesCS1A02G137300	0.0383406	1.33823	0.953756	0	0.895349	0.0466706	0.857325	1.93982	2.0085	1.84233	2.16983	0.702104	RTM2		GO:0016021	integral component of membrane
TraesCS1A02G137400	1.25035	0.771444	0.927598	1.22046	0.946836	0.586194	1.55974	2.2913	2.18884	1.79896	1.68815	1.87148	HRD1B
TraesCS1A02G137500	2.5442	1.53117	3.02565	2.94227	2.58549	0.87336	2.56759	1.11586	2.34042	3.52266	4.12525	4.88513	MED32		GO:0006355,GO:0016592,GO:0010150,GO:0009631,GO:0048364	regulation of transcription, DNA-templated|mediator complex|leaf senescence|cold acclimation|root development
TraesCS1A02G137600	0.317992	0	0	0.22169	0	0.186345	0.251697	1.40843	0.194633	0.914532	2.40296	0.662259	At2g38610
TraesCS1A02G137700	4.31747	3.32868	4.68478	2.99984	2.38493	2.61508	10.7054	11.4464	10.8772	9.39416	7.96449	8.91438	TOM2A		GO:0016021	integral component of membrane
TraesCS1A02G137800	0.840485	0.376852	0.384004	0.124102	0.158019	0.185797	1.36133	1.40506	1.46692	1.70117	1.49178	1.54886	UBP9		GO:0006511,GO:0016579,GO:0036459,GO:0004843	ubiquitin-dependent protein catabolic process|protein deubiquitination|thiol-dependent ubiquitinyl hydrolase activity|thiol-dependent ubiquitin-specific protease activity
TraesCS1A02G137900	1.02281	0.403534	0.16453	0.23377	0.280256	0.310609	1.5327	1.15856	1.11879	0.977007	1.08246	1.32986	CCR4-1				ko03018	RNA degradation
TraesCS1A02G138000	0.886958	0.3022	0.391218	0.576768	0.385768	0.381318	0.704498	1.1179	0.820706	0.707314	0.777819	0.472584			GO:0005886	plasma membrane
TraesCS1A02G138100	0.841147	0.168282	0.899843	0	0.625321	0.189302	2.23858	2.6769	2.06325	1.76363	2.75307	1.55162	PBL16		GO:0005524,GO:0004672,GO:0004674,GO:0006468	ATP binding|protein kinase activity|protein serine/threonine kinase activity|protein phosphorylation
TraesCS1A02G138200	0.440822	0.238015	0.152733	0.147827	0.417654	0.49036	0.876508	0.673322	0.705269	0.782805	0.760732	0.53206	GCN5		GO:0003677,GO:0004402,GO:0000123,GO:0009908,GO:0009416,GO:0043970,GO:0010015,GO:0010321,GO:0010484,GO:0044154,GO:1904278,GO:0005515	DNA binding|histone acetyltransferase activity|histone acetyltransferase complex|flower development|response to light stimulus|histone H3-K9 acetylation|root morphogenesis|regulation of vegetative phase change|H3 histone acetyltransferase activity|histone H3-K14 acetylation|positive regulation of wax biosynthetic process|protein binding	ko04330	Notch signaling pathway
TraesCS1A02G138300	0	0	0	0	0	0	0.0340932	0.0955241	0	0.0281333	0	0	CYCA1-1		GO:0005634	nucleus	ko04110,ko04152	Cell cycle|AMPK signaling pathway
TraesCS1A02G138400	0.417237	0.119824	0.258311	0.144952	0.118665	0.158268	3.23436	3.61827	3.30343	3.0081	2.59921	2.39733	NET1C		GO:0003779	actin binding
TraesCS1A02G138500	0.670692	0.371888	0.445506	0.47237	0.348595	0.347843	0.831833	0.800484	0.783534	0.607632	0.572314	0.620982	tif222		GO:0044237	cellular metabolic process	ko03013	RNA transport
TraesCS1A02G138600	1.88213	0.809131	1.16787	0.85659	0.668412	0.824293	1.70354	2.02549	2.02036	1.67301	1.82126	1.94252	RAP74		GO:0005634,GO:0003677,GO:0006367,GO:0032968	nucleus|DNA binding|transcription initiation from RNA polymerase II promoter|positive regulation of transcription elongation from RNA polymerase II promoter	ko03022	Basal transcription factors
TraesCS1A02G138700	0	0	0	0	0	0	0	0	0	0	0	0	MOB1-A				ko04392,ko04111,ko04390,ko04391	Hippo signaling pathway -multiple species|Cell cycle - yeast|Hippo signaling pathway|Hippo signaling pathway - fly
TraesCS1A02G138800	5.72318	3.66798	3.28306	3.90217	2.37839	3.11574	17.8241	15.5724	18.3681	14.3013	15.477	17.6693	ATPC		GO:0015986,GO:0046933,GO:0045261	ATP synthesis coupled proton transport|proton-transporting ATP synthase activity, rotational mechanism|proton-transporting ATP synthase complex, catalytic core F(1)	ko00190	Oxidative phosphorylation
TraesCS1A02G138900	0	0	0	0	0	0	0	0	0	0	0	0
TraesCS1A02G139000	0	0	0	0	0	0	0	0	0	0	0	0
TraesCS1A02G139100	4.32552	3.51022	4.40128	2.30654	2.11273	2.25243	3.96244	4.8339	4.76803	3.62064	4.02366	4.1272					ko04144	Endocytosis
TraesCS1A02G139200	0	0	0	0	0	0	0.526358	0.314011	0.233974	0.0503862	0.217235	0.314382	GPAT6		GO:0016746	transferase activity, transferring acyl groups
TraesCS1A02G139300	4.15461	3.97605	3.56655	1.82425	2.81103	3.41593	7.2157	6.59792	8.63269	6.14238	6.18473	6.19609	P4H7		GO:0016491,GO:0005506,GO:0016705,GO:0055114,GO:0031418	oxidoreductase activity|iron ion binding|oxidoreductase activity, acting on paired donors, with incorporation or reduction of molecular oxygen|oxidation-reduction process|L-ascorbic acid binding	ko00330	Arginine and proline metabolism
TraesCS1A02G139400	0.99156	0.376662	0.410083	0.523709	0.199355	0.290152	2.01085	2.02261	2.27776	1.6932	1.89272	1.66378	URT1		GO:0016779	nucleotidyltransferase activity
TraesCS1A02G139500	0.667901	0.36225	0.405963	0.401339	0.271703	0.361624	0.888866	1.02086	1.03009	0.980453	0.816402	0.780639	SPCC1223.01		GO:0003676	nucleic acid binding
TraesCS1A02G139600	3.44038	1.98807	1.96219	1.58731	1.66301	1.40459	3.87549	4.12026	5.58248	4.35411	4.95469	4.8674	TBP1	TATA-box-binding protein 1 [Source:UniProtKB/Swiss-Prot;Acc:P26356]	GO:0005634,GO:0003677,GO:0006352	nucleus|DNA binding|DNA-templated transcription, initiation	ko03022	Basal transcription factors
TraesCS1A02G139700	0.541264	0.374574	0.814473	0.333483	0.327085	0.194347	0.63361	0.463684	0.481615	0.583463	0.492579	0.542909	DPB		GO:0003700,GO:0006355,GO:0005667,GO:0051726	DNA-binding transcription factor activity|regulation of transcription, DNA-templated|transcription factor complex|regulation of cell cycle
TraesCS1A02G139800	0	0	0	0	0	0	0	0	0	0	0	0
TraesCS1A02G139900	4.50324	3.09193	5.02952	3.44678	9.52135	5.21052	4.35446	4.83487	3.3856	5.77572	8.95001	7.72152	HIPP05		GO:0046872,GO:0030001	metal ion binding|metal ion transport
TraesCS1A02G140000	0	0	0	0	0	0	0	0	0	0	0	0	Os03g0621600		GO:0003677	DNA binding
TraesCS1A02G140100	0	0	0	0	0	0	0	0	0	0	0	0	YMF19		GO:0016021,GO:0005739	integral component of membrane|mitochondrion	ko00190,ko00195	Oxidative phosphorylation|Photosynthesis
TraesCS1A02G140200	0	0	0	0	0	0	0	0	0	0	0	0	RPS12		GO:0003735,GO:0006412,GO:0005840,GO:0015935	structural constituent of ribosome|translation|ribosome|small ribosomal subunit	ko03010	Ribosome
TraesCS1A02G140300	0	0	0	0	0	0	0	0	0	0	0	0	ND3	NADH-ubiquinone oxidoreductase chain 3 [Source:UniProtKB/TrEMBL;Acc:Q332N0]	GO:0016021,GO:0070469,GO:0008137,GO:0055114,GO:0031966,GO:0005739,GO:0016020,GO:0016651	integral component of membrane|respirasome|NADH dehydrogenase (ubiquinone) activity|oxidation-reduction process|mitochondrial membrane|mitochondrion|membrane|oxidoreductase activity, acting on NAD(P)H	ko00190	Oxidative phosphorylation
TraesCS1A02G140400	0	0	0	0	0	0	0	0	0	0	0	0	RPS12		GO:0003735,GO:0006412,GO:0005840,GO:0015935	structural constituent of ribosome|translation|ribosome|small ribosomal subunit	ko03010	Ribosome
TraesCS1A02G140500	0	0	0	0	0	0	0	0	0	0	0	0	ND3	NADH-ubiquinone oxidoreductase chain 3 [Source:UniProtKB/TrEMBL;Acc:A0A341NJ08]	GO:0008137,GO:0055114	NADH dehydrogenase (ubiquinone) activity|oxidation-reduction process	ko00190	Oxidative phosphorylation
TraesCS1A02G140600	0.3107	0.112304	0.282154	0.0900267	0.0919902	0.103536	0.485206	0.517804	0.357324	0.4449	0.330128	0.345162			GO:0009055,GO:0015035,GO:0045454	electron transfer activity|protein disulfide oxidoreductase activity|cell redox homeostasis
TraesCS1A02G140700	1.07267	2.12427	0.951287	2.70717	2.68164	2.14734	0.700729	0.695129	1.71528	1.12584	0.7211	1.24193	RABF1		GO:0005525,GO:0003924	GTP binding|GTPase activity
TraesCS1A02G140800	0	0	0	0.756154	0	0	0.158351	0.193144	0	0	0	0	LECRK41		GO:0005524,GO:0004672,GO:0006468	ATP binding|protein kinase activity|protein phosphorylation
TraesCS1A02G140900	0.341207	0.218651	0.39719	0.263026	0.274225	0.261918	0.64967	0.722767	0.597043	0.829467	0.471843	0.735624	LECRK41	Phosphoglycerate kinase [Source:UniProtKB/TrEMBL;Acc:W4ZPU8]	GO:0006096,GO:0004618,GO:0006400,GO:0008176	glycolytic process|phosphoglycerate kinase activity|tRNA modification|tRNA (guanine-N7-)-methyltransferase activity
TraesCS1A02G141000	0.0342531	0	0	0	0	0	0.0719646	0.386772	0.0824363	0.093095	0.0408638	0.0861961
TraesCS1A02G141100	0.983285	0.0706695	0.310796	0	0.494029	0.412407	9.67621	7.55698	6.50662	5.89064	7.14829	5.51829			GO:0016021	integral component of membrane
TraesCS1A02G141200	0.0204664	0.00739838	0	0.0596716	0.037767	0.0342407	0.205662	0.249119	0.17308	0.219775	0.115485	0.163227	PCMP-E42		GO:0005515	protein binding
TraesCS1A02G141300	0.371802	0.0393114	0.185044	0.143231	0.186532	0.214409	1.96692	2.34963	2.10501	2.61208	2.39374	1.69726	PCRK2		GO:0005524,GO:0004672,GO:0006468	ATP binding|protein kinase activity|protein phosphorylation
TraesCS1A02G141400	1.0514	0.520374	0.417615	0.745768	0.599122	0.559852	1.11261	1.20379	0.934938	0.76214	0.757048	0.653031	ABCG25		GO:0005524,GO:0016887	ATP binding|ATPase activity
TraesCS1A02G141500	0.0289673	0	0	0.351332	0.0704141	0	0.836872	0.716518	0.780009	1.14603	0.718282	0.60676			GO:0004553,GO:0005975	hydrolase activity, hydrolyzing O-glycosyl compounds|carbohydrate metabolic process
TraesCS1A02G141600	0	0	0	0	0	0	0.017795	0	0	0	0.0784291	0			GO:0003677	DNA binding
TraesCS1A02G141700	2.75675	1.43052	2.50301	0.880571	0.679625	0.463627	2.77075	2.5128	3.15465	2.18485	1.91736	2.94839
TraesCS1A02G141800	0	0	0	0	0	0	0	0	0	0	0	0	ERF095		GO:0003700,GO:0006351,GO:0005634,GO:0003677,GO:0006355	DNA-binding transcription factor activity|transcription, DNA-templated|nucleus|DNA binding|regulation of transcription, DNA-templated
TraesCS1A02G141900	2.18485	2.77125	2.54594	0.855277	0.778044	0.18456	5.3016	6.35667	6.84638	9.8766	7.42589	7.7756	AIRP2
TraesCS1A02G142000	3.93367	5.73399	1.26777	5.0813	4.75355	8.27648	0.256404	0.232116	0.166208	0.308551	0.231344	0.546852	RAF1
TraesCS1A02G142100	0	0	0	0	0	0	0	0	0.0224466	0	0	0
TraesCS1A02G142200	1.33549	0.591279	1.4012	0.985358	0.6818	0.634529	1.22436	0.816116	1.01749	0.614209	0.680204	0.776422			GO:0016021	integral component of membrane
TraesCS1A02G142300	0.988189	0.355149	0.206534	0.349731	0.694044	0.524639	0.757564	0.930238	0.996127	0.747548	0.979778	0.570025	ARID1		GO:0003677	DNA binding
TraesCS1A02G142400	6.20036	7.6436	4.92879	4.67713	4.20248	4.33931	4.11182	3.82379	3.96638	2.3394	2.34249	1.93247	LSI2		GO:0016021,GO:0055085	integral component of membrane|transmembrane transport
TraesCS1A02G142500	2.65472	1.11186	1.6187	1.17514	1.25118	1.48161	2.46964	2.66714	1.74535	1.97274	1.73334	2.08854	IRL8		GO:0005515	protein binding
TraesCS1A02G142600	1.29507	0.851487	1.3769	1.13165	0.75888	0.900382	0.911046	1.21463	1.2509	0.814318	0.799223	0.94794	UBC5		GO:0005524,GO:0016740	ATP binding|transferase activity	ko04120	Ubiquitin mediated proteolysis
TraesCS1A02G142700	0.554728	0.320031	1.01685	1.33846	0.688048	0.158019	1.12415	0.74785	0.791528	1.20947	0.602732	0.235128
TraesCS1A02G142800	0.921687	0.484093	0.49585	0.552932	0.527249	0.546912	0.330331	0.54109	0.374472	0.407376	0.279093	0.30706	TUBB1		GO:0005874,GO:0005525,GO:0003924,GO:0007017,GO:0005200	microtubule|GTP binding|GTPase activity|microtubule-based process|structural constituent of cytoskeleton	ko04540,ko04145	Gap junction|Phagosome
TraesCS1A02G142900	1.45019	0.667881	1.14209	0.783288	0.690026	1.50758	2.95912	2.76699	3.88451	2.85964	2.47443	2.70531			GO:0016021,GO:0016757,GO:0006004	integral component of membrane|transferase activity, transferring glycosyl groups|fucose metabolic process
TraesCS1A02G143000	0.951947	0.228434	0.579203	0.293702	0.33891	0.276378	1.96589	2.08174	1.72154	1.75787	1.53978	1.67955	fluG		GO:0016787,GO:0003824,GO:0006807,GO:0004356,GO:0006542	hydrolase activity|catalytic activity|nitrogen compound metabolic process|glutamate-ammonia ligase activity|glutamine biosynthetic process
TraesCS1A02G143100	2.78328	1.14328	1.20482	2.10368	0.96474	0.816064	2.02357	1.98584	1.76637	2.04501	2.04464	1.93333	RABC2A		GO:0005525,GO:0003924	GTP binding|GTPase activity
TraesCS1A02G143200	0.328408	0.236394	0.404786	0.222339	0.180443	0.204234	0.745083	0.669069	0.638802	0.728411	0.664033	0.511733
TraesCS1A02G143300	2.59861	2.08575	2.14725	1.24142	0.599018	0.891108	9.28285	8.08884	8.75893	9.47733	8.6276	9.91175	RZPF34		GO:0008270,GO:1902456,GO:0046872	zinc ion binding|regulation of stomatal opening|metal ion binding	ko04120,ko04115	Ubiquitin mediated proteolysis|p53 signaling pathway
TraesCS1A02G143400	0.146913	0.0230014	0.038213	0.0904247	0.0753628	0.0809507	0.368089	0.314576	0.268084	0.262306	0.276765	0.252492	MDN1	Midasin [Source:UniProtKB/TrEMBL;Acc:A0A341NJ51]	GO:0005634,GO:0005524,GO:0016887,GO:0000027	nucleus|ATP binding|ATPase activity|ribosomal large subunit assembly	ko03008	Ribosome biogenesis in eukaryotes
TraesCS1A02G143500	1.70117	0.382378	0.303238	0.246078	0.337632	0.610746	2.7589	3.30377	2.78748	2.12552	2.34567	2.82986	sap49		GO:0003676	nucleic acid binding	ko03040	Spliceosome
TraesCS1A02G143600	0.0735727	0	0	0	0	0.0196638	0.436359	0.164963	0.419794	0.366999	0.29279	0.227606	At3g53190	Pectate lyase [Source:UniProtKB/TrEMBL;Acc:A0A1D5RP05]	GO:0046872,GO:0030570,GO:0045490	metal ion binding|pectate lyase activity|pectin catabolic process	ko00040,ko02024	Pentose and glucuronate interconversions|Quorum sensing
TraesCS1A02G143700	0	0	0	0	0	0	1.22144	0.753086	1.62801	1.75626	1.3409	1.39958	SGO1		GO:0005634,GO:0000775,GO:0045132	nucleus|chromosome, centromeric region|meiotic chromosome segregation
TraesCS1A02G143800	2.93445	1.59613	1.10267	1.60645	0.749064	0.912126	2.27359	2.04965	2.38691	2.25341	2.12841	2.00906	Os10g0457500	Inosine triphosphate pyrophosphatase [Source:UniProtKB/TrEMBL;Acc:A0A1D5RSR6]	GO:0046872,GO:0005737,GO:0000166,GO:0047429,GO:0009143,GO:0035529,GO:0009204,GO:0009117	metal ion binding|cytoplasm|nucleotide binding|nucleoside-triphosphate diphosphatase activity|nucleoside triphosphate catabolic process|NADH pyrophosphatase activity|deoxyribonucleoside triphosphate catabolic process|nucleotide metabolic process	ko00230,ko00240,ko00983	Purine metabolism|Pyrimidine metabolism|Drug metabolism - other enzymes
TraesCS1A02G143900	0.962029	0.455775	0.233185	0.0416449	0.308587	0.37552	6.01336	5.86113	7.1724	4.44691	3.55022	5.0434	PED1		GO:0016747,GO:0003824	transferase activity, transferring acyl groups other than amino-acyl groups|catalytic activity	ko00592,ko00071,ko04146,ko01040,ko00280,ko01212	alpha-Linolenic acid metabolism|Fatty acid degradation|Peroxisome|Biosynthesis of unsaturated fatty acids|Valine, leucine and isoleucine degradation|Fatty acid metabolism
TraesCS1A02G144000	0.255682	0.225092	0.280187	0.158982	0.13326	0.154244	0.809034	0.926003	0.808267	0.978926	0.66785	0.601608	ATRX		GO:0005524	ATP binding
TraesCS1A02G144100	0	0	0	0	0	0	0	0	0	0	0	0	At5g03610		GO:0016788	hydrolase activity, acting on ester bonds
TraesCS1A02G144200	0	0	0	0	0	0	0.088197	0.241551	0.146487	0.236674	0.0881259	0.155725	At3g47570		GO:0016021,GO:0005524,GO:0004672,GO:0006468,GO:0005515	integral component of membrane|ATP binding|protein kinase activity|protein phosphorylation|protein binding
TraesCS1A02G144400	0	0	0	0	0	0	0	0.0369302	0	0.064453	0	0.0669917	GATA5		GO:0003700,GO:0043565,GO:0008270,GO:0006355	DNA-binding transcription factor activity|sequence-specific DNA binding|zinc ion binding|regulation of transcription, DNA-templated
TraesCS1A02G144500	0	0	0	0	0	0	0.4576	0.553631	0.648424	1.16535	0.775549	0.836324	Os03g0144800		GO:0016021,GO:0006486,GO:0016757	integral component of membrane|protein glycosylation|transferase activity, transferring glycosyl groups
TraesCS1A02G144600	0	0	0	0	0	0	0.763564	0.194475	1.2678	0.501936	0.500928	0.258649	Os03g0144800		GO:0006486,GO:0016757	protein glycosylation|transferase activity, transferring glycosyl groups
TraesCS1A02G144700	0.252678	0.185572	0.320191	0.285577	0.349464	0.263998	0.104999	0.0635015	0.121042	0.249816	0.0586363	0.0620846			GO:0005515	protein binding
TraesCS1A02G144800	0.458933	0.124111	0	0.548461	0.429625	0.625963	0.030683	0.112932	0.0628611	0.219365	0.129995	0.100333			GO:0005515	protein binding
TraesCS1A02G144900	0	0	0	0	0	0	0	0	0	0	0	0	BPM1		GO:0005515	protein binding	ko04341,ko04340	Hedgehog signaling pathway - fly|Hedgehog signaling pathway
TraesCS1A02G145000	0.317731	0.0304614	0	0.0941848	0.147184	0.260498	5.79052	4.99487	6.05024	5.67909	5.44324	5.55743	CPN60I		GO:0005737,GO:0005524,GO:0006457,GO:0042026	cytoplasm|ATP binding|protein folding|protein refolding	ko03018	RNA degradation
TraesCS1A02G145100	0.0115572	0.0260029	0	0	0.0152071	0.0101447	0.332753	0.559382	0.445811	0.24518	0.0843207	0.105385	CPS1		GO:0005524,GO:0000166,GO:0004817,GO:0006423,GO:0006418,GO:0004812	ATP binding|nucleotide binding|cysteine-tRNA ligase activity|cysteinyl-tRNA aminoacylation|tRNA aminoacylation for protein translation|aminoacyl-tRNA ligase activity	ko00970	Aminoacyl-tRNA biosynthesis
TraesCS1A02G145300	0	0	0	0	0	0	0	0	0	0	0	0	LTL1		GO:0016788	hydrolase activity, acting on ester bonds
TraesCS1A02G145400	0	0	0	0	0	0	0	0	0	0	0	0	CCMFC
TraesCS1A02G145500	0.53646	0.244671	0.288797	0.198743	0.223683	0.226974	0.700417	0.756513	0.620141	0.72959	0.520355	0.736878
TraesCS1A02G145600	0	0	0	0	0	0	0	0	0	0	0	0
TraesCS1A02G145700	0	0	0	0	0	0	0	0	0	0	0.213233	0
TraesCS1A02G145800	1.87759	0.195915	0.367603	0.190181	0.210561	0.294922	0.496474	0.981013	0.942699	0.585804	0.544974	0.656831
TraesCS1A02G145900	0	0.826697	3.25856	0	1.26	1.05168	2.32184	0.214803	0.404583	0.529035	0.847783	0.89654
TraesCS1A02G146000	0.0592188	0	0	0	0	0.043594	1.57263	3.60783	2.70334	1.85775	1.10162	2.41153	HIR1
TraesCS1A02G146200	0.842788	0.424829	0.256254	0.35331	0.304794	0.426012	1.57278	1.43193	1.18382	1.05564	1.22061	1.30945	SPAC343.17c		GO:0005515	protein binding
TraesCS1A02G146400	0	0	0	0	0	0	0	0	0	0	0	0
TraesCS1A02G146500	0	0	0	0	0	0	0	0	0	0	0	0
TraesCS1A02G146600	3.362	2.09237	2.99818	2.68014	2.57719	2.67038	2.76629	2.59906	2.37434	2.93818	2.79064	2.65416	FHY		GO:0016787,GO:0000287,GO:0009231,GO:0008531,GO:0003919	hydrolase activity|magnesium ion binding|riboflavin biosynthetic process|riboflavin kinase activity|FMN adenylyltransferase activity	ko00740	Riboflavin metabolism
TraesCS1A02G146700	0	0	0	0	0	0	0	0	0	0	0	0	WAV3
TraesCS1A02G146800	0.445154	0.0784281	0.7222	0	0.157223	0	0.438827	0.312064	0.0993396	0	0	0.685213
TraesCS1A02G146900	2.29264	1.13808	1.95612	1.5298	0.761629	0.630079	0.743828	0.641357	0.648086	0.712587	0.474061	0.494505	WDS		GO:0005737,GO:0005515	cytoplasm|protein binding
TraesCS1A02G147000	15.2192	6.78811	7.42825	11.9611	11.9035	13.1684	71.0514	55.6083	68.8263	67.2263	78.248	60.983	RPL21A		GO:0003735,GO:0006412,GO:0005840,GO:0005622	structural constituent of ribosome|translation|ribosome|intracellular	ko03010	Ribosome
TraesCS1A02G147100	0	0	0	0	0	0	0	0	0	0	0	0	BAMY1	Beta-amylase [Source:UniProtKB/TrEMBL;Acc:A0A341NKV3]	GO:0000272,GO:0016161	polysaccharide catabolic process|beta-amylase activity	ko00500	Starch and sucrose metabolism
TraesCS1A02G147200	0	0	0	0	0	0	0	0	0	0	0	0	MYOB7
TraesCS1A02G147300	0	0	0	0	0	0	0.716012	0.407408	0.595445	0.488785	0.211893	0.262396	BAMY1	Beta-amylase [Source:UniProtKB/TrEMBL;Acc:A0A341NV10]	GO:0000272,GO:0016161	polysaccharide catabolic process|beta-amylase activity	ko00500	Starch and sucrose metabolism
TraesCS1A02G147400	0.28192	0.630528	0.46609	0.389728	0.461276	0.437855	1.47098	1.6359	1.62443	0.730852	0.959771	0.789275	FRK2		GO:0016301	kinase activity
TraesCS1A02G147500	0.936975	0.460371	0.551153	0.41904	0.474635	0.281852	1.01445	1.42573	1.69234	1.14876	0.952768	1.41871
TraesCS1A02G147600	0.386721	0.216929	0.332539	0	0.276647	0.278354	0.0570683	0	0.225817	0.0700305	0.151732	0.366055
TraesCS1A02G147700	1.26187	0.366064	0.682756	1.02517	0.519307	0.420765	2.50741	2.534	2.54042	2.62109	2.07073	1.93249	mrpl19		GO:0003735,GO:0006412,GO:0005840	structural constituent of ribosome|translation|ribosome	ko03010	Ribosome
TraesCS1A02G147800	0	0	0	0	0	0	0	0	0	0	0	0
TraesCS1A02G148000	2.17698	1.07467	1.80441	1.66379	1.34397	1.21417	3.49724	3.25872	3.58468	3.29083	3.23029	3.89357	PRP19		GO:0006281,GO:0000974,GO:0000398,GO:0061630,GO:0005515,GO:0004842,GO:0016567	DNA repair|Prp19 complex|mRNA splicing, via spliceosome|ubiquitin protein ligase activity|protein binding|ubiquitin-protein transferase activity|protein ubiquitination	ko04120,ko03040	Ubiquitin mediated proteolysis|Spliceosome
TraesCS1A02G148100	0	0	0	0	0	0	0	0	0	0	0	0
TraesCS1A02G148300	0.117444	0.120912	0.555575	0	0.167925	0.150728	0	0	0	0	0.258171	0.0363234	COL3		GO:0005515	protein binding
TraesCS1A02G148400	7.1885	4.89422	3.88301	8.68443	10.3757	10.9757	27.1194	20.7873	29.649	41.5441	34.6665	30.9138	RPL23A	Ribosomal protein L17 [Source:UniProtKB/TrEMBL;Acc:Q5I7K4]	GO:0003735,GO:0006412,GO:0005840	structural constituent of ribosome|translation|ribosome	ko03010	Ribosome
TraesCS1A02G148500	0	0	0	0	0	0	0	0	0	0	0	0	psbE	Cytochrome b559 subunit alpha [Source:UniProtKB/Swiss-Prot;Acc:P69386]	GO:0016021,GO:0046872,GO:0009535,GO:0020037,GO:0005506,GO:0009055,GO:0015979,GO:0009539,GO:0009523,GO:0009767,GO:0019684,GO:0009507,GO:0009579,GO:0016020,GO:0009536,GO:0055114	integral component of membrane|metal ion binding|chloroplast thylakoid membrane|heme binding|iron ion binding|electron transfer activity|photosynthesis|photosystem II reaction center|photosystem II|photosynthetic electron transport chain|photosynthesis, light reaction|chloroplast|thylakoid|membrane|plastid|oxidation-reduction process	ko00195	Photosynthesis
TraesCS1A02G148600	0	0	0	0	0	0	0	0	0	0	0	0	psbF	Cytochrome b559 subunit beta [Source:UniProtKB/Swiss-Prot;Acc:P60125]	GO:0016021,GO:0009535,GO:0020037,GO:0005506,GO:0009055,GO:0015979,GO:0009539,GO:0009523,GO:0009767,GO:0019684,GO:0009507,GO:0009579,GO:0016020,GO:0009536,GO:0046872,GO:0055114	integral component of membrane|chloroplast thylakoid membrane|heme binding|iron ion binding|electron transfer activity|photosynthesis|photosystem II reaction center|photosystem II|photosynthetic electron transport chain|photosynthesis, light reaction|chloroplast|thylakoid|membrane|plastid|metal ion binding|oxidation-reduction process	ko00195	Photosynthesis
TraesCS1A02G148700	0	0	0	0	0	0	0	0	0	0	0	0	psbL		GO:0016020,GO:0015979,GO:0009539,GO:0009523,GO:0016021	membrane|photosynthesis|photosystem II reaction center|photosystem II|integral component of membrane	ko00195	Photosynthesis
TraesCS1A02G148800	0	0	0	0	0	0	0	0	0	0	0	0	psbJ		GO:0016020,GO:0015979,GO:0009539,GO:0009523	membrane|photosynthesis|photosystem II reaction center|photosystem II	ko00195	Photosynthesis
TraesCS1A02G148900	0	0	0	0	0	0	0	0	0	0	0	0
TraesCS1A02G149000	0.0193979	0.0627224	0.0749498	0	0	0	0	0	0.0456588	0.0785445	0	0
TraesCS1A02G149100	2.18892	1.1108	1.74847	1.08232	1.1302	0.980721	1.59949	2.52322	1.75745	1.64925	1.44016	1.87267	PEX12		GO:0008270,GO:0005779,GO:0006625,GO:0008022	zinc ion binding|integral component of peroxisomal membrane|protein targeting to peroxisome|protein C-terminus binding	ko04146	Peroxisome
TraesCS1A02G149200	2.63999	2.21463	2.32978	4.36076	2.73292	2.6774	7.94101	6.30304	9.21171	7.59896	6.70195	6.17207			GO:0005737,GO:0003723,GO:0003743,GO:0006413,GO:0005634,GO:0005829,GO:0050687,GO:0009615	cytoplasm|RNA binding|translation initiation factor activity|translational initiation|nucleus|cytosol|negative regulation of defense response to virus|response to virus	ko04066,ko03013,ko04151,ko04150	HIF-1 signaling pathway|RNA transport|PI3K-Akt signaling pathway|mTOR signaling pathway
TraesCS1A02G149300	0.807381	1.43814	1.52328	0.146381	0.29225	0.640997	22.0012	25.0762	21.125	21.4977	24.9064	14.526	CESA7	Cellulose synthase [Source:UniProtKB/TrEMBL;Acc:W4ZU60]	GO:0016021,GO:0046872,GO:0005886,GO:0016020,GO:0016760,GO:0030244,GO:0009834,GO:0071555	integral component of membrane|metal ion binding|plasma membrane|membrane|cellulose synthase (UDP-forming) activity|cellulose biosynthetic process|plant-type secondary cell wall biogenesis|cell wall organization
TraesCS1A02G149400	0.0347488	0	0	0	0	0	0	0	0	0.0230837	0	0.0213897	MIK2		GO:0005524,GO:0004672,GO:0006468,GO:0005515	ATP binding|protein kinase activity|protein phosphorylation|protein binding
TraesCS1A02G149500	0	0.00945249	0	0	0.00841419	0.0939563	0.191601	0.164263	0.0704494	0.347123	0.0675189	0.2238	MIK2		GO:0016021,GO:0005524,GO:0004672,GO:0006468,GO:0005515	integral component of membrane|ATP binding|protein kinase activity|protein phosphorylation|protein binding
TraesCS1A02G149600	0	0	0	0	0.0313391	0.0364333	2.09426	3.80077	2.84232	5.2632	3.57257	5.613	PIR7A
TraesCS1A02G149700	0.0251784	0.0257227	0	0	0.0161698	0.0342383	0.512692	0.771074	0.686454	1.00217	0.60317	0.702685	At1g35710		GO:0016021,GO:0005524,GO:0004672,GO:0006468,GO:0005515	integral component of membrane|ATP binding|protein kinase activity|protein phosphorylation|protein binding
TraesCS1A02G149800	4.15425	1.97393	2.52898	1.6162	2.59312	3.31732	0.217863	0.232056	0.24717	0.0902683	0.0791136	0.208571	At1g54570
TraesCS1A02G150000	0.155245	0	0	0.452447	0.587862	0.342297	0	0.187742	0	0	0.0922521	0.482014
TraesCS1A02G150100	2.21156	0.997738	1.04821	1.20474	1.75237	2.59706	0.589384	1.30079	0.54207	1.05957	0.636972	0.768515			GO:0016021,GO:0005515	integral component of membrane|protein binding
TraesCS1A02G150200	0.416846	0.529178	0	0	0.210303	0.273073	1.82747	1.53476	1.59898	0.851243	1.37129	1.16156	NPF5.2		GO:0016021,GO:0022857,GO:0016020,GO:0055085	integral component of membrane|transmembrane transporter activity|membrane|transmembrane transport
TraesCS1A02G150300	0	0	0	0	0	0	0	0	0	0	0	0
TraesCS1A02G150400	2.568	1.27074	1.98184	0.659469	1.8105	1.67563	2.89546	2.75559	3.2183	1.41764	0.839031	0.956932	NPF5.2		GO:0016021,GO:0022857,GO:0016020,GO:0055085	integral component of membrane|transmembrane transporter activity|membrane|transmembrane transport
TraesCS1A02G150500	0.28151	0.119565	0	0.30955	0	0.046757	0.335654	0.403296	0.126928	0.60744	0	0.0734282
TraesCS1A02G150600	5.59958	2.72373	2.73166	1.86788	1.7047	2.17197	6.21696	6.0589	5.72465	5.88285	5.37459	6.26664	RNP1		GO:0003676,GO:0003723	nucleic acid binding|RNA binding	ko03015	mRNA surveillance pathway
TraesCS1A02G150700	0	0	0	0	0	0	0	0	0	0	0	0	PATROL1
TraesCS1A02G150800	0.172991	0.22387	0.116367	0	0	0.183777	0.0244374	0.0285031	0	0.0153898	0	0.0294831	CER1		GO:0016021,GO:0016491,GO:0005506,GO:0055114,GO:0008610	integral component of membrane|oxidoreductase activity|iron ion binding|oxidation-reduction process|lipid biosynthetic process	ko00073	Cutin, suberine and wax biosynthesis
TraesCS1A02G150900	0.17734	0.412569	0.351894	0.135361	0.0558727	0.105185	0.0379898	0.074159	0.142554	0	0	0.152904	CER1		GO:0016021,GO:0016491,GO:0005506,GO:0055114,GO:0008610	integral component of membrane|oxidoreductase activity|iron ion binding|oxidation-reduction process|lipid biosynthetic process	ko00073	Cutin, suberine and wax biosynthesis
TraesCS1A02G151000	1.0893	0.887166	1.41663	0.40796	0.793698	0.932963	3.35658	1.8704	2.38533	2.81229	2.37513	2.72537	CYN	Cyanate hydratase [Source:UniProtKB/TrEMBL;Acc:A0A1D5RYU8]	GO:0008824,GO:0009439,GO:0003677	cyanate hydratase activity|cyanate metabolic process|DNA binding	ko00910	Nitrogen metabolism
TraesCS1A02G151100	0.232626	0.132016	0.125349	0.116377	0.131031	0.196233	0.306179	0.24588	0.346746	0.15878	0.150646	0.135617	At2g35920		GO:0003676,GO:0005524,GO:0004386,GO:0016787,GO:0000166	nucleic acid binding|ATP binding|helicase activity|hydrolase activity|nucleotide binding
TraesCS1A02G151200	0.21598	0.044683	0.0486116	0.0703787	0.112887	0.148414	0.973321	0.741916	1.05955	0.737214	0.602998	0.637145	NPGR2		GO:0005515	protein binding
TraesCS1A02G151300	0	0	0	0	0	0	0	0	0	0	0	0
TraesCS1A02G151400	0	0	0	0	0	0	0	0	0	0	0	0	KRP4	Cyclin-dependent kinase inhibitor [Source:UniProtKB/TrEMBL;Acc:W4ZSJ3]	GO:0005634,GO:0004861,GO:0007050	nucleus|cyclin-dependent protein serine/threonine kinase inhibitor activity|cell cycle arrest
TraesCS1A02G151500	1.16803	1.00688	0.348917	0.98049	0.618374	1.24808	0.450172	0.292348	0.578793	0.207226	0.474535	0.392304	EMB2768	Tyrosine--tRNA ligase [Source:UniProtKB/TrEMBL;Acc:A0A341NJD8]	GO:0005737,GO:0005524,GO:0003723,GO:0000166,GO:0004831,GO:0006418,GO:0004812,GO:0006437	cytoplasm|ATP binding|RNA binding|nucleotide binding|tyrosine-tRNA ligase activity|tRNA aminoacylation for protein translation|aminoacyl-tRNA ligase activity|tyrosyl-tRNA aminoacylation	ko00970	Aminoacyl-tRNA biosynthesis
TraesCS1A02G151600	0.365936	0.347897	0.218406	0.0318643	0.0730801	0.156423	1.8809	2.24944	1.80889	1.50349	1.29886	1.68955	At4g17486
TraesCS1A02G151700	2.22298	6.38953	4.78081	3.74915	5.3049	2.6754	1.1518	0.562376	0.551879	3.43651	1.76181	1.79199
TraesCS1A02G151900	0	0	0	0	0	0	0	0	0	0	0	0			GO:0003676,GO:0004523	nucleic acid binding|RNA-DNA hybrid ribonuclease activity
TraesCS1A02G152000	0.544244	0.28197	0.774537	0.221604	0.335483	0.243061	0.678933	0.591618	0.638785	0.485149	0.593142	0.764115	tif34		GO:0005515	protein binding
TraesCS1A02G152100	0.0651595	0.255059	0	0	0	0	0.0351526	0.0205306	0.0200997	0	0.119809	0	KCS12	3-ketoacyl-CoA synthase [Source:UniProtKB/TrEMBL;Acc:A0A1D5RYU5]	GO:0016747,GO:0003824,GO:0016020,GO:0006633	transferase activity, transferring acyl groups other than amino-acyl groups|catalytic activity|membrane|fatty acid biosynthetic process	ko00062	Fatty acid elongation
TraesCS1A02G152200	2.36699	0.666088	1.41366	1.40955	1.22956	0.890982	2.49012	2.83489	2.5045	2.66479	2.51954	3.16448		Non-lysosomal glucosylceramidase [Source:UniProtKB/TrEMBL;Acc:A0A1D5X9X3]	GO:0004553,GO:0003824,GO:0016020,GO:0004348,GO:0006680	hydrolase activity, hydrolyzing O-glycosyl compounds|catalytic activity|membrane|glucosylceramidase activity|glucosylceramide catabolic process	ko00511,ko00600	Other glycan degradation|Sphingolipid metabolism
TraesCS1A02G152300	0.0872565	0.0921287	0.166278	0.273725	0.351987	0.268003	0.186158	0.287842	0.252311	0.108865	0.160379	0.203066	At3g14460		GO:0043531	ADP binding
TraesCS1A02G152400	0	0	0	0.312321	0	0	0	0.0482271	0	0	0.0484981	0			GO:0008234,GO:0006508	cysteine-type peptidase activity|proteolysis
TraesCS1A02G152500	1.69638	0.909672	1.24487	0.981126	0.754405	0.552612	2.63075	2.68952	2.99217	2.17109	1.86832	2.25636	UGGT		GO:0006486,GO:0003980	protein glycosylation|UDP-glucose:glycoprotein glucosyltransferase activity	ko04141	Protein processing in endoplasmic reticulum
TraesCS1A02G152600	0.0962864	0	0	0	0.066443	0.38899	0	0	0	0	0	0	RNS1		GO:0003723,GO:0033897	RNA binding|ribonuclease T2 activity
TraesCS1A02G152700	0	0	0	0	0	0	0	0	0	0	0	0
TraesCS1A02G152800	0.573784	0.855959	0.213311	2.06257	1.2655	2.16958	0	0.0711366	0	0	0	0	RNS1		GO:0003723,GO:0033897,GO:0090502	RNA binding|ribonuclease T2 activity|RNA phosphodiester bond hydrolysis, endonucleolytic
TraesCS1A02G152900	0.510968	0.177585	0.213441	0.273369	0.221971	0.360856	0.499762	0.409683	0.42697	0.424405	0.344272	0.444277	At1g74260		GO:0006189,GO:0004642	'de novo' IMP biosynthetic process|phosphoribosylformylglycinamidine synthase activity	ko00230	Purine metabolism
TraesCS1A02G153000	0.516193	0.572457	0	0	0.0643732	0.259395	0.0572433	0.0841365	0.0676096	0.0500681	0.0495736	0.0807346	FAO1	Long-chain-alcohol oxidase [Source:UniProtKB/TrEMBL;Acc:A0A1D5RPU8]	GO:0016020,GO:0055114,GO:0050660,GO:0016614,GO:0046577	membrane|oxidation-reduction process|flavin adenine dinucleotide binding|oxidoreductase activity, acting on CH-OH group of donors|long-chain-alcohol oxidase activity
TraesCS1A02G153100	2.09014	1.03051	1.36561	0.522987	0.668247	0.763871	3.82927	3.96596	3.50494	3.06539	4.17813	3.50099	FAO2	Long-chain-alcohol oxidase [Source:UniProtKB/TrEMBL;Acc:A0A1D5RPN0]	GO:0055114,GO:0050660,GO:0016614,GO:0046577,GO:0016020	oxidation-reduction process|flavin adenine dinucleotide binding|oxidoreductase activity, acting on CH-OH group of donors|long-chain-alcohol oxidase activity|membrane
TraesCS1A02G153200	0	0	0	0	0	0	0	0	0	0	0	0
TraesCS1A02G153300	2.88375	1.54603	2.53491	1.18445	1.6714	1.6499	7.21013	6.28679	8.57537	5.73813	7.27275	6.26446	At1g03900		GO:0016020,GO:0006897	membrane|endocytosis
TraesCS1A02G153400	0.0393768	0	0	0	0	0	0	0	0	0	0	0.0522788	CBK1	Non-specific serine/threonine protein kinase [Source:UniProtKB/TrEMBL;Acc:W4ZQ21]	GO:0005524,GO:0004672,GO:0004674,GO:0006468	ATP binding|protein kinase activity|protein serine/threonine kinase activity|protein phosphorylation
TraesCS1A02G153500	0	0	0	0	0	0	0	0	0	0	0	0
TraesCS1A02G153600	2.60636	3.48976	5.42208	3.81836	3.96184	3.68891	2.99422	3.04163	3.58191	3.43107	3.17784	3.51103	VPS2.2		GO:0007034	vacuolar transport	ko04144	Endocytosis
TraesCS1A02G153700	0	0	0	0	1.48734	0	0	0	0.754453	0	0	0
TraesCS1A02G153800	0.255762	0.0431212	0.198575	0.0534264	0	0	0	0.0254236	0	0	0	0.0461583
TraesCS1A02G153900	2.66748	1.1439	1.89881	1.31063	1.382	1.29782	4.05658	3.56995	4.12797	3.48244	3.2177	3.52539	B''DELTA		GO:0005509	calcium ion binding	ko03015,ko04152,ko04071,ko04151	mRNA surveillance pathway|AMPK signaling pathway|Sphingolipid signaling pathway|PI3K-Akt signaling pathway
TraesCS1A02G154000	0	0	0	0	0	0	0	0	0	0	0	0
TraesCS1A02G154100	0.177736	0.023593	0.0413759	0	0.0462371	0.0466784	0.237219	0.0651813	0.120658	0.107113	0.150009	0.153008			GO:0005515	protein binding
TraesCS1A02G154200	0	0.0565926	0	0	0.0376207	0.0124679	0.0662566	0.0826633	0.0773012	0.0189127	0.0510041	0.0746285
TraesCS1A02G154300	0.80684	0.39453	1.07701	0.464749	0.367845	0.299033	0.879598	1.00359	1.11589	0.955477	0.931622	1.00039
TraesCS1A02G154400	1.82806	1.13812	1.54733	1.27157	1.12798	1.0616	2.10354	2.71954	2.20226	2.01425	2.27452	2.01201	At1g04430		GO:0008168,GO:0016021	methyltransferase activity|integral component of membrane
TraesCS1A02G154500	0.0454712	0	0.176186	0.0638377	0.0827134	0.0419784	0.222686	0.178969	0.273682	0.0560854	0.177885	0.294526
TraesCS1A02G154600	0.24246	0.16214	0.105102	0.152552	0.0616537	0.121665	0.284536	0.127437	0.25441	0.0838475	0.155255	0.240681	PCMP-H8		GO:0008270,GO:0005515	zinc ion binding|protein binding
TraesCS1A02G154700	1.62283	0.891378	2.19599	1.31827	0.892066	0.946793	2.53366	2.9105	2.61515	2.3198	1.77531	2.29552	MOS14		GO:0006886,GO:0008536,GO:0005634,GO:0006606,GO:0043484	intracellular protein transport|Ran GTPase binding|nucleus|protein import into nucleus|regulation of RNA splicing
TraesCS1A02G154800	0	0	0	0	0	0	0	0	0	0	0	0	HSP81-2		GO:0005524,GO:0006457,GO:0051082	ATP binding|protein folding|unfolded protein binding	ko04141,ko04151	Protein processing in endoplasmic reticulum|PI3K-Akt signaling pathway
TraesCS1A02G154900	0	0	0	0	0	0	0.181216	0	0.141753	0.348217	0	0.203324	G1L5
TraesCS1A02G155000	0	0.0327259	0.0594941	0	0	0	0.0702719	0	0.0605639	0.0614613	0.0179086	0			GO:0016021	integral component of membrane
TraesCS1A02G155200	30.6813	10.0507	8.3938	11.2257	11.7333	18.3524	54.3469	62.177	65.9215	61.1647	61.1321	76.3056			GO:0005975,GO:0016491,GO:0003824,GO:0055114,GO:0016616,GO:0006108,GO:0030060,GO:0019752,GO:0016615	carbohydrate metabolic process|oxidoreductase activity|catalytic activity|oxidation-reduction process|oxidoreductase activity, acting on the CH-OH group of donors, NAD or NADP as acceptor|malate metabolic process|L-malate dehydrogenase activity|carboxylic acid metabolic process|malate dehydrogenase activity	ko00710,ko01200,ko00630,ko00620,ko00020,ko00270	Carbon fixation in photosynthetic organisms|Carbon metabolism|Glyoxylate and dicarboxylate metabolism|Pyruvate metabolism|Citrate cycle (TCA cycle)|Cysteine and methionine metabolism
TraesCS1A02G155300	0	0	0	0	0	0	0	0	0	0	0	0	MYB15		GO:0003677	DNA binding
TraesCS1A02G155400	0	0	0	0	0	0	0	0	0	0	0	0	ZAT3		GO:0003676	nucleic acid binding
TraesCS1A02G155500	1.03731	0.158339	0.645974	0.51076	0.323763	0.211082	0.766368	1.4915	0.92069	1.25043	1.0778	0.992297			GO:0016021	integral component of membrane
TraesCS1A02G155600	1.6686	0	0	0.866742	0.0679626	0.472184	1.681	1.23398	1.41769	0.84706	1.4775	1.40385
TraesCS1A02G155700	3.69688	0	0	0	0	0	0	0	0	0	0	0
TraesCS1A02G155800	0	0	0	0	0.0799828	0	0.0969393	0	0	0	0	0
TraesCS1A02G155900	0.750347	0.262959	0.728598	0.421014	1.15662	1.10644	1.84217	1.08392	2.33456	0.870381	1.24955	0.743586
TraesCS1A02G156000	0.281056	0.0214212	0.0359089	0.0773482	0.0999516	0.0842683	0.126206	0.14796	0.00966576	0.11378	0.0664154	0.0859397	At1g13630		GO:0005515	protein binding
TraesCS1A02G156100	7.79991	5.54149	4.45008	8.52886	4.1304	6.7094	0.185183	0	0.251292	1.02783	0.874201	0.152951	LOGL10	Cytokinin riboside 5'-monophosphate phosphoribohydrolase [Source:UniProtKB/TrEMBL;Acc:A0A1D5RPF2]	GO:0016787,GO:0009691	hydrolase activity|cytokinin biosynthetic process
TraesCS1A02G156200	0	0	0	0	0	0	0	0	0	0	0	0
TraesCS1A02G156300	2.19774	1.67855	3.28686	1.03593	1.84074	2.01222	1.30647	1.16498	0.605509	1.36947	0.915935	1.52571	PAM16L2		GO:0030150,GO:0005744	protein import into mitochondrial matrix|TIM23 mitochondrial import inner membrane translocase complex
TraesCS1A02G156400	1.19996	0.235645	0.110668	0	0.118332	0.410397	8.82078	9.83948	9.46678	5.27739	6.26424	4.93183	UXT1		GO:0016021	integral component of membrane
TraesCS1A02G156500	0.894478	0.291964	0.425544	0.208087	0.393331	0.413424	1.41389	1.4704	1.13147	1.22097	1.0258	1.16321	EDR2L		GO:0008289	lipid binding
TraesCS1A02G156600	1.25252	1.15634	1.70929	1.18585	1.20265	0.684304	1.80652	1.71592	1.43432	1.87464	1.27512	1.32939	ARF22	Auxin response factor [Source:UniProtKB/TrEMBL;Acc:A0A1D5RTK2]	GO:0006351,GO:0005634,GO:0003677,GO:0006355,GO:0009725,GO:0009734,GO:0005515	transcription, DNA-templated|nucleus|DNA binding|regulation of transcription, DNA-templated|response to hormone|auxin-activated signaling pathway|protein binding
TraesCS1A02G156700	0	0	0	0	0	0	0	0	0	0	0	0	RPS12		GO:0003735,GO:0006412,GO:0005840,GO:0015935	structural constituent of ribosome|translation|ribosome|small ribosomal subunit	ko03010	Ribosome
TraesCS1A02G156800	0	0	0	0	0	0	0	0	0	0	0	0
TraesCS1A02G156900	0	0	0	0	0	0	0	0	0	0	0	0	NAD7		GO:0048038,GO:0051287,GO:0055114,GO:0016651	quinone binding|NAD binding|oxidation-reduction process|oxidoreductase activity, acting on NAD(P)H	ko00190	Oxidative phosphorylation
TraesCS1A02G157000	0	0	0	0	0	0	0	0	0	0	0	0
TraesCS1A02G157100	1.28854	0.297028	1.05574	1.03846	2.56969	1.50862	0	0	0	0	0	0	rps7-A		GO:0003723,GO:0003735,GO:0006412,GO:0015935	RNA binding|structural constituent of ribosome|translation|small ribosomal subunit	ko03010	Ribosome
TraesCS1A02G157200	0.0116727	0	0	0	0	0	0	0	0	0	0	0	ndhB2		GO:0008137,GO:0055114,GO:0042773,GO:0009507,GO:0009579,GO:0016021,GO:0009535,GO:0016020,GO:0009536,GO:0016655,GO:0048038,GO:0019684	NADH dehydrogenase (ubiquinone) activity|oxidation-reduction process|ATP synthesis coupled electron transport|chloroplast|thylakoid|integral component of membrane|chloroplast thylakoid membrane|membrane|plastid|oxidoreductase activity, acting on NAD(P)H, quinone or similar compound as acceptor|quinone binding|photosynthesis, light reaction	ko00190	Oxidative phosphorylation
TraesCS1A02G157300	0	0	0	0	0	0	0	0	0	0	0	0	ND4L		GO:0055114,GO:0016651,GO:0042773	oxidation-reduction process|oxidoreductase activity, acting on NAD(P)H|ATP synthesis coupled electron transport	ko00190	Oxidative phosphorylation
TraesCS1A02G157400	0	0	0	0	0	0	0	0	0	0	0	0
TraesCS1A02G157500	4.34004	2.41593	3.9862	2.1092	2.47872	2.2343	2.74915	3.04899	2.36871	2.99311	2.20458	2.27088	HOX9		GO:0005634,GO:0003677,GO:0008289	nucleus|DNA binding|lipid binding
TraesCS1A02G157600	0.574915	0.42137	0.418961	0.325517	0.5547	0.384992	0.676193	0.877899	0.619096	0.596616	0.749354	0.70306
TraesCS1A02G157700	0.718121	0.884225	0.701383	0.458768	0.737506	0.805936	2.1849	1.9918	1.72769	1.78927	2.10579	1.66119	DRB6		GO:0005737,GO:0035196,GO:0003725,GO:0070919,GO:0003723	cytoplasm|production of miRNAs involved in gene silencing by miRNA|double-stranded RNA binding|production of siRNA involved in chromatin silencing by small RNA|RNA binding
TraesCS1A02G157800	1.56051	0.729214	2.80199	4.47187	1.2201	3.44948	0	0	0	0.0635688	0.060593	0	RER4
TraesCS1A02G157900	1.13397	0.754351	0.594085	2.21612	1.68845	1.32402	1.502	1.43069	1.49599	1.77029	1.72857	2.25867
TraesCS1A02G158100	0	0	0	0	0	0	0	0	0	0	0	0
TraesCS1A02G158200	0	0	0	0	0	0	4.69049	2.61006	3.25877	2.54059	3.88075	2.52691			GO:0016021	integral component of membrane
TraesCS1A02G158300	7.59352	9.84468	8.02257	7.57957	8.32253	10.1356	24.073	19.2376	23.4615	24.1852	27.7731	24.7603			GO:0009536	plastid
TraesCS1A02G158400	4.23035	4.30402	4.72722	4.42883	2.66941	2.31247	2.95108	2.3356	1.73741	2.24839	2.77712	2.51198			GO:0016021,GO:0008270	integral component of membrane|zinc ion binding
TraesCS1A02G158500	2.15214	0.339818	0.455837	0.475192	0.861572	0.8552	2.73456	1.9991	3.25978	1.89013	1.86194	2.36592
TraesCS1A02G158600	35.4175	29.8172	31.1873	11.915	11.6244	9.77059	6.51005	7.35425	5.54749	6.89338	5.42221	6.52196			GO:0016021	integral component of membrane
TraesCS1A02G158700	2.38736	0.993586	1.41205	1.36616	0.992984	1.16703	8.55805	8.12614	10.0306	6.83894	5.42507	7.34265	Os07g0201100	Coatomer subunit gamma [Source:UniProtKB/TrEMBL;Acc:W4ZMM8]	GO:0006886,GO:0000139,GO:0016192,GO:0005198,GO:0030117,GO:0030126	intracellular protein transport|Golgi membrane|vesicle-mediated transport|structural molecule activity|membrane coat|COPI vesicle coat
TraesCS1A02G158800	1.89361	0.998638	1.44601	0.989534	0.744227	1.02299	0.598811	0.794144	0.550138	0.730892	0.418118	0.704116	APP2		GO:0070006,GO:0046872,GO:0016787,GO:0009570	metalloaminopeptidase activity|metal ion binding|hydrolase activity|chloroplast stroma
TraesCS1A02G158900	1.45454	1.1275	1.92418	1.23603	0.817667	0.764416	1.55774	1.55597	2.28432	2.03215	1.43526	1.57554
TraesCS1A02G159000	0	0	0	0	0	0	0	0	0	0	0	0	FLOT2
TraesCS1A02G159100	18.1681	9.43408	1.49664	9.45133	12.2953	9.43001	65.0616	75.8563	92.9011	63.2514	82.0359	69.3468	RPS17D		GO:0003735,GO:0006412,GO:0005840,GO:0005622	structural constituent of ribosome|translation|ribosome|intracellular	ko03010	Ribosome
TraesCS1A02G159200	0.0511338	0	0	0	0.270916	0	0.423295	0.620931	0.386182	0.952616	0.488351	0.685064			GO:0009055,GO:0015035,GO:0045454,GO:0035556	electron transfer activity|protein disulfide oxidoreductase activity|cell redox homeostasis|intracellular signal transduction
TraesCS1A02G159300	14.1215	10.544	10.198	22.1401	16.9003	18.9347	23.039	19.0249	25.211	19.3306	27.1644	23.471	At1g73230	Nascent polypeptide-associated complex subunit beta [Source:UniProtKB/TrEMBL;Acc:A0A341NKL2]			ko04214	Apoptosis - fly
TraesCS1A02G159400	0.61746	0.336469	0.428877	0.41339	0.314482	0.303429	0.583864	0.725142	0.288813	0.348907	0.229726	0.533524
TraesCS1A02G159500	0.143311	0.115055	0.0938567	0	0.0240242	0.0924433	0.203032	0.239683	0.15317	0.2278	0.0710213	0.262447	CRK2		GO:0005524,GO:0004672,GO:0006468	ATP binding|protein kinase activity|protein phosphorylation
TraesCS1A02G159600	0.150439	0.11525	0.236211	0.212765	0.369013	0.596063	4.41029	2.49775	3.26339	3.23724	3.49145	3.56586	CKX3		GO:0016491,GO:0003824,GO:0071949,GO:0055114,GO:0009690,GO:0019139,GO:0050660	oxidoreductase activity|catalytic activity|FAD binding|oxidation-reduction process|cytokinin metabolic process|cytokinin dehydrogenase activity|flavin adenine dinucleotide binding	ko00908	Zeatin biosynthesis
TraesCS1A02G159700	0	0	0	0	0	0	0	0	0	0	0.0738902	0.0727677			GO:0016021	integral component of membrane
TraesCS1A02G159800	0	0	0	0	0	0	0	0	0	0	0	0
TraesCS1A02G159900	0	0	0	0	0	0	0	0	0	0	0	0	RRP41				ko03018	RNA degradation
TraesCS1A02G160000	0.153504	0	0	0.0723802	0.00509776	0.0145544	0.159414	0.0403498	0.100058	0.0941372	0.176579	0.105047			GO:0005515	protein binding
TraesCS1A02G160100	0.305339	0.34115	0	0.535796	0.203302	0.13869	0.480056	0.0421444	0.237918	0.22652	0.0803165	0.30071			GO:0003735,GO:0006412,GO:0005840,GO:0005622	structural constituent of ribosome|translation|ribosome|intracellular
TraesCS1A02G160200	0.773184	1.17161	1.25069	1.23801	0.923983	0.775287	0.233843	0.463789	0.24603	0.645612	0.204264	0.432552	SPAC6B12.04c		GO:0030170,GO:0003824,GO:0009058	pyridoxal phosphate binding|catalytic activity|biosynthetic process
TraesCS1A02G160300	0	0	0	0	0	0	0	0	0	0	0	0	PKSA		GO:0016747,GO:0003824,GO:0009058	transferase activity, transferring acyl groups other than amino-acyl groups|catalytic activity|biosynthetic process
TraesCS1A02G160400	0.844164	0.481789	0.201088	0.633446	0.333425	0.794581	1.73883	1.83305	2.03847	2.05083	2.22598	1.55059			GO:0005515	protein binding
TraesCS1A02G160500	0.828934	0.428151	0.45258	0.394449	0.298663	0.348222	0.873442	0.872486	0.750736	0.778618	1.25864	0.721013	MED35C		GO:0005515	protein binding	ko03040	Spliceosome
TraesCS1A02G160600	1.04143	0.411245	0.650245	0.3661	0.35935	0.249288	1.20898	1.06343	1.04101	1.17731	0.91841	1.19542
TraesCS1A02G160700	2.29098	1.30608	1.58792	1.53107	1.13472	1.23869	0.751886	1.08648	0.801326	0.495614	0.753926	0.808715	EX1
TraesCS1A02G160800	0.435024	0.550326	0.90014	0.656136	0.541113	0.889148	0.829835	0.716248	0.936525	0.852385	0.967213	0.985888
TraesCS1A02G160900	0	0	0	0	0	0	0.0201593	0.00837575	0.0227907	0.0120676	0.0537628	0.00389246	DCL3B		GO:0003676,GO:0005524,GO:0003723,GO:0031047,GO:0006396,GO:0004525,GO:0016891,GO:0005515	nucleic acid binding|ATP binding|RNA binding|gene silencing by RNA|RNA processing|ribonuclease III activity|endoribonuclease activity, producing 5'-phosphomonoesters|protein binding
TraesCS1A02G161000	0	0	0	0	0	0	0.385216	0.404178	0.500472	1.10928	0.64609	1.24571			GO:0016021	integral component of membrane
TraesCS1A02G161100	0	0	0	0	0	0	0	0	0	0	0	0	ACA7
TraesCS1A02G161200	0.660668	0.96835	0.991543	1.60506	1.86012	2.14164	0	0.0449448	0	0	0	0	TRAF1A		GO:0005515	protein binding
TraesCS1A02G161300	1.87221	0.71286	1.24833	1.15861	1.11274	0.968232	2.32811	2.67268	2.07577	3.67764	3.81847	3.38823
TraesCS1A02G161400	0.0170743	0	0	0	0.24167	0.0217416	4.05165	5.77035	3.31637	6.8858	7.06383	5.64061	CYP86B1		GO:0020037,GO:0005506,GO:0016705,GO:0055114	heme binding|iron ion binding|oxidoreductase activity, acting on paired donors, with incorporation or reduction of molecular oxygen|oxidation-reduction process	ko00073	Cutin, suberine and wax biosynthesis
TraesCS1A02G161500	0	0	0	0	0	0	0	0	0	0	0	0			GO:0005634,GO:0003677,GO:0000786,GO:0006334	nucleus|DNA binding|nucleosome|nucleosome assembly
TraesCS1A02G161600	0	0	0	0	0	0	0	0	0.029814	0	0	0.0316678			GO:0003676,GO:0008270	nucleic acid binding|zinc ion binding
TraesCS1A02G161700	0	0	0	0	0	0	0	0	0	0	0	0
TraesCS1A02G161800	0.124334	0	0	0	0	0	0	0.0835666	0	0	0	0			GO:0003676,GO:0008270	nucleic acid binding|zinc ion binding
TraesCS1A02G161900	2.86858	3.34132	0.842575	1.82954	3.48125	3.29845	5.84108	5.90917	5.57768	8.49495	6.33386	5.39964	YLS8		GO:0000398,GO:0046540,GO:0005634,GO:0006397,GO:0008380,GO:0005682	mRNA splicing, via spliceosome|U4/U6 x U5 tri-snRNP complex|nucleus|mRNA processing|RNA splicing|U5 snRNP	ko03040	Spliceosome
TraesCS1A02G162000	0	0	0	0	0	0	0	0	0	0	0	0			GO:0008270	zinc ion binding
TraesCS1A02G162100	0	0	0	0	0.14382	0.0535282	0	0	0	0	0	0.230074
TraesCS1A02G162200	0.1646	0.0637313	0.08959	0.113604	0.0676331	0.0200086	0.476499	0.590604	0.518761	0.404786	0.418551	0.419368	NBS1		GO:0006302,GO:0000724,GO:0007131,GO:0030870,GO:0071479,GO:0006312,GO:0007095,GO:0005515	double-strand break repair|double-strand break repair via homologous recombination|reciprocal meiotic recombination|Mre11 complex|cellular response to ionizing radiation|mitotic recombination|mitotic G2 DNA damage checkpoint|protein binding	ko03440	Homologous recombination
TraesCS1A02G162300	0.770234	0.15154	0.279094	0.420548	0.150611	0.138992	0.778712	1.31621	0.754818	0.714073	0.65952	0.76769	rbk1		GO:0016773	phosphotransferase activity, alcohol group as acceptor
TraesCS1A02G162400	1.76153	1.70959	0.968182	1.67502	0.838938	0.670454	2.07573	2.37784	2.07797	2.36344	2.63482	3.16094	RING1		GO:0061630	ubiquitin protein ligase activity
TraesCS1A02G162500	0	0	0	0	0	0	0.120756	0.477756	0.317388	0.0542411	0.0476925	0.506118	At5g23370
TraesCS1A02G162600	0.0445724	0	0	0	0	0.0539371	0.200967	0.203217	0.176625	0.291288	0.208741	0.228679	PCMP-H42		GO:0008270,GO:0005515	zinc ion binding|protein binding
TraesCS1A02G162700	0	0	0	0	0	0	0	0	0	0	0	0
TraesCS1A02G162800	2.30605	1.45917	3.32883	1.91304	1.91291	1.74731	1.62862	1.69182	1.75677	1.69238	1.59192	1.45015	VIII-A		GO:0005524,GO:0003774,GO:0016459,GO:0051015,GO:0005515	ATP binding|motor activity|myosin complex|actin filament binding|protein binding
TraesCS1A02G163000	0.848456	0.177565	0	0	0	0.0528874	2.17682	4.63298	2.6966	4.26225	0.761648	0.909835
TraesCS1A02G163100	0.00828923	0.0240385	0	0.0155358	0.00344352	0.0051375	0	0	0.0403867	0	0.0258201	0.0100857	VPS52
TraesCS1A02G163200	3.3326	1.71144	3.02203	2.24545	2.18554	2.06196	6.62872	8.57307	7.76026	7.89936	8.0335	7.98641	At5g23290		GO:0006457,GO:0051082,GO:0005829,GO:0016272	protein folding|unfolded protein binding|cytosol|prefoldin complex
TraesCS1A02G163400	0.470956	0.102022	0.196742	0.236438	0.223558	0.197949	1.01202	1.06003	0.947254	0.866367	0.95138	0.946713	NRPA2	DNA-directed RNA polymerase subunit beta [Source:UniProtKB/TrEMBL;Acc:W4ZQ36]	GO:0006351,GO:0005634,GO:0003677,GO:0003899,GO:0032549,GO:0005829,GO:0009561	transcription, DNA-templated|nucleus|DNA binding|DNA-directed 5'-3' RNA polymerase activity|ribonucleoside binding|cytosol|megagametogenesis	ko00230,ko00240,ko03020	Purine metabolism|Pyrimidine metabolism|RNA polymerase
TraesCS1A02G163500	0.346234	0.219359	0.499414	0.167105	0.0878351	0.0482086	0.343466	0.352047	0.355228	0.156185	0.130049	0.0830041
TraesCS1A02G163600	0	0.0357178	0.0486909	0.354521	0.102706	0.0876946	0.363699	0	0	0.143401	0	0.0667406	UBP12		GO:0005515	protein binding
TraesCS1A02G163700	0.18663	0.170384	0.048023	0.112578	0.0796206	0.182173	0.172936	0.0236323	0	0.0227179	0.100125	0	TRAF1B		GO:0005515	protein binding
TraesCS1A02G163800	0	0	0	0	0	0	0	0	0	0	0	0			GO:0004190	aspartic-type endopeptidase activity
TraesCS1A02G163900	0.539205	0.189204	0.326635	0.362499	0.37652	0.203519	0.947215	0.747389	0.66862	1.02437	1.03336	0.696398	Os10g0495500
TraesCS1A02G164000	2.36933	1.34887	2.04119	2.02183	2.0389	2.18715	3.54746	3.88144	3.44223	3.81719	4.13912	4.16536	BRO1		GO:0005515	protein binding	ko04144	Endocytosis
TraesCS1A02G164100	0	0	0	0	0	0	0	0	0	0	0	0			GO:0005515	protein binding
TraesCS1A02G164200	0.892807	0.524448	0.7386	0.452251	0.479815	0.549804	1.80253	1.94358	2.3103	1.545	1.65587	2.11733	RCF3		GO:0003676,GO:0003723	nucleic acid binding|RNA binding
TraesCS1A02G164300	0.321892	0.146326	0.34367	0.199519	0.108341	0.0698802	0.0696943	0.125028	0.043969	0.0550672	0.102082	0.0807723	At5g23430	Katanin p80 WD40 repeat-containing subunit B1 homolog [Source:UniProtKB/TrEMBL;Acc:A0A341NVN7]	GO:0008017,GO:0008352,GO:0051013,GO:0005515	microtubule binding|katanin complex|microtubule severing|protein binding
TraesCS1A02G164400	1.66563	1.03552	0.828214	1.56973	1.29017	0.977574	2.4367	2.71327	2.24509	2.37244	2.09874	2.06217			GO:0003676,GO:0016567,GO:0061630,GO:0080009	nucleic acid binding|protein ubiquitination|ubiquitin protein ligase activity|mRNA methylation
TraesCS1A02G164500	0.028051	0	0	0.053604	0.0857981	0	0	0	0	0	0.0174333	0.0350205	ABCG11		GO:0005524,GO:0016020,GO:0016887,GO:0005515	ATP binding|membrane|ATPase activity|protein binding
TraesCS1A02G164600	1.61931	0.383949	1.01733	2.37583	0.777953	1.11258	3.65103	4.1651	3.60763	4.92208	4.67906	6.51299
TraesCS1A02G164700	5.78451	3.8253	5.55106	5.62105	5.28797	4.97672	0.871515	0.717675	0.882968	0.661573	0.708605	0.674541	At3g02690		GO:0016021,GO:0016020	integral component of membrane|membrane
TraesCS1A02G164800	3.69405	1.73779	2.78428	1.82509	2.16331	3.01402	27.2408	27.039	25.0384	27.6245	26.9996	30.2847	Os10g0493600	Alpha-galactosidase [Source:UniProtKB/TrEMBL;Acc:A0A1D5RSC7]	GO:0004553,GO:0005975,GO:0003824,GO:0052692	hydrolase activity, hydrolyzing O-glycosyl compounds|carbohydrate metabolic process|catalytic activity|raffinose alpha-galactosidase activity	ko00603,ko00561,ko00052,ko00600	Glycosphingolipid biosynthesis - globo series|Glycerolipid metabolism|Galactose metabolism|Sphingolipid metabolism
TraesCS1A02G164900	13.0121	6.53387	6.51	7.76967	9.01101	8.82041	3.23059	6.24637	4.11105	8.63937	7.53277	8.41015	AGAL1	Alpha-galactosidase [Source:UniProtKB/TrEMBL;Acc:A0A1D5RTW9]	GO:0004553,GO:0005975,GO:0003824,GO:0048046,GO:0009505,GO:0052692	hydrolase activity, hydrolyzing O-glycosyl compounds|carbohydrate metabolic process|catalytic activity|apoplast|plant-type cell wall|raffinose alpha-galactosidase activity	ko00603,ko00561,ko00052,ko00600	Glycosphingolipid biosynthesis - globo series|Glycerolipid metabolism|Galactose metabolism|Sphingolipid metabolism
TraesCS1A02G165000	0	0	0	0	0	0	0	0	0	0	0	0
TraesCS1A02G165100	0	0	0	0	0	0	0	0	0	0	0	0	psbE		GO:0016021,GO:0046872,GO:0020037,GO:0015979,GO:0009523,GO:0009767,GO:0019684	integral component of membrane|metal ion binding|heme binding|photosynthesis|photosystem II|photosynthetic electron transport chain|photosynthesis, light reaction	ko00195	Photosynthesis
TraesCS1A02G165200	0	0	0	0	0	0	0	0	0	0	0	0	psbL		GO:0016020,GO:0015979,GO:0009539,GO:0009523	membrane|photosynthesis|photosystem II reaction center|photosystem II	ko00195	Photosynthesis
TraesCS1A02G165300	1.14126	0.825681	1.07317	0.662273	0.92031	0.683007	2.83303	2.98133	2.38561	2.74606	1.82208	2.88651
TraesCS1A02G165400	0.0292144	0	0	0	0	0	0	0	0.0369492	0	0	0	TIP3-1		GO:0016021,GO:0016020,GO:0055085,GO:0015267	integral component of membrane|membrane|transmembrane transport|channel activity
TraesCS1A02G165500	0	0	0	0	0	0	0	0	0	0	0	0
TraesCS1A02G165600	0.126987	0.0348575	0	0.192555	0	0	0.773563	1.15456	0.740313	0.753307	0.927894	0.435399	PXC1		GO:0016021,GO:0005524,GO:0004672,GO:0006468	integral component of membrane|ATP binding|protein kinase activity|protein phosphorylation
TraesCS1A02G165700	84.3852	56.8248	48.0246	59.0016	42.4039	68.2051	0.0772493	0.0389147	0.0179621	0	0.105287	0	TIC110		GO:0009507	chloroplast
TraesCS1A02G165800	1.73692	1.14655	1.24992	1.74534	1.56069	1.74203	1.23815	1.304	1.39363	1.12009	1.16964	1.29306	TIC110		GO:0009507	chloroplast
TraesCS1A02G165900	0	0	0	0.265815	0	0	0.0413934	0.196293	0	0.109512	0.0525083	0.0538639	SQS1		GO:0003676	nucleic acid binding
TraesCS1A02G166000	0.689579	0.0873633	0.684977	1.22006	0.593431	1.64524	0.433444	0.723336	0.495515	0.443772	0.105424	0.329527	RPS27AA		GO:0003735,GO:0006412,GO:0005840,GO:0005515	structural constituent of ribosome|translation|ribosome|protein binding	ko03010	Ribosome
TraesCS1A02G166100	7.98312	3.39627	0.187944	2.08577	10.2778	9.63676	0.89163	4.11636	3.60815	7.17752	4.97785	3.79433
TraesCS1A02G166200	0.437718	0.261293	0	0	0.6453	0.31372	0	0.692054	0.676409	3.43455	0.393813	0.99744
TraesCS1A02G166300	0	0	0	0	0	0	0	0	0	0	0	0
TraesCS1A02G166400	0	0.00600693	0	0	0	0	0	0	0	0	0	0	PIKM2-TS		GO:0043531	ADP binding
TraesCS1A02G166500	0	0	0	0	0	0	0	0	0	0	0	0	PRX112		GO:0004601,GO:0020037,GO:0006979,GO:0055114	peroxidase activity|heme binding|response to oxidative stress|oxidation-reduction process	ko00940	Phenylpropanoid biosynthesis
TraesCS1A02G166600	0.116785	0	0	0	0.080783	0.127095	0.850579	0.816975	0.181915	4.88517	4.05705	4.42078
TraesCS1A02G166800	0	0	0	0	0	0	0	0	0	0	0	0
TraesCS1A02G166900	0.903562	0.353529	0.457981	0.306346	0.268796	0.216507	1.02178	1.26076	1.2538	0.951928	0.679589	0.840835	XI-B		GO:0005524,GO:0003779,GO:0003774,GO:0016459,GO:0007015,GO:0005515	ATP binding|actin binding|motor activity|myosin complex|actin filament organization|protein binding
TraesCS1A02G167000	0.309544	0	0	0	0	0.421679	0	0	0	0	0	0.0949817	Os10g0490666
TraesCS1A02G167100	0.159809	2.62594	0.961212	0	0.932406	0.195049	2.69011	2.31798	6.80541	5.09319	4.42152	5.74496	NHL6
TraesCS1A02G167200	6.31224	3.66549	4.59248	8.35357	5.05677	5.55503	12.2607	9.57067	10.5683	13.2732	16.6409	10.8479			GO:0016021,GO:0016020	integral component of membrane|membrane
TraesCS1A02G167300	1.00098	0.173368	0.87494	0.242465	0.239124	0.161922	0.681713	0.843517	1.24106	0.685663	0.943888	0.692659
TraesCS1A02G167400	0.095249	0.0110285	0.11628	0.135741	0.137469	0.151042	1.12836	0.997891	0.76547	0.734308	0.940923	0.868094	CDT1A
TraesCS1A02G167500	0	0	0	0	0	0	0	0	0	0	0	0	Os10g0490500
TraesCS1A02G167600	2.15126	1.09474	2.5799	0.646674	1.43262	0.339081	5.80358	5.55165	4.43804	7.14187	5.30991	5.9864
TraesCS1A02G167700	0	0	0	0	0	0	10.1096	8.85857	8.60266	4.62593	4.38003	6.37845	Os10g0490100
TraesCS1A02G167800	0	0	0	0	0	0	0	0	0	0	0	0	Os10g0489301
TraesCS1A02G167900	0	0	0	0	0	0	0	0	0	0	0	0	Os10g0489301
TraesCS1A02G168100	4.72999	3.94032	7.44676	4.12121	4.39967	4.25624	4.7328	2.41587	5.56015	2.53685	3.22739	3.75293	SCPL51	Carboxypeptidase [Source:UniProtKB/TrEMBL;Acc:A0A1D5RVQ7]	GO:0004185,GO:0006508	serine-type carboxypeptidase activity|proteolysis
TraesCS1A02G168200	0	0	0	0	0	0	0	0	0	0	0	0	Os10g0489301
TraesCS1A02G168300	0	0	0	0	0	0	0	0	0	0	0	0	Os10g0489301
TraesCS1A02G168400	5.46889	4.62168	4.71727	4.94882	3.90871	5.34989	0	0	0.0594413	0	0	0
TraesCS1A02G168500	0	0	0	0	0	0	0	0	0	0	0	0	KCR2		GO:0016021,GO:0016491	integral component of membrane|oxidoreductase activity	ko01212,ko01040,ko00062,ko00140	Fatty acid metabolism|Biosynthesis of unsaturated fatty acids|Fatty acid elongation|Steroid hormone biosynthesis
TraesCS1A02G168600	1.42497	2.92866	8.1144	2.47323	14.8764	7.65221	16.6572	17.8909	16.2835	16.6244	14.0537	14.6488	At2g23790		GO:0016021,GO:0005739,GO:0051560	integral component of membrane|mitochondrion|mitochondrial calcium ion homeostasis
TraesCS1A02G168700	0.194701	0.154591	0	0.182292	0.0857693	0.144388	0.335302	0.265422	0.28013	0.231997	0.408897	0.317292	At2g20710		GO:0005515	protein binding
TraesCS1A02G168800	0.227212	0.0687897	0.113888	0	0.132026	0.0812191	0.309683	0.326117	0.433296	0.15324	0.584442	0.364462	At4g21705		GO:0005515	protein binding
TraesCS1A02G168900	2.3093	1.23849	1.26112	0.678999	1.29067	1.05767	2.36645	2.83031	2.8586	3.00399	2.2589	2.71919	GRXS11		GO:0009055,GO:0015035,GO:0045454,GO:0005623	electron transfer activity|protein disulfide oxidoreductase activity|cell redox homeostasis|cell
TraesCS1A02G169000	2.77756	2.52821	2.23639	2.6877	2.33521	2.23715	4.72021	4.97565	5.33739	4.87404	4.13939	3.54024			GO:0003676	nucleic acid binding
TraesCS1A02G169100	2.70218	0.476085	1.66198	1.39465	0.564928	2.05446	4.99778	5.49538	5.75034	7.05047	5.55854	5.6253			GO:0003735,GO:0006412,GO:0005840,GO:0005622	structural constituent of ribosome|translation|ribosome|intracellular
TraesCS1A02G169200	0.294455	0.527904	0	0	0.250538	0.144978	1.48373	0.949012	0.647635	1.0448	2.04448	1.84075
TraesCS1A02G169300	0.54682	0.348147	0.588477	0.237861	0.200754	0.20964	1.93746	2.09355	2.09239	1.39928	1.34801	1.53514	AIRP2
TraesCS1A02G169400	0	0	0	0	0	0	0	0.0995676	0	0.11053	0.0520863	0	MYB87		GO:0003677	DNA binding
TraesCS1A02G169500	0.545714	0.592231	0.63136	0.551747	0.855523	0.748328	0.840576	0.390069	1.05442	0.461709	0.834627	0.743925	NDX1
TraesCS1A02G169600	0.807235	0.14911	0.305956	0.84018	0.513521	0.67747	0.194503	0.406307	0.137002	0.662327	0.186697	0.372101			GO:0047429	nucleoside-triphosphate diphosphatase activity
TraesCS1A02G169700	0	0	0	0	0	0	0	0	0	0	0	0	EFR		GO:0005515	protein binding
TraesCS1A02G169800	0	0	0	0	0	0	0	0	0	0	0	0
TraesCS1A02G169900	0	0	0	0	0	0	0	0	0	0	0	0
TraesCS1A02G170000	4.04363	2.65481	2.98735	5.93805	5.91903	8.21333	6.9169	7.13057	8.74224	11.769	10.0704	12.5233	CBSX5
TraesCS1A02G170100	0.0969294	0.0984361	0	0	0	0.0631395	4.4059	3.43599	5.01938	4.02499	4.06855	3.96957	EB1C		GO:0008017,GO:0005874,GO:0005618,GO:0005730,GO:0005819,GO:0009652,GO:0009524,GO:0005515	microtubule binding|microtubule|cell wall|nucleolus|spindle|thigmotropism|phragmoplast|protein binding
TraesCS1A02G170200	1.71203	1.06223	0.986406	1.3186	0.96119	1.35451	0.319133	0.392702	0.297234	0.230617	0.138486	0.482261			GO:0016021,GO:0055085	integral component of membrane|transmembrane transport
TraesCS1A02G170300	0.670182	0.256004	0.393313	0.323783	0.218838	0.388189	0.978234	1.29918	1.16975	0.794436	0.886377	1.00729
TraesCS1A02G170400	2.17567	0.908099	1.30617	1.24595	0.917319	0.89956	2.47452	3.3287	2.57476	2.04609	1.90578	1.97653	MED16		GO:0006355,GO:0016592,GO:0048364,GO:1901672,GO:2000022,GO:0006970,GO:0048586,GO:0010104,GO:0032922,GO:1902066,GO:2001009	regulation of transcription, DNA-templated|mediator complex|root development|positive regulation of systemic acquired resistance|regulation of jasmonic acid mediated signaling pathway|response to osmotic stress|regulation of long-day photoperiodism, flowering|regulation of ethylene-activated signaling pathway|circadian regulation of gene expression|regulation of cell wall pectin metabolic process…
TraesCS1A02G170500	0.931399	0.360395	0.0335448	0.194462	0.112915	0.465044	1.15017	1.23407	1.27126	1.24646	0.898164	0.850871	STA1		GO:0005634,GO:0006396,GO:0000398,GO:0005515	nucleus|RNA processing|mRNA splicing, via spliceosome|protein binding	ko03040	Spliceosome
TraesCS1A02G170600	8.41685	10.4572	8.91143	5.07253	4.13618	5.82261	2.38993	2.57861	1.92439	1.36912	2.70868	1.48612			GO:0003824	catalytic activity
TraesCS1A02G170700	5.054	2.15668	1.73455	1.63412	2.56077	3.63201	0.20285	0.0461377	0.27561	0	0	0			GO:0003824	catalytic activity
TraesCS1A02G170800	0	0	0	0	0	0	0.726475	0.20133	0.457441	0.481277	0.364788	0.319248	GCR2		GO:0003824	catalytic activity
TraesCS1A02G170900	0.364927	0.250842	0.677628	0.385645	0.45696	0.85416	1.18765	1.09635	1.59458	1.18947	1.19854	1.1002	P4H3		GO:0016491,GO:0005506,GO:0016705,GO:0055114,GO:0031418	oxidoreductase activity|iron ion binding|oxidoreductase activity, acting on paired donors, with incorporation or reduction of molecular oxygen|oxidation-reduction process|L-ascorbic acid binding	ko00330	Arginine and proline metabolism
TraesCS1A02G171000	44.6466	57.8691	54.996	80.1904	68.8784	65.6266	0	0.170534	0	0.0543986	0.201999	0.099524	PORB	NADPH-protochlorophyllide oxidoreductase [Source:UniProtKB/TrEMBL;Acc:A0A341NLQ7]	GO:0055114,GO:0016630,GO:0015979,GO:0009507,GO:0015995	oxidation-reduction process|protochlorophyllide reductase activity|photosynthesis|chloroplast|chlorophyll biosynthetic process	ko00860	Porphyrin and chlorophyll metabolism
TraesCS1A02G171100	1.15449	0.626874	1.09779	0.674727	0.414343	0.528297	1.32662	1.63442	1.27407	1.36012	1.35136	1.2035
TraesCS1A02G171200	0.529571	0.176371	0.145596	0.891471	0.347397	0.349359	0.541222	0.463616	0.721491	0.399032	0.788209	0.947244	LPAT1	1-acyl-sn-glycerol-3-phosphate acyltransferase [Source:UniProtKB/TrEMBL;Acc:A0A1D5RUR7]	GO:0016021,GO:0009793,GO:0016020,GO:0016746,GO:0008654,GO:0003841,GO:0006655,GO:0009941	integral component of membrane|embryo development ending in seed dormancy|membrane|transferase activity, transferring acyl groups|phospholipid biosynthetic process|1-acylglycerol-3-phosphate O-acyltransferase activity|phosphatidylglycerol biosynthetic process|chloroplast envelope	ko00564,ko00561	Glycerophospholipid metabolism|Glycerolipid metabolism
TraesCS1A02G171300	0.460076	0.486837	1.80962	0	0.515791	0.88811	10.767	7.5162	6.05139	13.6239	24.101	10.3865	DOF4.1		GO:0005634,GO:0003677,GO:0006355	nucleus|DNA binding|regulation of transcription, DNA-templated
TraesCS1A02G171400	1.64163	0.505507	0	2.64987	1.74352	2.05059	8.68868	7.68019	9.39581	6.76868	9.25587	7.00082			GO:0016021	integral component of membrane
TraesCS1A02G171500	0.699609	0.437122	0.860337	0.352618	0.270579	0.204344	0.693418	0.717148	1.02533	0.820076	0.960732	0.891158	SNRNP65		GO:0003676,GO:0003723	nucleic acid binding|RNA binding
TraesCS1A02G171600	6.26969	14.7987	0	6.97942	0	3.3251	1.18514	2.90812	0	6.05162	5.18472	5.87689
TraesCS1A02G171700	0.418192	0.298561	0.599342	0.241831	0.295601	0.325675	1.31903	1.14931	1.32257	0.732392	1.41187	1.04096	PRMT6.2		GO:0008168,GO:0006479	methyltransferase activity|protein methylation
TraesCS1A02G171800	0	0	0	0	0	0	0	0	0	0	0	0
TraesCS1A02G171900	0	0	0	0	0	0	0.0698372	0	0	0	0	0.107241			GO:0005515	protein binding
TraesCS1A02G172100	0.412399	0.148053	0.0881702	0.156785	0.210361	0.219496	1.42714	1.53738	1.06695	0.750345	1.00814	1.38507	LIG1	DNA ligase [Source:UniProtKB/TrEMBL;Acc:A0A1D5RR29]	GO:0005524,GO:0003677,GO:0006281,GO:0006260,GO:0006310,GO:0071897,GO:0003910,GO:0051103,GO:0003909	ATP binding|DNA binding|DNA repair|DNA replication|DNA recombination|DNA biosynthetic process|DNA ligase (ATP) activity|DNA ligation involved in DNA repair|DNA ligase activity	ko03430,ko03030,ko03420,ko03410	Mismatch repair|DNA replication|Nucleotide excision repair|Base excision repair
TraesCS1A02G172200	0	0	0	0	0	0	0	0	0	0	0	0
TraesCS1A02G172300	0.784882	0.498357	0.969754	0.311737	0.618241	0.618212	1.39652	1.37469	1.44547	0.925959	1.12057	1.2972	LIP1		GO:0005525,GO:0003924	GTP binding|GTPase activity
TraesCS1A02G172400	0	0	0	0	0	0	0	0	0	0	0	0.153704
TraesCS1A02G172600	0	0	0	0	0	0	0	0	0	0	0	0			GO:0005515	protein binding
TraesCS1A02G172700	15.0298	16.2925	11.4736	22.3418	19.496	29.1373	0.0713392	0.201034	0	0.205502	0.103525	0.111507	TL17
TraesCS1A02G172800	0	2.16211	0	0	0.511011	1.6493	1.22841	0	0	4.67536	0	0
TraesCS1A02G172900	0	0	0	0	0	0	0	0	0	0	0	0	CYP71A1		GO:0020037,GO:0005506,GO:0016705,GO:0055114	heme binding|iron ion binding|oxidoreductase activity, acting on paired donors, with incorporation or reduction of molecular oxygen|oxidation-reduction process
TraesCS1A02G173000	0	0	0	0	0	0	3.61741	3.8984	4.57689	4.3531	3.1999	3.77887
TraesCS1A02G173100	3.1127	8.29728	5.72838	14.5928	12.3322	10.5276	4.13908	4.23121	3.82134	3.50138	3.32339	4.35708	HEMA1	Glutamyl-tRNA reductase [Source:UniProtKB/TrEMBL;Acc:A0A1D5RR13]	GO:0055114,GO:0050661,GO:0008883,GO:0033014,GO:0006782,GO:0016491,GO:0006779	oxidation-reduction process|NADP binding|glutamyl-tRNA reductase activity|tetrapyrrole biosynthetic process|protoporphyrinogen IX biosynthetic process|oxidoreductase activity|porphyrin-containing compound biosynthetic process	ko00860	Porphyrin and chlorophyll metabolism
TraesCS1A02G173200	3.40575	3.27822	1.62201	1.55922	1.89394	1.99513	3.29417	4.82816	4.5096	4.64138	3.42185	4.29792	MSBP1
TraesCS1A02G173300	0	0	0	0	0	0	0	0	0	0	0	0			GO:0005634,GO:0003677	nucleus|DNA binding
TraesCS1A02G173400	44.3548	24.7564	10.2413	28.6941	13.8137	11.3759	41.6	69.5514	49.895	33.1451	48.0058	39.6522	MSBP1
TraesCS1A02G173500	0.877689	0.550545	1.16869	0.361633	0.436449	0.633062	0.9305	0.895782	0.9259	0.884519	0.673232	0.629213	At3g48880		GO:0005515	protein binding
TraesCS1A02G173600	0.479427	0.0345999	0.896284	0.110154	0.557349	0.164122	0	0.188158	0.0450668	0.0550974	0.0965306	0.0508447	PLIM2B
TraesCS1A02G173700	0.690534	0.666899	0.802302	0.907822	0.485354	0.433015	0.0523414	0.0905516	0.0720083	0.0488379	0.126855	0.0472984	FPGS1	Folylpolyglutamate synthase [Source:UniProtKB/TrEMBL;Acc:A0A1D5RPM5]	GO:0005524,GO:0009058,GO:0016874,GO:0004326,GO:0009396,GO:0006730	ATP binding|biosynthetic process|ligase activity|tetrahydrofolylpolyglutamate synthase activity|folic acid-containing compound biosynthetic process|one-carbon metabolic process	ko00790	Folate biosynthesis
TraesCS1A02G173800	3.80852	1.59944	3.88437	0.780229	1.9115	1.82487	4.54134	4.01614	3.75352	2.74104	1.22271	1.5864	HSR201		GO:0016747	transferase activity, transferring acyl groups other than amino-acyl groups
TraesCS1A02G173900	0	0	0	0	0	0	0	0	0	0	0	0	DGAT2D		GO:0016747	transferase activity, transferring acyl groups other than amino-acyl groups	ko00561	Glycerolipid metabolism
TraesCS1A02G174000	2.09493	1.78855	1.88701	3.64842	4.73294	3.85243	1.80124	1.58764	1.95668	1.77637	1.65176	1.66591	NAD-ME2		GO:0046872,GO:0051287,GO:0004471,GO:0055114,GO:0004470,GO:0016491	metal ion binding|NAD binding|malate dehydrogenase (decarboxylating) (NAD+) activity|oxidation-reduction process|malic enzyme activity|oxidoreductase activity	ko00710,ko01200,ko00620	Carbon fixation in photosynthetic organisms|Carbon metabolism|Pyruvate metabolism
TraesCS1A02G174100	0.283072	0.211395	0.226503	0.512159	0.149114	0.464405	0.185757	0.304864	0.169776	0.454903	0.411405	0.67129
TraesCS1A02G174200	0	0	0	0	0	0	0	0	0	0	0	0
TraesCS1A02G174300	0	0	0	0	0	0	0	0	0	0	0	0
TraesCS1A02G174400	0.093227	0	0.13192	0	0.0510766	0.0439747	0.0743516	0.0895999	0.0285096	0.0303291	0.191004	0.0857953	BRO1				ko04144	Endocytosis
TraesCS1A02G174500	0.762835	0.207678	0.821052	0.353464	0.275496	0.205532	2.30698	1.54454	2.67497	2.37502	1.96791	2.15082	TET10		GO:0016021	integral component of membrane
TraesCS1A02G174600	1.55375	0.767818	0.959368	0.612903	0.709809	0.809883	4.07406	3.33774	3.48216	2.89863	2.59759	2.94724	Os10g0503700		GO:0003676,GO:0005524	nucleic acid binding|ATP binding	ko03018	RNA degradation
TraesCS1A02G174700	31.9287	31.9306	26.6846	14.6067	8.00642	8.75536	11.6853	9.06065	8.96706	9.8669	8.75981	6.03829	DBP
TraesCS1A02G174800	0	0	0	0	0	0	0	0	0	0	0	0
TraesCS1A02G174900	0	0.29037	0.388202	0	0.195256	0.244949	0.367558	0.436827	0.728122	0.119401	0	0.672293	Os02g0642300
TraesCS1A02G175000	0.203549	0.102687	0.0270704	0.0235684	0.0414809	0.190446	4.93261	5.21464	5.67247	3.44716	3.70324	3.3296
TraesCS1A02G175200	40.0736	10.8391	5.90471	7.77484	14.8814	25.3881	0.14251	0	0	0	0.0577228	0			GO:0006869	lipid transport
TraesCS1A02G175300	0	0	0	0	0	0	0	0	0	0	0	0
TraesCS1A02G175500	0.0377143	0	0.0577107	0	0.0608814	0.0996817	0.165616	0.0957003	0.112613	0.320069	0.0337582	0.0653564			GO:0009737	response to abscisic acid
TraesCS1A02G175600	0.0681519	0.0123438	0.0954921	0.0586248	0.0384736	0	0.231794	0.224765	0.146632	0.0592966	0.10798	0.120018	At1g55630		GO:0005515	protein binding
TraesCS1A02G175700	0.723817	0.274666	0.634483	0.186521	0.272563	0.404223	0.958561	1.22315	0.977992	0.74548	0.76118	0.893812	PVA12		GO:0005515	protein binding
TraesCS1A02G175800	2.79712	0.9621	1.77736	1.57469	1.8137	1.13909	1.79511	1.04854	0.830413	1.89718	1.72389	1.45035
TraesCS1A02G175900	0.95035	0.662774	0.421168	0.588888	0.612336	0.467575	1.69473	1.57536	1.21733	1.33841	1.34905	1.71272	ATJ13
TraesCS1A02G176000	0.0463041	0	0	0	0.0198463	0.0212705	6.24503	4.13056	6.49223	3.60493	2.85119	4.35352	SKU5		GO:0005507,GO:0016491,GO:0055114	copper ion binding|oxidoreductase activity|oxidation-reduction process
TraesCS1A02G176100	0	0	0	0	0	0	0	0	0	0	0	0
TraesCS1A02G176200	1.17428	0.565284	0.0870869	0.307549	0.96187	0.832715	1.77236	2.17498	2.43225	2.36782	1.95894	2.26079	GIL1		GO:0005856,GO:0005777,GO:0009639,GO:0009959	cytoskeleton|peroxisome|response to red or far red light|negative gravitropism
TraesCS1A02G176300	0	0	0	0	0	0	0	0	0	0	0	0	YAB3		GO:0007275	multicellular organism development
TraesCS1A02G176400	0	0	0	0	0	0	0	0	0	0	0	0
TraesCS1A02G176500	4.39755	3.96946	8.29015	4.93156	4.7069	2.98948	4.86281	3.50468	3.84604	4.85839	4.52485	4.52712	RNU1		GO:0003676,GO:0030619,GO:0003723	nucleic acid binding|U1 snRNA binding|RNA binding	ko03040	Spliceosome
TraesCS1A02G176700	1.54989	0.646758	0.544488	0.454018	0.386487	0.563663	7.55859	5.98559	8.06474	6.004	4.94459	5.78934	GT-2
TraesCS1A02G176800	0.401454	0.0962214	0.674847	0	0.717345	1.13652	1.74228	1.65111	2.82259	1.94392	1.91358	1.62385	CDI
TraesCS1A02G176900	0.342674	0.60336	0.75678	0.913122	0.550441	0.244586	0.304294	0.274006	0.122038	0.282011	0.292466	0.21783	Os10g0516300		GO:0022900,GO:0004174	electron transport chain|electron-transferring-flavoprotein dehydrogenase activity
TraesCS1A02G177000	0.920603	0.679789	0.366996	0.0777787	0.862802	0.905771	7.26888	6.06997	6.37446	10.2146	5.29042	7.85489	STRK1		GO:0005524,GO:0004672,GO:0004674,GO:0006468	ATP binding|protein kinase activity|protein serine/threonine kinase activity|protein phosphorylation
TraesCS1A02G177100	0.394648	0.7281	0.395467	0.1912	0.136404	0.463576	1.45478	0.85434	0.854232	1.49494	0.967788	0.709823	CYP89A9		GO:0016021,GO:0020037,GO:0004497,GO:0005506,GO:0016705,GO:0055114	integral component of membrane|heme binding|monooxygenase activity|iron ion binding|oxidoreductase activity, acting on paired donors, with incorporation or reduction of molecular oxygen|oxidation-reduction process
TraesCS1A02G177200	0	0	0	0	0	0	0	0	0	0	0	0
TraesCS1A02G177300	4.40809	5.6876	3.41649	2.32793	4.37316	4.63076	1.25213	1.81339	2.62187	2.5677	0.507572	0.575253	CYP89A2		GO:0016021,GO:0020037,GO:0004497,GO:0005506,GO:0016705,GO:0055114	integral component of membrane|heme binding|monooxygenase activity|iron ion binding|oxidoreductase activity, acting on paired donors, with incorporation or reduction of molecular oxygen|oxidation-reduction process
TraesCS1A02G177400	1.3715	0.988445	0.863623	1.0358	1.33113	1.08085	2.80021	2.85378	2.75047	2.54883	2.06305	2.37579	Os10g0513300
TraesCS1A02G177500	0.0311416	0.0276256	0	0.0898985	0	0.0904635	2.11925	1.48285	1.58549	1.11623	0.645121	1.17183	NIP3-1		GO:0016021,GO:0016020,GO:0055085,GO:0015267	integral component of membrane|membrane|transmembrane transport|channel activity
TraesCS1A02G177600	0.536585	0.320185	0.406745	0.344802	0.149407	0.286995	2.88978	3.35534	3.03536	1.85421	1.65855	2.29264	KIN7K		GO:0005524,GO:0008017,GO:0003777,GO:0007018	ATP binding|microtubule binding|microtubule motor activity|microtubule-based movement
TraesCS1A02G177700	1.10873	0.496644	0.424187	1.06398	0.426074	0.546579	5.03275	4.61938	6.28041	3.31455	3.37291	4.59318	SH3P2		GO:0005515	protein binding
TraesCS1A02G177800	1.19549	1.24833	1.39287	0.686576	0.743144	0.224622	14.7349	11.0655	11.1371	12.2022	12.3502	7.50505	CYP84A1		GO:0020037,GO:0004497,GO:0005506,GO:0016705,GO:0055114	heme binding|monooxygenase activity|iron ion binding|oxidoreductase activity, acting on paired donors, with incorporation or reduction of molecular oxygen|oxidation-reduction process	ko00940	Phenylpropanoid biosynthesis
TraesCS1A02G177900	0	0	0	0	0	0	0	0	0	0	0	0
TraesCS1A02G178000	0	0	0	0	0	0	0	0	0	0	0	0	YFL034W
TraesCS1A02G178100	0.123249	0.0508775	0.0404442	0.028644	0.0901094	0.0755796	0.321761	0.376263	0.346685	0.292077	0.22835	0.287844	NERD		GO:0046872,GO:0003677,GO:0005515	metal ion binding|DNA binding|protein binding
TraesCS1A02G178200	1.27707	0.717509	0.956104	0.946058	0.481166	0.505303	2.01733	2.25835	1.49018	1.7723	1.89947	2.11561	EDA2		GO:0008236,GO:0006508	serine-type peptidase activity|proteolysis
TraesCS1A02G178300	1.41857	0.85164	1.09759	0.78886	0.713383	0.749447	2.33012	2.05288	2.34622	1.63955	1.59985	1.63517	EDA2		GO:0008236,GO:0006508	serine-type peptidase activity|proteolysis
TraesCS1A02G178400	0.117454	0.166532	0	0.108369	0.0443939	0.0604565	0.439323	0.221399	0.442017	0.131383	0.351415	0.140846	CRK3		GO:0005524,GO:0004672,GO:0006468	ATP binding|protein kinase activity|protein phosphorylation
TraesCS1A02G178500	0.0416833	0	0.423419	0	0.0395824	0.0929994	0.0855491	0.152016	0.0492103	0.109893	0.0490402	0.306312
TraesCS1A02G178600	0.194117	0.160431	0.00970291	0	0.0873519	0.132689	0.374298	0.62271	0.409734	0.538874	0.50373	0.483023	RPD1
TraesCS1A02G178700	8.53638	2.2707	1.63159	4.31406	14.066	16.8594	49.3795	42.9457	37.2525	47.5129	62.3887	46.6691	SAUR32		GO:0009733	response to auxin	ko04075	Plant hormone signal transduction
TraesCS1A02G178800	0	0	0	0	0	0	0.147943	0	0.060408	0.157798	0.306838	0
TraesCS1A02G178900	0	0	0	0	0	0	0	0	0	0	0	0
TraesCS1A02G179000	2.76626	1.26153	1.16438	0.648657	0.364259	1.12516	20.5388	23.532	24.3664	16.0109	14.4661	15.7173	ACT2		GO:0005524,GO:0005737,GO:0005856,GO:0000166	ATP binding|cytoplasm|cytoskeleton|nucleotide binding
TraesCS1A02G179100	0	0	0	0	0	0	0	0	0	0	0	0
TraesCS1A02G179200	0	0	0	0	0	0	0	0	0	0	0	0
TraesCS1A02G179300	0	0	0	4.01951	1.93633	0	0	0	0	0	1.59479	0
TraesCS1A02G179400	1.09712	0	0	0	0.530601	2.07089	9.97177	8.17365	8.61252	13.9062	6.3793	5.32323			GO:0098869	cellular oxidant detoxification
TraesCS1A02G179500	2.61589	1.90494	1.93158	2.06134	1.75018	2.45993	0.424324	0.227943	0.071501	0.133105	0.122067	0.230442	PAP10
TraesCS1A02G179600	3.76649	2.56895	3.02855	4.97246	3.61408	2.36316	15.6033	14.7815	16.3946	9.14535	6.44527	7.69012
TraesCS1A02G179700	1.27934	1.27312	1.95257	1.60314	1.37065	1.11549	0.214147	0.18817	0.175208	0.125709	0.141265	0.172828	msh3		GO:0005524,GO:0016887,GO:0004519,GO:0030983,GO:0006298,GO:0045910	ATP binding|ATPase activity|endonuclease activity|mismatched DNA binding|mismatch repair|negative regulation of DNA recombination
TraesCS1A02G179800	0	0	0	0	0	0	0	0	0	0	0	0
TraesCS1A02G179900	0	0	0	0	0	0	0.0620615	0	0	0.104189	0	0.0244732
TraesCS1A02G180000	2.69777	5.22973	2.52675	1.43868	3.74214	5.78606	1.92448	1.85358	1.39291	1.38626	1.34429	1.9937			GO:0004857	enzyme inhibitor activity
TraesCS1A02G180100	2.19492	3.31992	3.86864	2.62884	1.85599	1.34227	7.09345	7.17051	8.27603	9.23504	8.12225	8.4773			GO:0016021,GO:0005789,GO:0007029	integral component of membrane|endoplasmic reticulum membrane|endoplasmic reticulum organization
TraesCS1A02G180200	0.309756	0.258718	0.416966	0.276103	0.120392	0.178861	0.849537	0.817363	1.02306	0.52451	0.516928	0.553213	TFCD		GO:0009793,GO:0005096,GO:0007017,GO:0005829,GO:0007023,GO:0007021,GO:0048487,GO:0009506	embryo development ending in seed dormancy|GTPase activator activity|microtubule-based process|cytosol|post-chaperonin tubulin folding pathway|tubulin complex assembly|beta-tubulin binding|plasmodesma
TraesCS1A02G180300	0.732527	0.730503	0.610035	0.955216	0.757862	0.979994	2.15134	2.22192	2.11904	1.97348	1.90268	2.09653	MAP1A	Methionine aminopeptidase [Source:UniProtKB/TrEMBL;Acc:A0A1D5RUQ6]	GO:0004177,GO:0008235,GO:0006508,GO:0046872,GO:0005829,GO:0070006,GO:0070084	aminopeptidase activity|metalloexopeptidase activity|proteolysis|metal ion binding|cytosol|metalloaminopeptidase activity|protein initiator methionine removal
TraesCS1A02G180400	0.604678	0.271322	0.110736	0.433706	0.076432	0.182658	0.448628	0.31357	0.571075	0.428772	0.376547	0.446727
TraesCS1A02G180500	1.41164	0.940522	1.1039	0.934086	0.586323	0.608241	2.51021	2.62508	2.68138	2.66286	2.02304	1.95371	LCBK1		GO:0016301,GO:0003951	kinase activity|NAD+ kinase activity
TraesCS1A02G180600	0	0	0	0	0	0	0	0	0	0	0	0
TraesCS1A02G180700	0	0	0	0	0	0	0.238333	0.143127	0	0.160762	0	0.295538
TraesCS1A02G180800	4.90481	4.35617	8.32644	5.92493	5.7103	4.64207	0.143444	0	0.0184011	0	0.0331698	0.0719671	PLR1		GO:0016491,GO:0055114,GO:0009507,GO:0070402,GO:0009443,GO:0050236,GO:0042821	oxidoreductase activity|oxidation-reduction process|chloroplast|NADPH binding|pyridoxal 5'-phosphate salvage|pyridoxine:NADP 4-dehydrogenase activity|pyridoxal biosynthetic process	ko00750	Vitamin B6 metabolism
TraesCS1A02G180900	0	0	0	0	0	0	0	0	0	0	0	0
TraesCS1A02G181000	2.85827	2.75004	6.06042	1.88446	1.17628	1.48308	0.38301	0.104331	0.289428	0.296638	0.207464	0.428212	MGL		GO:0030170,GO:0003824	pyridoxal phosphate binding|catalytic activity	ko00270,ko00450	Cysteine and methionine metabolism|Selenocompound metabolism
TraesCS1A02G181100	1.58264	0.487365	0	0	0.558857	0.348838	22.0398	34.8529	20.5472	35.3441	35.8863	36.8462			GO:0005634	nucleus
TraesCS1A02G181300	0	0	0	0	0	0	0	0	0	0	0	0	DES2				ko01040,ko01212	Biosynthesis of unsaturated fatty acids|Fatty acid metabolism
TraesCS1A02G181400	2.39808	1.82551	1.58796	1.75142	1.46921	1.54304	3.51083	4.34905	4.19157	3.67277	3.5675	3.44663	GYP7		GO:0016021	integral component of membrane
TraesCS1A02G181500	6.81927	5.26875	4.22524	5.5514	5.42766	5.06542	8.77113	7.57202	8.63741	9.49381	9.1783	9.75239	CYB5		GO:0046872,GO:0020037	metal ion binding|heme binding
TraesCS1A02G181600	0.716567	0.101116	0.01323	0.0686979	0.147246	0.253883	0.219984	0.115102	0.0540383	0.0895805	0.148349	0.0180911	HLB1		GO:0005515	protein binding
TraesCS1A02G181700	0	0	0	0	0	0	0	0	0	0	0	0
TraesCS1A02G181800	0	0	0	0	0	0	0	0	0	0	0	0
TraesCS1A02G181900	1.58495	0.928172	1.48281	1.1064	0.808514	0.914492	2.35664	2.68777	2.91332	2.13656	1.72699	1.89968	BLUS1		GO:0005524,GO:0004672,GO:0006468	ATP binding|protein kinase activity|protein phosphorylation
TraesCS1A02G182000	1.28029	0.990593	1.04356	1.04522	1.46584	1.21984	1.19146	1.9827	2.02295	1.99163	1.5958	2.40622	ERCC1		GO:0005634,GO:0003684,GO:0006281,GO:0000724,GO:0004519,GO:0017108,GO:0010224,GO:0010332,GO:0006294,GO:0010213	nucleus|damaged DNA binding|DNA repair|double-strand break repair via homologous recombination|endonuclease activity|5'-flap endonuclease activity|response to UV-B|response to gamma radiation|nucleotide-excision repair, preincision complex assembly|non-photoreactive DNA repair	ko03460,ko03420	Fanconi anemia pathway|Nucleotide excision repair
TraesCS1A02G182100	2.87559	0.850232	0.510429	0.824603	0.66628	1.62394	3.05239	3.73019	3.41373	2.90839	2.5835	2.89529	PME31		GO:0005618,GO:0042545,GO:0030599,GO:0045330,GO:0016787,GO:0045488,GO:0050829	cell wall|cell wall modification|pectinesterase activity|aspartyl esterase activity|hydrolase activity|pectin metabolic process|defense response to Gram-negative bacterium	ko00040,ko00500	Pentose and glucuronate interconversions|Starch and sucrose metabolism
TraesCS1A02G182200	0.0675226	0	0	0	0.0242229	0	0.146995	0.177572	0	0.111759	0.467166	0.191738			GO:0009638	phototropism
TraesCS1A02G182300	3.32756	3.35639	6.22846	5.23883	6.27349	5.46654	5.22505	5.78683	4.88827	6.73162	5.11441	5.9624	At2g46620		GO:0016021,GO:0005524	integral component of membrane|ATP binding
TraesCS1A02G182400	0.911248	0.831812	0.863101	0.813773	1.02677	0.551437	4.45014	3.54001	4.78031	3.03185	3.28556	2.98915			GO:0016021,GO:0015098,GO:0015689	integral component of membrane|molybdate ion transmembrane transporter activity|molybdate ion transport
TraesCS1A02G182500	1.31042	1.46755	0.564033	2.2144	3.67571	1.83401	2.81426	2.66844	3.52751	4.73033	4.54966	3.88449	TIM23-1
TraesCS1A02G182600	0.453846	0.528069	0.680291	1.19521	2.4994	0.807503	1.52124	2.74521	2.60557	2.50578	3.07504	2.57593			GO:0005515	protein binding
TraesCS1A02G182700	1.7851	0.807629	0.984395	1.48038	1.10205	0.763493	2.54106	3.83412	2.40674	2.42419	2.56853	2.28039	PUX10		GO:0005515	protein binding
TraesCS1A02G182800	0.317988	0.16833	0.314975	0.476468	0.321299	0.252185	0.440285	0.40601	0.614522	0.291665	0.295873	0.416195			GO:0046872	metal ion binding
TraesCS1A02G182900	1.28529	0.560532	1.04906	0.838585	0.933917	0.848437	0.800743	1.22722	0.958805	0.919359	1.45654	1.08856	cox1101		GO:0006412,GO:0008168	translation|methyltransferase activity
TraesCS1A02G183000	0.173564	0.143716	0.0338546	0.0431674	0.0163121	0.0735655	2.51781	2.32888	2.14274	2.62148	3.09057	3.64013	Os10g0521000	Trehalase [Source:UniProtKB/TrEMBL;Acc:A0A1D5RZT1]	GO:0005886,GO:0003824,GO:0005993,GO:0004555,GO:0005991	plasma membrane|catalytic activity|trehalose catabolic process|alpha,alpha-trehalase activity|trehalose metabolic process	ko00500	Starch and sucrose metabolism
TraesCS1A02G183100	0	0	0	0	0.0315179	0	0.598365	0.0475178	0.321941	0.65065	0.413191	0.287969	ADF10		GO:0005622,GO:0003779,GO:0015629,GO:0030042	intracellular|actin binding|actin cytoskeleton|actin filament depolymerization	ko04810	Regulation of actin cytoskeleton
TraesCS1A02G183200	0	0	0	0	0	0	0	0	0	0	0	0
TraesCS1A02G183300	0	0	0	0	0	0	0.13992	0	0	0	0	0			GO:0007143,GO:0007140	female meiotic nuclear division|male meiotic nuclear division
TraesCS1A02G183400	4.30875	2.95825	6.00835	2.85672	3.82241	3.84469	2.32257	2.43978	2.51786	2.59082	2.35981	1.93027	BEL1		GO:0005634,GO:0003677,GO:0006355	nucleus|DNA binding|regulation of transcription, DNA-templated
TraesCS1A02G183500	0	0	0	0	0	0	0	0	0	0	0	0
TraesCS1A02G183600	0	0	0	0	0	0	0	0	0	0	0	0
TraesCS1A02G183700	0	0	0	0	0	0	0	0	0	0	0	0
TraesCS1A02G183800	2.08673	0.99805	1.24188	1.01821	0.614771	0.615004	2.06552	2.4177	2.66295	1.82979	1.66792	2.19685	XDH		GO:0046872,GO:0016491,GO:0005506,GO:0009055,GO:0071949,GO:0051537,GO:0055114,GO:0051536,GO:0050660	metal ion binding|oxidoreductase activity|iron ion binding|electron transfer activity|FAD binding|2 iron, 2 sulfur cluster binding|oxidation-reduction process|iron-sulfur cluster binding|flavin adenine dinucleotide binding	ko00230,ko04146,ko00983,ko00232	Purine metabolism|Peroxisome|Drug metabolism - other enzymes|Caffeine metabolism
TraesCS1A02G183900	1.59463	0.984843	1.80593	0.609115	0.948015	0.764248	0.910243	1.41337	1.20447	1.01855	0.602441	0.881107		Non-lysosomal glucosylceramidase [Source:UniProtKB/TrEMBL;Acc:A0A1D5RQI7]	GO:0004553,GO:0003824,GO:0016020,GO:0004348,GO:0006680	hydrolase activity, hydrolyzing O-glycosyl compounds|catalytic activity|membrane|glucosylceramidase activity|glucosylceramide catabolic process	ko00511,ko00600	Other glycan degradation|Sphingolipid metabolism
TraesCS1A02G184000	0.417883	1.15914	1.25716	3.29562	0.990913	0.978591	0.811417	0.531625	0.51467	0.410439	0.294444	0.726481
TraesCS1A02G184100	0.839369	0.515755	0.798399	0.54256	0.408496	0.306157	1.57388	1.91463	1.48619	1.33119	1.17427	1.25676	At1g61900
TraesCS1A02G184200	0	0	0	0	0	0	0	0	0	0	0	0	ND4		GO:0008137,GO:0055114,GO:0042773	NADH dehydrogenase (ubiquinone) activity|oxidation-reduction process|ATP synthesis coupled electron transport	ko00190	Oxidative phosphorylation
TraesCS1A02G184300	3.21424	2.79813	3.02464	3.21883	1.48761	1.04698	5.8531	4.96529	5.392	4.26423	5.16611	4.45628	At4g17486
TraesCS1A02G184400	1.17528	0.0675004	0.249025	0.130048	0.0382663	0.267908	0	0	0	0	0	0	LECRK41		GO:0016021,GO:0030246,GO:0005524,GO:0004672,GO:0006468	integral component of membrane|carbohydrate binding|ATP binding|protein kinase activity|protein phosphorylation
TraesCS1A02G184500	3.39181	1.46737	2.41179	1.93252	1.50822	1.14704	2.40419	3.36391	2.96518	2.0707	2.44539	1.95177	MPK6	Mitogen-activated protein kinase [Source:UniProtKB/TrEMBL;Acc:W4ZQS8]	GO:0005524,GO:0004672,GO:0006468,GO:0005622,GO:0004707	ATP binding|protein kinase activity|protein phosphorylation|intracellular|MAP kinase activity
TraesCS1A02G184600	1.52005	0.557148	1.29686	0.832673	0.827188	0.72056	2.02645	1.99177	2.13932	2.30917	2.39796	2.26961	PAS1	Peptidylprolyl isomerase [Source:UniProtKB/TrEMBL;Acc:A0A1D6D927]	GO:0009793,GO:0003755,GO:0005783,GO:0030154,GO:0005829,GO:0030010,GO:0099402,GO:0042761,GO:0009880,GO:0048527,GO:0009826,GO:0009735,GO:0005515	embryo development ending in seed dormancy|peptidyl-prolyl cis-trans isomerase activity|endoplasmic reticulum|cell differentiation|cytosol|establishment of cell polarity|plant organ development|very long-chain fatty acid biosynthetic process|embryonic pattern specification|lateral root development|unidimensional cell growth|response to cytokinin|protein binding
TraesCS1A02G184700	0	0	0	0	0	0	0	0	0	0	0	0
TraesCS1A02G184800	0.0538849	0.112506	0.235706	0	0.0824935	0	1.0681	0.976197	0.997062	0.568868	0.852323	0.508204	GONST3
TraesCS1A02G184900	2.42035	1.8593	2.06338	2.32283	5.15431	2.19588	1.02684	1.2406	1.08364	2.01699	2.26911	2.74167	SARD4		GO:0009507,GO:0009627,GO:1901672,GO:0062046,GO:0062034	chloroplast|systemic acquired resistance|positive regulation of systemic acquired resistance|dehydropipecolic acid reductase|L-pipecolic acid biosynthetic process
TraesCS1A02G185100	0	0	0	0.179836	0	0	1.28997	1.17854	0.512452	0.908215	1.58433	0.565742	At1g01540		GO:0016021,GO:0005524,GO:0004672,GO:0006468	integral component of membrane|ATP binding|protein kinase activity|protein phosphorylation
TraesCS1A02G185200	11.7221	24.043	18.2447	23.7478	25.3906	20.5498	0.128516	0.102258	0.506294	0.0511796	0.149358	0.0984405	At5g52780
TraesCS1A02G185300	2.66573	3.1659	2.0369	3.17273	2.73474	2.7689	0.625705	0.834175	1.12379	0.970769	0.981136	0.895409	AN		GO:0051287,GO:0055114	NAD binding|oxidation-reduction process
TraesCS1A02G185400	0	0	0	0	0	0	3.63753	3.79651	3.30394	3.08613	3.35605	2.23446	OFP8		GO:0045892	negative regulation of transcription, DNA-templated
TraesCS1A02G185500	0.0841236	0.0629157	0.108259	0.249672	0.0324326	0.0548412	0.0914974	0.157968	0.189679	0.215511	0.142508	0.222069
TraesCS1A02G185700	1.70603	0.528173	0	2.92191	4.86655	6.54347	0.137345	0.425045	0.314171	1.99588	3.20279	4.29011	HIPP39		GO:0046872,GO:0030001	metal ion binding|metal ion transport
TraesCS1A02G185800	0	0	0	0	0	0	0.788733	1.18694	0.701459	0.69456	0.863191	0.395334	BDG3
TraesCS1A02G185900	1.00401	0.55672	0.954665	0.537058	0.533618	0.525049	0.947364	0.76085	0.875966	0.782103	0.767857	0.869286	At5g10800		GO:0003676,GO:0003723,GO:0006396	nucleic acid binding|RNA binding|RNA processing	ko03040	Spliceosome
TraesCS1A02G186000	0.0388481	0.473174	0.529792	0.683634	1.0567	1.11128	0.423238	0.322824	0.796941	0.717043	0.296885	0.218629	BZIP18		GO:0003700,GO:0006355	DNA-binding transcription factor activity|regulation of transcription, DNA-templated
TraesCS1A02G186100	1.57715	0.435237	0.393682	0.935496	0.924466	0.775103	2.47258	1.59592	2.48639	4.11083	4.27531	5.36802	GSTU6		GO:0005515	protein binding	ko00982,ko00480,ko00980	Drug metabolism - cytochrome P450|Glutathione metabolism|Metabolism of xenobiotics by cytochrome P450
TraesCS1A02G186200	0.0842351	0	0	0	0	0.297361	3.3567	2.67872	3.69399	3.6749	2.42051	3.31624	GSTU6		GO:0005515	protein binding	ko00982,ko00480,ko00980	Drug metabolism - cytochrome P450|Glutathione metabolism|Metabolism of xenobiotics by cytochrome P450
TraesCS1A02G186300	0.517806	0	0	0.974144	0.41919	0	0.0999093	0.23971	0.117802	0.414858	0.56984	0.863298	GSTU6		GO:0005515	protein binding	ko00982,ko00480,ko00980	Drug metabolism - cytochrome P450|Glutathione metabolism|Metabolism of xenobiotics by cytochrome P450
TraesCS1A02G186400	0	0	0	0	0	0	0.134616	0	0.229634	0.0847492	0.347711	0.121666	GSTU6		GO:0005515	protein binding	ko00982,ko00480,ko00980	Drug metabolism - cytochrome P450|Glutathione metabolism|Metabolism of xenobiotics by cytochrome P450
TraesCS1A02G186500	0.489308	0.206286	0.0604294	0	0.586214	0.188417	6.1842	6.74412	7.45667	9.64578	8.36443	9.74256	GSTU6		GO:0005515	protein binding
TraesCS1A02G186600	0	0	0	0	0	0	0	0	0	0	0	0	GSTU6		GO:0005515	protein binding	ko00982,ko00480,ko00980	Drug metabolism - cytochrome P450|Glutathione metabolism|Metabolism of xenobiotics by cytochrome P450
TraesCS1A02G186700	5.08071	1.8953	0.108868	0.940369	4.70436	2.80464	46.4744	48.2291	56.555	57.1433	32.9323	64.8833	GSTU6		GO:0005515	protein binding	ko00982,ko00480,ko00980	Drug metabolism - cytochrome P450|Glutathione metabolism|Metabolism of xenobiotics by cytochrome P450
TraesCS1A02G186800	4.22572	2.43602	3.34132	0.993141	4.92586	6.73198	2.66603	2.17285	1.76171	4.77535	3.8812	5.53344	GSTU6		GO:0005515	protein binding	ko00982,ko00480,ko00980	Drug metabolism - cytochrome P450|Glutathione metabolism|Metabolism of xenobiotics by cytochrome P450
TraesCS1A02G186900	0	0	0	0	0	0	0	0	0	0	0	0	GSTU7		GO:0005515	protein binding	ko00982,ko00480,ko00980	Drug metabolism - cytochrome P450|Glutathione metabolism|Metabolism of xenobiotics by cytochrome P450
TraesCS1A02G187000	0.225663	0	0.190674	0	0	0.247713	1.96914	1.80276	2.62464	4.70035	4.31049	6.06358	GSTU17		GO:0005515	protein binding	ko00982,ko00480,ko00980	Drug metabolism - cytochrome P450|Glutathione metabolism|Metabolism of xenobiotics by cytochrome P450
TraesCS1A02G187100	0	0	0	0	0	0	0	0	0	0	0	0	CYP704C1		GO:0016021,GO:0020037,GO:0005506,GO:0016705,GO:0055114	integral component of membrane|heme binding|iron ion binding|oxidoreductase activity, acting on paired donors, with incorporation or reduction of molecular oxygen|oxidation-reduction process
TraesCS1A02G187200	0	0	0	0	0	0	0	0	0	0	0	0
TraesCS1A02G187300	0.301923	0.359637	0.334307	0.629526	0.34267	0.0785705	1.30529	2.08661	1.39627	1.55027	1.45651	1.10039	SBT1.7		GO:0004252,GO:0006508	serine-type endopeptidase activity|proteolysis
TraesCS1A02G187400	0.721317	0.525238	0.54702	0.274906	0.349566	0.438951	2.30157	2.49584	2.11794	2.04953	1.79916	1.85408	PLDBETA1		GO:0003824	catalytic activity	ko00564,ko04024,ko04144,ko00565,ko04072,ko04014,ko04071	Glycerophospholipid metabolism|cAMP signaling pathway|Endocytosis|Ether lipid metabolism|Phospholipase D signaling pathway|Ras signaling pathway|Sphingolipid signaling pathway
TraesCS1A02G187500	0.494431	0.566046	0.722663	0.330637	0.449556	0.295586	1.37324	1.42743	1.45705	1.23678	1.10566	1.07813	HTH		GO:0055114,GO:0050660,GO:0016614	oxidation-reduction process|flavin adenine dinucleotide binding|oxidoreductase activity, acting on CH-OH group of donors
TraesCS1A02G187600	0	0	0	0.0302664	0.0216853	0	0	0	0	0	0.0426181	0	TRAF1A		GO:0005515	protein binding
TraesCS1A02G187700	0	0	0	0	0	0	2.17221	4.96975	1.60226	11.3996	7.60245	6.12425
TraesCS1A02G187800	0	0	0	0	0	0	0.0765677	0.120269	0.0298473	0.187753	0.149728	0.442142
TraesCS1A02G187900	0	0	0	0	0	0	0	0	0	0	0	0.0304855	ERF026		GO:0003700,GO:0003677,GO:0006355	DNA-binding transcription factor activity|DNA binding|regulation of transcription, DNA-templated
TraesCS1A02G188000	15.9197	5.36665	2.11932	1.27709	0.096468	1.87561	5.34643	9.21994	8.23994	7.39372	8.97195	7.06602	ADT6		GO:0004664,GO:0009094	prephenate dehydratase activity|L-phenylalanine biosynthetic process
TraesCS1A02G188100	0	0	0	0	0	0	0.081126	0.116487	0.0757974	0.638687	0.10555	0.990282	DTX49	Protein DETOXIFICATION [Source:UniProtKB/TrEMBL;Acc:W4ZTW3]	GO:0016021,GO:0016020,GO:0055085,GO:0015238,GO:0015297,GO:0006855	integral component of membrane|membrane|transmembrane transport|GO_0015238|antiporter activity|drug transmembrane transport
TraesCS1A02G188200	4.72338	3.83531	4.38036	3.89422	2.15864	2.11123	1.65983	1.17731	1.45575	1.68477	1.67603	1.12539	hxnY		GO:0046872,GO:0016491,GO:0055114	metal ion binding|oxidoreductase activity|oxidation-reduction process
TraesCS1A02G188300	0	0	0	0	0	0	0	0	0	0	0	0
TraesCS1A02G188400	0	0	0	0	0	0	20.9028	17.8922	13.7258	11.2704	13.2815	9.42326
TraesCS1A02G188500	1.93022	3.6734	1.98448	4.6385	4.94198	5.12326	4.21601	3.34548	4.13669	3.77198	4.29992	3.73643			GO:0005515	protein binding
TraesCS1A02G188600	0.453957	0.716438	1.24906	0.725112	0.71503	0.598179	0.218658	0.548151	0.251744	0.134035	0.339395	0.129518	CCB2
TraesCS1A02G188700	6.62979	4.73941	4.44462	1.81116	2.5914	1.90589	5.69253	5.22421	5.62505	7.2709	6.18637	9.12936	PP2A13		GO:0005515	protein binding
TraesCS1A02G188800	1.29112	0.455182	1.07854	0.805734	0.693323	0.775278	1.42579	1.19467	1.54183	1.75763	1.413	1.43485	CSN1		GO:0008180,GO:0000338	COP9 signalosome|protein deneddylation
TraesCS1A02G188900	6.58111	10.5389	11.6172	7.90245	11.3892	11.767	4.19152	4.92603	5.61162	3.75278	4.02153	4.01227	RBL1	Rhomboid-like protein [Source:UniProtKB/TrEMBL;Acc:A0A341NWP9]	GO:0016021,GO:0004252,GO:0006508,GO:0016787,GO:0016020,GO:0008233	integral component of membrane|serine-type endopeptidase activity|proteolysis|hydrolase activity|membrane|peptidase activity
TraesCS1A02G189000	1.18437	0.450552	0.315903	0.899964	0.422152	0.645979	0.950408	0.8811	0.759865	0.748176	0.831671	0.683708	ASK8		GO:0005524,GO:0004672,GO:0006468	ATP binding|protein kinase activity|protein phosphorylation
TraesCS1A02G189100	2.08629	0.679526	1.3185	0.939403	0.506765	0.532854	4.20282	4.91323	4.3313	3.2135	4.16431	3.94736	XBOS33		GO:0004842,GO:0005515	ubiquitin-protein transferase activity|protein binding
TraesCS1A02G189200	0.125859	0.254522	0	0	0.0887562	0	11.1874	10.7109	8.52828	9.36271	9.10737	5.57002
TraesCS1A02G189300	0.0223555	0.143558	0	0	0	0	5.83486	4.10124	5.51967	4.93019	3.27955	2.8052
TraesCS1A02G189400	0	0.00530406	0	0	0	0	0.0692811	0.127958	0.181165	0.0734727	0.0611839	0.0421222
TraesCS1A02G189500	0.405524	0.130665	0.332752	0	0.0126071	0.1192	0.658781	0.460128	0.294109	0.261265	0.316011	0.26986	OXA1L		GO:0016021,GO:0032977	integral component of membrane|membrane insertase activity	ko02024,ko03070,ko03060	Quorum sensing|Bacterial secretion system|Protein export
TraesCS1A02G189600	0.385817	0.192299	0.417073	0.600978	0.27944	0.220204	2.4353	1.79457	1.73541	1.97504	1.96392	2.04232	OXA1L		GO:0016021,GO:0032977	integral component of membrane|membrane insertase activity	ko02024,ko03070,ko03060	Quorum sensing|Bacterial secretion system|Protein export
TraesCS1A02G189700	0.0880325	0.533973	0	0.942608	0.701696	0.458493	0	0	0.476493	0.123707	0.328516	0.34252			GO:0016021,GO:0032977	integral component of membrane|membrane insertase activity	ko02024,ko03070,ko03060	Quorum sensing|Bacterial secretion system|Protein export
TraesCS1A02G189800	0.0449772	0	0.119029	0.0404371	0	0	0.121151	0.0873318	0.0545632	0.0596868	0.0253792	0	OXA1		GO:0016021,GO:0032977	integral component of membrane|membrane insertase activity	ko02024,ko03070,ko03060	Quorum sensing|Bacterial secretion system|Protein export
TraesCS1A02G189900	0.212766	0.0639825	0.0994804	0.214225	0.0754886	0.0509896	0.128186	0.0391727	0.120917	0.0262168	0.0225571	0.0762438	ALMT12		GO:0016021,GO:0015743	integral component of membrane|malate transport
TraesCS1A02G190000	0.257328	0.102473	0.138497	0.152487	0.105549	0.116432	0.0938173	0.174488	0.0994476	0.109565	0.0610345	0.183636	DGP2		GO:0005525	GTP binding
TraesCS1A02G190100	0.225705	0.106386	0.26764	0.18305	0.484346	0.284747	0.369341	0.62217	0.7334	0.425047	0.639023	0.845639	NAC071		GO:0005634,GO:0003677,GO:0006355	nucleus|DNA binding|regulation of transcription, DNA-templated
TraesCS1A02G190200	0.479247	0.142649	0.22801	0.301057	0.194745	0.109046	1.10993	1.12907	1.2319	0.625957	1.01757	0.832756	BSK2		GO:0005524,GO:0004672,GO:0006468,GO:0005515,GO:0005886,GO:0009742	ATP binding|protein kinase activity|protein phosphorylation|protein binding|plasma membrane|brassinosteroid mediated signaling pathway	ko04075	Plant hormone signal transduction
TraesCS1A02G190300	0.0177599	0	0	0	0	0	0	0	0.0213486	0.0114327	0	0	CDC48D		GO:0005524,GO:0016787	ATP binding|hydrolase activity	ko04141	Protein processing in endoplasmic reticulum
TraesCS1A02G190400	0	0.129079	0	0	0	0	18.7211	13.4654	15.1859	14.383	18.7052	12.925	H2B1		GO:0003677,GO:0000786,GO:0046982	DNA binding|nucleosome|protein heterodimerization activity
TraesCS1A02G190500	0.698095	0.296089	0.382675	0.725224	0.929821	0.731394	2.15491	2.45259	2.33565	2.01991	1.27275	1.96088	IRL5		GO:0005515	protein binding
TraesCS1A02G190600	0	0	0	0	0	0	0	0	0	0	0	0		Dirigent protein [Source:UniProtKB/TrEMBL;Acc:A0A341NND5]
TraesCS1A02G190700	0.581125	0.296009	0.275196	0.0876455	0.232245	0.174228	0.672422	0.696367	0.638803	0.726643	0.724405	0.68376
TraesCS1A02G190800	3.73288	1.78752	2.4222	1.39962	1.0255	1.39054	2.56242	2.94538	3.55899	2.47755	2.43819	2.94764	CHY1		GO:0003860	3-hydroxyisobutyryl-CoA hydrolase activity	ko01200,ko00640,ko00410,ko00280	Carbon metabolism|Propanoate metabolism|beta-Alanine metabolism|Valine, leucine and isoleucine degradation
TraesCS1A02G190900	0.202407	0.132431	0	0.0342638	0.201307	0.0474902	6.17708	4.44746	4.83724	5.13681	6.59055	4.57412	AHL8		GO:0003680	AT DNA binding
TraesCS1A02G191000	0.174531	0.375509	0.0994772	0.372967	0.543192	0.210098	0.678532	0.515	0.544755	0.504539	0.428378	0.348205
TraesCS1A02G191100	0	0	0	0	0	0	0	0	0	0	0	0
TraesCS1A02G191300	5.35492	4.10533	3.38943	3.07327	3.25234	3.69192	0.276789	0.219013	0.38138	0.194694	0.350353	0.285571	ADK2		GO:0015979,GO:0009507,GO:0016301,GO:0016773	photosynthesis|chloroplast|kinase activity|phosphotransferase activity, alcohol group as acceptor
TraesCS1A02G191400	4.34443	2.09053	3.21489	2.15177	1.88171	2.93293	11.1065	12.2642	10.0648	8.74657	8.95841	8.11349	At2g38710		GO:0005829,GO:0009651	cytosol|response to salt stress
TraesCS1A02G191500	0	0	0	0	0	0	0.031302	0	0	0	0	0
TraesCS1A02G191600	0.296246	0.174211	0.572745	0.171668	0.135903	0.0610221	0.30609	0.397146	0.436578	0.27906	0.35885	0.615936
TraesCS1A02G191700	16.1062	9.20179	10.3955	11.0628	8.87049	7.80978	11.5098	14.2041	12.3996	9.36625	10.1093	8.73909	PYL10		GO:0005634,GO:0042803,GO:0005829,GO:0009738,GO:1905183	nucleus|protein homodimerization activity|cytosol|abscisic acid-activated signaling pathway|negative regulation of protein serine/threonine phosphatase activity	ko04075	Plant hormone signal transduction
TraesCS1A02G191800	36.4575	87.3687	81.4266	38.7644	50.3254	58.7278	5.79115	4.27674	5.30518	5.00086	4.59351	2.20148	BOU
TraesCS1A02G191900	2.49554	2.48521	1.95565	3.23252	1.47097	1.88032	8.68493	8.91583	8.68248	10.402	12.7967	10.941	BOU		GO:0016021	integral component of membrane
TraesCS1A02G192000	0	0	0	0	0	0	0	0	0	0	0	0
TraesCS1A02G192100	0	0	0	0	0	0	0	0	0	0	0	0	Os03g0621600		GO:0003677	DNA binding
TraesCS1A02G192200	3.37707	4.8947	6.32328	4.92418	4.21502	4.23357	3.26452	2.53146	4.562	4.35128	3.61149	3.79398
TraesCS1A02G192300	2.2835	1.08337	1.03903	0.963871	1.33826	1.2466	2.71844	3.05802	3.09889	4.21258	3.42267	3.18828	NMD3	60S ribosomal export protein NMD3 [Source:UniProtKB/TrEMBL;Acc:A0A1D5RQ61]	GO:0005737,GO:0005634,GO:0000055,GO:0043023	cytoplasm|nucleus|ribosomal large subunit export from nucleus|ribosomal large subunit binding	ko03008,ko03013	Ribosome biogenesis in eukaryotes|RNA transport
TraesCS1A02G192400	0.836908	0.299196	0.569119	0.216525	0.379337	0.4149	1.50535	1.43243	1.50485	2.11562	1.74795	1.93407	DGS1
TraesCS1A02G192500	2.27308	1.40856	2.91611	2.2257	1.79068	1.73344	2.57579	2.68832	3.21914	2.81848	2.37492	2.7747			GO:0005515	protein binding
TraesCS1A02G192600	9.83169	8.19969	13.7742	3.53071	7.36187	5.51842	5.06073	6.14568	6.65463	4.43936	3.97715	3.81728	Os03g0188200
TraesCS1A02G192700	0.0211592	0.0299262	0	0	0	0.026524	0.0113582	0.0138032	0	0.013645	0	0	RFC5		GO:0003677,GO:0006260	DNA binding|DNA replication	ko03430,ko03030,ko03420	Mismatch repair|DNA replication|Nucleotide excision repair
TraesCS1A02G192800	6.72901	7.70978	7.6241	5.93447	5.5716	6.21601	15.4394	12.2773	13.0026	10.7721	11.6693	7.88253
TraesCS1A02G192900	0	0	0	0	0	0	0	0	0	0	0	0	UBP21		GO:0006511,GO:0016579,GO:0036459	ubiquitin-dependent protein catabolic process|protein deubiquitination|thiol-dependent ubiquitinyl hydrolase activity
TraesCS1A02G193000	1.45232	1.07878	1.23884	0.878891	1.32518	1.00163	1.873	2.49175	1.75269	2.08973	1.84448	2.04021	AGD8		GO:0046872,GO:0005096	metal ion binding|GTPase activator activity	ko04144	Endocytosis
TraesCS1A02G193100	0.0111404	0.00697014	0	0	0.0721728	0.0165165	0.0827272	0.0441968	0.0545621	0.0687158	0.0351512	0.0131722	At5g56440		GO:0005515	protein binding
TraesCS1A02G193200	6.55498	4.63565	5.93864	5.87458	6.24805	5.20243	5.71238	8.94621	6.30464	8.58598	10.0552	7.32892	MYC2		GO:0046983	protein dimerization activity	ko04075	Plant hormone signal transduction
TraesCS1A02G193300	1.49683	0.55967	0.451354	0.474338	0.375499	0.370687	1.5831	1.91251	1.40571	1.18471	1.06937	1.28761	GRV2
TraesCS1A02G193400	0.387444	0.0983577	0.22502	0.190331	0.567815	0.554499	0.0680041	0.281327	0.361394	0.388779	0.134457	0.258452	ROC3		GO:0043565,GO:0003677,GO:0008289,GO:0006355	sequence-specific DNA binding|DNA binding|lipid binding|regulation of transcription, DNA-templated
TraesCS1A02G193500	42.5437	23.1482	19.3022	28.7463	29.1215	40.4561	1.57141	1.3501	1.15722	1.0149	1.016	1.30626	PAP3		GO:0009535,GO:0010287	chloroplast thylakoid membrane|plastoglobule
TraesCS1A02G193600	0.333801	0.13873	0.461634	0.145559	0.237801	0.105613	0.485823	0.445662	0.397792	0.47273	0.39767	0.484868					ko04150	mTOR signaling pathway
TraesCS1A02G193700	0.0711595	0	0	0	0	0	0.515404	0.170292	0.165663	0.371415	0.495355	0	CML11		GO:0005509	calcium ion binding
TraesCS1A02G193800	1.83558	0	0	3.28688	0	0.583312	0.579581	0.711232	0	0	4.83727	3.57578
TraesCS1A02G193900	1.30763	3.23395	7.01612	7.23451	3.09012	3.16623	3.36056	3.5469	3.99266	4.39986	3.82721	2.04014	SAMBA		GO:0010997,GO:0046621	anaphase-promoting complex binding|negative regulation of organ growth
TraesCS1A02G194000	8.86878	4.53274	6.28204	5.8646	6.50796	6.80788	22.9055	17.8146	19.9077	34.9186	34.124	32.3905	At3g18410				ko00190	Oxidative phosphorylation
TraesCS1A02G194100	1.67954	0.958485	0.719741	1.4866	1.21032	1.03149	3.01044	3.16955	2.6019	2.58085	2.60259	3.21718	ITPK5	Inositol-tetrakisphosphate 1-kinase [Source:UniProtKB/TrEMBL;Acc:A0A341NL07]	GO:0005524,GO:0005622,GO:0000287,GO:0032957,GO:0047325,GO:0052725,GO:0052726	ATP binding|intracellular|magnesium ion binding|inositol trisphosphate metabolic process|inositol tetrakisphosphate 1-kinase activity|inositol-1,3,4-trisphosphate 6-kinase activity|inositol-1,3,4-trisphosphate 5-kinase activity	ko00562,ko04070	Inositol phosphate metabolism|Phosphatidylinositol signaling system
TraesCS1A02G194200	0	0	0	0	0	0	2.3699	1.71378	2.59262	2.66088	1.0475	3.66592			GO:0005515	protein binding
TraesCS1A02G194400	6.00063	4.43529	4.51065	4.29852	4.19337	3.82523	6.50605	4.65257	5.83632	6.81159	5.33706	4.57728			GO:0016021,GO:0070072	integral component of membrane|vacuolar proton-transporting V-type ATPase complex assembly
TraesCS1A02G194500	2.41828	2.09813	2.71594	0.316924	1.53073	2.15546	4.97858	4.20224	2.94902	4.21558	3.48371	3.98221			GO:0009960,GO:0080113	endosperm development|regulation of seed growth
TraesCS1A02G194600	0.270824	0	0	0.345616	0.878561	0.556492	0.702879	0.988256	0.411101	1.48083	1.43165	1.50838	IKU1
TraesCS1A02G194700	0.026579	0	0	0	0	0	0.49404	0.212573	0.440896	0.275865	0.122974	0.217998	At4g27595
TraesCS1A02G194800	2.96753	1.14018	1.24968	2.04672	0.987812	1.72757	1.77839	2.50744	1.73879	2.24916	2.46193	2.38933
TraesCS1A02G194900	5.68139	3.31889	2.36548	1.09136	2.53324	4.44503	1.64956	2.15021	1.78025	1.90408	1.1765	1.6043	CCR1
TraesCS1A02G195000	2.50683	1.74676	3.35793	2.09858	1.32829	1.26141	0.995383	1.14166	1.09863	0.92003	0.918492	1.21277
TraesCS1A02G195100	2.24334	0.716514	0.657106	1.35738	0.532995	0.920767	1.16863	1.71488	1.34725	1.23991	2.46547	2.07427	TOL1		GO:0006886,GO:0005622	intracellular protein transport|intracellular
TraesCS1A02G195200	3.52964	1.94671	2.84127	2.34456	2.17449	2.25075	0.409293	0.47139	0.320196	0.423711	0.340254	0.382128		Glycerol-3-phosphate acyltransferase, chloroplastic [Source:UniProtKB/TrEMBL;Acc:A0A1D5RZT6]	GO:0016746,GO:0102420,GO:0004366,GO:0006655,GO:0016024,GO:0009570,GO:0006650	transferase activity, transferring acyl groups|sn-1-glycerol-3-phosphate C16:0-DCA-CoA acyl transferase activity|glycerol-3-phosphate O-acyltransferase activity|phosphatidylglycerol biosynthetic process|CDP-diacylglycerol biosynthetic process|chloroplast stroma|glycerophospholipid metabolic process	ko00564,ko00561	Glycerophospholipid metabolism|Glycerolipid metabolism
TraesCS1A02G195300	0.675425	0.341865	0.441483	0.626702	0.493638	0.452685	1.45369	1.10667	1.49489	1.4082	0.998788	0.915722	At1g72550		GO:0005737,GO:0005524,GO:0003723,GO:0000166,GO:0000287,GO:0004826,GO:0006432	cytoplasm|ATP binding|RNA binding|nucleotide binding|magnesium ion binding|phenylalanine-tRNA ligase activity|phenylalanyl-tRNA aminoacylation	ko00970	Aminoacyl-tRNA biosynthesis
TraesCS1A02G195312	0.0190111	0	0.0509352	0	0	0.016964	0.01998	0.0165681	0.0378817	0.0230049	0.00668696	0.0229358			GO:0005515	protein binding
TraesCS1A02G195400	11.3303	8.67345	14.0991	7.25562	6.96226	5.83743	13.1242	15.8556	14.0635	12.4761	11.5412	11.8396	RCD1		GO:0003950	NAD+ ADP-ribosyltransferase activity
TraesCS1A02G195500	1.0328	2.43679	0.780408	0.813391	0.622726	1.28548	0.221489	0.124488	0.0786173	0.0624438	0.183788	0.0783696	SKL2		GO:0009507	chloroplast
TraesCS1A02G195700	1.49436	3.06322	2.23424	4.07023	4.80896	3.66868	3.18271	2.73281	3.05535	2.21023	2.6725	2.78164	JMJ706		GO:0005634,GO:0048439,GO:0045815,GO:0032454,GO:0000792	nucleus|flower morphogenesis|positive regulation of gene expression, epigenetic|histone demethylase activity (H3-K9 specific)|heterochromatin
TraesCS1A02G195900	6.09947	4.31495	4.83113	5.37567	4.00416	4.42703	3.14642	3.95199	3.29148	3.65695	4.43334	3.39926	XTH28	Xyloglucan endotransglucosylase/hydrolase [Source:UniProtKB/TrEMBL;Acc:W4ZNR8]	GO:0004553,GO:0005975,GO:0005618,GO:0010411,GO:0016762,GO:0042546,GO:0048046,GO:0006073,GO:0071555	hydrolase activity, hydrolyzing O-glycosyl compounds|carbohydrate metabolic process|cell wall|xyloglucan metabolic process|xyloglucan:xyloglucosyl transferase activity|cell wall biogenesis|apoplast|cellular glucan metabolic process|cell wall organization
TraesCS1A02G196000	0	0	0	0	0	0	2.36878	1.56553	1.78081	1.56953	2.81132	1.94969
TraesCS1A02G196100	0.0142402	0.00567382	0	0.0252075	0.00982112	0.00643681	0.436833	0.61435	0.648314	0.337879	0.203319	0.332002	CSLD1		GO:0016021,GO:0016020,GO:0016760,GO:0030244,GO:0071555	integral component of membrane|membrane|cellulose synthase (UDP-forming) activity|cellulose biosynthetic process|cell wall organization
TraesCS1A02G196200	0.127227	0	0.0466744	0	0	0.00776034	0.0110547	0.0680581	0.0251566	0.237915	0.0225139	0.0380333	At1g16830		GO:0005515	protein binding
TraesCS1A02G196300	2.32063	1.78268	2.10117	1.61445	1.9767	1.85915	8.08525	7.91721	8.82259	6.82099	7.33884	6.85892	RPN9B				ko03050	Proteasome
TraesCS1A02G196400	0.397792	0.0592799	0.352862	0	0	0.257309	2.10294	1.6643	1.82342	1.26438	1.92926	1.52714			GO:0008168	methyltransferase activity
TraesCS1A02G196500	42.7596	51.4509	37.9149	40.3403	31.2952	39.9054	0.0725297	0.0288702	0	0	0.0254305	0	PLGG1
TraesCS1A02G196600	0.469861	0.302848	0.349165	0.237582	0.102279	0.188455	3.75847	3.14719	3.70776	4.24606	3.92308	4.45776	CCT2		GO:0003824,GO:0009058	catalytic activity|biosynthetic process	ko00564,ko00440	Glycerophospholipid metabolism|Phosphonate and phosphinate metabolism
TraesCS1A02G196700	0	0.0119433	0	0	0.0201012	0.0384104	0.0448927	0.288053	0.0515615	0.247613	0.172718	0.0669318	4CLL3		GO:0003824	catalytic activity	ko00940,ko00130,ko00360	Phenylpropanoid biosynthesis|Ubiquinone and other terpenoid-quinone biosynthesis|Phenylalanine metabolism
TraesCS1A02G196800	0.390692	0.24747	0.54775	0.357625	0.217222	0.0905597	1.46445	2.16973	1.93187	1.48792	1.54566	1.41518	At1g32090		GO:0016021,GO:0005886,GO:0016020,GO:0005794,GO:0009506,GO:0008381	integral component of membrane|plasma membrane|membrane|Golgi apparatus|plasmodesma|mechanosensitive ion channel activity
TraesCS1A02G196900	0	0	0	0	0	0	0	0	0	0	0	0
TraesCS1A02G197000	0.749384	0.245363	0.393235	0.287029	0.236093	0.225076	0.0958363	0.0744679	0.0920615	0.0345405	0.00747634	0.0750447	CRK25		GO:0005524,GO:0004672,GO:0004674,GO:0006468	ATP binding|protein kinase activity|protein serine/threonine kinase activity|protein phosphorylation
TraesCS1A02G197100	0.161996	0.291716	0.185179	0	0.0573938	0.0386124	0.286858	0.214914	0.191306	0.116797	0.141775	0.164592	CYP85A1		GO:0016021,GO:0020037,GO:0004497,GO:0005506,GO:0016705,GO:0055114	integral component of membrane|heme binding|monooxygenase activity|iron ion binding|oxidoreductase activity, acting on paired donors, with incorporation or reduction of molecular oxygen|oxidation-reduction process
TraesCS1A02G197200	1.93479	0.53317	0.123085	0.60864	0.368168	0.810081	1.72253	3.34189	1.85173	1.75309	1.27328	2.11267	At5g17010		GO:0016021,GO:0022857,GO:0016020,GO:0055085,GO:0005215	integral component of membrane|transmembrane transporter activity|membrane|transmembrane transport|transporter activity
TraesCS1A02G197300	4.9761	3.6811	4.59318	4.76253	3.3577	4.72962	14.7515	11.5803	12.7579	13.2727	13.9825	14.8827	At3g03100	NADH dehydrogenase [ubiquinone] 1 alpha subcomplex subunit 12 [Source:UniProtKB/TrEMBL;Acc:A0A1D5RW94]	GO:0009055,GO:0016020,GO:0008137,GO:0050897,GO:0005747,GO:0009735	electron transfer activity|membrane|NADH dehydrogenase (ubiquinone) activity|cobalt ion binding|mitochondrial respiratory chain complex I|response to cytokinin	ko00190	Oxidative phosphorylation
TraesCS1A02G197400	0	0	0	0	0	0	0	0.141501	0.196563	0.154695	0.0865228	0.0865572	WRKY35		GO:0003700,GO:0043565,GO:0005634,GO:0006355	DNA-binding transcription factor activity|sequence-specific DNA binding|nucleus|regulation of transcription, DNA-templated
TraesCS1A02G197500	1.85656	1.25627	0.73914	2.70953	1.34451	1.45523	3.42287	3.31528	2.80961	2.82489	2.66974	2.31454		50S ribosomal protein L35 [Source:UniProtKB/TrEMBL;Acc:A0A1D5RW97]	GO:0003735,GO:0006412,GO:0005840,GO:0005622	structural constituent of ribosome|translation|ribosome|intracellular
TraesCS1A02G197600	8.62406	4.44349	4.14725	5.37181	3.25057	3.04584	6.2509	7.49485	5.66472	4.28348	4.60639	4.62129	NPF8.5		GO:0016021,GO:0022857,GO:0016020,GO:0055085	integral component of membrane|transmembrane transporter activity|membrane|transmembrane transport
TraesCS1A02G197700	0.440117	0.486111	0.900354	0	0.070335	0.310439	3.24203	1.40238	2.44721	2.07808	1.72511	2.05173	NPF8.3		GO:0016021,GO:0022857,GO:0016020,GO:0055085	integral component of membrane|transmembrane transporter activity|membrane|transmembrane transport
TraesCS1A02G197800	3.52905	1.82762	3.31126	1.76742	1.62765	1.70128	8.82324	9.72346	6.90678	8.47415	7.94654	7.39928	ARF		GO:0005622,GO:0005525,GO:0000166	intracellular|GTP binding|nucleotide binding
TraesCS1A02G197900	10.8392	16.7473	10.7408	12.7973	16.9509	21.9769	0.551415	0.268275	0.66612	0.660111	0.308364	0.556673
TraesCS1A02G198000	1.54711	1.47838	1.38191	0.857876	1.27785	0.742086	1.6733	2.22476	1.94052	1.99757	2.39277	2.16022	RMA1				ko04141	Protein processing in endoplasmic reticulum
TraesCS1A02G198100	2.83804	1.96806	2.89262	2.15473	1.93413	1.59335	2.3735	2.39387	2.78025	2.31324	3.07496	2.86489	CDKE-1		GO:0005524,GO:0004672,GO:0006468,GO:0004674,GO:0000166	ATP binding|protein kinase activity|protein phosphorylation|protein serine/threonine kinase activity|nucleotide binding
TraesCS1A02G198200	0.600653	0.313457	0.110801	0.379082	0.292798	0.21277	1.3839	0.720636	1.39831	0.963285	1.60174	1.63238
TraesCS1A02G198300	3.78541	1.60095	4.05455	2.63179	4.23924	2.33732	5.45472	2.91669	5.1504	2.76061	1.87929	1.40077	DUR3		GO:0016021,GO:0005886,GO:0022857,GO:0016020,GO:0055085,GO:0015204,GO:0071918	integral component of membrane|plasma membrane|transmembrane transporter activity|membrane|transmembrane transport|urea transmembrane transporter activity|urea transmembrane transport
TraesCS1A02G198400	9.69344	6.66469	4.89364	10.6056	12.3676	12.5269	2.68065	2.80364	2.16547	2.96087	2.68977	3.08741	CLPP4	ATP-dependent Clp protease proteolytic subunit [Source:UniProtKB/TrEMBL;Acc:W4ZR65]	GO:0009535,GO:0004252,GO:0006508,GO:0048510,GO:0009840,GO:0009941,GO:0009658	chloroplast thylakoid membrane|serine-type endopeptidase activity|proteolysis|regulation of timing of transition from vegetative to reproductive phase|chloroplastic endopeptidase Clp complex|chloroplast envelope|chloroplast organization	ko04112	Cell cycle - Caulobacter
TraesCS1A02G198500	0.897203	1.10241	0.869453	1.5168	2.59313	2.30219	7.64772	8.72646	7.21032	10.0995	8.32091	9.85083
TraesCS1A02G198600	3.28849	0.870485	0.947038	0.487305	0.885936	1.21305	7.45524	7.58925	7.11543	7.69217	12.9364	7.39426	ERD3		GO:0016021,GO:0008168	integral component of membrane|methyltransferase activity
TraesCS1A02G198700	0.516058	0.188495	0.21239	0.116139	0.156903	0.223251	1.1062	1.02303	0.939987	1.04804	1.43138	1.0461	ERD3
TraesCS1A02G198800	0.0405981	0.573133	1.76361	0.470689	0.0376768	0.043669	10.2187	11.244	7.91414	7.37699	4.37134	4.13056	Os05g0344400	CASP-like protein [Source:UniProtKB/TrEMBL;Acc:W4ZM68]	GO:0016021,GO:0005886	integral component of membrane|plasma membrane
TraesCS1A02G198900	0	0	0	0	0	0.059639	4.35025	5.67687	4.13057	5.8117	6.62539	5.82805	PATL6		GO:0005886	plasma membrane
TraesCS1A02G199000	0.526304	0.15454	0.484307	0.28517	0.261308	0.288584	1.09274	1.21721	1.02953	0.899053	0.830148	1.04648	NAA25		GO:0005515,GO:0005829,GO:0009506	protein binding|cytosol|plasmodesma
TraesCS1A02G199100	0	0	0	0	0	0	0	0	0	0	0	0
TraesCS1A02G199200	0.031626	0.273077	0	0	0.260323	0.0343932	0	0	0	0	0	0
TraesCS1A02G199300	0	0	0	0	0	0	0.379695	0.221932	0.714183	0.114266	0.220456	0.0554529	EXPA30	Expansin [Source:UniProtKB/TrEMBL;Acc:A0A1D5RST0]	GO:0016020,GO:0005576,GO:0005618,GO:0009664	membrane|extracellular region|cell wall|plant-type cell wall organization
TraesCS1A02G199400	0	0	0	0	0	0	0.364678	0	0.301435	0.61943	0.0599858	0.485536	EXPA30	Expansin [Source:UniProtKB/TrEMBL;Acc:W4ZQL0]	GO:0016020,GO:0005576,GO:0005618,GO:0009664	membrane|extracellular region|cell wall|plant-type cell wall organization
TraesCS1A02G199500	4.05921	4.52617	6.953	4.44271	3.7526	5.15543	7.40675	6.95684	5.70295	7.88339	8.39426	6.51098	SCE1		GO:0005524,GO:0019789,GO:0000166,GO:0016740	ATP binding|SUMO transferase activity|nucleotide binding|transferase activity	ko04120,ko03013,ko04064	Ubiquitin mediated proteolysis|RNA transport|NF-kappa B signaling pathway
TraesCS1A02G199600	0.145977	0.0723143	0	0	0.012874	0	0.598884	0.923081	0.790517	0.94963	1.03757	0.762784	MADS56		GO:0003700,GO:0005634,GO:0003677,GO:0006355,GO:0046983,GO:0045944,GO:0000977,GO:0006351	DNA-binding transcription factor activity|nucleus|DNA binding|regulation of transcription, DNA-templated|protein dimerization activity|positive regulation of transcription by RNA polymerase II|RNA polymerase II regulatory region sequence-specific DNA binding|transcription, DNA-templated
TraesCS1A02G199700	0	0	0	0	0	0	0	0	0	0.0270937	0	0.0263393
TraesCS1A02G199800	0	0	0	0	0	0	0	0	0	0	0	0	SRP14		GO:0005786,GO:0006614,GO:0008312,GO:0048500,GO:0030942	signal recognition particle, endoplasmic reticulum targeting|SRP-dependent cotranslational protein targeting to membrane|7S RNA binding|signal recognition particle|endoplasmic reticulum signal peptide binding	ko03060	Protein export
TraesCS1A02G199900	0.212455	0.0740541	0.517759	0.367338	0.0486221	0.0451439	0.144535	0.349373	0.131243	0.542533	0.196071	0.105442	MADS56		GO:0003700,GO:0006351,GO:0005634,GO:0003677,GO:0006355,GO:0046983,GO:0045944,GO:0000977	DNA-binding transcription factor activity|transcription, DNA-templated|nucleus|DNA binding|regulation of transcription, DNA-templated|protein dimerization activity|positive regulation of transcription by RNA polymerase II|RNA polymerase II regulatory region sequence-specific DNA binding
TraesCS1A02G200000	98.1972	190.667	189.32	314.706	295.833	303.808	0	0	0	0	0	0.0453953	CURT1B		GO:0009579	thylakoid
TraesCS1A02G200100	0	0	0	0	0	0	1.03801	0.346776	0.585988	0.880955	0.174752	0.623236	GSVIVT00037159001	Peroxidase [Source:UniProtKB/TrEMBL;Acc:W4ZLM0]	GO:0046872,GO:0004601,GO:0020037,GO:0006979,GO:0005576,GO:0042744,GO:0055114	metal ion binding|peroxidase activity|heme binding|response to oxidative stress|extracellular region|hydrogen peroxide catabolic process|oxidation-reduction process	ko00940	Phenylpropanoid biosynthesis
TraesCS1A02G200200	0	0	0	0	0	0	6.92729	3.93832	8.25093	6.35694	4.36669	5.2455	GSVIVT00037159001	Peroxidase [Source:UniProtKB/TrEMBL;Acc:W4ZRX2]	GO:0046872,GO:0004601,GO:0020037,GO:0006979,GO:0005576,GO:0042744,GO:0055114	metal ion binding|peroxidase activity|heme binding|response to oxidative stress|extracellular region|hydrogen peroxide catabolic process|oxidation-reduction process	ko00940	Phenylpropanoid biosynthesis
TraesCS1A02G200400	0	0.0822223	0.101695	0	0	0	0	0	0	0	0	0			GO:0046872	metal ion binding
TraesCS1A02G200500	0.251791	0.0690316	0	0.472841	0	0.101938	0.089801	0.0710871	0.245352	0.180017	0	0.0338105	Os10g0537100		GO:0003677	DNA binding
TraesCS1A02G200600	0.00461043	0	0.0303339	0	0	0	0.0483939	0.0284383	0.054123	0.011945	0.0212339	0.028171
TraesCS1A02G200700	0	0	0	0	0	0	0.454943	0.258716	0.879515	0.164732	0.0773848	0.282866	HIPP44		GO:0046872,GO:0030001	metal ion binding|metal ion transport
TraesCS1A02G200800	2.00417	1.35434	1.87332	1.24554	1.07964	1.00772	4.16559	5.98333	5.47149	4.26953	3.84815	4.20741	TOM3		GO:0016021	integral component of membrane
TraesCS1A02G200900	0.245184	0.149471	0.316849	0.174528	0.176885	0.123479	0.566666	0.540549	0.469146	0.362283	0.246461	0.332229	MAA3
TraesCS1A02G201000	0.389365	0.184948	0.161156	0.215119	0.213652	0.208248	0.360677	0.126815	0.462269	0.143896	0.259248	0.221314
TraesCS1A02G201100	0	0.205841	0	0	0	0	0.111762	0.586583	0	0	0.13026	0.0652761	MYB87		GO:0003677	DNA binding
TraesCS1A02G201200	0.679965	0.445746	1.82464	0.53723	0.793196	0.819178	2.43566	2.74901	3.40797	2.44489	2.49937	1.96575			GO:0016021	integral component of membrane
TraesCS1A02G201300	7.44924	5.32042	5.02916	2.3429	6.0676	7.0241	28.8173	16.1215	14.5348	26.4901	27.7517	25.3787		Histone H4 variant TH011 [Source:UniProtKB/Swiss-Prot;Acc:P62785]	GO:0005634,GO:0003677,GO:0005886,GO:0000786,GO:0006334,GO:0005774,GO:0046982,GO:0005730,GO:0009507,GO:0009579,GO:0005829,GO:0009506,GO:0009414,GO:0005694	nucleus|DNA binding|plasma membrane|nucleosome|nucleosome assembly|vacuolar membrane|protein heterodimerization activity|nucleolus|chloroplast|thylakoid|cytosol|plasmodesma|response to water deprivation|chromosome
TraesCS1A02G201400	5.99697	6.49401	1.81358	6.34953	4.61993	3.54181	0.739907	0.499405	0.598375	0.474744	0.144011	0.331569	PMI1
TraesCS1A02G201500	0.166841	0.159596	0.176163	0.156203	0.19028	0.0918845	0.237606	0.321991	0.336274	0.181907	0.194743	0.393449	KEG
TraesCS1A02G201600	10.0795	5.69868	5.27924	4.46969	5.09529	5.55093	15.1666	16.1066	16.5912	10.9234	11.0398	11.6841	MSSP2		GO:0016021,GO:0022857,GO:0016020,GO:0055085,GO:0005215	integral component of membrane|transmembrane transporter activity|membrane|transmembrane transport|transporter activity
TraesCS1A02G201700	4.14517	2.19551	2.94688	2.8053	3.04211	4.45394	8.35891	8.13174	8.82036	8.81343	6.89674	6.15509	ATL8		GO:0016021	integral component of membrane
TraesCS1A02G201800	0	0	0	0	0	0	0	0	0	0	0	0	PCMP-E96		GO:0008270,GO:0005515	zinc ion binding|protein binding
TraesCS1A02G201900	0	0	0	0	0	0	0	0	0	0	0	0	PCMP-E96		GO:0008270,GO:0005515	zinc ion binding|protein binding
TraesCS1A02G202000	0.395472	0.459804	0.29156	0.0878026	0.279847	0.290304	0.113591	0.412427	0.0722991	0.301478	0.188204	0.479131	MLO9	MLO-like protein [Source:UniProtKB/TrEMBL;Acc:W4ZR68]	GO:0016021,GO:0005516,GO:0006952,GO:0009607	integral component of membrane|calmodulin binding|defense response|response to biotic stimulus
TraesCS1A02G202100	0	0	0	0	0	0	0	0	0	0	0	0	SCPL34	Carboxypeptidase [Source:UniProtKB/TrEMBL;Acc:A0A1D5RYD5]	GO:0004185,GO:0006508	serine-type carboxypeptidase activity|proteolysis
TraesCS1A02G202200	0	0	0	0	0	0	0	0	0	0	0	0
TraesCS1A02G202300	2.23851	2.18274	2.40744	3.37405	2.7412	2.31113	4.16184	3.50154	4.04576	3.77978	4.71168	4.76711	PP2C27		GO:0046872,GO:0003824,GO:0004722,GO:0043169,GO:0006470	metal ion binding|catalytic activity|protein serine/threonine phosphatase activity|cation binding|protein dephosphorylation
TraesCS1A02G202400	0	0	0	0	0	0	0	0	0	0	0	0			GO:0003676,GO:0008408,GO:0006139	nucleic acid binding|3'-5' exonuclease activity|nucleobase-containing compound metabolic process
TraesCS1A02G202500	0	0	0	0	0	0	0	0	0	0	0	0	At1g14600		GO:0003677	DNA binding
TraesCS1A02G202600	0	0	0	0	0	0	0	0	0	0	0	0	SCPL34		GO:0004185,GO:0006508	serine-type carboxypeptidase activity|proteolysis
TraesCS1A02G202700	0	0.0101822	0	0	0	0	0	0	0	0	0	0
TraesCS1A02G202800	0	0	0	0	0	0	0	0	0	0	0	0	RUB1		GO:0005515	protein binding
TraesCS1A02G202900	0	0	0	0	0	0	0	0	0	0	0	0		EC protein III [Source:UniProtKB/Swiss-Prot;Acc:P30570]	GO:0008270,GO:0046872	zinc ion binding|metal ion binding
TraesCS1A02G203000	4.56018	2.46326	2.68108	2.13684	2.51917	2.63857	3.78615	3.74383	4.30854	5.22455	4.19412	4.86254	DSK2A		GO:0005515	protein binding	ko04141	Protein processing in endoplasmic reticulum
TraesCS1A02G203100	0.160384	0.0720207	0.0798303	0.0907896	0.123845	0.0838022	0.131811	0.0874179	0.0710276	0.110951	0.0991046	0.0703044	PCMP-E90		GO:0008270,GO:0005739,GO:0016554,GO:0080156,GO:0005515	zinc ion binding|mitochondrion|cytidine to uridine editing|mitochondrial mRNA modification|protein binding
TraesCS1A02G203200	7.44557	3.09305	2.0443	3.05752	5.28461	2.70338	1.82915	3.11539	1.804	4.5158	3.50851	7.32618	EXLA2		GO:0005576	extracellular region
TraesCS1A02G203300	0.402076	0	0	0	0	0	0.376176	0.994636	0.433784	0.196383	0.651372	0.810101
TraesCS1A02G203400	2.03555	1.12939	1.37782	1.15978	1.1764	1.26704	2.17301	2.30592	2.25305	3.16219	2.15419	2.06676	BSK1-2		GO:0005524,GO:0004672,GO:0006468,GO:0005515	ATP binding|protein kinase activity|protein phosphorylation|protein binding	ko04075	Plant hormone signal transduction
TraesCS1A02G203500	0	0	0	0	0	0	0	0	0	0	0	0			GO:0005515	protein binding
TraesCS1A02G203600	0	0	0	0	0	0.194265	0.57654	2.58168	0.931656	3.21496	5.11118	7.33441	Cht8		GO:0005975,GO:0004568,GO:0006032,GO:0016998	carbohydrate metabolic process|chitinase activity|chitin catabolic process|cell wall macromolecule catabolic process	ko00520	Amino sugar and nucleotide sugar metabolism
TraesCS1A02G203700	0.897543	0.343892	0	0	0	0.383367	1.65494	1.86027	3.35395	17.7768	26.9221	27.1083	Cht8		GO:0005975,GO:0004568,GO:0006032,GO:0016998	carbohydrate metabolic process|chitinase activity|chitin catabolic process|cell wall macromolecule catabolic process	ko00520	Amino sugar and nucleotide sugar metabolism
TraesCS1A02G203800	1.13953	0	1.25401	0.403191	0.324634	0.493433	0.862219	1.8285	1.39054	4.73055	1.34071	5.74447	SSL6		GO:0009058,GO:0016844	biosynthetic process|strictosidine synthase activity
TraesCS1A02G203900	0	0	0	0	0	0	11.5771	14.4001	7.79522	11.4432	18.0265	13.0184	GSTF11		GO:0005515	protein binding	ko00982,ko00480,ko00980	Drug metabolism - cytochrome P450|Glutathione metabolism|Metabolism of xenobiotics by cytochrome P450
TraesCS1A02G204100	0	0	0	0	0	0	0	0	0	0	0	0			GO:0008234,GO:0006508	cysteine-type peptidase activity|proteolysis
TraesCS1A02G204200	0.625052	0.319756	0.765527	0.451925	0.529773	0.760645	0.975988	0.865504	0.943496	0.665394	0.679281	1.02746	iqw1		GO:0005515	protein binding
TraesCS1A02G204300	1.19678	1.0883	1.63821	1.26885	0.489744	0.310326	0.583476	0.664456	1.05852	0.456967	0.466048	0.381392			GO:0016021,GO:0055085,GO:0005215	integral component of membrane|transmembrane transport|transporter activity
TraesCS1A02G204400	0.0931831	0.0527142	0.0462442	0	0.0633329	0	0.0394796	0	0.156007	0	0.0446988	0.0464373			GO:0005515	protein binding
TraesCS1A02G204500	0.0351824	0	0	0	0.0331003	0.111525	0.0700184	0.137153	0.124969	0.0454558	0.116327	0.043521
TraesCS1A02G204600	0	0	0	0	0	0	0.607693	0	0	0.292938	0	0
TraesCS1A02G204700	0.13948	0.224608	0.548967	0.393451	0.255487	0.27278	6.23611	4.71895	7.4847	4.19051	3.71953	3.85527	Smt2-1	Methyltransferase [Source:UniProtKB/TrEMBL;Acc:A0A1D5RVD4]	GO:0016021,GO:0008168,GO:0006694	integral component of membrane|methyltransferase activity|steroid biosynthetic process	ko00100	Steroid biosynthesis
TraesCS1A02G204800	0	0	0	0	0	0	0	0	0.372792	0	0	0
TraesCS1A02G204900	0	0	0	0	0	0	0	0	0	0	0	0
TraesCS1A02G205000	0.180901	0.0590735	0	0.255981	0.0501477	0.032665	0.351231	0.206488	0.271469	0.165062	0.186177	0.184811
TraesCS1A02G205100	0	0	0	0	0	0.0395526	9.77221	11.6884	8.82711	11.9359	17.034	17.8306	NIP1
TraesCS1A02G205200	0	0	0	0	0	0	0	0	0	0	0	0	CCT1		GO:0005737,GO:0005524,GO:0006457,GO:0051082	cytoplasm|ATP binding|protein folding|unfolded protein binding
TraesCS1A02G205300	1.57248	0.769386	1.15994	0.888681	0.540326	0.874494	2.84636	2.99259	2.56744	3.09594	2.98028	3.191	Os10g0544900		GO:0046872,GO:0003824,GO:0004722,GO:0043169,GO:0006470	metal ion binding|catalytic activity|protein serine/threonine phosphatase activity|cation binding|protein dephosphorylation
TraesCS1A02G205400	1.76797	0.551499	0.522794	0.99898	1.3686	1.3977	1.80905	1.45178	1.69616	1.52402	1.47369	1.8311	MRS2-G
TraesCS1A02G205500	0	0	0	0	0	0	0	0	0	0	0	0			GO:0003676,GO:0004523	nucleic acid binding|RNA-DNA hybrid ribonuclease activity
TraesCS1A02G205600	6.89073	8.31979	9.32765	5.80051	8.16988	7.14571	0.92137	1.18491	1.36666	1.53305	1.19822	1.004
TraesCS1A02G205700	4.45652	5.53665	3.21918	5.30681	3.9673	3.08667	7.76439	7.30124	8.07939	6.99086	8.01202	9.62254	SMO1-1		GO:0016021,GO:0016491,GO:0005506,GO:0055114,GO:0008610	integral component of membrane|oxidoreductase activity|iron ion binding|oxidation-reduction process|lipid biosynthetic process	ko00100	Steroid biosynthesis
TraesCS1A02G205900	0	0	0	0	0	0	0	0	0	0	0	0
[truncated: 105,546 more rows]
