# Supplementary material for: Transcription strategies related to photosynthesis and nitrogen metabolism of wheat in response to nitrogen deficiency
Source: BMC Plant Biol. 2020 Oct 1;20:448. doi: 10.1186/s12870-020-02662-3 (PMC7528333; doi:10.1186/s12870-020-02662-3)
Supplement: Supplementary file 4 — Additional file 4. [file 12870_2020_2662_MOESM4_ESM.zip › enrichment-go-L_0-vs-L_1-Total.xls]

id	term	category	ListHits	ListTotal	PopHits	PopTotal	pval	padj	Enrichment_score	Gene
GO:0010438	cellular response to sulfur starvation	biological_process	3	3093	3	75768	0	0	24.4966052376334	TraesCS1A02G324000; TraesCS1B02G337400; TraesCS1D02G325300
GO:0010439	regulation of glucosinolate biosynthetic process	biological_process	3	3093	3	75768	0	0	24.4966052376334	TraesCS1A02G324000; TraesCS1B02G337400; TraesCS1D02G325300
GO:0003842	1-pyrroline-5-carboxylate dehydrogenase activity	molecular_function	3	3093	3	75768	0	0	24.4966052376334	TraesCS1A02G357900; TraesCS1B02G374500; TraesCS1D02G362700
GO:0010133	proline catabolic process to glutamate	biological_process	3	3093	3	75768	0	0	24.4966052376334	TraesCS1A02G357900; TraesCS1B02G374500; TraesCS1D02G362700
GO:0000418	RNA polymerase IV complex	cellular_component	1	3093	1	75768	0	0	24.4966052376334	TraesCS1B02G123600
GO:0010495	long-distance posttranscriptional gene silencing	biological_process	1	3093	1	75768	0	0	24.4966052376334	TraesCS1B02G123600
GO:0019419	sulfate reduction	biological_process	3	3093	3	75768	0	0	24.4966052376334	TraesCS2A02G225200; TraesCS2B02G275100; TraesCS2D02G231100
GO:1902479	positive regulation of defense response to bacterium, incompatible interaction	biological_process	3	3093	3	75768	0	0	24.4966052376334	TraesCS2A02G501300; TraesCS2B02G529400; TraesCS2D02G501800
GO:0033611	oxalate catabolic process	biological_process	3	3093	3	75768	0	0	24.4966052376334	TraesCS2A02G581600; TraesCS2B02G605800; TraesCS2D02G598500
GO:0050203	oxalate-CoA ligase activity	molecular_function	3	3093	3	75768	0	0	24.4966052376334	TraesCS2A02G581600; TraesCS2B02G605800; TraesCS2D02G598500
GO:0004604	phosphoadenylyl-sulfate reductase (thioredoxin) activity	molecular_function	1	3093	1	75768	0	0	24.4966052376334	TraesCS2D02G231100
GO:0009395	phospholipid catabolic process	biological_process	1	3093	1	75768	0	0	24.4966052376334	TraesCS2D02G417800
GO:0080092	regulation of pollen tube growth	biological_process	1	3093	1	75768	0	0	24.4966052376334	TraesCS2D02G466800
GO:0004851	uroporphyrin-III C-methyltransferase activity	molecular_function	3	3093	3	75768	0	0	24.4966052376334	TraesCS3A02G227700; TraesCS3B02G256800; TraesCS3D02G225500
GO:0019354	siroheme biosynthetic process	biological_process	3	3093	3	75768	0	0	24.4966052376334	TraesCS3A02G227700; TraesCS3B02G256800; TraesCS3D02G225500
GO:0043115	precorrin-2 dehydrogenase activity	molecular_function	3	3093	3	75768	0	0	24.4966052376334	TraesCS3A02G227700; TraesCS3B02G256800; TraesCS3D02G225500
GO:0051266	sirohydrochlorin ferrochelatase activity	molecular_function	3	3093	3	75768	0	0	24.4966052376334	TraesCS3A02G227700; TraesCS3B02G256800; TraesCS3D02G225500
GO:0004126	cytidine deaminase activity	molecular_function	3	3093	3	75768	0	0	24.4966052376334	TraesCS3A02G249300; TraesCS3B02G278200; TraesCS3D02G249300
GO:0009972	cytidine deamination	biological_process	3	3093	3	75768	0	0	24.4966052376334	TraesCS3A02G249300; TraesCS3B02G278200; TraesCS3D02G249300
GO:0009808	lignin metabolic process	biological_process	1	3093	1	75768	0	0	24.4966052376334	TraesCS3A02G342900
GO:0016710	trans-cinnamate 4-monooxygenase activity	molecular_function	1	3093	1	75768	0	0	24.4966052376334	TraesCS3A02G342900
GO:0047751	cholestenone 5-alpha-reductase activity	molecular_function	1	3093	1	75768	0	0	24.4966052376334	TraesCS3B02G397800
GO:0006651	diacylglycerol biosynthetic process	biological_process	2	3093	2	75768	0	0	24.4966052376334	TraesCS4B02G196200; TraesCS4D02G196500
GO:0008195	phosphatidate phosphatase activity	molecular_function	2	3093	2	75768	0	0	24.4966052376334	TraesCS4B02G196200; TraesCS4D02G196500
GO:0030674	protein binding, bridging	molecular_function	3	3093	3	75768	0	0	24.4966052376334	TraesCS4B02G326700; TraesCS4D02G323400; TraesCS5A02G498700
GO:0045038	protein import into chloroplast thylakoid membrane	biological_process	3	3093	3	75768	0	0	24.4966052376334	TraesCS4B02G326700; TraesCS4D02G323400; TraesCS5A02G498700
GO:0070208	protein heterotrimerization	biological_process	3	3093	3	75768	0	0	24.4966052376334	TraesCS4B02G326700; TraesCS4D02G323400; TraesCS5A02G498700
GO:0080085	signal recognition particle, chloroplast targeting	cellular_component	3	3093	3	75768	0	0	24.4966052376334	TraesCS4B02G326700; TraesCS4D02G323400; TraesCS5A02G498700
GO:0097718	disordered domain specific binding	molecular_function	3	3093	3	75768	0	0	24.4966052376334	TraesCS4B02G326700; TraesCS4D02G323400; TraesCS5A02G498700
GO:0008645	hexose transmembrane transport	biological_process	1	3093	1	75768	0	0	24.4966052376334	TraesCS4D02G243100
GO:1904659	glucose transmembrane transport	biological_process	1	3093	1	75768	0	0	24.4966052376334	TraesCS4D02G243100
GO:0009067	aspartate family amino acid biosynthetic process	biological_process	2	3093	2	75768	0	0	24.4966052376334	TraesCS5A02G177400; TraesCS5D02G181600
GO:0042407	cristae formation	biological_process	1	3093	1	75768	0	0	24.4966052376334	TraesCS5B02G359900
GO:0090229	negative regulation of red or far-red light signaling pathway	biological_process	2	3093	2	75768	0	0	24.4966052376334	TraesCS5B02G422000; TraesCS5D02G428400
GO:0098755	maintenance of seed dormancy by absisic acid	biological_process	2	3093	2	75768	0	0	24.4966052376334	TraesCS5B02G502200; TraesCS5D02G503400
GO:0019761	glucosinolate biosynthetic process	biological_process	2	3093	2	75768	0	0	24.4966052376334	TraesCS6A02G080600; TraesCS6D02G074300
GO:0050486	intramolecular transferase activity, transferring hydroxy groups	molecular_function	2	3093	2	75768	0	0	24.4966052376334	TraesCS6A02G080600; TraesCS6D02G074300
GO:0003914	DNA (6-4) photolyase activity	molecular_function	1	3093	1	75768	0	0	24.4966052376334	TraesCS6A02G177000
GO:0048307	ferredoxin-nitrite reductase activity	molecular_function	1	3093	1	75768	0	0	24.4966052376334	TraesCS6A02G333900
GO:0019477	L-lysine catabolic process	biological_process	2	3093	2	75768	0	0	24.4966052376334	TraesCS6A02G344000; TraesCS6B02G376200
GO:0047130	saccharopine dehydrogenase (NADP+, L-lysine-forming) activity	molecular_function	2	3093	2	75768	0	0	24.4966052376334	TraesCS6A02G344000; TraesCS6B02G376200
GO:0004160	dihydroxy-acid dehydratase activity	molecular_function	3	3093	3	75768	0	0	24.4966052376334	TraesCS7A02G280700; TraesCS7B02G180500; TraesCS7D02G279300
GO:0016131	brassinosteroid metabolic process	biological_process	1	3093	1	75768	0	0	24.4966052376334	TraesCS7A02G373100
GO:1990206	jasmonyl-Ile conjugate hydrolase activity	molecular_function	3	3093	3	75768	0	0	24.4966052376334	TraesCS7A02G435700; TraesCS7B02G335500; TraesCS7D02G426400
GO:0000719	photoreactive repair	biological_process	2	3093	2	75768	0	0	24.4966052376334	TraesCS7B02G164500; TraesCS7D02G267200
GO:0050306	sucrose 1F-fructosyltransferase activity	molecular_function	1	3093	1	75768	0	0	24.4966052376334	TraesCS7D02G009400
GO:0005840	ribosome	cellular_component	120	3093	1153	75768	5.77696634632253e-21	1.53028151088756e-19	2.54951659021336	TraesCS1A02G125100; TraesCS1A02G129100; TraesCS1A02G148400; TraesCS1A02G286300; TraesCS1A02G383500; TraesCS1A02G386300; TraesCS1A02G402100; TraesCS1A02G406500; TraesCS1B02G038000; TraesCS1B02G146100; TraesCS1B02G166100; TraesCS1B02G240000; TraesCS1B02G409800; TraesCS1B02G431200; TraesCS1D02G010400; TraesCS1D02G368700; TraesCS1D02G409700; TraesCS1D02G414900; TraesCS2A02G115100; TraesCS2A02G184000;…
GO:0003735	structural constituent of ribosome	molecular_function	122	3093	1226	75768	1.07624832798149e-19	2.79151910070199e-18	2.43767197307608	TraesCS1A02G125100; TraesCS1A02G129100; TraesCS1A02G148400; TraesCS1A02G286300; TraesCS1A02G383500; TraesCS1A02G386300; TraesCS1A02G406500; TraesCS1B02G038000; TraesCS1B02G146100; TraesCS1B02G166100; TraesCS1B02G240000; TraesCS1B02G254000; TraesCS1B02G409800; TraesCS1D02G010400; TraesCS1D02G368700; TraesCS1D02G414900; TraesCS2A02G115100; TraesCS2A02G184000; TraesCS2A02G228800; TraesCS2A02G260700;…
GO:0006412	translation	biological_process	120	3093	1278	75768	1.89760088748177e-17	4.82145531615266e-16	2.30015072653834	TraesCS1A02G125100; TraesCS1A02G129100; TraesCS1A02G148400; TraesCS1A02G286300; TraesCS1A02G383500; TraesCS1A02G386300; TraesCS1A02G406500; TraesCS1B02G038000; TraesCS1B02G146100; TraesCS1B02G166100; TraesCS1B02G240000; TraesCS1B02G254000; TraesCS1B02G409800; TraesCS1D02G010400; TraesCS1D02G146500; TraesCS1D02G368700; TraesCS1D02G414900; TraesCS2A02G115100; TraesCS2A02G184000; TraesCS2A02G228800;…
GO:0005622	intracellular	cellular_component	110	3093	1247	75768	2.65119983858493e-14	6.60148759807648e-13	2.16088739064929	TraesCS1A02G125100; TraesCS1A02G129100; TraesCS1A02G330900; TraesCS1A02G383500; TraesCS1A02G386300; TraesCS1A02G406500; TraesCS1B02G146100; TraesCS1B02G240000; TraesCS1B02G409800; TraesCS1D02G368700; TraesCS1D02G414900; TraesCS2A02G115100; TraesCS2A02G184000; TraesCS2A02G228800; TraesCS2A02G294000; TraesCS2A02G304900; TraesCS2A02G339200; TraesCS2A02G495500; TraesCS2A02G551100; TraesCS2A02G563100;…
GO:0009570	chloroplast stroma	cellular_component	48	3093	414	75768	3.76676849293968e-11	9.19534661511745e-10	2.84018611450822	TraesCS1B02G254000; TraesCS1D02G030600; TraesCS2A02G249600; TraesCS2A02G563100; TraesCS2A02G581600; TraesCS2B02G271300; TraesCS2B02G605800; TraesCS2B02G623400; TraesCS2D02G246100; TraesCS2D02G251000; TraesCS2D02G383800; TraesCS2D02G598500; TraesCS3A02G151100; TraesCS3B02G362600; TraesCS4A02G100500; TraesCS4A02G194100; TraesCS4A02G272100; TraesCS4B02G121200; TraesCS4B02G344600; TraesCS5A02G092400;…
GO:0008883	glutamyl-tRNA reductase activity	molecular_function	7	3093	9	75768	6.63146841519524e-11	1.58772657248424e-09	19.052915184826	TraesCS1A02G057200; TraesCS1A02G173100; TraesCS1B02G075200; TraesCS1B02G191200; TraesCS1D02G058300; TraesCS1D02G165600; TraesCS7B02G024500
GO:0006457	protein folding	biological_process	36	3093	287	75768	8.3588988631779e-10	1.96355265748236e-08	3.07274490785645	TraesCS1A02G052100; TraesCS1B02G011100; TraesCS1B02G162300; TraesCS1B02G378000; TraesCS1B02G423600; TraesCS1D02G000800; TraesCS1D02G144000; TraesCS1D02G217600; TraesCS2A02G146000; TraesCS2B02G171400; TraesCS2D02G049500; TraesCS2D02G150600; TraesCS3A02G151100; TraesCS3A02G399600; TraesCS4A02G452700; TraesCS4B02G001300; TraesCS4D02G305900; TraesCS5A02G117600; TraesCS5A02G251000; TraesCS5A02G301200;…
GO:0009651	response to salt stress	biological_process	27	3093	179	75768	1.1927342545028e-09	2.74991508677035e-08	3.69501866712906	TraesCS1A02G357900; TraesCS1B02G373600; TraesCS1B02G374500; TraesCS1D02G126900; TraesCS1D02G362700; TraesCS2A02G501300; TraesCS2B02G213400; TraesCS2B02G529400; TraesCS2D02G501800; TraesCS3A02G151100; TraesCS3A02G328000; TraesCS3B02G433400; TraesCS4D02G025400; TraesCS5A02G173800; TraesCS5A02G236700; TraesCS5B02G171200; TraesCS5D02G093100; TraesCS5D02G178300; TraesCS6A02G248400; TraesCS6A02G333600;…
GO:0003937	IMP cyclohydrolase activity	molecular_function	5	3093	6	75768	4.60620358113746e-09	1.02405776044931e-07	20.4138376980278	TraesCS1B02G297700; TraesCS1D02G287300; TraesCS3A02G459600; TraesCS3B02G499300; TraesCS3D02G452400
GO:0004643	phosphoribosylaminoimidazolecarboxamide formyltransferase activity	molecular_function	5	3093	6	75768	4.60620358113746e-09	1.02405776044931e-07	20.4138376980278	TraesCS1B02G297700; TraesCS1D02G287300; TraesCS3A02G459600; TraesCS3B02G499300; TraesCS3D02G452400
GO:0006782	protoporphyrinogen IX biosynthetic process	biological_process	9	3093	22	75768	5.2170419747053e-09	1.13951179973826e-07	10.0213385063046	TraesCS1A02G057200; TraesCS1A02G173100; TraesCS1B02G075200; TraesCS1B02G191200; TraesCS1D02G058300; TraesCS1D02G165600; TraesCS5A02G045700; TraesCS5B02G049800; TraesCS7B02G024500
GO:0055085	transmembrane transport	biological_process	158	3093	2433	75768	5.3655337465157e-09	1.15173957145035e-07	1.59081941123965	TraesCS1A02G277000; TraesCS1A02G277100; TraesCS1A02G379600; TraesCS1A02G380900; TraesCS1A02G405800; TraesCS1B02G077600; TraesCS1B02G144500; TraesCS1B02G376900; TraesCS1B02G435900; TraesCS1B02G454800; TraesCS1D02G024400; TraesCS1D02G060600; TraesCS1D02G128000; TraesCS1D02G141400; TraesCS1D02G276500; TraesCS1D02G293900; TraesCS1D02G294000; TraesCS1D02G388600; TraesCS2A02G046400; TraesCS2A02G139200;…
GO:0046914	transition metal ion binding	molecular_function	6	3093	9	75768	6.28372126564162e-09	1.30387216262064e-07	16.3310701584222	TraesCS5B02G211200; TraesCS5D02G219500; TraesCS6A02G340300; TraesCS6B02G371500; TraesCS6D02G320800; TraesCS7D02G162300
GO:1901671	positive regulation of superoxide dismutase activity	biological_process	6	3093	9	75768	6.28372126564162e-09	1.30387216262064e-07	16.3310701584222	TraesCS5B02G211200; TraesCS5D02G219500; TraesCS6A02G340300; TraesCS6B02G371500; TraesCS6D02G320800; TraesCS7D02G162300
GO:0006353	DNA-templated transcription, termination	biological_process	6	3093	10	75768	2.02000573642181e-08	4.12279859318877e-07	14.69796314258	TraesCS3B02G154800; TraesCS4A02G298100; TraesCS4B02G015600; TraesCS4D02G013900; TraesCS6A02G377400; TraesCS6D02G362000
GO:0003824	catalytic activity	molecular_function	186	3093	3058	75768	3.28343995616782e-08	6.59335926682086e-07	1.48998318319157	TraesCS1A02G085600; TraesCS1A02G348500; TraesCS1A02G378600; TraesCS1A02G400500; TraesCS1B02G093600; TraesCS1B02G102700; TraesCS1B02G176000; TraesCS1B02G186600; TraesCS1B02G199600; TraesCS1B02G229700; TraesCS1B02G280600; TraesCS1B02G297700; TraesCS1B02G343000; TraesCS1B02G363100; TraesCS1B02G393300; TraesCS1B02G399600; TraesCS1D02G077600; TraesCS1D02G086700; TraesCS1D02G157000; TraesCS1D02G230000;…
GO:0009001	serine O-acetyltransferase activity	molecular_function	6	3093	11	75768	5.35736937113943e-08	1.05871823286803e-06	13.3617846750727	TraesCS3A02G287400; TraesCS3B02G321600; TraesCS4A02G042700; TraesCS4B02G263300; TraesCS4B02G330300; TraesCS4D02G263500
GO:0033014	tetrapyrrole biosynthetic process	biological_process	9	3093	27	75768	5.64187177511394e-08	1.09752036875263e-06	8.16553507921112	TraesCS1A02G057200; TraesCS1A02G173100; TraesCS1B02G075200; TraesCS1B02G191200; TraesCS1D02G058300; TraesCS1D02G165600; TraesCS6A02G107900; TraesCS6A02G143300; TraesCS7B02G024500
GO:0003700	DNA-binding transcription factor activity	molecular_function	119	3093	1769	75768	5.81070691136427e-08	1.11297386225362e-06	1.64787791027607	TraesCS1A02G186000; TraesCS1A02G370700; TraesCS1A02G375600; TraesCS1A02G409800; TraesCS1A02G410700; TraesCS1A02G411100; TraesCS1B02G126600; TraesCS1B02G231500; TraesCS1B02G232700; TraesCS1B02G374900; TraesCS1B02G389800; TraesCS1B02G389900; TraesCS1B02G439800; TraesCS1B02G440700; TraesCS1B02G441300; TraesCS1D02G292700; TraesCS1D02G300500; TraesCS1D02G376700; TraesCS1D02G376800; TraesCS1D02G418900;…
GO:0030001	metal ion transport	biological_process	37	3093	356	75768	8.85520631488375e-08	1.67041391848943e-06	2.545995488181	TraesCS1A02G185700; TraesCS1A02G232800; TraesCS1B02G144500; TraesCS1B02G270000; TraesCS1D02G128000; TraesCS1D02G259500; TraesCS1D02G293900; TraesCS1D02G294000; TraesCS2A02G332800; TraesCS2A02G410400; TraesCS2A02G539400; TraesCS2A02G539500; TraesCS2B02G199600; TraesCS2B02G429200; TraesCS2D02G407800; TraesCS2D02G422000; TraesCS2D02G506200; TraesCS2D02G506300; TraesCS2D02G540700; TraesCS4B02G038100;…
GO:0009082	branched-chain amino acid biosynthetic process	biological_process	9	3093	30	75768	1.79564352676108e-07	3.33668088181724e-06	7.34898157129001	TraesCS1A02G411900; TraesCS1D02G419800; TraesCS4A02G059800; TraesCS4B02G235400; TraesCS4D02G083900; TraesCS4D02G236800; TraesCS7A02G280700; TraesCS7B02G180500; TraesCS7D02G279300
GO:0031012	extracellular matrix	cellular_component	6	3093	13	75768	2.59128875192503e-07	4.7443448472745e-06	11.3061254942923	TraesCS1B02G234700; TraesCS1D02G223000; TraesCS5A02G538700; TraesCS7A02G195800; TraesCS7B02G101500; TraesCS7D02G197300
GO:0022857	transmembrane transporter activity	molecular_function	81	3093	1112	75768	2.77219994791421e-07	5.00201294949738e-06	1.78437502180603	TraesCS1A02G277000; TraesCS1A02G277100; TraesCS1A02G405800; TraesCS1B02G077600; TraesCS1B02G376900; TraesCS1B02G435900; TraesCS1B02G454800; TraesCS1D02G060600; TraesCS1D02G276500; TraesCS2A02G046400; TraesCS2A02G204900; TraesCS2A02G220400; TraesCS2A02G264500; TraesCS2B02G218700; TraesCS2B02G232400; TraesCS2B02G402400; TraesCS2B02G430000; TraesCS2B02G464900; TraesCS2D02G199100; TraesCS2D02G211100;…
GO:0004013	adenosylhomocysteinase activity	molecular_function	4	3093	6	75768	6.55038545405939e-07	1.14862392821182e-05	16.3310701584222	TraesCS2A02G489600; TraesCS2A02G493600; TraesCS2D02G489900; TraesCS2D02G493500
GO:0019510	S-adenosylhomocysteine catabolic process	biological_process	4	3093	6	75768	6.55038545405939e-07	1.14862392821182e-05	16.3310701584222	TraesCS2A02G489600; TraesCS2A02G493600; TraesCS2D02G489900; TraesCS2D02G493500
GO:0005524	ATP binding	molecular_function	432	3093	8541	75768	1.14572582994594e-06	1.98115091428151e-05	1.2390274514293	TraesCS1A02G015900; TraesCS1A02G018600; TraesCS1A02G070600; TraesCS1A02G079700; TraesCS1A02G227300; TraesCS1A02G229500; TraesCS1A02G240300; TraesCS1A02G275400; TraesCS1A02G296300; TraesCS1A02G330900; TraesCS1A02G416200; TraesCS1A02G423100; TraesCS1A02G433500; TraesCS1A02G444300; TraesCS1B02G007100; TraesCS1B02G008500; TraesCS1B02G089100; TraesCS1B02G097700; TraesCS1B02G098600; TraesCS1B02G119700;…
GO:0016740	transferase activity	molecular_function	71	3093	973	75768	1.26384953809085e-06	2.15546941770288e-05	1.78752206769987	TraesCS1A02G018600; TraesCS1B02G038000; TraesCS1D02G010400; TraesCS1D02G375700; TraesCS2A02G106500; TraesCS2A02G150600; TraesCS2A02G161300; TraesCS2A02G251800; TraesCS2B02G120200; TraesCS2B02G187300; TraesCS2B02G558400; TraesCS2D02G046200; TraesCS2D02G107100; TraesCS2D02G155200; TraesCS2D02G155700; TraesCS2D02G168400; TraesCS2D02G217100; TraesCS2D02G312000; TraesCS2D02G403000; TraesCS2D02G403600;…
GO:0043565	sequence-specific DNA binding	molecular_function	59	3093	764	75768	1.47357702408627e-06	2.42777211183488e-05	1.89175354583818	TraesCS1A02G097300; TraesCS1A02G375600; TraesCS1A02G410700; TraesCS1B02G126600; TraesCS1B02G232700; TraesCS1B02G374900; TraesCS1B02G440700; TraesCS1D02G292700; TraesCS1D02G300500; TraesCS2A02G116100; TraesCS2A02G161500; TraesCS2A02G270200; TraesCS2A02G388300; TraesCS2A02G489500; TraesCS2B02G187500; TraesCS2B02G289000; TraesCS2B02G407600; TraesCS2B02G517400; TraesCS2D02G168600; TraesCS2D02G399000;…
GO:0009089	lysine biosynthetic process via diaminopimelate	biological_process	8	3093	29	75768	1.48201349798756e-06	2.42777211183488e-05	6.75768420348507	TraesCS1A02G102500; TraesCS1B02G113300; TraesCS1D02G094400; TraesCS2D02G395600; TraesCS4A02G337800; TraesCS4B02G226100; TraesCS5D02G407800; TraesCS5D02G534600
GO:0019829	ATPase-coupled cation transmembrane transporter activity	molecular_function	8	3093	29	75768	1.48201349798756e-06	2.42777211183488e-05	6.75768420348507	TraesCS2A02G410400; TraesCS2B02G429200; TraesCS2D02G407800; TraesCS7A02G419500; TraesCS7A02G420000; TraesCS7B02G320900; TraesCS7D02G412400; TraesCS7D02G412800
GO:0042026	protein refolding	biological_process	9	3093	37	75768	1.60220104847224e-06	2.5905718251272e-05	5.95863370645136	TraesCS1B02G162300; TraesCS1B02G378000; TraesCS1D02G144000; TraesCS2D02G049500; TraesCS4A02G452700; TraesCS4D02G305900; TraesCS7A02G036200; TraesCS7D02G032800; TraesCSU02G009200
GO:0005385	zinc ion transmembrane transporter activity	molecular_function	9	3093	38	75768	2.09469178668043e-06	3.30112819546473e-05	5.80182755628159	TraesCS1B02G144500; TraesCS1D02G128000; TraesCS1D02G293900; TraesCS1D02G294000; TraesCS2D02G422000; TraesCS2D02G506200; TraesCS2D02G506300; TraesCS7A02G420200; TraesCS7B02G266800
GO:0071577	zinc ion transmembrane transport	biological_process	9	3093	38	75768	2.09469178668043e-06	3.30112819546473e-05	5.80182755628159	TraesCS1B02G144500; TraesCS1D02G128000; TraesCS1D02G293900; TraesCS1D02G294000; TraesCS2D02G422000; TraesCS2D02G506200; TraesCS2D02G506300; TraesCS7A02G420200; TraesCS7B02G266800
GO:0004617	phosphoglycerate dehydrogenase activity	molecular_function	4	3093	7	75768	2.21484161322937e-06	3.44684726058821e-05	13.9980601357905	TraesCS1D02G222600; TraesCS3A02G146800; TraesCS7B02G400800; TraesCS7D02G483800
GO:0005509	calcium ion binding	molecular_function	76	3093	1086	75768	2.70987189317243e-06	4.16517346543169e-05	1.71431123209957	TraesCS1A02G052100; TraesCS1A02G134000; TraesCS1B02G092400; TraesCS1B02G109100; TraesCS1B02G272000; TraesCS1B02G362200; TraesCS1B02G393300; TraesCS1D02G076600; TraesCS1D02G125800; TraesCS2A02G071800; TraesCS2A02G378900; TraesCS2D02G070600; TraesCS2D02G423700; TraesCS3A02G280700; TraesCS3A02G354200; TraesCS3B02G045500; TraesCS3B02G165400; TraesCS3B02G362600; TraesCS3B02G493700; TraesCS3B02G538300;…
GO:0006779	porphyrin-containing compound biosynthetic process	biological_process	8	3093	31	75768	2.77038317676164e-06	4.20625250618078e-05	6.32170457745377	TraesCS1A02G173100; TraesCS1A02G378600; TraesCS1B02G191200; TraesCS1B02G399600; TraesCS1D02G385500; TraesCS5A02G045700; TraesCS5B02G049800; TraesCS6A02G107900
GO:0008652	cellular amino acid biosynthetic process	biological_process	11	3093	60	75768	4.72765936247856e-06	7.09148904371784e-05	4.49104429356612	TraesCS2D02G395600; TraesCS3D02G357200; TraesCS4A02G298700; TraesCS4A02G337800; TraesCS5A02G024900; TraesCS5A02G177400; TraesCS5D02G181600; TraesCS5D02G407800; TraesCS5D02G534600; TraesCS6A02G080600; TraesCS6D02G074300
GO:0000234	phosphoethanolamine N-methyltransferase activity	molecular_function	4	3093	8	75768	5.70603531639031e-06	8.45715948679279e-05	12.2483026188167	TraesCS1A02G369600; TraesCS1B02G388700; TraesCS1D02G375500; TraesCS1D02G375700
GO:0009941	chloroplast envelope	cellular_component	28	3093	288	75768	8.76901108151605e-06	0.000127244257934469	2.38161439810324	TraesCS1B02G254000; TraesCS1D02G202100; TraesCS2A02G563100; TraesCS2B02G623400; TraesCS2D02G383800; TraesCS3A02G151100; TraesCS4A02G272100; TraesCS4B02G065100; TraesCS4B02G326700; TraesCS4B02G344600; TraesCS4D02G323400; TraesCS5A02G045700; TraesCS5A02G092400; TraesCS5A02G173800; TraesCS5A02G498700; TraesCS5A02G513500; TraesCS5B02G049800; TraesCS5B02G171200; TraesCS5B02G481100; TraesCS5D02G151700;…
GO:0006535	cysteine biosynthetic process from serine	biological_process	9	3093	44	75768	8.78956319868624e-06	0.000127244257934469	5.01066925315228	TraesCS3A02G287400; TraesCS3A02G338600; TraesCS3B02G321600; TraesCS3D02G332100; TraesCS4A02G042700; TraesCS4B02G263300; TraesCS4B02G330300; TraesCS4D02G263500; TraesCS6A02G187300
GO:0010029	regulation of seed germination	biological_process	5	3093	14	75768	1.04163989577473e-05	0.00014736837161813	8.74878758486906	TraesCS5A02G173800; TraesCS5B02G171200; TraesCS5B02G502200; TraesCS5D02G178300; TraesCS5D02G503400
GO:0071705	nitrogen compound transport	biological_process	5	3093	14	75768	1.04163989577473e-05	0.00014736837161813	8.74878758486906	TraesCS5B02G114400; TraesCS5D02G116600; TraesCS7A02G479700; TraesCS7B02G382000; TraesCS7D02G466800
GO:0008839	4-hydroxy-tetrahydrodipicolinate reductase	molecular_function	4	3093	9	75768	1.24038185475442e-05	0.000173514090917894	10.8873801056148	TraesCS1A02G102500; TraesCS1B02G113300; TraesCS1D02G094400; TraesCS4B02G226100
GO:0003756	protein disulfide isomerase activity	molecular_function	6	3093	21	75768	1.31562853654106e-05	0.00018199528088818	6.99903006789525	TraesCS4A02G214200; TraesCS4A02G250800; TraesCS4B02G064100; TraesCS4B02G101800; TraesCS4D02G063000; TraesCS4D02G098400
GO:0080148	negative regulation of response to water deprivation	biological_process	3	3093	5	75768	1.34071481843872e-05	0.000182693339016722	14.69796314258	TraesCS5A02G173800; TraesCS5B02G171200; TraesCS5D02G178300
GO:0004672	protein kinase activity	molecular_function	276	3093	5294	75768	1.3500230674328e-05	0.000182693339016722	1.2771180667901	TraesCS1A02G015900; TraesCS1A02G018600; TraesCS1A02G070600; TraesCS1A02G079700; TraesCS1A02G227300; TraesCS1A02G229500; TraesCS1A02G240300; TraesCS1A02G275400; TraesCS1A02G296300; TraesCS1A02G416200; TraesCS1A02G433500; TraesCS1B02G007100; TraesCS1B02G008500; TraesCS1B02G089100; TraesCS1B02G097700; TraesCS1B02G098600; TraesCS1B02G119700; TraesCS1B02G119800; TraesCS1B02G241400; TraesCS1B02G283400;…
GO:0005215	transporter activity	molecular_function	36	3093	424	75768	1.51833375389206e-05	0.00020113433607533	2.07990044470472	TraesCS1A02G405800; TraesCS1B02G435900; TraesCS1B02G454800; TraesCS2A02G046400; TraesCS2B02G218700; TraesCS2B02G402400; TraesCS2B02G474000; TraesCS2D02G199100; TraesCS2D02G252400; TraesCS2D02G319100; TraesCS3A02G056400; TraesCS3D02G385700; TraesCS4A02G075900; TraesCS4A02G187600; TraesCS4A02G218000; TraesCS4A02G440600; TraesCS4A02G440700; TraesCS4B02G026700; TraesCS4B02G262900; TraesCS4B02G339600;…
GO:0031977	thylakoid lumen	cellular_component	7	3093	29	75768	1.51860462578964e-05	0.00020113433607533	5.91297367804943	TraesCS1B02G011100; TraesCS1D02G000800; TraesCS3A02G151100; TraesCS3A02G338600; TraesCS3B02G362600; TraesCS3D02G332100; TraesCS7A02G485300
GO:0006468	protein phosphorylation	biological_process	275	3093	5287	75768	1.64874292806837e-05	0.000215090169619401	1.27417560816137	TraesCS1A02G015900; TraesCS1A02G018600; TraesCS1A02G070600; TraesCS1A02G079700; TraesCS1A02G227300; TraesCS1A02G229500; TraesCS1A02G240300; TraesCS1A02G275400; TraesCS1A02G296300; TraesCS1A02G416200; TraesCS1A02G433500; TraesCS1B02G007100; TraesCS1B02G008500; TraesCS1B02G089100; TraesCS1B02G097700; TraesCS1B02G098600; TraesCS1B02G119700; TraesCS1B02G119800; TraesCS1B02G241400; TraesCS1B02G283400;…
GO:0004356	glutamate-ammonia ligase activity	molecular_function	5	3093	15	75768	1.67580292795838e-05	0.000215090169619401	8.16553507921112	TraesCS4A02G063800; TraesCS4B02G240900; TraesCS4D02G240700; TraesCS6A02G298100; TraesCS6B02G327500
GO:0006542	glutamine biosynthetic process	biological_process	5	3093	15	75768	1.67580292795838e-05	0.000215090169619401	8.16553507921112	TraesCS4A02G063800; TraesCS4B02G240900; TraesCS4D02G240700; TraesCS6A02G298100; TraesCS6B02G327500
GO:0004072	aspartate kinase activity	molecular_function	4	3093	10	75768	2.3968415352467e-05	0.000304496705243075	9.79864209505335	TraesCS4A02G337800; TraesCS5A02G177400; TraesCS5D02G181600; TraesCS5D02G534600
GO:0016671	oxidoreductase activity, acting on a sulfur group of donors, disulfide as acceptor	molecular_function	6	3093	23	75768	2.58124408981652e-05	0.000324610999173896	6.39041875764349	TraesCS2A02G225200; TraesCS2B02G275100; TraesCS2D02G231100; TraesCS4A02G250800; TraesCS4B02G064100; TraesCS4D02G063000
GO:0007165	signal transduction	biological_process	29	3093	322	75768	2.7791989307699e-05	0.000346010266880852	2.20621599966263	TraesCS1B02G098600; TraesCS2A02G106500; TraesCS2A02G150600; TraesCS2A02G176300; TraesCS2A02G251800; TraesCS2B02G124100; TraesCS2B02G175800; TraesCS2B02G202700; TraesCS2D02G107100; TraesCS2D02G155700; TraesCS2D02G183700; TraesCS3B02G423600; TraesCS4A02G084500; TraesCS4A02G136500; TraesCS4A02G194800; TraesCS4B02G120400; TraesCS4B02G247000; TraesCS4D02G118500; TraesCS5A02G377900; TraesCS5B02G059300;…
GO:0006829	zinc ion transport	biological_process	3	3093	6	75768	3.89113674623495e-05	0.000448561597135418	12.2483026188167	TraesCS2D02G422000; TraesCS7A02G420000; TraesCS7D02G412400
GO:0004044	amidophosphoribosyltransferase activity	molecular_function	3	3093	6	75768	3.89113674623495e-05	0.000448561597135418	12.2483026188167	TraesCS3A02G383500; TraesCS3B02G415900; TraesCS3D02G376600
GO:0004611	phosphoenolpyruvate carboxykinase activity	molecular_function	3	3093	6	75768	3.89113674623495e-05	0.000448561597135418	12.2483026188167	TraesCS4A02G083900; TraesCS4B02G220200; TraesCS4D02G220500
GO:0004612	phosphoenolpyruvate carboxykinase (ATP) activity	molecular_function	3	3093	6	75768	3.89113674623495e-05	0.000448561597135418	12.2483026188167	TraesCS4A02G083900; TraesCS4B02G220200; TraesCS4D02G220500
GO:0017076	purine nucleotide binding	molecular_function	3	3093	6	75768	3.89113674623495e-05	0.000448561597135418	12.2483026188167	TraesCS4A02G083900; TraesCS4B02G220200; TraesCS4D02G220500
GO:0034975	protein folding in endoplasmic reticulum	biological_process	3	3093	6	75768	3.89113674623495e-05	0.000448561597135418	12.2483026188167	TraesCS4A02G214200; TraesCS4B02G101800; TraesCS4D02G098400
GO:0051604	protein maturation	biological_process	3	3093	6	75768	3.89113674623495e-05	0.000448561597135418	12.2483026188167	TraesCS4A02G250800; TraesCS4B02G064100; TraesCS4D02G063000
GO:0004641	phosphoribosylformylglycinamidine cyclo-ligase activity	molecular_function	3	3093	6	75768	3.89113674623495e-05	0.000448561597135418	12.2483026188167	TraesCS4A02G364400; TraesCS5B02G509100; TraesCS5D02G509100
GO:0008643	carbohydrate transport	biological_process	12	3093	85	75768	4.03197428158447e-05	0.000460532842254373	3.45834426884236	TraesCS1D02G052700; TraesCS1D02G265400; TraesCS3B02G441800; TraesCS5D02G046300; TraesCS6A02G009000; TraesCS6A02G009100; TraesCS6A02G382500; TraesCS6B02G015100; TraesCS6B02G015300; TraesCS6D02G009600; TraesCS6D02G009700; TraesCS6D02G012100
GO:0006656	phosphatidylcholine biosynthetic process	biological_process	4	3093	11	75768	4.24570953117613e-05	0.000471956104135204	8.9078564500485	TraesCS1A02G369600; TraesCS1B02G388700; TraesCS1D02G375500; TraesCS1D02G375700
GO:1901259	chloroplast rRNA processing	biological_process	4	3093	11	75768	4.24570953117613e-05	0.000471956104135204	8.9078564500485	TraesCS2A02G249600; TraesCS2B02G271300; TraesCS2D02G251000; TraesCS3B02G131400
GO:0042372	phylloquinone biosynthetic process	biological_process	4	3093	11	75768	4.24570953117613e-05	0.000471956104135204	8.9078564500485	TraesCS4D02G304000; TraesCS7A02G310100; TraesCS7B02G210000; TraesCS7D02G306700
GO:0016787	hydrolase activity	molecular_function	100	3093	1657	75768	5.22255426172783e-05	0.000575405314677093	1.47837086527661	TraesCS1A02G059100; TraesCS1A02G255100; TraesCS1B02G247200; TraesCS1B02G463000; TraesCS1D02G212200; TraesCS1D02G355400; TraesCS2A02G143200; TraesCS2A02G403000; TraesCS2A02G493600; TraesCS2A02G501800; TraesCS2A02G510700; TraesCS2A02G512100; TraesCS2B02G168300; TraesCS2B02G431300; TraesCS2B02G530000; TraesCS2B02G576300; TraesCS2D02G144500; TraesCS2D02G146500; TraesCS2D02G221000; TraesCS2D02G489900;…
GO:0046873	metal ion transmembrane transporter activity	molecular_function	14	3093	112	75768	5.27600352944661e-05	0.000576195122294828	3.06207565470417	TraesCS1B02G144500; TraesCS1D02G128000; TraesCS1D02G293900; TraesCS1D02G294000; TraesCS2D02G422000; TraesCS2D02G506200; TraesCS2D02G506300; TraesCS4B02G038100; TraesCS4B02G254300; TraesCS7A02G420200; TraesCS7A02G464300; TraesCS7B02G266800; TraesCS7B02G364800; TraesCS7D02G451900
GO:0016760	cellulose synthase (UDP-forming) activity	molecular_function	13	3093	100	75768	5.66076225651101e-05	0.000612839044291845	3.18455868089234	TraesCS1A02G149300; TraesCS1B02G167200; TraesCS1D02G146600; TraesCS2A02G210000; TraesCS2B02G236500; TraesCS2D02G217100; TraesCS3B02G324500; TraesCS4A02G456300; TraesCS5A02G253100; TraesCS5B02G251900; TraesCS5B02G252000; TraesCS5D02G260900; TraesCS7D02G029700
GO:0009845	seed germination	biological_process	8	3093	44	75768	6.03042277459602e-05	0.000622169301071788	4.45392822502425	TraesCS1D02G126900; TraesCS2D02G170700; TraesCS2D02G383800; TraesCS3D02G495100; TraesCS4B02G210100; TraesCS4D02G025400; TraesCS5B02G502200; TraesCS5D02G503400
GO:0015977	carbon fixation	biological_process	8	3093	44	75768	6.03042277459602e-05	0.000622169301071788	4.45392822502425	TraesCS2A02G067100; TraesCS2A02G067300; TraesCS2B02G078900; TraesCS2B02G079400; TraesCS2D02G065100; TraesCS7A02G345400; TraesCS7B02G237900; TraesCS7D02G333900
GO:0006857	oligopeptide transport	biological_process	12	3093	89	75768	6.59574105258442e-05	0.000622169301071788	3.30291306574832	TraesCS3A02G056400; TraesCS3D02G385700; TraesCS4A02G075900; TraesCS4A02G440600; TraesCS4A02G440700; TraesCS4B02G026700; TraesCS4D02G024400; TraesCS6A02G369900; TraesCS6B02G406100; TraesCS6D02G353500; TraesCS7A02G054000; TraesCS7B02G283800
GO:0017003	protein-heme linkage	biological_process	2	3093	3	75768	6.79638754584443e-05	0.000622169301071788	16.3310701584222	TraesCS1A02G206200; TraesCS1B02G219800
GO:0004455	ketol-acid reductoisomerase activity	molecular_function	2	3093	3	75768	6.79638754584443e-05	0.000622169301071788	16.3310701584222	TraesCS1A02G411900; TraesCS1D02G419800
GO:0009533	chloroplast stromal thylakoid	cellular_component	2	3093	3	75768	6.79638754584443e-05	0.000622169301071788	16.3310701584222	TraesCS1B02G011100; TraesCS1D02G000800
GO:0010275	NAD(P)H dehydrogenase complex assembly	biological_process	2	3093	3	75768	6.79638754584443e-05	0.000622169301071788	16.3310701584222	TraesCS1B02G011100; TraesCS1D02G000800
GO:0050613	delta14-sterol reductase activity	molecular_function	2	3093	3	75768	6.79638754584443e-05	0.000622169301071788	16.3310701584222	TraesCS1B02G446300; TraesCS1D02G423500
GO:0010276	phytol kinase activity	molecular_function	2	3093	3	75768	6.79638754584443e-05	0.000622169301071788	16.3310701584222	TraesCS2B02G577700; TraesCS2D02G547900
GO:0035312	5'-3' exodeoxyribonuclease activity	molecular_function	2	3093	3	75768	6.79638754584443e-05	0.000622169301071788	16.3310701584222	TraesCS3A02G319700; TraesCS3B02G346600
GO:0090322	regulation of superoxide metabolic process	biological_process	2	3093	3	75768	6.79638754584443e-05	0.000622169301071788	16.3310701584222	TraesCS3A02G338600; TraesCS3D02G332100
GO:0008696	4-amino-4-deoxychorismate lyase activity	molecular_function	2	3093	3	75768	6.79638754584443e-05	0.000622169301071788	16.3310701584222	TraesCS3B02G191100; TraesCS3D02G167700
GO:0042781	3'-tRNA processing endoribonuclease activity	molecular_function	2	3093	3	75768	6.79638754584443e-05	0.000622169301071788	16.3310701584222	TraesCS5A02G261000; TraesCS5B02G259400
GO:0080006	internode patterning	biological_process	2	3093	3	75768	6.79638754584443e-05	0.000622169301071788	16.3310701584222	TraesCS5B02G422000; TraesCS5D02G428400
GO:0008734	L-aspartate oxidase activity	molecular_function	2	3093	3	75768	6.79638754584443e-05	0.000622169301071788	16.3310701584222	TraesCS6A02G099200; TraesCS6D02G083200
GO:0016207	4-coumarate-CoA ligase activity	molecular_function	2	3093	3	75768	6.79638754584443e-05	0.000622169301071788	16.3310701584222	TraesCS6B02G294100; TraesCS6D02G248000
GO:0033274	response to vitamin B2	biological_process	2	3093	3	75768	6.79638754584443e-05	0.000622169301071788	16.3310701584222	TraesCS6B02G365200; TraesCS6D02G314300
GO:0015691	cadmium ion transport	biological_process	2	3093	3	75768	6.79638754584443e-05	0.000622169301071788	16.3310701584222	TraesCS7A02G420000; TraesCS7D02G412400
GO:0032025	response to cobalt ion	biological_process	2	3093	3	75768	6.79638754584443e-05	0.000622169301071788	16.3310701584222	TraesCS7A02G420000; TraesCS7D02G412400
GO:0055069	zinc ion homeostasis	biological_process	2	3093	3	75768	6.79638754584443e-05	0.000622169301071788	16.3310701584222	TraesCS7A02G420000; TraesCS7D02G412400
GO:0003904	deoxyribodipyrimidine photo-lyase activity	molecular_function	2	3093	3	75768	6.79638754584443e-05	0.000622169301071788	16.3310701584222	TraesCS7B02G164500; TraesCS7D02G267200
GO:0016628	oxidoreductase activity, acting on the CH-CH group of donors, NAD or NADP as acceptor	molecular_function	4	3093	12	75768	7.03264533976366e-05	0.000639098061898231	8.16553507921112	TraesCS1B02G446300; TraesCS1D02G423500; TraesCS6A02G307700; TraesCS6D02G286900
GO:0070569	uridylyltransferase activity	molecular_function	5	3093	19	75768	7.88952817919555e-05	0.000701604470221318	6.4464750625351	TraesCS1B02G431200; TraesCS1D02G409700; TraesCS2A02G423500; TraesCS2B02G442900; TraesCS2D02G421200
GO:0004351	glutamate decarboxylase activity	molecular_function	5	3093	19	75768	7.88952817919555e-05	0.000701604470221318	6.4464750625351	TraesCS2A02G315800; TraesCS2B02G334000; TraesCS3B02G022900; TraesCS4B02G231400; TraesCS4D02G232700
GO:0006536	glutamate metabolic process	biological_process	5	3093	19	75768	7.88952817919555e-05	0.000701604470221318	6.4464750625351	TraesCS2A02G315800; TraesCS2B02G334000; TraesCS3B02G022900; TraesCS4B02G231400; TraesCS4D02G232700
GO:0098655	cation transmembrane transport	biological_process	6	3093	27	75768	8.09930890388241e-05	0.000715151743640681	5.44369005280741	TraesCS2D02G407800; TraesCS7A02G419500; TraesCS7A02G420000; TraesCS7B02G320900; TraesCS7D02G412400; TraesCS7D02G412800
GO:0005344	oxygen carrier activity	molecular_function	3	3093	7	75768	8.78400685945101e-05	0.000754213002759759	10.4985451018429	TraesCS1A02G338400; TraesCS7B02G259300; TraesCS7D02G354100
GO:0016132	brassinosteroid biosynthetic process	biological_process	3	3093	7	75768	8.78400685945101e-05	0.000754213002759759	10.4985451018429	TraesCS2A02G331800; TraesCS3A02G103800; TraesCS3B02G397800
GO:0016836	hydro-lyase activity	molecular_function	3	3093	7	75768	8.78400685945101e-05	0.000754213002759759	10.4985451018429	TraesCS2D02G379400; TraesCS6A02G080600; TraesCS6D02G074300
GO:1901001	negative regulation of response to salt stress	biological_process	3	3093	7	75768	8.78400685945101e-05	0.000754213002759759	10.4985451018429	TraesCS5A02G173800; TraesCS5B02G171200; TraesCS5D02G178300
GO:0006164	purine nucleotide biosynthetic process	biological_process	6	3093	28	75768	0.00010418891090924	0.000882416286272135	5.24927255092144	TraesCS1B02G297700; TraesCS1D02G287300; TraesCS3A02G459600; TraesCS3B02G499300; TraesCS3D02G452400; TraesCS6B02G063300
GO:0006730	one-carbon metabolic process	biological_process	6	3093	28	75768	0.00010418891090924	0.000882416286272135	5.24927255092144	TraesCS2A02G489600; TraesCS2A02G493600; TraesCS2D02G489900; TraesCS2D02G493500; TraesCS2D02G493600; TraesCS2D02G520000
GO:0016021	integral component of membrane	cellular_component	675	3093	14574	75768	0.000108352725079916	0.000903129637315288	1.13456899515593	TraesCS1A02G015900; TraesCS1A02G018600; TraesCS1A02G088900; TraesCS1A02G149300; TraesCS1A02G158600; TraesCS1A02G171400; TraesCS1A02G211500; TraesCS1A02G217100; TraesCS1A02G220100; TraesCS1A02G221700; TraesCS1A02G250700; TraesCS1A02G261400; TraesCS1A02G271400; TraesCS1A02G277000; TraesCS1A02G277100; TraesCS1A02G296300; TraesCS1A02G299200; TraesCS1A02G303200; TraesCS1A02G308500; TraesCS1A02G380900;…
GO:0009916	alternative oxidase activity	molecular_function	5	3093	20	75768	0.000108810799676541	0.000903129637315288	6.12415130940834	TraesCS2A02G438200; TraesCS2A02G439400; TraesCS2B02G459100; TraesCS6A02G269100; TraesCS6B02G296400
GO:0010112	regulation of systemic acquired resistance	biological_process	5	3093	20	75768	0.000108810799676541	0.000903129637315288	6.12415130940834	TraesCS3A02G042400; TraesCS3B02G045900; TraesCS7A02G435700; TraesCS7B02G335500; TraesCS7D02G426400
GO:0010167	response to nitrate	biological_process	4	3093	13	75768	0.000110426455642694	0.000910469783279169	7.53741699619488	TraesCS6A02G210000; TraesCS6A02G333900; TraesCS6B02G364600; TraesCS6D02G313100
GO:0046686	response to cadmium ion	biological_process	12	3093	94	75768	0.000116982378740155	0.000958178036391404	3.12722620054894	TraesCS1B02G378000; TraesCS2A02G581600; TraesCS2B02G605800; TraesCS2D02G466800; TraesCS2D02G598500; TraesCS4B02G288100; TraesCS5D02G093100; TraesCS6A02G080600; TraesCS6D02G074300; TraesCS7A02G420000; TraesCS7D02G299500; TraesCS7D02G412400
GO:0009507	chloroplast	cellular_component	78	3093	1256	75768	0.000123405058319116	0.00100417841573398	1.52128599405685	TraesCS1A02G357900; TraesCS1A02G402100; TraesCS1B02G229700; TraesCS1B02G374500; TraesCS1D02G010400; TraesCS1D02G036300; TraesCS1D02G332600; TraesCS1D02G362700; TraesCS1D02G409700; TraesCS1D02G440900; TraesCS2A02G067100; TraesCS2A02G067300; TraesCS2A02G391600; TraesCS2A02G581600; TraesCS2B02G078900; TraesCS2B02G079400; TraesCS2B02G410100; TraesCS2B02G577700; TraesCS2D02G021000; TraesCS2D02G049500;…
GO:0030244	cellulose biosynthetic process	biological_process	13	3093	108	75768	0.000132139010311826	0.00106433848540779	2.94866544527068	TraesCS1A02G149300; TraesCS1B02G167200; TraesCS1D02G146600; TraesCS2A02G210000; TraesCS2B02G236500; TraesCS2D02G217100; TraesCS3B02G324500; TraesCS4A02G456300; TraesCS5A02G253100; TraesCS5B02G251900; TraesCS5B02G252000; TraesCS5D02G260900; TraesCS7D02G029700
GO:0003918	DNA topoisomerase type II (ATP-hydrolyzing) activity	molecular_function	6	3093	29	75768	0.000132508004207395	0.00106433848540779	5.0682631526138	TraesCS3A02G184800; TraesCS3B02G214600; TraesCS3D02G188800; TraesCS5A02G467500; TraesCS5B02G479200; TraesCS5D02G480300
GO:0051536	iron-sulfur cluster binding	molecular_function	20	3093	209	75768	0.000147368544904077	0.00117611434875369	2.34417275001276	TraesCS1A02G378600; TraesCS1A02G384500; TraesCS1B02G399600; TraesCS1D02G332600; TraesCS1D02G385500; TraesCS2A02G246300; TraesCS3A02G383500; TraesCS3A02G530100; TraesCS3B02G185700; TraesCS3B02G415900; TraesCS4D02G014200; TraesCS5D02G186800; TraesCS5D02G516100; TraesCS6A02G333900; TraesCS6B02G364600; TraesCS6D02G313100; TraesCS7A02G325500; TraesCS7B02G226200; TraesCSU02G265100; TraesCSU02G270000
GO:0031425	chloroplast RNA processing	biological_process	4	3093	14	75768	0.000165987598245442	0.00129759978291293	6.99903006789525	TraesCS2A02G249600; TraesCS2B02G271300; TraesCS2D02G246100; TraesCS2D02G251000
GO:0003916	DNA topoisomerase activity	molecular_function	4	3093	14	75768	0.000165987598245442	0.00129759978291293	6.99903006789525	TraesCS3B02G214600; TraesCS5A02G467500; TraesCS5B02G479200; TraesCS5D02G480300
GO:0010038	response to metal ion	biological_process	4	3093	14	75768	0.000165987598245442	0.00129759978291293	6.99903006789525	TraesCS6B02G365200; TraesCS6D02G314300; TraesCS7A02G420000; TraesCS7D02G412400
GO:0009753	response to jasmonic acid	biological_process	6	3093	30	75768	0.00016675981145869	0.00129759978291293	4.89932104752667	TraesCS3A02G328000; TraesCS5D02G093100; TraesCS6B02G365200; TraesCS7A02G435700; TraesCS7B02G335500; TraesCS7D02G426400
GO:0009694	jasmonic acid metabolic process	biological_process	3	3093	8	75768	0.00016997410187263	0.00131439600516412	9.18622696411251	TraesCS7A02G435700; TraesCS7B02G335500; TraesCS7D02G426400
GO:0050664	oxidoreductase activity, acting on NAD(P)H, oxygen as acceptor	molecular_function	7	3093	40	75768	0.00018235122643393	0.00140140294389039	4.28690591658584	TraesCS1B02G362200; TraesCS3A02G354200; TraesCS4B02G358800; TraesCS4D02G352200; TraesCS5A02G211800; TraesCS5D02G222100; TraesCS5D02G306400
GO:0016310	phosphorylation	biological_process	33	3093	426	75768	0.000185663894543981	0.00141810766078071	1.89762434939413	TraesCS1A02G018600; TraesCS2A02G106500; TraesCS2A02G150600; TraesCS2A02G161300; TraesCS2A02G163800; TraesCS2A02G251800; TraesCS2B02G175300; TraesCS2B02G187300; TraesCS2D02G107100; TraesCS2D02G155200; TraesCS2D02G155700; TraesCS2D02G168400; TraesCS2D02G547900; TraesCS2D02G548600; TraesCS2D02G561700; TraesCS3B02G016300; TraesCS3B02G192500; TraesCS3B02G485900; TraesCS3B02G533500; TraesCS3D02G357200;…
GO:0016301	kinase activity	molecular_function	39	3093	532	75768	0.000189292954799958	0.00143701054101188	1.79580376742049	TraesCS1A02G018600; TraesCS1B02G339100; TraesCS2A02G106500; TraesCS2A02G150600; TraesCS2A02G161300; TraesCS2A02G163800; TraesCS2A02G251800; TraesCS2A02G593000; TraesCS2B02G187300; TraesCS2B02G591300; TraesCS2D02G107100; TraesCS2D02G155200; TraesCS2D02G155700; TraesCS2D02G168400; TraesCS2D02G547900; TraesCS2D02G548600; TraesCS2D02G561700; TraesCS3A02G316700; TraesCS3A02G449200; TraesCS3B02G016300;…
GO:0006355	regulation of transcription, DNA-templated	biological_process	192	3093	3677	75768	0.000237129408256092	0.00177248500885693	1.27912651771161	TraesCS1A02G035200; TraesCS1A02G097300; TraesCS1A02G186000; TraesCS1A02G275900; TraesCS1A02G370700; TraesCS1A02G375600; TraesCS1A02G409800; TraesCS1A02G410700; TraesCS1A02G411100; TraesCS1B02G126600; TraesCS1B02G231500; TraesCS1B02G232700; TraesCS1B02G374900; TraesCS1B02G389800; TraesCS1B02G389900; TraesCS1B02G439800; TraesCS1B02G440700; TraesCS1B02G441300; TraesCS1D02G068000; TraesCS1D02G275500;…
GO:0004550	nucleoside diphosphate kinase activity	molecular_function	4	3093	15	75768	0.000240602382728371	0.00177248500885693	6.5324280633689	TraesCS1A02G444300; TraesCS1B02G230300; TraesCS1B02G478800; TraesCS5A02G092400
GO:0006165	nucleoside diphosphate phosphorylation	biological_process	4	3093	15	75768	0.000240602382728371	0.00177248500885693	6.5324280633689	TraesCS1A02G444300; TraesCS1B02G230300; TraesCS1B02G478800; TraesCS5A02G092400
GO:0006183	GTP biosynthetic process	biological_process	4	3093	15	75768	0.000240602382728371	0.00177248500885693	6.5324280633689	TraesCS1A02G444300; TraesCS1B02G230300; TraesCS1B02G478800; TraesCS5A02G092400
GO:0006228	UTP biosynthetic process	biological_process	4	3093	15	75768	0.000240602382728371	0.00177248500885693	6.5324280633689	TraesCS1A02G444300; TraesCS1B02G230300; TraesCS1B02G478800; TraesCS5A02G092400
GO:0006189	'de novo' IMP biosynthetic process	biological_process	6	3093	32	75768	0.000256682061068606	0.00186424591731128	4.59311348205626	TraesCS1B02G376800; TraesCS3A02G383500; TraesCS3B02G415900; TraesCS4A02G364400; TraesCS5B02G509100; TraesCS5D02G509100
GO:0010588	cotyledon vascular tissue pattern formation	biological_process	2	3093	4	75768	0.00026353998509782	0.00186424591731128	12.2483026188167	TraesCS3A02G137000; TraesCS3B02G154900
GO:0005242	inward rectifier potassium channel activity	molecular_function	2	3093	4	75768	0.00026353998509782	0.00186424591731128	12.2483026188167	TraesCS4B02G014500; TraesCS5B02G396400
GO:0010338	leaf formation	biological_process	2	3093	4	75768	0.00026353998509782	0.00186424591731128	12.2483026188167	TraesCS5A02G079100; TraesCS5D02G093100
GO:0003861	3-isopropylmalate dehydratase activity	molecular_function	2	3093	4	75768	0.00026353998509782	0.00186424591731128	12.2483026188167	TraesCS6A02G080600; TraesCS6D02G074300
GO:0046423	allene-oxide cyclase activity	molecular_function	2	3093	4	75768	0.00026353998509782	0.00186424591731128	12.2483026188167	TraesCS6B02G365200; TraesCS6D02G314300
GO:0009650	UV protection	biological_process	2	3093	4	75768	0.00026353998509782	0.00186424591731128	12.2483026188167	TraesCS7B02G164500; TraesCS7D02G267200
GO:0008113	peptide-methionine (S)-S-oxide reductase activity	molecular_function	3	3093	9	75768	0.000296030328532698	0.00199220410282816	8.16553507921112	TraesCS1A02G217300; TraesCS1B02G230500; TraesCS7A02G081100
GO:0019825	oxygen binding	molecular_function	3	3093	9	75768	0.000296030328532698	0.00199220410282816	8.16553507921112	TraesCS1A02G338400; TraesCS7B02G259300; TraesCS7D02G354100
GO:0010214	seed coat development	biological_process	3	3093	9	75768	0.000296030328532698	0.00199220410282816	8.16553507921112	TraesCS2A02G581600; TraesCS2B02G605800; TraesCS2D02G598500
GO:0006995	cellular response to nitrogen starvation	biological_process	3	3093	9	75768	0.000296030328532698	0.00199220410282816	8.16553507921112	TraesCS2D02G565300; TraesCS7B02G146000; TraesCS7D02G244100
GO:0009625	response to insect	biological_process	3	3093	9	75768	0.000296030328532698	0.00199220410282816	8.16553507921112	TraesCS3A02G328000; TraesCS6B02G365200; TraesCS6D02G314300
GO:0006826	iron ion transport	biological_process	3	3093	9	75768	0.000296030328532698	0.00199220410282816	8.16553507921112	TraesCS5A02G152400; TraesCS5B02G151000; TraesCS5D02G157600
GO:0006809	nitric oxide biosynthetic process	biological_process	3	3093	9	75768	0.000296030328532698	0.00199220410282816	8.16553507921112	TraesCS6A02G326200; TraesCS6B02G356800; TraesCS6D02G306000
GO:0043546	molybdopterin cofactor binding	molecular_function	3	3093	9	75768	0.000296030328532698	0.00199220410282816	8.16553507921112	TraesCS6A02G326200; TraesCS6B02G356800; TraesCS6D02G306000
GO:0050464	nitrate reductase (NADPH) activity	molecular_function	3	3093	9	75768	0.000296030328532698	0.00199220410282816	8.16553507921112	TraesCS6A02G326200; TraesCS6B02G356800; TraesCS6D02G306000
GO:0070402	NADPH binding	molecular_function	4	3093	16	75768	0.000338202177416107	0.00222783974012198	6.12415130940834	TraesCS1A02G102500; TraesCS1B02G113300; TraesCS1D02G094400; TraesCS4B02G226100
GO:0006564	L-serine biosynthetic process	biological_process	4	3093	16	75768	0.000338202177416107	0.00222783974012198	6.12415130940834	TraesCS1D02G222600; TraesCS3A02G146800; TraesCS7B02G400800; TraesCS7D02G483800
GO:0000103	sulfate assimilation	biological_process	4	3093	16	75768	0.000338202177416107	0.00222783974012198	6.12415130940834	TraesCS3D02G068600; TraesCS4A02G045900; TraesCS4D02G259000; TraesCS5A02G382900
GO:0007005	mitochondrion organization	biological_process	4	3093	16	75768	0.000338202177416107	0.00222783974012198	6.12415130940834	TraesCS6A02G266900; TraesCS6A02G273800; TraesCS6B02G300900; TraesCS6D02G253600
GO:0003729	mRNA binding	molecular_function	14	3093	133	75768	0.00036699203721871	0.00240476361230155	2.57859002501404	TraesCS1D02G355400; TraesCS2A02G249600; TraesCS2A02G391600; TraesCS2B02G271300; TraesCS2B02G410100; TraesCS2D02G251000; TraesCS2D02G389900; TraesCS3D02G505900; TraesCS4A02G235000; TraesCS6B02G251100; TraesCS6B02G425000; TraesCS6D02G370900; TraesCS7A02G398200; TraesCS7D02G325500
GO:0005247	voltage-gated chloride channel activity	molecular_function	6	3093	34	75768	0.000381977738779501	0.00247688689989832	4.32293033605295	TraesCS5A02G449500; TraesCS5B02G457100; TraesCS6A02G098500; TraesCS6A02G283600; TraesCS6B02G126400; TraesCS6D02G084300
GO:0006821	chloride transport	biological_process	6	3093	34	75768	0.000381977738779501	0.00247688689989832	4.32293033605295	TraesCS5A02G449500; TraesCS5B02G457100; TraesCS6A02G098500; TraesCS6A02G283600; TraesCS6B02G126400; TraesCS6D02G084300
GO:0055114	oxidation-reduction process	biological_process	282	3093	5712	75768	0.000417334115700013	0.00269212939920475	1.20939122496719	TraesCS1A02G050100; TraesCS1A02G057200; TraesCS1A02G102500; TraesCS1A02G153100; TraesCS1A02G173100; TraesCS1A02G174000; TraesCS1A02G177800; TraesCS1A02G217300; TraesCS1A02G263300; TraesCS1A02G282300; TraesCS1A02G334400; TraesCS1A02G348500; TraesCS1A02G357200; TraesCS1A02G357900; TraesCS1A02G378600; TraesCS1A02G384500; TraesCS1A02G411900; TraesCS1A02G442200; TraesCS1B02G075200; TraesCS1B02G113300;…
GO:0005544	calcium-dependent phospholipid binding	molecular_function	7	3093	45	75768	0.00042644276410776	0.00273670742945444	3.81058303696519	TraesCS1A02G236100; TraesCS1B02G092400; TraesCS1D02G076600; TraesCS1D02G236200; TraesCS4D02G278700; TraesCS6B02G330100; TraesCS6D02G280300
GO:0072593	reactive oxygen species metabolic process	biological_process	3	3093	10	75768	0.000477404937319519	0.00289936169250147	7.34898157129001	TraesCS1A02G357900; TraesCS1B02G374500; TraesCS1D02G362700
GO:0004109	coproporphyrinogen oxidase activity	molecular_function	3	3093	10	75768	0.000477404937319519	0.00289936169250147	7.34898157129001	TraesCS1A02G378600; TraesCS1B02G399600; TraesCS1D02G385500
GO:0010030	positive regulation of seed germination	biological_process	3	3093	10	75768	0.000477404937319519	0.00289936169250147	7.34898157129001	TraesCS2A02G581600; TraesCS2B02G605800; TraesCS2D02G598500
GO:0009236	cobalamin biosynthetic process	biological_process	3	3093	10	75768	0.000477404937319519	0.00289936169250147	7.34898157129001	TraesCS3A02G227700; TraesCS3B02G256800; TraesCS3D02G225500
GO:0009113	purine nucleobase biosynthetic process	biological_process	3	3093	10	75768	0.000477404937319519	0.00289936169250147	7.34898157129001	TraesCS3A02G383500; TraesCS3B02G415900; TraesCS3D02G376600
GO:0004020	adenylylsulfate kinase activity	molecular_function	3	3093	10	75768	0.000477404937319519	0.00289936169250147	7.34898157129001	TraesCS3D02G068600; TraesCS4A02G045900; TraesCS4D02G259000
GO:0004042	acetyl-CoA:L-glutamate N-acetyltransferase activity	molecular_function	3	3093	10	75768	0.000477404937319519	0.00289936169250147	7.34898157129001	TraesCS4A02G100500; TraesCS7A02G241100; TraesCS7B02G136600
GO:0009960	endosperm development	biological_process	3	3093	10	75768	0.000477404937319519	0.00289936169250147	7.34898157129001	TraesCS4A02G214200; TraesCS4B02G101800; TraesCS4D02G098400
GO:0004322	ferroxidase activity	molecular_function	3	3093	10	75768	0.000477404937319519	0.00289936169250147	7.34898157129001	TraesCS5A02G152400; TraesCS5B02G151000; TraesCS5D02G157600
GO:0008199	ferric iron binding	molecular_function	3	3093	10	75768	0.000477404937319519	0.00289936169250147	7.34898157129001	TraesCS5A02G152400; TraesCS5B02G151000; TraesCS5D02G157600
GO:0031177	phosphopantetheine binding	molecular_function	3	3093	10	75768	0.000477404937319519	0.00289936169250147	7.34898157129001	TraesCS5A02G331500; TraesCS5B02G331900; TraesCS5D02G337400
GO:0016984	ribulose-bisphosphate carboxylase activity	molecular_function	5	3093	26	75768	0.000523642306546298	0.00316473141577738	4.7108856226218	TraesCS2A02G067100; TraesCS2A02G067300; TraesCS2B02G078900; TraesCS2B02G079400; TraesCS2D02G065100
GO:0008173	RNA methyltransferase activity	molecular_function	6	3093	36	75768	0.000551928738200413	0.00330546072904211	4.08276753960556	TraesCS2B02G051800; TraesCS3A02G105900; TraesCS3A02G530100; TraesCS3B02G124400; TraesCS7B02G146000; TraesCS7D02G244100
GO:0030170	pyridoxal phosphate binding	molecular_function	25	3093	313	75768	0.000552237615775711	0.00330546072904211	1.95659786243078	TraesCS1A02G085600; TraesCS1B02G102700; TraesCS1B02G199600; TraesCS1B02G280600; TraesCS1B02G343000; TraesCS1D02G086700; TraesCS1D02G292100; TraesCS1D02G378600; TraesCS2A02G298800; TraesCS2A02G315800; TraesCS2B02G334000; TraesCS2D02G493600; TraesCS3A02G278000; TraesCS3A02G512400; TraesCS3B02G022900; TraesCS3B02G191100; TraesCS3D02G167700; TraesCS4B02G231400; TraesCS4B02G288100; TraesCS4D02G058200;…
GO:0003993	acid phosphatase activity	molecular_function	13	3093	125	75768	0.000608950431198503	0.00362747984134994	2.54764694471387	TraesCS3B02G359800; TraesCS3D02G323100; TraesCS4B02G348600; TraesCS4B02G364100; TraesCS4D02G357400; TraesCS5A02G082400; TraesCS5A02G182300; TraesCS5A02G286100; TraesCS5B02G083000; TraesCS5B02G471500; TraesCS5D02G293700; TraesCS7D02G035600; TraesCS7D02G077100
GO:0008757	S-adenosylmethionine-dependent methyltransferase activity	molecular_function	4	3093	18	75768	0.000619612964832455	0.0036478456623056	5.44369005280741	TraesCS5B02G532400; TraesCS5D02G530800; TraesCS7B02G136000; TraesCS7D02G239400
GO:0043424	protein histidine kinase binding	molecular_function	2	3093	5	75768	0.000638739240467969	0.0036478456623056	9.79864209505335	TraesCS1B02G011100; TraesCS1D02G000800
GO:0034605	cellular response to heat	biological_process	2	3093	5	75768	0.000638739240467969	0.0036478456623056	9.79864209505335	TraesCS1B02G322100; TraesCS1D02G342100
GO:0005345	purine nucleobase transmembrane transporter activity	molecular_function	2	3093	5	75768	0.000638739240467969	0.0036478456623056	9.79864209505335	TraesCS1D02G060600; TraesCS4D02G074900
GO:0048830	adventitious root development	biological_process	2	3093	5	75768	0.000638739240467969	0.0036478456623056	9.79864209505335	TraesCS2B02G326800; TraesCS2D02G308000
GO:0051020	GTPase binding	molecular_function	2	3093	5	75768	0.000638739240467969	0.0036478456623056	9.79864209505335	TraesCS2D02G435300; TraesCS6D02G031600
GO:0004412	homoserine dehydrogenase activity	molecular_function	2	3093	5	75768	0.000638739240467969	0.0036478456623056	9.79864209505335	TraesCS5A02G177400; TraesCS5D02G181600
GO:0009295	nucleoid	cellular_component	2	3093	5	75768	0.000638739240467969	0.0036478456623056	9.79864209505335	TraesCS6A02G319100; TraesCS6D02G298300
GO:0015671	oxygen transport	biological_process	2	3093	5	75768	0.000638739240467969	0.0036478456623056	9.79864209505335	TraesCS7B02G259300; TraesCS7D02G354100
GO:0016020	membrane	cellular_component	312	3093	6430	75768	0.000643340703749304	0.00365734783638303	1.1886377658074	TraesCS1A02G018600; TraesCS1A02G149300; TraesCS1A02G153100; TraesCS1A02G300200; TraesCS1A02G380900; TraesCS1A02G405800; TraesCS1B02G077600; TraesCS1B02G144500; TraesCS1B02G155300; TraesCS1B02G167200; TraesCS1B02G272200; TraesCS1B02G310300; TraesCS1B02G362200; TraesCS1B02G393300; TraesCS1B02G435900; TraesCS1B02G446300; TraesCS1B02G454800; TraesCS1D02G060600; TraesCS1D02G064500; TraesCS1D02G128000;…
GO:0042542	response to hydrogen peroxide	biological_process	5	3093	27	75768	0.000650113511548434	0.00367905146308091	4.53640837733951	TraesCS3B02G433400; TraesCS5A02G092400; TraesCS6B02G365200; TraesCS6D02G048300; TraesCS6D02G314300
GO:0032544	plastid translation	biological_process	3	3093	11	75768	0.00072594656132395	0.00396405030196631	6.68089233753637	TraesCS2A02G563100; TraesCS2B02G623400; TraesCS7A02G450600
GO:0046658	anchored component of plasma membrane	cellular_component	3	3093	11	75768	0.00072594656132395	0.00396405030196631	6.68089233753637	TraesCS3A02G156800; TraesCS3B02G183300; TraesCS3D02G164500
GO:0000427	plastid-encoded plastid RNA polymerase complex	cellular_component	3	3093	11	75768	0.00072594656132395	0.00396405030196631	6.68089233753637	TraesCS3A02G253000; TraesCS3B02G284900; TraesCS3D02G253900
GO:0052654	L-leucine transaminase activity	molecular_function	3	3093	11	75768	0.00072594656132395	0.00396405030196631	6.68089233753637	TraesCS4A02G059800; TraesCS4B02G235400; TraesCS4D02G236800
GO:0052655	L-valine transaminase activity	molecular_function	3	3093	11	75768	0.00072594656132395	0.00396405030196631	6.68089233753637	TraesCS4A02G059800; TraesCS4B02G235400; TraesCS4D02G236800
GO:0052656	L-isoleucine transaminase activity	molecular_function	3	3093	11	75768	0.00072594656132395	0.00396405030196631	6.68089233753637	TraesCS4A02G059800; TraesCS4B02G235400; TraesCS4D02G236800
GO:0009088	threonine biosynthetic process	biological_process	3	3093	11	75768	0.00072594656132395	0.00396405030196631	6.68089233753637	TraesCS4A02G337800; TraesCS5D02G407800; TraesCS5D02G534600
GO:0008792	arginine decarboxylase activity	molecular_function	3	3093	11	75768	0.00072594656132395	0.00396405030196631	6.68089233753637	TraesCS4A02G419400; TraesCS7A02G069300; TraesCS7D02G063900
GO:0004674	protein serine/threonine kinase activity	molecular_function	85	3093	1477	75768	0.000740845532461405	0.0040277409952596	1.40975724116373	TraesCS1A02G015900; TraesCS1A02G018600; TraesCS1A02G079700; TraesCS1B02G097700; TraesCS1B02G098600; TraesCS1B02G119700; TraesCS1D02G303700; TraesCS2A02G024900; TraesCS2A02G081400; TraesCS2A02G106500; TraesCS2A02G150600; TraesCS2A02G163800; TraesCS2A02G251800; TraesCS2A02G330000; TraesCS2B02G034300; TraesCS2B02G034600; TraesCS2B02G035300; TraesCS2B02G096000; TraesCS2B02G124100; TraesCS2B02G175800;…
GO:0009738	abscisic acid-activated signaling pathway	biological_process	7	3093	49	75768	0.00077216368500771	0.00417975559928086	3.49951503394762	TraesCS1D02G126900; TraesCS2D02G170700; TraesCS2D02G206900; TraesCS4A02G235600; TraesCS4B02G210100; TraesCS6A02G333600; TraesCS6D02G312800
GO:0003677	DNA binding	molecular_function	257	3093	5218	75768	0.000835260490980717	0.00450172862022075	1.20652118552545	TraesCS1A02G035200; TraesCS1A02G275900; TraesCS1A02G306400; TraesCS1A02G370700; TraesCS1A02G375600; TraesCS1A02G379700; TraesCS1A02G404800; TraesCS1A02G404900; TraesCS1A02G405100; TraesCS1A02G405300; TraesCS1A02G405400; TraesCS1A02G411100; TraesCS1A02G419100; TraesCS1A02G419200; TraesCS1A02G419300; TraesCS1B02G123600; TraesCS1B02G231500; TraesCS1B02G232700; TraesCS1B02G268900; TraesCS1B02G294500;…
GO:0048868	pollen tube development	biological_process	3	3093	12	75768	0.00105375661528711	0.00544368043996867	6.12415130940834	TraesCS1B02G155300; TraesCS4B02G196200; TraesCS4D02G196500
GO:0004127	cytidylate kinase activity	molecular_function	3	3093	12	75768	0.00105375661528711	0.00544368043996867	6.12415130940834	TraesCS2A02G161300; TraesCS2B02G187300; TraesCS2D02G168400
GO:0102721	ubiquinol:oxygen oxidoreductase activity	molecular_function	3	3093	12	75768	0.00105375661528711	0.00544368043996867	6.12415130940834	TraesCS2A02G438200; TraesCS2A02G439400; TraesCS6A02G269100
GO:0010218	response to far red light	biological_process	3	3093	12	75768	0.00105375661528711	0.00544368043996867	6.12415130940834	TraesCS3D02G495100; TraesCS6B02G365200; TraesCS6D02G314300
GO:0004084	branched-chain-amino-acid transaminase activity	molecular_function	3	3093	12	75768	0.00105375661528711	0.00544368043996867	6.12415130940834	TraesCS4A02G059800; TraesCS4B02G235400; TraesCS4D02G236800
GO:0009081	branched-chain amino acid metabolic process	biological_process	3	3093	12	75768	0.00105375661528711	0.00544368043996867	6.12415130940834	TraesCS4A02G059800; TraesCS4B02G235400; TraesCS4D02G236800
GO:0006094	gluconeogenesis	biological_process	3	3093	12	75768	0.00105375661528711	0.00544368043996867	6.12415130940834	TraesCS4A02G083900; TraesCS4B02G220200; TraesCS4D02G220500
GO:0004310	farnesyl-diphosphate farnesyltransferase activity	molecular_function	3	3093	12	75768	0.00105375661528711	0.00544368043996867	6.12415130940834	TraesCS5A02G356300; TraesCS5A02G454500; TraesCS5D02G365100
GO:0006696	ergosterol biosynthetic process	biological_process	3	3093	12	75768	0.00105375661528711	0.00544368043996867	6.12415130940834	TraesCS5A02G356300; TraesCS5A02G454500; TraesCS5D02G365100
GO:0051996	squalene synthase activity	molecular_function	3	3093	12	75768	0.00105375661528711	0.00544368043996867	6.12415130940834	TraesCS5A02G356300; TraesCS5A02G454500; TraesCS5D02G365100
GO:0005737	cytoplasm	cellular_component	77	3093	1335	75768	0.00115277214814835	0.00593058398530866	1.412912811459	TraesCS1A02G378600; TraesCS1B02G162300; TraesCS1B02G378000; TraesCS1B02G399600; TraesCS1D02G103700; TraesCS1D02G144000; TraesCS1D02G146500; TraesCS1D02G217600; TraesCS1D02G385500; TraesCS2A02G146000; TraesCS2A02G161300; TraesCS2A02G251800; TraesCS2A02G380800; TraesCS2A02G380900; TraesCS2A02G581600; TraesCS2B02G171400; TraesCS2B02G187300; TraesCS2B02G213400; TraesCS2B02G310900; TraesCS2D02G049500;…
GO:0006659	phosphatidylserine biosynthetic process	biological_process	2	3093	6	75768	0.00123856711347359	0.00609492512361509	8.16553507921112	TraesCS1A02G381500; TraesCS1B02G404000
GO:0004349	glutamate 5-kinase activity	molecular_function	2	3093	6	75768	0.00123856711347359	0.00609492512361509	8.16553507921112	TraesCS3A02G363700; TraesCS3D02G357200
GO:0004350	glutamate-5-semialdehyde dehydrogenase activity	molecular_function	2	3093	6	75768	0.00123856711347359	0.00609492512361509	8.16553507921112	TraesCS3A02G363700; TraesCS3D02G357200
GO:0070814	hydrogen sulfide biosynthetic process	biological_process	2	3093	6	75768	0.00123856711347359	0.00609492512361509	8.16553507921112	TraesCS4A02G045900; TraesCS4D02G259000
GO:0043043	peptide biosynthetic process	biological_process	2	3093	6	75768	0.00123856711347359	0.00609492512361509	8.16553507921112	TraesCS4A02G194100; TraesCS4B02G121200
GO:0003871	5-methyltetrahydropteroyltriglutamate-homocysteine S-methyltransferase activity	molecular_function	2	3093	6	75768	0.00123856711347359	0.00609492512361509	8.16553507921112	TraesCS4A02G298700; TraesCS5A02G024900
GO:0016174	NAD(P)H oxidase activity	molecular_function	2	3093	6	75768	0.00123856711347359	0.00609492512361509	8.16553507921112	TraesCS4B02G358800; TraesCS4D02G352200
GO:0004729	oxygen-dependent protoporphyrinogen oxidase activity	molecular_function	2	3093	6	75768	0.00123856711347359	0.00609492512361509	8.16553507921112	TraesCS5A02G045700; TraesCS5B02G049800
GO:0045550	geranylgeranyl reductase activity	molecular_function	2	3093	6	75768	0.00123856711347359	0.00609492512361509	8.16553507921112	TraesCS6A02G307700; TraesCS6D02G286900
GO:0051188	cofactor biosynthetic process	biological_process	2	3093	6	75768	0.00123856711347359	0.00609492512361509	8.16553507921112	TraesCS6A02G307700; TraesCS6D02G286900
GO:1900367	positive regulation of defense response to insect	biological_process	2	3093	6	75768	0.00123856711347359	0.00609492512361509	8.16553507921112	TraesCS6B02G365200; TraesCS6D02G314300
GO:0005759	mitochondrial matrix	cellular_component	9	3093	78	75768	0.00126672204858902	0.00620893287595798	2.82653137357308	TraesCS2D02G155200; TraesCS3A02G059200; TraesCS3A02G059600; TraesCS3B02G072200; TraesCS3D02G059900; TraesCS3D02G306700; TraesCS5B02G173300; TraesCS5B02G360700; TraesCS7B02G193700
GO:0006364	rRNA processing	biological_process	14	3093	150	75768	0.00128948846542603	0.00629573780178593	2.28634982217911	TraesCS1A02G402100; TraesCS1B02G225400; TraesCS1B02G431200; TraesCS1D02G409700; TraesCS2B02G520800; TraesCS3A02G530100; TraesCS3D02G065000; TraesCS3D02G065100; TraesCS5A02G253000; TraesCS5B02G136600; TraesCS5B02G251800; TraesCS6A02G400300; TraesCS6B02G440500; TraesCS6D02G384500
GO:0008097	5S rRNA binding	molecular_function	4	3093	21	75768	0.00132870632631081	0.00643672909049401	4.6660200452635	TraesCS2B02G312400; TraesCS2D02G293900; TraesCS4A02G235000; TraesCS4D02G078900
GO:0022626	cytosolic ribosome	cellular_component	4	3093	21	75768	0.00132870632631081	0.00643672909049401	4.6660200452635	TraesCS3A02G151100; TraesCS4B02G344600; TraesCS5A02G513500; TraesCSU02G009200
GO:0009535	chloroplast thylakoid membrane	cellular_component	29	3093	405	75768	0.00140552716277135	0.00678248572732687	1.75407790590461	TraesCS1B02G011100; TraesCS1B02G254000; TraesCS1D02G000800; TraesCS1D02G202100; TraesCS1D02G375000; TraesCS2D02G021000; TraesCS3A02G151100; TraesCS3A02G158100; TraesCS3B02G185100; TraesCS3B02G187400; TraesCS3B02G563300; TraesCS3D02G165800; TraesCS3D02G524200; TraesCS4B02G193400; TraesCS4B02G326700; TraesCS4D02G194400; TraesCS4D02G323400; TraesCS5A02G173800; TraesCS5A02G498700; TraesCS5B02G093100;…
GO:0006527	arginine catabolic process	biological_process	3	3093	13	75768	0.00147301446401796	0.00705347310654754	5.65306274714616	TraesCS4A02G419400; TraesCS7A02G069300; TraesCS7D02G063900
GO:0006879	cellular iron ion homeostasis	biological_process	3	3093	13	75768	0.00147301446401796	0.00705347310654754	5.65306274714616	TraesCS5A02G152400; TraesCS5B02G151000; TraesCS5D02G157600
GO:0042802	identical protein binding	molecular_function	7	3093	54	75768	0.00148784140793285	0.00709717453209346	3.17548586413766	TraesCS1A02G375600; TraesCS2B02G224200; TraesCS3A02G342900; TraesCS4B02G326700; TraesCS4D02G323400; TraesCS5A02G498700; TraesCS5D02G553600
GO:0055028	cortical microtubule	cellular_component	1	3093	2	75768	0.00166591749853914	0.00715195615752149	12.2483026188167	TraesCS1A02G275400
GO:0018063	cytochrome c-heme linkage	biological_process	1	3093	2	75768	0.00166591749853914	0.00715195615752149	12.2483026188167	TraesCS1B02G219800
GO:0071284	cellular response to lead ion	biological_process	1	3093	2	75768	0.00166591749853914	0.00715195615752149	12.2483026188167	TraesCS1B02G284400
GO:0015853	adenine transport	biological_process	1	3093	2	75768	0.00166591749853914	0.00715195615752149	12.2483026188167	TraesCS1D02G060600
GO:0015854	guanine transport	biological_process	1	3093	2	75768	0.00166591749853914	0.00715195615752149	12.2483026188167	TraesCS1D02G060600
GO:0009099	valine biosynthetic process	biological_process	1	3093	2	75768	0.00166591749853914	0.00715195615752149	12.2483026188167	TraesCS1D02G419800
GO:0007584	response to nutrient	biological_process	1	3093	2	75768	0.00166591749853914	0.00715195615752149	12.2483026188167	TraesCS2A02G251800
GO:0010107	GO_0010107	biological_process	1	3093	2	75768	0.00166591749853914	0.00715195615752149	12.2483026188167	TraesCS2A02G251800
GO:0043140	GO_0043140	molecular_function	1	3093	2	75768	0.00166591749853914	0.00715195615752149	12.2483026188167	TraesCS2A02G304900
GO:0030272	5-formyltetrahydrofolate cyclo-ligase activity	molecular_function	1	3093	2	75768	0.00166591749853914	0.00715195615752149	12.2483026188167	TraesCS2D02G200100
GO:0009085	lysine biosynthetic process	biological_process	1	3093	2	75768	0.00166591749853914	0.00715195615752149	12.2483026188167	TraesCS2D02G395600
GO:0019877	diaminopimelate biosynthetic process	biological_process	1	3093	2	75768	0.00166591749853914	0.00715195615752149	12.2483026188167	TraesCS2D02G395600
GO:0004620	phospholipase activity	molecular_function	1	3093	2	75768	0.00166591749853914	0.00715195615752149	12.2483026188167	TraesCS2D02G417800
GO:1990534	thermospermine oxidase activity	molecular_function	1	3093	2	75768	0.00166591749853914	0.00715195615752149	12.2483026188167	TraesCS3A02G250700
GO:0070180	large ribosomal subunit rRNA binding	molecular_function	1	3093	2	75768	0.00166591749853914	0.00715195615752149	12.2483026188167	TraesCS3B02G131400
GO:0110102	chloroplast ribulose bisphosphate carboxylase complex assembly	biological_process	1	3093	2	75768	0.00166591749853914	0.00715195615752149	12.2483026188167	TraesCS3B02G131400
GO:0006968	cellular defense response	biological_process	1	3093	2	75768	0.00166591749853914	0.00715195615752149	12.2483026188167	TraesCS3B02G568500
GO:0006148	inosine catabolic process	biological_process	1	3093	2	75768	0.00166591749853914	0.00715195615752149	12.2483026188167	TraesCS3D02G087500
GO:0035251	UDP-glucosyltransferase activity	molecular_function	1	3093	2	75768	0.00166591749853914	0.00715195615752149	12.2483026188167	TraesCS3D02G087500
GO:0047724	inosine nucleosidase activity	molecular_function	1	3093	2	75768	0.00166591749853914	0.00715195615752149	12.2483026188167	TraesCS3D02G087500
GO:0080168	abscisic acid transport	biological_process	1	3093	2	75768	0.00166591749853914	0.00715195615752149	12.2483026188167	TraesCS4A02G216900
GO:0010487	thermospermine synthase activity	molecular_function	1	3093	2	75768	0.00166591749853914	0.00715195615752149	12.2483026188167	TraesCS4A02G398300
GO:0016768	spermine synthase activity	molecular_function	1	3093	2	75768	0.00166591749853914	0.00715195615752149	12.2483026188167	TraesCS4A02G398300
GO:0048759	xylem vessel member cell differentiation	biological_process	1	3093	2	75768	0.00166591749853914	0.00715195615752149	12.2483026188167	TraesCS4A02G398300
GO:0031004	potassium ion-transporting ATPase complex	cellular_component	1	3093	2	75768	0.00166591749853914	0.00715195615752149	12.2483026188167	TraesCS5B02G396400
GO:0072598	protein localization to chloroplast	biological_process	1	3093	2	75768	0.00166591749853914	0.00715195615752149	12.2483026188167	TraesCS5B02G533400
GO:0000793	condensed chromosome	cellular_component	1	3093	2	75768	0.00166591749853914	0.00715195615752149	12.2483026188167	TraesCS5D02G093100
GO:0033557	Slx1-Slx4 complex	cellular_component	1	3093	2	75768	0.00166591749853914	0.00715195615752149	12.2483026188167	TraesCS6A02G272500
GO:0010268	brassinosteroid homeostasis	biological_process	1	3093	2	75768	0.00166591749853914	0.00715195615752149	12.2483026188167	TraesCS7A02G373100
GO:0009409	response to cold	biological_process	12	3093	124	75768	0.00172580139884787	0.00738358330434911	2.37063921654516	TraesCS1B02G373600; TraesCS3A02G105900; TraesCS3A02G328000; TraesCS3B02G433400; TraesCS5A02G173800; TraesCS5B02G171200; TraesCS5D02G178300; TraesCS6A02G248400; TraesCS6B02G276300; TraesCS6D02G230500; TraesCS7D02G063900; TraesCS7D02G299500
GO:0009735	response to cytokinin	biological_process	7	3093	56	75768	0.00189036960752134	0.00805996630604133	3.06207565470417	TraesCS2A02G581600; TraesCS2B02G605800; TraesCS2D02G598500; TraesCS3A02G151100; TraesCS3A02G328000; TraesCS4B02G344600; TraesCS5A02G513500
GO:0010207	photosystem II assembly	biological_process	3	3093	14	75768	0.00199582521032697	0.0084805542213552	5.24927255092144	TraesCS4A02G134100; TraesCS4B02G170800; TraesCS5D02G396200
GO:0051287	NAD binding	molecular_function	18	3093	222	75768	0.00204899982112158	0.00867688699760667	1.98621123548379	TraesCS1A02G174000; TraesCS1D02G222600; TraesCS2A02G489600; TraesCS2A02G493600; TraesCS2B02G048500; TraesCS2D02G489900; TraesCS2D02G493500; TraesCS3A02G146800; TraesCS3A02G227700; TraesCS3A02G330600; TraesCS3B02G256800; TraesCS3D02G225500; TraesCS5B02G399800; TraesCS5D02G404300; TraesCS5D02G407800; TraesCS6D02G146900; TraesCS7B02G400800; TraesCS7D02G483800
GO:0045859	regulation of protein kinase activity	biological_process	2	3093	7	75768	0.0021016123971329	0.00875086098471725	6.99903006789525	TraesCS1A02G215700; TraesCS1B02G229200
GO:0045910	negative regulation of DNA recombination	biological_process	2	3093	7	75768	0.0021016123971329	0.00875086098471725	6.99903006789525	TraesCS2A02G588000; TraesCS2B02G595200
GO:0010189	vitamin E biosynthetic process	biological_process	2	3093	7	75768	0.0021016123971329	0.00875086098471725	6.99903006789525	TraesCS2B02G577700; TraesCS2D02G547900
GO:0005740	mitochondrial envelope	cellular_component	2	3093	7	75768	0.0021016123971329	0.00875086098471725	6.99903006789525	TraesCS3B02G249600; TraesCS7D02G086000
GO:0030007	cellular potassium ion homeostasis	biological_process	2	3093	7	75768	0.0021016123971329	0.00875086098471725	6.99903006789525	TraesCS4B02G014500; TraesCS5B02G396400
GO:0006265	DNA topological change	biological_process	6	3093	45	75768	0.00217956822916936	0.00904520815105286	3.26621403168445	TraesCS3A02G184800; TraesCS3B02G214600; TraesCS3D02G188800; TraesCS5A02G467500; TraesCS5B02G479200; TraesCS5D02G480300
GO:0000272	polysaccharide catabolic process	biological_process	5	3093	34	75768	0.00231431718607946	0.00957250796235523	3.60244194671079	TraesCS2A02G215300; TraesCS2B02G240200; TraesCS2D02G221000; TraesCS4B02G344300; TraesCS4D02G065600
GO:0006470	protein dephosphorylation	biological_process	24	3093	329	75768	0.0023871036603514	0.00984087436138244	1.78698640031368	TraesCS1D02G230000; TraesCS2A02G093700; TraesCS2A02G274100; TraesCS2A02G456300; TraesCS2B02G108200; TraesCS2B02G307000; TraesCS2D02G092500; TraesCS2D02G144500; TraesCS3A02G237800; TraesCS3A02G249000; TraesCS3A02G277500; TraesCS3B02G226900; TraesCS3B02G311700; TraesCS3D02G277800; TraesCS4A02G050000; TraesCS4A02G094300; TraesCS4B02G194000; TraesCS4B02G210100; TraesCS5B02G146700; TraesCS5B02G238200;…
GO:0009269	response to desiccation	biological_process	4	3093	24	75768	0.00250675664222601	0.0103000396685524	4.08276753960556	TraesCS1A02G423800; TraesCS1B02G455900; TraesCS1D02G432400; TraesCS3D02G158600
GO:0009041	uridylate kinase activity	molecular_function	3	3093	15	75768	0.00263408805672646	0.0107876303638962	4.89932104752667	TraesCS2A02G161300; TraesCS2B02G187300; TraesCS2D02G168400
GO:0009853	photorespiration	biological_process	5	3093	35	75768	0.00269781550231332	0.0110123944274757	3.49951503394762	TraesCS2A02G067100; TraesCS2A02G067300; TraesCS2B02G078900; TraesCS2B02G079400; TraesCS2D02G065100
GO:0030042	actin filament depolymerization	biological_process	4	3093	25	75768	0.00302915772846124	0.0122843692896881	3.91945683802134	TraesCS4A02G071400; TraesCS4B02G227300; TraesCS5B02G491500; TraesCS5D02G491900
GO:0009644	response to high light intensity	biological_process	4	3093	25	75768	0.00302915772846124	0.0122843692896881	3.91945683802134	TraesCS4B02G326700; TraesCS4D02G014200; TraesCS4D02G323400; TraesCS5A02G498700
GO:0071555	cell wall organization	biological_process	28	3093	408	75768	0.00304065548783932	0.0122909613063635	1.6811395751317	TraesCS1A02G149300; TraesCS1B02G310300; TraesCS1D02G064500; TraesCS1D02G212200; TraesCS2A02G210000; TraesCS2B02G120200; TraesCS2B02G236500; TraesCS2D02G217100; TraesCS3A02G533600; TraesCS3B02G324500; TraesCS3D02G284000; TraesCS3D02G538900; TraesCS4A02G229600; TraesCS4A02G402200; TraesCS4A02G456300; TraesCS5A02G264400; TraesCS5B02G251900; TraesCS5B02G252000; TraesCS5D02G038400; TraesCS5D02G148100;…
GO:0016042	lipid catabolic process	biological_process	13	3093	148	75768	0.00308015740702417	0.0124103429506314	2.15172883844077	TraesCS1A02G059100; TraesCS1B02G393300; TraesCS3B02G228800; TraesCS4A02G017400; TraesCS4B02G377600; TraesCS7A02G177300; TraesCS7A02G204200; TraesCS7A02G504100; TraesCS7A02G504400; TraesCS7B02G277900; TraesCS7B02G411200; TraesCS7D02G207300; TraesCS7D02G491200
GO:0000166	nucleotide binding	molecular_function	71	3093	1263	75768	0.00317093691323105	0.012734891796686	1.37708548841803	TraesCS1A02G018600; TraesCS1B02G119700; TraesCS1B02G268800; TraesCS1D02G342100; TraesCS2A02G106500; TraesCS2A02G150600; TraesCS2A02G163800; TraesCS2A02G251800; TraesCS2A02G304900; TraesCS2A02G410400; TraesCS2B02G187300; TraesCS2B02G429200; TraesCS2B02G505400; TraesCS2D02G025500; TraesCS2D02G049500; TraesCS2D02G079200; TraesCS2D02G091400; TraesCS2D02G107100; TraesCS2D02G155200; TraesCS2D02G155700;…
GO:0046940	nucleoside monophosphate phosphorylation	biological_process	2	3093	8	75768	0.00326059537428906	0.0128058083311984	6.12415130940834	TraesCS2B02G187300; TraesCS2D02G168400
GO:0019344	cysteine biosynthetic process	biological_process	2	3093	8	75768	0.00326059537428906	0.0128058083311984	6.12415130940834	TraesCS2D02G231100; TraesCS3A02G151100
GO:0006873	cellular ion homeostasis	biological_process	2	3093	8	75768	0.00326059537428906	0.0128058083311984	6.12415130940834	TraesCS3A02G225100; TraesCS3B02G254700
GO:0009643	photosynthetic acclimation	biological_process	2	3093	8	75768	0.00326059537428906	0.0128058083311984	6.12415130940834	TraesCS3A02G338600; TraesCS3D02G332100
GO:0035335	peptidyl-tyrosine dephosphorylation	biological_process	2	3093	8	75768	0.00326059537428906	0.0128058083311984	6.12415130940834	TraesCS3B02G311700; TraesCS7D02G169300
GO:0080186	developmental vegetative growth	biological_process	2	3093	8	75768	0.00326059537428906	0.0128058083311984	6.12415130940834	TraesCS6B02G365200; TraesCS6D02G314300
GO:0010043	response to zinc ion	biological_process	2	3093	8	75768	0.00326059537428906	0.0128058083311984	6.12415130940834	TraesCS7A02G420000; TraesCS7D02G412400
GO:0009408	response to heat	biological_process	10	3093	103	75768	0.00327571873191328	0.0128247478655095	2.37831118811974	TraesCS2A02G146000; TraesCS2B02G171400; TraesCS2B02G247300; TraesCS2D02G150600; TraesCS2D02G227800; TraesCS4D02G251800; TraesCS5A02G117600; TraesCS5A02G237900; TraesCS6D02G048300; TraesCS7D02G353800
GO:0015976	carbon utilization	biological_process	3	3093	16	75768	0.00339938334982989	0.0132671858010602	4.59311348205626	TraesCS5A02G245700; TraesCS5B02G243100; TraesCS7B02G354800
GO:0009751	response to salicylic acid	biological_process	5	3093	37	75768	0.00360507652056078	0.0140260008378068	3.31035205913964	TraesCS3A02G328000; TraesCS3B02G433400; TraesCS5D02G093100; TraesCS6B02G365200; TraesCS6D02G314300
GO:0004805	trehalose-phosphatase activity	molecular_function	4	3093	26	75768	0.00362570901939337	0.0140299215998452	3.76870849809744	TraesCS6A02G248400; TraesCS6A02G301800; TraesCS6B02G276300; TraesCS6D02G230500
GO:0008237	metallopeptidase activity	molecular_function	7	3093	62	75768	0.00362862229329331	0.0140299215998452	2.76574575263602	TraesCS1B02G234700; TraesCS1D02G223000; TraesCS3A02G393400; TraesCS5A02G538700; TraesCS7A02G195800; TraesCS7B02G101500; TraesCS7D02G197300
GO:0019843	rRNA binding	molecular_function	12	3093	135	75768	0.00365060895813185	0.014071232671437	2.17747602112297	TraesCS1D02G010400; TraesCS2A02G495500; TraesCS3D02G153600; TraesCS4A02G258300; TraesCS4A02G342800; TraesCS5A02G279700; TraesCS5D02G099800; TraesCS6B02G425000; TraesCS6B02G450500; TraesCS6D02G282100; TraesCS7D02G016500; TraesCS7D02G267000
GO:0015238	GO_0015238	molecular_function	14	3093	168	75768	0.00388001748293912	0.0149093264390716	2.04138376980278	TraesCS1A02G380900; TraesCS1D02G388600; TraesCS2A02G139200; TraesCS2B02G247700; TraesCS2B02G417900; TraesCS2D02G397500; TraesCS3B02G068700; TraesCS3D02G056000; TraesCS5A02G142000; TraesCS5A02G349100; TraesCS7A02G241600; TraesCS7B02G137200; TraesCS7B02G196300; TraesCS7D02G240600
GO:0006629	lipid metabolic process	biological_process	35	3093	550	75768	0.00413741531415934	0.0152084718772668	1.55887487875849	TraesCS1A02G059100; TraesCS1B02G247200; TraesCS2A02G285900; TraesCS2A02G302700; TraesCS2A02G396900; TraesCS2A02G501800; TraesCS2B02G530000; TraesCS2D02G417800; TraesCS3A02G170000; TraesCS3B02G016500; TraesCS3B02G228800; TraesCS3B02G264600; TraesCS3B02G329900; TraesCS3B02G397800; TraesCS3D02G332200; TraesCS4A02G017400; TraesCS4B02G010000; TraesCS4B02G283200; TraesCS4D02G195600; TraesCS5A02G047000;…
GO:2000028	regulation of photoperiodism, flowering	biological_process	3	3093	17	75768	0.00430287656059501	0.0152084718772668	4.32293033605295	TraesCS3A02G116300; TraesCS3B02G135400; TraesCS3D02G118200
GO:0042128	nitrate assimilation	biological_process	3	3093	17	75768	0.00430287656059501	0.0152084718772668	4.32293033605295	TraesCS6A02G326200; TraesCS6B02G356800; TraesCS6D02G306000
GO:0000160	phosphorelay signal transduction system	biological_process	20	3093	274	75768	0.00459165578963274	0.0152084718772668	1.78807337500973	TraesCS1D02G410000; TraesCS2A02G081900; TraesCS2A02G309700; TraesCS2A02G551100; TraesCS2B02G326800; TraesCS2B02G582300; TraesCS2D02G308000; TraesCS2D02G552200; TraesCS3B02G423600; TraesCS3B02G548600; TraesCS3D02G494600; TraesCS4B02G115100; TraesCS4D02G112800; TraesCS4D02G199600; TraesCS5A02G131600; TraesCS5B02G132900; TraesCS5D02G140200; TraesCS7A02G146500; TraesCS7D02G148000; TraesCS7D02G148200
GO:1900034	regulation of cellular response to heat	biological_process	2	3093	9	75768	0.00474287789716723	0.0152084718772668	5.44369005280741	TraesCS1B02G223500; TraesCS2A02G497600
GO:0009615	response to virus	biological_process	2	3093	9	75768	0.00474287789716723	0.0152084718772668	5.44369005280741	TraesCS1D02G146500; TraesCS5D02G093100
GO:0051513	regulation of monopolar cell growth	biological_process	2	3093	9	75768	0.00474287789716723	0.0152084718772668	5.44369005280741	TraesCS2B02G202300; TraesCS2D02G262900
GO:0003999	adenine phosphoribosyltransferase activity	molecular_function	2	3093	9	75768	0.00474287789716723	0.0152084718772668	5.44369005280741	TraesCS2D02G356900; TraesCS6A02G230100
GO:0006168	adenine salvage	biological_process	2	3093	9	75768	0.00474287789716723	0.0152084718772668	5.44369005280741	TraesCS2D02G356900; TraesCS6A02G230100
GO:0009791	post-embryonic development	biological_process	2	3093	9	75768	0.00474287789716723	0.0152084718772668	5.44369005280741	TraesCS2D02G383800; TraesCS7D02G344000
GO:0004788	thiamine diphosphokinase activity	molecular_function	2	3093	9	75768	0.00474287789716723	0.0152084718772668	5.44369005280741	TraesCS3A02G449200; TraesCS3B02G485900
GO:0006772	thiamine metabolic process	biological_process	2	3093	9	75768	0.00474287789716723	0.0152084718772668	5.44369005280741	TraesCS3A02G449200; TraesCS3B02G485900
GO:0009229	thiamine diphosphate biosynthetic process	biological_process	2	3093	9	75768	0.00474287789716723	0.0152084718772668	5.44369005280741	TraesCS3A02G449200; TraesCS3B02G485900
GO:0030975	thiamine binding	molecular_function	2	3093	9	75768	0.00474287789716723	0.0152084718772668	5.44369005280741	TraesCS3A02G449200; TraesCS3B02G485900
GO:0046656	folic acid biosynthetic process	biological_process	2	3093	9	75768	0.00474287789716723	0.0152084718772668	5.44369005280741	TraesCS3B02G191100; TraesCS3D02G167700
GO:0042973	glucan endo-1,3-beta-D-glucosidase activity	molecular_function	2	3093	9	75768	0.00474287789716723	0.0152084718772668	5.44369005280741	TraesCS3D02G477300; TraesCS4A02G175900
GO:0003333	amino acid transmembrane transport	biological_process	2	3093	9	75768	0.00474287789716723	0.0152084718772668	5.44369005280741	TraesCS4A02G083100; TraesCS4B02G221100
GO:0015173	aromatic amino acid transmembrane transporter activity	molecular_function	2	3093	9	75768	0.00474287789716723	0.0152084718772668	5.44369005280741	TraesCS4A02G083100; TraesCS4B02G221100
GO:0016616	oxidoreductase activity, acting on the CH-OH group of donors, NAD or NADP as acceptor	molecular_function	14	3093	172	75768	0.00482589291779841	0.0152084718772668	1.99390972864458	TraesCS1A02G348500; TraesCS1B02G363100; TraesCS1D02G222600; TraesCS2B02G048500; TraesCS2B02G204500; TraesCS2B02G356300; TraesCS3A02G146800; TraesCS3A02G330600; TraesCS3B02G259000; TraesCS3B02G265000; TraesCS5B02G399800; TraesCS5D02G404300; TraesCS7B02G400800; TraesCS7D02G483800
GO:0033947	mannosylglycoprotein endo-beta-mannosidase activity	molecular_function	1	3093	3	75768	0.00486182474470054	0.0152084718772668	8.16553507921112	TraesCS1A02G244700
GO:0010331	gibberellin binding	molecular_function	1	3093	3	75768	0.00486182474470054	0.0152084718772668	8.16553507921112	TraesCS1A02G255100
GO:0031146	SCF-dependent proteasomal ubiquitin-dependent protein catabolic process	biological_process	1	3093	3	75768	0.00486182474470054	0.0152084718772668	8.16553507921112	TraesCS1B02G247300
GO:0005347	ATP transmembrane transporter activity	molecular_function	1	3093	3	75768	0.00486182474470054	0.0152084718772668	8.16553507921112	TraesCS1B02G376900
GO:0050687	negative regulation of defense response to virus	biological_process	1	3093	3	75768	0.00486182474470054	0.0152084718772668	8.16553507921112	TraesCS1D02G146500
GO:0016429	tRNA (adenine-N1-)-methyltransferase activity	molecular_function	1	3093	3	75768	0.00486182474470054	0.0152084718772668	8.16553507921112	TraesCS2A02G273600
GO:0009647	skotomorphogenesis	biological_process	1	3093	3	75768	0.00486182474470054	0.0152084718772668	8.16553507921112	TraesCS2A02G331800
GO:0031209	SCAR complex	cellular_component	1	3093	3	75768	0.00486182474470054	0.0152084718772668	8.16553507921112	TraesCS2B02G224200
GO:0043190	ATP-binding cassette (ABC) transporter complex	cellular_component	1	3093	3	75768	0.00486182474470054	0.0152084718772668	8.16553507921112	TraesCS2B02G431200
GO:0008716	D-alanine-D-alanine ligase activity	molecular_function	1	3093	3	75768	0.00486182474470054	0.0152084718772668	8.16553507921112	TraesCS2D02G091400
GO:0000940	condensed chromosome outer kinetochore	cellular_component	1	3093	3	75768	0.00486182474470054	0.0152084718772668	8.16553507921112	TraesCS2D02G151300
GO:0010323	negative regulation of isopentenyl diphosphate biosynthetic process, methylerythritol 4-phosphate pathway	biological_process	1	3093	3	75768	0.00486182474470054	0.0152084718772668	8.16553507921112	TraesCS2D02G246100
GO:0048731	system development	biological_process	1	3093	3	75768	0.00486182474470054	0.0152084718772668	8.16553507921112	TraesCS2D02G500800
GO:0004146	dihydrofolate reductase activity	molecular_function	1	3093	3	75768	0.00486182474470054	0.0152084718772668	8.16553507921112	TraesCS2D02G520000
GO:0004799	thymidylate synthase activity	molecular_function	1	3093	3	75768	0.00486182474470054	0.0152084718772668	8.16553507921112	TraesCS2D02G520000
GO:0006231	dTMP biosynthetic process	biological_process	1	3093	3	75768	0.00486182474470054	0.0152084718772668	8.16553507921112	TraesCS2D02G520000
GO:0004038	allantoinase activity	molecular_function	1	3093	3	75768	0.00486182474470054	0.0152084718772668	8.16553507921112	TraesCS2D02G565300
GO:0016707	gibberellin 3-beta-dioxygenase activity	molecular_function	1	3093	3	75768	0.00486182474470054	0.0152084718772668	8.16553507921112	TraesCS3A02G122600
GO:0010728	regulation of hydrogen peroxide biosynthetic process	biological_process	1	3093	3	75768	0.00486182474470054	0.0152084718772668	8.16553507921112	TraesCS3A02G328000
GO:0080027	response to herbivore	biological_process	1	3093	3	75768	0.00486182474470054	0.0152084718772668	8.16553507921112	TraesCS3A02G328000
GO:2000068	regulation of defense response to insect	biological_process	1	3093	3	75768	0.00486182474470054	0.0152084718772668	8.16553507921112	TraesCS3A02G328000
GO:0071369	cellular response to ethylene stimulus	biological_process	1	3093	3	75768	0.00486182474470054	0.0152084718772668	8.16553507921112	TraesCS3B02G568500
GO:0071395	cellular response to jasmonic acid stimulus	biological_process	1	3093	3	75768	0.00486182474470054	0.0152084718772668	8.16553507921112	TraesCS3B02G568500
GO:0071917	triose-phosphate transmembrane transporter activity	molecular_function	1	3093	3	75768	0.00486182474470054	0.0152084718772668	8.16553507921112	TraesCS3D02G131200
GO:0009865	pollen tube adhesion	biological_process	1	3093	3	75768	0.00486182474470054	0.0152084718772668	8.16553507921112	TraesCS4A02G084500
GO:0016324	apical plasma membrane	cellular_component	1	3093	3	75768	0.00486182474470054	0.0152084718772668	8.16553507921112	TraesCS4A02G084500
GO:0017048	Rho GTPase binding	molecular_function	1	3093	3	75768	0.00486182474470054	0.0152084718772668	8.16553507921112	TraesCS4A02G084500
GO:0035024	negative regulation of Rho protein signal transduction	biological_process	1	3093	3	75768	0.00486182474470054	0.0152084718772668	8.16553507921112	TraesCS4A02G084500
GO:0070382	exocytic vesicle	cellular_component	1	3093	3	75768	0.00486182474470054	0.0152084718772668	8.16553507921112	TraesCS4A02G084500
GO:0004358	glutamate N-acetyltransferase activity	molecular_function	1	3093	3	75768	0.00486182474470054	0.0152084718772668	8.16553507921112	TraesCS4A02G100500
GO:0103045	methione N-acyltransferase activity	molecular_function	1	3093	3	75768	0.00486182474470054	0.0152084718772668	8.16553507921112	TraesCS4A02G100500
GO:0015141	succinate transmembrane transporter activity	molecular_function	1	3093	3	75768	0.00486182474470054	0.0152084718772668	8.16553507921112	TraesCS4B02G193900
GO:0000107	imidazoleglycerol-phosphate synthase activity	molecular_function	1	3093	3	75768	0.00486182474470054	0.0152084718772668	8.16553507921112	TraesCS4B02G219800
GO:0016833	oxo-acid-lyase activity	molecular_function	1	3093	3	75768	0.00486182474470054	0.0152084718772668	8.16553507921112	TraesCS4B02G219800
GO:0006863	purine nucleobase transport	biological_process	1	3093	3	75768	0.00486182474470054	0.0152084718772668	8.16553507921112	TraesCS4D02G074900
GO:0003879	ATP phosphoribosyltransferase activity	molecular_function	1	3093	3	75768	0.00486182474470054	0.0152084718772668	8.16553507921112	TraesCS4D02G327300
GO:0010295	(+)-abscisic acid 8'-hydroxylase activity	molecular_function	1	3093	3	75768	0.00486182474470054	0.0152084718772668	8.16553507921112	TraesCS5A02G238000
GO:0031957	very long-chain fatty acid-CoA ligase activity	molecular_function	1	3093	3	75768	0.00486182474470054	0.0152084718772668	8.16553507921112	TraesCS5A02G411500
GO:0000346	transcription export complex	cellular_component	1	3093	3	75768	0.00486182474470054	0.0152084718772668	8.16553507921112	TraesCS5B02G175900
GO:0036033	mediator complex binding	molecular_function	1	3093	3	75768	0.00486182474470054	0.0152084718772668	8.16553507921112	TraesCS5B02G407200
GO:0045088	regulation of innate immune response	biological_process	1	3093	3	75768	0.00486182474470054	0.0152084718772668	8.16553507921112	TraesCS5D02G093100
GO:0004073	aspartate-semialdehyde dehydrogenase activity	molecular_function	1	3093	3	75768	0.00486182474470054	0.0152084718772668	8.16553507921112	TraesCS5D02G407800
GO:0004649	poly(ADP-ribose) glycohydrolase activity	molecular_function	1	3093	3	75768	0.00486182474470054	0.0152084718772668	8.16553507921112	TraesCS5D02G530900
GO:0004536	deoxyribonuclease activity	molecular_function	1	3093	3	75768	0.00486182474470054	0.0152084718772668	8.16553507921112	TraesCS5D02G553600
GO:0004418	hydroxymethylbilane synthase activity	molecular_function	1	3093	3	75768	0.00486182474470054	0.0152084718772668	8.16553507921112	TraesCS6A02G143300
GO:0018160	peptidyl-pyrromethane cofactor linkage	biological_process	1	3093	3	75768	0.00486182474470054	0.0152084718772668	8.16553507921112	TraesCS6A02G143300
GO:0008153	para-aminobenzoic acid biosynthetic process	biological_process	1	3093	3	75768	0.00486182474470054	0.0152084718772668	8.16553507921112	TraesCS6B02G200000
GO:0005686	U2 snRNP	cellular_component	1	3093	3	75768	0.00486182474470054	0.0152084718772668	8.16553507921112	TraesCS7A02G304400
GO:0005687	U4 snRNP	cellular_component	1	3093	3	75768	0.00486182474470054	0.0152084718772668	8.16553507921112	TraesCS7A02G304400
GO:0010638	positive regulation of organelle organization	biological_process	1	3093	3	75768	0.00486182474470054	0.0152084718772668	8.16553507921112	TraesCS7B02G251400
GO:0008535	respiratory chain complex IV assembly	biological_process	1	3093	3	75768	0.00486182474470054	0.0152084718772668	8.16553507921112	TraesCS7B02G346600
GO:0004675	transmembrane receptor protein serine/threonine kinase activity	molecular_function	1	3093	3	75768	0.00486182474470054	0.0152084718772668	8.16553507921112	TraesCS7D02G291200
GO:0007178	transmembrane receptor protein serine/threonine kinase signaling pathway	biological_process	1	3093	3	75768	0.00486182474470054	0.0152084718772668	8.16553507921112	TraesCS7D02G291200
GO:0009729	detection of brassinosteroid stimulus	biological_process	1	3093	3	75768	0.00486182474470054	0.0152084718772668	8.16553507921112	TraesCS7D02G291200
GO:0004640	phosphoribosylanthranilate isomerase activity	molecular_function	1	3093	3	75768	0.00486182474470054	0.0152084718772668	8.16553507921112	TraesCS7D02G337900
GO:0004575	sucrose alpha-glucosidase activity	molecular_function	4	3093	28	75768	0.00506349783153183	0.01579963609087	3.49951503394762	TraesCS4A02G486000; TraesCS4D02G181200; TraesCS7A02G009100; TraesCS7D02G008700
GO:0006855	drug transmembrane transport	biological_process	17	3093	224	75768	0.00512675218886318	0.0159570161878366	1.85911736178468	TraesCS1A02G380900; TraesCS1D02G388600; TraesCS2A02G139200; TraesCS2A02G399900; TraesCS2B02G247700; TraesCS2B02G417900; TraesCS2D02G397500; TraesCS3B02G068700; TraesCS3D02G056000; TraesCS5A02G142000; TraesCS5A02G349100; TraesCS5D02G150100; TraesCS7A02G241600; TraesCS7B02G137200; TraesCS7B02G196300; TraesCS7D02G240600; TraesCS7D02G460200
GO:0016853	isomerase activity	molecular_function	12	3093	141	75768	0.00527590201137256	0.0163802942747103	2.08481746703263	TraesCS1B02G011100; TraesCS1D02G000800; TraesCS3B02G214600; TraesCS4A02G214200; TraesCS4B02G101800; TraesCS4D02G098400; TraesCS5A02G475600; TraesCS5B02G136600; TraesCS5B02G488900; TraesCS6A02G131600; TraesCS6B02G365200; TraesCS6D02G314300
GO:0003978	UDP-glucose 4-epimerase activity	molecular_function	3	3093	18	75768	0.00535523758795572	0.0164128296543244	4.08276753960556	TraesCS1D02G451900; TraesCS5A02G291300; TraesCS5B02G315700
GO:0042793	plastid transcription	biological_process	3	3093	18	75768	0.00535523758795572	0.0164128296543244	4.08276753960556	TraesCS3A02G253000; TraesCS3B02G284900; TraesCS3D02G253900
GO:0000015	phosphopyruvate hydratase complex	cellular_component	3	3093	18	75768	0.00535523758795572	0.0164128296543244	4.08276753960556	TraesCS5A02G014400; TraesCS5B02G012300; TraesCS5B02G195500
GO:0004634	phosphopyruvate hydratase activity	molecular_function	3	3093	18	75768	0.00535523758795572	0.0164128296543244	4.08276753960556	TraesCS5A02G014400; TraesCS5B02G012300; TraesCS5B02G195500
GO:0008964	phosphoenolpyruvate carboxylase activity	molecular_function	3	3093	18	75768	0.00535523758795572	0.0164128296543244	4.08276753960556	TraesCS7A02G345400; TraesCS7B02G237900; TraesCS7D02G333900
GO:0004402	histone acetyltransferase activity	molecular_function	5	3093	40	75768	0.00536547925245787	0.0164128296543244	3.06207565470417	TraesCS2D02G339900; TraesCS3A02G413600; TraesCS3A02G413700; TraesCS3B02G433400; TraesCS3D02G408100
GO:0008168	methyltransferase activity	molecular_function	44	3093	739	75768	0.00562746912882111	0.0171720565327997	1.45852588694975	TraesCS1A02G030400; TraesCS1A02G245500; TraesCS1A02G369600; TraesCS1B02G348900; TraesCS1B02G388700; TraesCS1D02G375500; TraesCS1D02G375700; TraesCS2A02G147100; TraesCS2A02G560300; TraesCS2B02G041200; TraesCS2D02G087700; TraesCS3A02G227700; TraesCS3A02G476600; TraesCS3B02G256800; TraesCS3D02G225500; TraesCS3D02G249400; TraesCS3D02G464300; TraesCS3D02G540200; TraesCS4B02G075000; TraesCS4B02G332600;…
GO:0016491	oxidoreductase activity	molecular_function	137	3093	2722	75768	0.00570859557289476	0.0173770207536772	1.23292980071851	TraesCS1A02G050100; TraesCS1A02G173100; TraesCS1A02G174000; TraesCS1A02G282300; TraesCS1A02G334400; TraesCS1A02G348500; TraesCS1A02G357200; TraesCS1A02G357900; TraesCS1A02G411900; TraesCS1A02G442200; TraesCS1B02G176000; TraesCS1B02G186400; TraesCS1B02G191200; TraesCS1B02G291200; TraesCS1B02G362200; TraesCS1B02G363100; TraesCS1B02G373600; TraesCS1B02G374500; TraesCS1B02G410800; TraesCS1D02G157000;…
GO:0016161	beta-amylase activity	molecular_function	4	3093	29	75768	0.00591571195308624	0.0179198573761371	3.37884210174253	TraesCS2A02G215300; TraesCS2B02G240200; TraesCS2D02G221000; TraesCS4B02G344300
GO:0045156	electron transporter, transferring electrons within the cyclic electron transport pathway of photosynthesis activity	molecular_function	4	3093	29	75768	0.00591571195308624	0.0179198573761371	3.37884210174253	TraesCS2D02G021000; TraesCS3D02G523300; TraesCS6D02G079500; TraesCSU02G269500
GO:0006259	DNA metabolic process	biological_process	5	3093	41	75768	0.00607196875869598	0.0183485463703313	2.98739088263822	TraesCS5A02G467500; TraesCS5B02G396300; TraesCS5B02G479200; TraesCS5D02G141200; TraesCS5D02G480300
GO:0004722	protein serine/threonine phosphatase activity	molecular_function	18	3093	247	75768	0.00652168681706965	0.0194781368635523	1.7851777096251	TraesCS1D02G230000; TraesCS2A02G093700; TraesCS2A02G274100; TraesCS2A02G456300; TraesCS2B02G108200; TraesCS2B02G307000; TraesCS2D02G092500; TraesCS3A02G237800; TraesCS3A02G249000; TraesCS3B02G226900; TraesCS4A02G050000; TraesCS4A02G094300; TraesCS4B02G194000; TraesCS4B02G210100; TraesCS5B02G238200; TraesCS5D02G510100; TraesCS6B02G216900; TraesCS6D02G184300
GO:0005788	endoplasmic reticulum lumen	cellular_component	3	3093	19	75768	0.00656657389859426	0.0194781368635523	3.86788503752106	TraesCS4A02G214200; TraesCS4B02G101800; TraesCS4D02G098400
GO:0004616	phosphogluconate dehydrogenase (decarboxylating) activity	molecular_function	2	3093	10	75768	0.00657093773710198	0.0194781368635523	4.89932104752667	TraesCS1A02G357200; TraesCS1B02G373600
GO:0009938	negative regulation of gibberellic acid mediated signaling pathway	biological_process	2	3093	10	75768	0.00657093773710198	0.0194781368635523	4.89932104752667	TraesCS2A02G270200; TraesCS3B02G379200
GO:0009543	chloroplast thylakoid lumen	cellular_component	2	3093	10	75768	0.00657093773710198	0.0194781368635523	4.89932104752667	TraesCS5B02G093100; TraesCS5D02G099000
GO:0004817	cysteine-tRNA ligase activity	molecular_function	2	3093	10	75768	0.00657093773710198	0.0194781368635523	4.89932104752667	TraesCS5B02G359900; TraesCS5D02G366500
GO:0006423	cysteinyl-tRNA aminoacylation	biological_process	2	3093	10	75768	0.00657093773710198	0.0194781368635523	4.89932104752667	TraesCS5B02G359900; TraesCS5D02G366500
GO:0009695	jasmonic acid biosynthetic process	biological_process	2	3093	10	75768	0.00657093773710198	0.0194781368635523	4.89932104752667	TraesCS6B02G365200; TraesCS6D02G314300
GO:0006694	steroid biosynthetic process	biological_process	5	3093	42	75768	0.00684378187505791	0.0201471905686762	2.91626252828969	TraesCS2B02G204500; TraesCS3B02G259000; TraesCS4B02G332600; TraesCS4D02G329300; TraesCS5A02G503700
GO:0009416	response to light stimulus	biological_process	5	3093	42	75768	0.00684378187505791	0.0201471905686762	2.91626252828969	TraesCS4B02G326700; TraesCS4D02G323400; TraesCS5A02G498700; TraesCS6B02G365200; TraesCS6D02G048300
GO:0009737	response to abscisic acid	biological_process	13	3093	162	75768	0.00684519004863456	0.0201471905686762	1.96577696351379	TraesCS1B02G373600; TraesCS2A02G270200; TraesCS3A02G151100; TraesCS3A02G328000; TraesCS3B02G314600; TraesCS3B02G379200; TraesCS3D02G280600; TraesCS4A02G216900; TraesCS6A02G418300; TraesCS6B02G365200; TraesCS6D02G048300; TraesCS6D02G314300; TraesCS7D02G353800
GO:0006241	CTP biosynthetic process	biological_process	4	3093	30	75768	0.00686397482225876	0.0201548317304532	3.26621403168445	TraesCS1A02G444300; TraesCS1B02G230300; TraesCS1B02G478800; TraesCS5A02G092400
GO:0005992	trehalose biosynthetic process	biological_process	6	3093	56	75768	0.00755932494727673	0.0221443754337871	2.62463627546072	TraesCS6A02G248400; TraesCS6A02G301800; TraesCS6B02G276300; TraesCS6B02G384500; TraesCS6D02G230500; TraesCS6D02G334000
GO:0004664	prephenate dehydratase activity	molecular_function	3	3093	20	75768	0.00794637613219549	0.0231150427209892	3.674490785645	TraesCS1B02G195800; TraesCS1D02G188500; TraesCS4D02G198200
GO:0008295	spermidine biosynthetic process	biological_process	3	3093	20	75768	0.00794637613219549	0.0231150427209892	3.674490785645	TraesCS4A02G419400; TraesCS7A02G069300; TraesCS7D02G063900
GO:0000165	MAPK cascade	biological_process	3	3093	20	75768	0.00794637613219549	0.0231150427209892	3.674490785645	TraesCS7A02G410700; TraesCS7B02G309900; TraesCS7D02G403700
GO:0005956	protein kinase CK2 complex	cellular_component	2	3093	11	75768	0.00876280942801872	0.0251375523914362	4.45392822502425	TraesCS1A02G215700; TraesCS1B02G229200
GO:0043547	positive regulation of GTPase activity	biological_process	2	3093	11	75768	0.00876280942801872	0.0251375523914362	4.45392822502425	TraesCS2A02G501300; TraesCS2B02G529400
GO:0010310	regulation of hydrogen peroxide metabolic process	biological_process	2	3093	11	75768	0.00876280942801872	0.0251375523914362	4.45392822502425	TraesCS3A02G338600; TraesCS3D02G332100
GO:0055129	L-proline biosynthetic process	biological_process	2	3093	11	75768	0.00876280942801872	0.0251375523914362	4.45392822502425	TraesCS3A02G363700; TraesCS3D02G357200
GO:0009864	induced systemic resistance, jasmonic acid mediated signaling pathway	biological_process	2	3093	11	75768	0.00876280942801872	0.0251375523914362	4.45392822502425	TraesCS6B02G365200; TraesCS6D02G314300
GO:0001666	response to hypoxia	biological_process	2	3093	11	75768	0.00876280942801872	0.0251375523914362	4.45392822502425	TraesCS7B02G259300; TraesCS7D02G354100
GO:0015297	antiporter activity	molecular_function	17	3093	237	75768	0.00900130889733832	0.0257623668441062	1.75714046008341	TraesCS1A02G380900; TraesCS1D02G388600; TraesCS2A02G139200; TraesCS2A02G399900; TraesCS2B02G247700; TraesCS2B02G417900; TraesCS2D02G397500; TraesCS3B02G068700; TraesCS3D02G056000; TraesCS5A02G142000; TraesCS5A02G349100; TraesCS5D02G150100; TraesCS7A02G241600; TraesCS7B02G137200; TraesCS7B02G196300; TraesCS7D02G240600; TraesCS7D02G460200
GO:0050897	cobalt ion binding	molecular_function	4	3093	32	75768	0.00906940721218999	0.0258384713482301	3.06207565470417	TraesCS1A02G357900; TraesCS1B02G374500; TraesCS1D02G362700; TraesCS2D02G565300
GO:0102965	alcohol-forming fatty acyl-CoA reductase activity	molecular_function	4	3093	32	75768	0.00906940721218999	0.0258384713482301	3.06207565470417	TraesCS3B02G016500; TraesCS4B02G010000; TraesCS4B02G283200; TraesCS5D02G372300
GO:0042631	cellular response to water deprivation	biological_process	1	3093	4	75768	0.00946010950430325	0.026004013764864	6.12415130940834	TraesCS1B02G322100
GO:0031080	nuclear pore outer ring	cellular_component	1	3093	4	75768	0.00946010950430325	0.026004013764864	6.12415130940834	TraesCS1D02G036300
GO:0046208	spermine catabolic process	biological_process	1	3093	4	75768	0.00946010950430325	0.026004013764864	6.12415130940834	TraesCS2B02G579000
GO:0052894	norspermine:oxygen oxidoreductase activity	molecular_function	1	3093	4	75768	0.00946010950430325	0.026004013764864	6.12415130940834	TraesCS2B02G579000
GO:0052901	spermine:oxygen oxidoreductase (spermidine-forming) activity	molecular_function	1	3093	4	75768	0.00946010950430325	0.026004013764864	6.12415130940834	TraesCS2B02G579000
GO:1903602	thermospermine catabolic process	biological_process	1	3093	4	75768	0.00946010950430325	0.026004013764864	6.12415130940834	TraesCS2B02G579000
GO:0000256	allantoin catabolic process	biological_process	1	3093	4	75768	0.00946010950430325	0.026004013764864	6.12415130940834	TraesCS2D02G565300
GO:0080141	regulation of jasmonic acid biosynthetic process	biological_process	1	3093	4	75768	0.00946010950430325	0.026004013764864	6.12415130940834	TraesCS3A02G328000
GO:0005262	calcium channel activity	molecular_function	1	3093	4	75768	0.00946010950430325	0.026004013764864	6.12415130940834	TraesCS3A02G340300
GO:0071446	cellular response to salicylic acid stimulus	biological_process	1	3093	4	75768	0.00946010950430325	0.026004013764864	6.12415130940834	TraesCS3B02G568500
GO:0015121	phosphoenolpyruvate:phosphate antiporter activity	molecular_function	1	3093	4	75768	0.00946010950430325	0.026004013764864	6.12415130940834	TraesCS3D02G131200
GO:0090630	activation of GTPase activity	biological_process	1	3093	4	75768	0.00946010950430325	0.026004013764864	6.12415130940834	TraesCS4A02G084500
GO:0005987	sucrose catabolic process	biological_process	1	3093	4	75768	0.00946010950430325	0.026004013764864	6.12415130940834	TraesCS4D02G181200
GO:0004467	long-chain fatty acid-CoA ligase activity	molecular_function	1	3093	4	75768	0.00946010950430325	0.026004013764864	6.12415130940834	TraesCS5A02G411500
GO:0034457	Mpp10 complex	cellular_component	1	3093	4	75768	0.00946010950430325	0.026004013764864	6.12415130940834	TraesCS5B02G136600
GO:0102229	amylopectin maltohydrolase activity	molecular_function	3	3093	21	75768	0.0095034749100507	0.026004013764864	3.49951503394762	TraesCS2A02G215300; TraesCS2D02G221000; TraesCS4B02G344300
GO:0010584	pollen exine formation	biological_process	3	3093	21	75768	0.0095034749100507	0.026004013764864	3.49951503394762	TraesCS4B02G283200; TraesCS6B02G294100; TraesCS6D02G248000
GO:0030151	molybdenum ion binding	molecular_function	3	3093	21	75768	0.0095034749100507	0.026004013764864	3.49951503394762	TraesCS6A02G326200; TraesCS6B02G356800; TraesCS6D02G306000
GO:0050661	NADP binding	molecular_function	19	3093	275	75768	0.00969413232240239	0.0264675323276118	1.69249272550921	TraesCS1A02G057200; TraesCS1A02G173100; TraesCS1A02G357200; TraesCS1B02G075200; TraesCS1B02G191200; TraesCS1B02G373600; TraesCS1D02G058300; TraesCS1D02G165600; TraesCS2A02G067800; TraesCS2A02G071600; TraesCS2B02G080000; TraesCS3D02G205800; TraesCS5A02G177400; TraesCS5D02G181600; TraesCS5D02G354300; TraesCS5D02G354400; TraesCS5D02G407800; TraesCS6D02G146900; TraesCS7B02G024500
GO:0006526	arginine biosynthetic process	biological_process	3	3093	22	75768	0.0112460076858479	0.0300190524578021	3.34044616876819	TraesCS4A02G100500; TraesCS7A02G241100; TraesCS7B02G136600
GO:0004170	dUTP diphosphatase activity	molecular_function	3	3093	22	75768	0.0112460076858479	0.0300190524578021	3.34044616876819	TraesCS5A02G015500; TraesCS5B02G013800; TraesCS5D02G021400
GO:0046080	dUTP metabolic process	biological_process	3	3093	22	75768	0.0112460076858479	0.0300190524578021	3.34044616876819	TraesCS5A02G015500; TraesCS5B02G013800; TraesCS5D02G021400
GO:0016992	lipoate synthase activity	molecular_function	2	3093	12	75768	0.0113324936989293	0.0300190524578021	4.08276753960556	TraesCS1D02G332600; TraesCS2B02G390900
GO:0005849	mRNA cleavage factor complex	cellular_component	2	3093	12	75768	0.0113324936989293	0.0300190524578021	4.08276753960556	TraesCS1D02G355400; TraesCS7D02G325500
GO:0009097	isoleucine biosynthetic process	biological_process	2	3093	12	75768	0.0113324936989293	0.0300190524578021	4.08276753960556	TraesCS1D02G419800; TraesCS5D02G407800
GO:0008131	primary amine oxidase activity	molecular_function	2	3093	12	75768	0.0113324936989293	0.0300190524578021	4.08276753960556	TraesCS2D02G335300; TraesCS4A02G020900
GO:0009308	amine metabolic process	biological_process	2	3093	12	75768	0.0113324936989293	0.0300190524578021	4.08276753960556	TraesCS2D02G335300; TraesCS4A02G020900
GO:1900865	chloroplast RNA modification	biological_process	2	3093	12	75768	0.0113324936989293	0.0300190524578021	4.08276753960556	TraesCS3A02G137000; TraesCS3B02G154900
GO:0006561	proline biosynthetic process	biological_process	2	3093	12	75768	0.0113324936989293	0.0300190524578021	4.08276753960556	TraesCS3A02G363700; TraesCS3D02G357200
GO:1901601	strigolactone biosynthetic process	biological_process	2	3093	12	75768	0.0113324936989293	0.0300190524578021	4.08276753960556	TraesCS3A02G457700; TraesCS3D02G450500
GO:0009809	lignin biosynthetic process	biological_process	2	3093	12	75768	0.0113324936989293	0.0300190524578021	4.08276753960556	TraesCS3B02G259000; TraesCS3D02G223500
GO:0007281	germ cell development	biological_process	2	3093	12	75768	0.0113324936989293	0.0300190524578021	4.08276753960556	TraesCS3D02G505900; TraesCS7A02G398200
GO:0003979	UDP-glucose 6-dehydrogenase activity	molecular_function	2	3093	12	75768	0.0113324936989293	0.0300190524578021	4.08276753960556	TraesCS5B02G399800; TraesCS5D02G404300
GO:0009654	photosystem II oxygen evolving complex	cellular_component	7	3093	75	75768	0.0113947564778382	0.0301198976961965	2.28634982217911	TraesCS2A02G378900; TraesCS3B02G362600; TraesCS3B02G392800; TraesCS3B02G493700; TraesCS5B02G093100; TraesCS5D02G099000; TraesCS6B02G412100
GO:0019205	nucleobase-containing compound kinase activity	molecular_function	4	3093	34	75768	0.0117197127436103	0.0308478696951264	2.88195355736863	TraesCS2A02G161300; TraesCS2B02G187300; TraesCS2D02G168400; TraesCS7B02G216500
GO:0009691	cytokinin biosynthetic process	biological_process	4	3093	34	75768	0.0117197127436103	0.0308478696951264	2.88195355736863	TraesCS3B02G281000; TraesCS3D02G251900; TraesCS4B02G313800; TraesCS5D02G353600
GO:0043022	ribosome binding	molecular_function	5	3093	47	75768	0.0117954356395312	0.030981682217756	2.60602183379078	TraesCS1A02G402100; TraesCS1B02G431200; TraesCS1D02G409700; TraesCS5A02G416700; TraesCS5B02G419000
GO:0009534	chloroplast thylakoid	cellular_component	7	3093	76	75768	0.0122917973459004	0.0322174477803073	2.25626627188728	TraesCS2A02G563100; TraesCS2B02G623400; TraesCS3B02G362600; TraesCS5A02G045700; TraesCS5B02G049800; TraesCS6A02G307700; TraesCS6D02G286900
GO:0016620	oxidoreductase activity, acting on the aldehyde or oxo group of donors, NAD or NADP as acceptor	molecular_function	8	3093	92	75768	0.0129221265098363	0.0337984191276181	2.13013958588116	TraesCS1A02G357900; TraesCS1B02G374500; TraesCS1D02G362700; TraesCS3A02G363700; TraesCS3D02G357200; TraesCS5D02G407800; TraesCS6D02G146900; TraesCS6D02G222000
GO:0016765	transferase activity, transferring alkyl or aryl (other than methyl) groups	molecular_function	6	3093	62	75768	0.0129937911528774	0.0338051048118355	2.37063921654516	TraesCS3A02G370100; TraesCS3D02G363000; TraesCS4D02G304000; TraesCS5A02G356300; TraesCS5A02G454500; TraesCS5D02G365100
GO:0042742	defense response to bacterium	biological_process	9	3093	108	75768	0.0130590549873009	0.0338051048118355	2.04138376980278	TraesCS1D02G030600; TraesCS3A02G151100; TraesCS3B02G045900; TraesCS3B02G259000; TraesCS3B02G324500; TraesCS3D02G223500; TraesCS4B02G018900; TraesCS4D02G017500; TraesCS5D02G093100
GO:0030060	L-malate dehydrogenase activity	molecular_function	3	3093	23	75768	0.0131813945713836	0.0338051048118355	3.19520937882174	TraesCS1A02G348500; TraesCS1B02G363100; TraesCS3B02G265000
GO:0043248	proteasome assembly	biological_process	3	3093	23	75768	0.0131813945713836	0.0338051048118355	3.19520937882174	TraesCS1A02G387700; TraesCS1B02G415200; TraesCS1D02G395700
GO:0009094	L-phenylalanine biosynthetic process	biological_process	3	3093	23	75768	0.0131813945713836	0.0338051048118355	3.19520937882174	TraesCS1B02G195800; TraesCS1D02G188500; TraesCS4D02G198200
GO:0009739	response to gibberellin	biological_process	3	3093	23	75768	0.0131813945713836	0.0338051048118355	3.19520937882174	TraesCS2A02G270200; TraesCS3B02G379200; TraesCS5D02G093100
GO:0016810	hydrolase activity, acting on carbon-nitrogen (but not peptide) bonds	molecular_function	3	3093	23	75768	0.0131813945713836	0.0338051048118355	3.19520937882174	TraesCS2D02G565300; TraesCS3A02G334000; TraesCS3D02G495100
GO:0080167	response to karrikin	biological_process	3	3093	23	75768	0.0131813945713836	0.0338051048118355	3.19520937882174	TraesCS3A02G342900; TraesCS6A02G344000; TraesCS6B02G376200
GO:0005854	nascent polypeptide-associated complex	cellular_component	3	3093	23	75768	0.0131813945713836	0.0338051048118355	3.19520937882174	TraesCS3D02G470500; TraesCS4B02G347400; TraesCS4D02G342400
GO:1901002	positive regulation of response to salt stress	biological_process	4	3093	35	75768	0.0132233622838264	0.0338051048118355	2.7996120271581	TraesCS2A02G501300; TraesCS2B02G529400; TraesCS2D02G501800; TraesCS3B02G411300
GO:0008308	voltage-gated anion channel activity	molecular_function	4	3093	35	75768	0.0132233622838264	0.0338051048118355	2.7996120271581	TraesCS3A02G210600; TraesCS3A02G225100; TraesCS3B02G254700; TraesCS5D02G196100
GO:0015934	large ribosomal subunit	cellular_component	10	3093	125	75768	0.0136028443784341	0.034703977973669	1.95972841901067	TraesCS1B02G038000; TraesCS1B02G254000; TraesCS1D02G010400; TraesCS2A02G260700; TraesCS3A02G268300; TraesCS3B02G188600; TraesCS3B02G302700; TraesCS3B02G405000; TraesCS4D02G242400; TraesCS5B02G167100
GO:0060548	negative regulation of cell death	biological_process	2	3093	13	75768	0.0142903374694027	0.0359423639381946	3.76870849809744	TraesCS1A02G236100; TraesCS1D02G236200
GO:0009624	response to nematode	biological_process	2	3093	13	75768	0.0142903374694027	0.0359423639381946	3.76870849809744	TraesCS1D02G103700; TraesCS7B02G362700
GO:0010305	leaf vascular tissue pattern formation	biological_process	2	3093	13	75768	0.0142903374694027	0.0359423639381946	3.76870849809744	TraesCS3A02G137000; TraesCS3B02G154900
GO:0015698	inorganic anion transport	biological_process	2	3093	13	75768	0.0142903374694027	0.0359423639381946	3.76870849809744	TraesCS3A02G210600; TraesCS3D02G127300
GO:0005267	potassium channel activity	molecular_function	2	3093	13	75768	0.0142903374694027	0.0359423639381946	3.76870849809744	TraesCS4B02G014500; TraesCS5B02G396400
GO:0016763	transferase activity, transferring pentosyl groups	molecular_function	2	3093	13	75768	0.0142903374694027	0.0359423639381946	3.76870849809744	TraesCS4B02G219800; TraesCS5B02G438900
GO:0006839	mitochondrial transport	biological_process	2	3093	13	75768	0.0142903374694027	0.0359423639381946	3.76870849809744	TraesCS5A02G300800; TraesCS5D02G307000
GO:0051087	chaperone binding	molecular_function	5	3093	49	75768	0.0143439374244791	0.0359993847184593	2.49965359567687	TraesCS2A02G463500; TraesCS2D02G464700; TraesCS5A02G312500; TraesCS5B02G173300; TraesCS6B02G137600
GO:0016831	carboxy-lyase activity	molecular_function	10	3093	126	75768	0.0143708387189352	0.0359993847184593	1.94417501885979	TraesCS1B02G343000; TraesCS2A02G298800; TraesCS2A02G315800; TraesCS2B02G334000; TraesCS3A02G512400; TraesCS3B02G022900; TraesCS4B02G231400; TraesCS4D02G232700; TraesCS6D02G014100; TraesCS7D02G063900
GO:0006098	pentose-phosphate shunt	biological_process	4	3093	36	75768	0.0148518089658733	0.0367299493304632	2.72184502640371	TraesCS1A02G357200; TraesCS1B02G373600; TraesCS2A02G067800; TraesCS2B02G201700
GO:0019139	cytokinin dehydrogenase activity	molecular_function	4	3093	36	75768	0.0148518089658733	0.0367299493304632	2.72184502640371	TraesCS1B02G176000; TraesCS1D02G157000; TraesCS3D02G310200; TraesCSU02G106300
GO:0045489	pectin biosynthetic process	biological_process	4	3093	36	75768	0.0148518089658733	0.0367299493304632	2.72184502640371	TraesCS2B02G120200; TraesCS3D02G284000; TraesCS5D02G148100; TraesCSU02G105800
GO:0007166	cell surface receptor signaling pathway	biological_process	6	3093	64	75768	0.0153072554523801	0.0367299493304632	2.29655674102813	TraesCS2A02G509600; TraesCS2B02G537500; TraesCS3A02G009000; TraesCS3D02G496500; TraesCS4D02G144900; TraesCS5A02G197100
GO:0033897	ribonuclease T2 activity	molecular_function	3	3093	24	75768	0.0153163221572151	0.0367299493304632	3.06207565470417	TraesCS1A02G152800; TraesCS1B02G170100; TraesCS1D02G149800
GO:0009772	photosynthetic electron transport in photosystem II	biological_process	3	3093	24	75768	0.0153163221572151	0.0367299493304632	3.06207565470417	TraesCS2D02G021000; TraesCS3D02G523300; TraesCS6D02G079500
GO:0004124	cysteine synthase activity	molecular_function	3	3093	24	75768	0.0153163221572151	0.0367299493304632	3.06207565470417	TraesCS3A02G338600; TraesCS3D02G332100; TraesCS6A02G187300
GO:1990841	promoter-specific chromatin binding	molecular_function	1	3093	5	75768	0.0153410230135268	0.0367299493304632	4.89932104752667	TraesCS2A02G270200
GO:0071944	cell periphery	cellular_component	1	3093	5	75768	0.0153410230135268	0.0367299493304632	4.89932104752667	TraesCS2B02G224200
GO:0005366	myo-inositol:proton symporter activity	molecular_function	1	3093	5	75768	0.0153410230135268	0.0367299493304632	4.89932104752667	TraesCS2D02G252400
GO:0002943	tRNA dihydrouridine synthesis	biological_process	1	3093	5	75768	0.0153410230135268	0.0367299493304632	4.89932104752667	TraesCS2D02G268000
GO:0008840	4-hydroxy-tetrahydrodipicolinate synthase	molecular_function	1	3093	5	75768	0.0153410230135268	0.0367299493304632	4.89932104752667	TraesCS2D02G395600
GO:0006145	purine nucleobase catabolic process	biological_process	1	3093	5	75768	0.0153410230135268	0.0367299493304632	4.89932104752667	TraesCS2D02G565300
GO:0010136	ureide catabolic process	biological_process	1	3093	5	75768	0.0153410230135268	0.0367299493304632	4.89932104752667	TraesCS2D02G565300
GO:0010364	regulation of ethylene biosynthetic process	biological_process	1	3093	5	75768	0.0153410230135268	0.0367299493304632	4.89932104752667	TraesCS3A02G328000
GO:0071219	cellular response to molecule of bacterial origin	biological_process	1	3093	5	75768	0.0153410230135268	0.0367299493304632	4.89932104752667	TraesCS3B02G045900
GO:0004004	GO_0004004	molecular_function	1	3093	5	75768	0.0153410230135268	0.0367299493304632	4.89932104752667	TraesCS3B02G568500
GO:0016855	racemase and epimerase activity, acting on amino acids and derivatives	molecular_function	1	3093	5	75768	0.0153410230135268	0.0367299493304632	4.89932104752667	TraesCS3D02G050400
GO:0004056	argininosuccinate lyase activity	molecular_function	1	3093	5	75768	0.0153410230135268	0.0367299493304632	4.89932104752667	TraesCS4B02G185000
GO:0042450	arginine biosynthetic process via ornithine	biological_process	1	3093	5	75768	0.0153410230135268	0.0367299493304632	4.89932104752667	TraesCS4B02G185000
GO:0010143	cutin biosynthetic process	biological_process	1	3093	5	75768	0.0153410230135268	0.0367299493304632	4.89932104752667	TraesCS5A02G411500
GO:0009944	polarity specification of adaxial/abaxial axis	biological_process	1	3093	5	75768	0.0153410230135268	0.0367299493304632	4.89932104752667	TraesCS5D02G093100
GO:0006878	cellular copper ion homeostasis	biological_process	1	3093	5	75768	0.0153410230135268	0.0367299493304632	4.89932104752667	TraesCS7B02G346600
GO:0016874	ligase activity	molecular_function	8	3093	95	75768	0.0156978441753917	0.0375121228375483	2.06287202001123	TraesCS3D02G479900; TraesCS4B02G240900; TraesCS4D02G240700; TraesCS5A02G053700; TraesCS6A02G298100; TraesCS6A02G419200; TraesCS6B02G327500; TraesCS7B02G301400
GO:0003777	microtubule motor activity	molecular_function	12	3093	162	75768	0.0159071590497832	0.0378669464951817	1.8145633509358	TraesCS1D02G343800; TraesCS1D02G349600; TraesCS2A02G387400; TraesCS2B02G505400; TraesCS2D02G329700; TraesCS2D02G385000; TraesCS5D02G167500; TraesCS5D02G444500; TraesCS6B02G215900; TraesCS6D02G314500; TraesCS7B02G071700; TraesCS7B02G169100
GO:0007018	microtubule-based movement	biological_process	12	3093	162	75768	0.0159071590497832	0.0378669464951817	1.8145633509358	TraesCS1D02G343800; TraesCS1D02G349600; TraesCS2A02G387400; TraesCS2B02G505400; TraesCS2D02G329700; TraesCS2D02G385000; TraesCS5D02G167500; TraesCS5D02G444500; TraesCS6B02G215900; TraesCS6D02G314500; TraesCS7B02G071700; TraesCS7B02G169100
GO:0019752	carboxylic acid metabolic process	biological_process	10	3093	129	75768	0.0168712634228016	0.0400853491629543	1.89896164632817	TraesCS1B02G343000; TraesCS2A02G298800; TraesCS2A02G315800; TraesCS2B02G334000; TraesCS3A02G512400; TraesCS3B02G022900; TraesCS3B02G265000; TraesCS4B02G231400; TraesCS4D02G232700; TraesCS6D02G014100
GO:0004345	glucose-6-phosphate dehydrogenase activity	molecular_function	2	3093	14	75768	0.0176433862673324	0.0416023028462668	3.49951503394762	TraesCS2A02G067800; TraesCS2B02G080000
GO:0009508	plastid chromosome	cellular_component	2	3093	14	75768	0.0176433862673324	0.0416023028462668	3.49951503394762	TraesCS5A02G487100; TraesCS5D02G501300
GO:0004096	catalase activity	molecular_function	2	3093	14	75768	0.0176433862673324	0.0416023028462668	3.49951503394762	TraesCS6B02G056800; TraesCS6D02G048300
GO:0048573	photoperiodism, flowering	biological_process	2	3093	14	75768	0.0176433862673324	0.0416023028462668	3.49951503394762	TraesCS6B02G365200; TraesCS6D02G314300
GO:0009690	cytokinin metabolic process	biological_process	4	3093	38	75768	0.0184990780512963	0.0435375277388732	2.57859002501404	TraesCS1B02G176000; TraesCS1D02G157000; TraesCS3D02G310200; TraesCSU02G106300
GO:0004970	ionotropic glutamate receptor activity	molecular_function	8	3093	98	75768	0.0188875999996463	0.0443680415086031	1.9997228765415	TraesCS2A02G257200; TraesCS5A02G218000; TraesCS5A02G218600; TraesCS5B02G217500; TraesCS6D02G330900; TraesCS7A02G455200; TraesCS7B02G355500; TraesCS7D02G444100
GO:0009116	nucleoside metabolic process	biological_process	6	3093	67	75768	0.0193042580459597	0.0452613959834648	2.19372584217612	TraesCS2D02G356900; TraesCS3A02G383500; TraesCS3B02G415900; TraesCS3D02G376600; TraesCS4A02G213800; TraesCS6A02G230100
GO:0009086	methionine biosynthetic process	biological_process	3	3093	26	75768	0.0202078299584433	0.0471137608581683	2.82653137357308	TraesCS4A02G298700; TraesCS5A02G024900; TraesCS5D02G407800
GO:0001510	RNA methylation	biological_process	3	3093	26	75768	0.0202078299584433	0.0471137608581683	2.82653137357308	TraesCS5A02G482000; TraesCS7B02G146000; TraesCS7D02G244100
GO:0022625	cytosolic large ribosomal subunit	cellular_component	3	3093	26	75768	0.0202078299584433	0.0471137608581683	2.82653137357308	TraesCS6B02G425000; TraesCS7B02G399800; TraesCS7D02G480000
GO:0008138	protein tyrosine/serine/threonine phosphatase activity	molecular_function	5	3093	53	75768	0.0205410424835894	0.0478011175552689	2.31100049411636	TraesCS3A02G277500; TraesCS3B02G311700; TraesCS3D02G277800; TraesCS5B02G146700; TraesCS5D02G144600
GO:0009834	plant-type secondary cell wall biogenesis	biological_process	2	3093	15	75768	0.0213957108199839	0.0487383784084335	3.26621403168445	TraesCS1A02G149300; TraesCS3B02G324500
GO:0070417	cellular response to cold	biological_process	2	3093	15	75768	0.0213957108199839	0.0487383784084335	3.26621403168445	TraesCS1B02G322100; TraesCS2D02G435300
GO:0032147	activation of protein kinase activity	biological_process	2	3093	15	75768	0.0213957108199839	0.0487383784084335	3.26621403168445	TraesCS4A02G422800; TraesCS7A02G066300
GO:0010114	response to red light	biological_process	2	3093	15	75768	0.0213957108199839	0.0487383784084335	3.26621403168445	TraesCS6B02G365200; TraesCS6D02G314300
GO:0070469	respirasome	cellular_component	5	3093	54	75768	0.0223346021978773	0.0487383784084335	2.26820418866976	TraesCS1A02G263300; TraesCS1D02G263400; TraesCS2A02G438200; TraesCS2A02G439400; TraesCS6A02G269100
GO:0050307	sucrose-phosphate phosphatase activity	molecular_function	1	3093	6	75768	0.0223922509635534	0.0487383784084335	4.08276753960556	TraesCS1A02G088600
GO:0030422	production of siRNA involved in RNA interference	biological_process	1	3093	6	75768	0.0223922509635534	0.0487383784084335	4.08276753960556	TraesCS1B02G123600
GO:0003849	3-deoxy-7-phosphoheptulonate synthase activity	molecular_function	1	3093	6	75768	0.0223922509635534	0.0487383784084335	4.08276753960556	TraesCS1B02G229700
GO:0019521	D-gluconate metabolic process	biological_process	1	3093	6	75768	0.0223922509635534	0.0487383784084335	4.08276753960556	TraesCS1B02G373600
GO:0044877	protein-containing complex binding	molecular_function	1	3093	6	75768	0.0223922509635534	0.0487383784084335	4.08276753960556	TraesCS2B02G224200
GO:0051259	protein complex oligomerization	biological_process	1	3093	6	75768	0.0223922509635534	0.0487383784084335	4.08276753960556	TraesCS2B02G224200
GO:0004654	polyribonucleotide nucleotidyltransferase activity	molecular_function	1	3093	6	75768	0.0223922509635534	0.0487383784084335	4.08276753960556	TraesCS2D02G246100
GO:0016120	carotene biosynthetic process	biological_process	1	3093	6	75768	0.0223922509635534	0.0487383784084335	4.08276753960556	TraesCS2D02G246100
GO:0048441	petal development	biological_process	1	3093	6	75768	0.0223922509635534	0.0487383784084335	4.08276753960556	TraesCS3A02G103800
GO:0010555	response to mannitol	biological_process	1	3093	6	75768	0.0223922509635534	0.0487383784084335	4.08276753960556	TraesCS3A02G151100
GO:0010337	regulation of salicylic acid metabolic process	biological_process	1	3093	6	75768	0.0223922509635534	0.0487383784084335	4.08276753960556	TraesCS3A02G328000
GO:0003865	3-oxo-5-alpha-steroid 4-dehydrogenase activity	molecular_function	1	3093	6	75768	0.0223922509635534	0.0487383784084335	4.08276753960556	TraesCS3B02G397800
GO:0003855	3-dehydroquinate dehydratase activity	molecular_function	1	3093	6	75768	0.0223922509635534	0.0487383784084335	4.08276753960556	TraesCS3D02G205800
GO:0004764	shikimate 3-dehydrogenase (NADP+) activity	molecular_function	1	3093	6	75768	0.0223922509635534	0.0487383784084335	4.08276753960556	TraesCS3D02G205800
GO:0019632	shikimate metabolic process	biological_process	1	3093	6	75768	0.0223922509635534	0.0487383784084335	4.08276753960556	TraesCS3D02G205800
GO:0009704	de-etiolation	biological_process	1	3093	6	75768	0.0223922509635534	0.0487383784084335	4.08276753960556	TraesCS3D02G495100
GO:0010051	xylem and phloem pattern formation	biological_process	1	3093	6	75768	0.0223922509635534	0.0487383784084335	4.08276753960556	TraesCS4A02G078900
GO:0008251	tRNA-specific adenosine deaminase activity	molecular_function	1	3093	6	75768	0.0223922509635534	0.0487383784084335	4.08276753960556	TraesCS4B02G176500
GO:0015631	tubulin binding	molecular_function	1	3093	6	75768	0.0223922509635534	0.0487383784084335	4.08276753960556	TraesCS4B02G314200
GO:0004781	sulfate adenylyltransferase (ATP) activity	molecular_function	1	3093	6	75768	0.0223922509635534	0.0487383784084335	4.08276753960556	TraesCS5A02G382900
GO:0008479	queuine tRNA-ribosyltransferase activity	molecular_function	1	3093	6	75768	0.0223922509635534	0.0487383784084335	4.08276753960556	TraesCS5B02G438900
GO:0101030	tRNA-guanine transglycosylation	biological_process	1	3093	6	75768	0.0223922509635534	0.0487383784084335	4.08276753960556	TraesCS5B02G438900
GO:0009965	leaf morphogenesis	biological_process	1	3093	6	75768	0.0223922509635534	0.0487383784084335	4.08276753960556	TraesCS5D02G093100
GO:0000150	recombinase activity	molecular_function	1	3093	6	75768	0.0223922509635534	0.0487383784084335	4.08276753960556	TraesCS5D02G141200
GO:0106035	protein maturation by [4Fe-4S] cluster transfer	biological_process	1	3093	6	75768	0.0223922509635534	0.0487383784084335	4.08276753960556	TraesCS5D02G418800
GO:0004655	porphobilinogen synthase activity	molecular_function	1	3093	6	75768	0.0223922509635534	0.0487383784084335	4.08276753960556	TraesCS6A02G107900
GO:0006851	mitochondrial calcium ion transmembrane transport	biological_process	1	3093	6	75768	0.0223922509635534	0.0487383784084335	4.08276753960556	TraesCS6A02G231100
GO:0003987	acetate-CoA ligase activity	molecular_function	1	3093	6	75768	0.0223922509635534	0.0487383784084335	4.08276753960556	TraesCS6B02G431000
GO:0016208	AMP binding	molecular_function	1	3093	6	75768	0.0223922509635534	0.0487383784084335	4.08276753960556	TraesCS6B02G431000
GO:0019427	acetyl-CoA biosynthetic process from acetate	biological_process	1	3093	6	75768	0.0223922509635534	0.0487383784084335	4.08276753960556	TraesCS6B02G431000
GO:0004719	protein-L-isoaspartate (D-aspartate) O-methyltransferase activity	molecular_function	1	3093	6	75768	0.0223922509635534	0.0487383784084335	4.08276753960556	TraesCS7B02G176200
GO:0097361	CIA complex	cellular_component	1	3093	6	75768	0.0223922509635534	0.0487383784084335	4.08276753960556	TraesCS7D02G435400
GO:0000148	1,3-beta-D-glucan synthase complex	cellular_component	4	3093	40	75768	0.0226909447085461	0.0491308281080694	2.44966052376334	TraesCS3A02G245500; TraesCS3D02G246000; TraesCS4D02G317900; TraesCS6B02G182300
GO:0003843	1,3-beta-D-glucan synthase activity	molecular_function	4	3093	40	75768	0.0226909447085461	0.0491308281080694	2.44966052376334	TraesCS3A02G245500; TraesCS3D02G246000; TraesCS4D02G317900; TraesCS6B02G182300
GO:0006075	(1->3)-beta-D-glucan biosynthetic process	biological_process	4	3093	40	75768	0.0226909447085461	0.0491308281080694	2.44966052376334	TraesCS3A02G245500; TraesCS3D02G246000; TraesCS4D02G317900; TraesCS6B02G182300
GO:0022900	electron transport chain	biological_process	13	3093	188	75768	0.0227520018562312	0.0491775040121664	1.69391419196401	TraesCS1A02G263300; TraesCS1D02G263400; TraesCS3B02G249600; TraesCS4A02G033600; TraesCS4B02G271800; TraesCS4D02G014200; TraesCS5B02G100600; TraesCS5D02G516100; TraesCS5D02G544600; TraesCS7A02G325500; TraesCS7A02G454600; TraesCS7B02G226200; TraesCS7B02G355200
GO:0004743	pyruvate kinase activity	molecular_function	3	3093	27	75768	0.0229740646076122	0.0494856581945972	2.72184502640371	TraesCS2A02G593000; TraesCS2B02G591300; TraesCS2D02G561700
GO:0030955	potassium ion binding	molecular_function	3	3093	27	75768	0.0229740646076122	0.0494856581945972	2.72184502640371	TraesCS2A02G593000; TraesCS2B02G591300; TraesCS2D02G561700
GO:0006814	sodium ion transport	biological_process	4	3093	41	75768	0.024999135812692	0.0537546184573428	2.38991270611057	TraesCS5B02G246600; TraesCS5D02G256100; TraesCS5D02G270600; TraesCS7A02G242300
GO:0009249	protein lipoylation	biological_process	2	3093	16	75768	0.0255487094669425	0.0546531671586657	3.06207565470417	TraesCS1D02G332600; TraesCS4B02G176600
GO:0004348	glucosylceramidase activity	molecular_function	2	3093	16	75768	0.0255487094669425	0.0546531671586657	3.06207565470417	TraesCS3B02G357000; TraesCS7B02G221100
GO:0006680	glucosylceramide catabolic process	biological_process	2	3093	16	75768	0.0255487094669425	0.0546531671586657	3.06207565470417	TraesCS3B02G357000; TraesCS7B02G221100
GO:0006207	'de novo' pyrimidine nucleobase biosynthetic process	biological_process	3	3093	28	75768	0.0259591590702923	0.0552285022374399	2.62463627546072	TraesCS2A02G161300; TraesCS2B02G187300; TraesCS2D02G168400
GO:0006308	DNA catabolic process	biological_process	3	3093	28	75768	0.0259591590702923	0.0552285022374399	2.62463627546072	TraesCS2D02G508100; TraesCS3A02G044000; TraesCS3B02G039600
GO:0004564	beta-fructofuranosidase activity	molecular_function	3	3093	28	75768	0.0259591590702923	0.0552285022374399	2.62463627546072	TraesCS4A02G486000; TraesCS7A02G009100; TraesCS7D02G008700
GO:0008017	microtubule binding	molecular_function	17	3093	266	75768	0.0259951022579436	0.0552285022374399	1.56557251518709	TraesCS1D02G343800; TraesCS1D02G349600; TraesCS2A02G387400; TraesCS2B02G505400; TraesCS2D02G151300; TraesCS2D02G329700; TraesCS2D02G385000; TraesCS4A02G078900; TraesCS5B02G232400; TraesCS5D02G167500; TraesCS5D02G240800; TraesCS6B02G215900; TraesCS6D02G314500; TraesCS7B02G071700; TraesCS7B02G103000; TraesCS7B02G169100; TraesCS7D02G399400
GO:0006541	glutamine metabolic process	biological_process	5	3093	56	75768	0.0262311412967132	0.0556350441472027	2.18719689621726	TraesCS1B02G376800; TraesCS4B02G219800; TraesCS4D02G026300; TraesCS6B02G177600; TraesCS6D02G139000
GO:0046872	metal ion binding	molecular_function	161	3093	3411	75768	0.0263261080822788	0.0557415043578862	1.15624551253561	TraesCS1A02G143300; TraesCS1A02G149300; TraesCS1A02G174000; TraesCS1A02G185700; TraesCS1A02G200400; TraesCS1A02G232800; TraesCS1A02G263300; TraesCS1A02G330900; TraesCS1A02G334400; TraesCS1A02G338400; TraesCS1A02G442200; TraesCS1B02G024400; TraesCS1B02G115900; TraesCS1B02G142800; TraesCS1B02G268800; TraesCS1B02G270000; TraesCS1D02G096400; TraesCS1D02G259500; TraesCS1D02G263400; TraesCS1D02G332600;…
GO:0009536	plastid	cellular_component	22	3093	364	75768	0.0268911785763333	0.0568412857852885	1.48056405282399	TraesCS1D02G010400; TraesCS2A02G067300; TraesCS2A02G251800; TraesCS2B02G078900; TraesCS2B02G079400; TraesCS2D02G021000; TraesCS2D02G049500; TraesCS2D02G065100; TraesCS2D02G383800; TraesCS2D02G395600; TraesCS2D02G547900; TraesCS3A02G476600; TraesCS3B02G187400; TraesCS3B02G188600; TraesCS3B02G563300; TraesCS4A02G177600; TraesCS5D02G425200; TraesCS5D02G544600; TraesCS6B02G122800; TraesCS6B02G450500;…
GO:0005887	integral component of plasma membrane	cellular_component	4	3093	42	75768	0.0274525620204803	0.0579295588398272	2.33301002263175	TraesCS2D02G408700; TraesCS3B02G213700; TraesCS4A02G083100; TraesCS4B02G221100
GO:0016311	dephosphorylation	biological_process	9	3093	122	75768	0.028072901782541	0.059138346394693	1.80712661589099	TraesCS3A02G277500; TraesCS3B02G311700; TraesCS3D02G277800; TraesCS5B02G146700; TraesCS5D02G144600; TraesCS5D02G170400; TraesCS6A02G248400; TraesCS6B02G276300; TraesCS7D02G169300
GO:0019901	protein kinase binding	molecular_function	3	3093	29	75768	0.0291661106090453	0.0613375130207118	2.5341315763069	TraesCS2A02G413300; TraesCS2D02G389800; TraesCS6B02G113800
GO:0019887	protein kinase regulator activity	molecular_function	2	3093	17	75768	0.0301013879468741	0.0615525811791936	2.88195355736863	TraesCS1A02G215700; TraesCS1B02G229200
GO:0006378	mRNA polyadenylation	biological_process	2	3093	17	75768	0.0301013879468741	0.0615525811791936	2.88195355736863	TraesCS1D02G355400; TraesCS7D02G325500
GO:0010183	pollen tube guidance	biological_process	2	3093	17	75768	0.0301013879468741	0.0615525811791936	2.88195355736863	TraesCS2D02G466800; TraesCS5B02G407200
GO:0010087	phloem or xylem histogenesis	biological_process	2	3093	17	75768	0.0301013879468741	0.0615525811791936	2.88195355736863	TraesCS3A02G137000; TraesCS3B02G154900
GO:0003713	transcription coactivator activity	molecular_function	2	3093	17	75768	0.0301013879468741	0.0615525811791936	2.88195355736863	TraesCS4A02G151200; TraesCS7D02G353800
GO:0072321	chaperone-mediated protein transport	biological_process	2	3093	17	75768	0.0301013879468741	0.0615525811791936	2.88195355736863	TraesCS4D02G125000; TraesCS7A02G262900
GO:0008649	rRNA methyltransferase activity	molecular_function	2	3093	17	75768	0.0301013879468741	0.0615525811791936	2.88195355736863	TraesCS5A02G253000; TraesCS5B02G251800
GO:0009646	response to absence of light	biological_process	2	3093	17	75768	0.0301013879468741	0.0615525811791936	2.88195355736863	TraesCS6B02G365200; TraesCS6D02G314300
GO:0008152	metabolic process	biological_process	12	3093	177	75768	0.0302646181378266	0.0615525811791936	1.66078679577175	TraesCS2D02G221000; TraesCS2D02G395600; TraesCS3D02G477300; TraesCS4A02G175900; TraesCS4A02G485400; TraesCS4D02G065600; TraesCS5D02G552000; TraesCS6A02G408300; TraesCS7A02G009100; TraesCS7D02G008700; TraesCS7D02G009400; TraesCS7D02G380400
GO:0017057	6-phosphogluconolactonase activity	molecular_function	1	3093	7	75768	0.0305085063901216	0.0615525811791936	3.49951503394762	TraesCS2B02G201700
GO:0008202	steroid metabolic process	biological_process	1	3093	7	75768	0.0305085063901216	0.0615525811791936	3.49951503394762	TraesCS3B02G397800
GO:0071596	ubiquitin-dependent protein catabolic process via the N-end rule pathway	biological_process	1	3093	7	75768	0.0305085063901216	0.0615525811791936	3.49951503394762	TraesCS3D02G072000
GO:0090501	RNA phosphodiester bond hydrolysis	biological_process	1	3093	7	75768	0.0305085063901216	0.0615525811791936	3.49951503394762	TraesCS3D02G411200
GO:0048471	perinuclear region of cytoplasm	cellular_component	1	3093	7	75768	0.0305085063901216	0.0615525811791936	3.49951503394762	TraesCS3D02G495100
GO:0010190	cytochrome b6f complex assembly	biological_process	1	3093	7	75768	0.0305085063901216	0.0615525811791936	3.49951503394762	TraesCS3D02G524200
GO:0016783	sulfurtransferase activity	molecular_function	1	3093	7	75768	0.0305085063901216	0.0615525811791936	3.49951503394762	TraesCS4A02G013400
GO:0005938	cell cortex	cellular_component	1	3093	7	75768	0.0305085063901216	0.0615525811791936	3.49951503394762	TraesCS4A02G084500
GO:0010024	phytochromobilin biosynthetic process	biological_process	1	3093	7	75768	0.0305085063901216	0.0615525811791936	3.49951503394762	TraesCS4A02G186900
GO:0005542	folic acid binding	molecular_function	1	3093	7	75768	0.0305085063901216	0.0615525811791936	3.49951503394762	TraesCS4A02G438500
GO:0047793	cycloeucalenol cycloisomerase activity	molecular_function	1	3093	7	75768	0.0305085063901216	0.0615525811791936	3.49951503394762	TraesCS4D02G073400
GO:0010115	regulation of abscisic acid biosynthetic process	biological_process	1	3093	7	75768	0.0305085063901216	0.0615525811791936	3.49951503394762	TraesCS4D02G251800
GO:0102250	linear malto-oligosaccharide phosphorylase activity	molecular_function	1	3093	7	75768	0.0305085063901216	0.0615525811791936	3.49951503394762	TraesCS5A02G395200
GO:0102499	SHG alpha-glucan phosphorylase activity	molecular_function	1	3093	7	75768	0.0305085063901216	0.0615525811791936	3.49951503394762	TraesCS5A02G395200
GO:0043067	regulation of programmed cell death	biological_process	1	3093	7	75768	0.0305085063901216	0.0615525811791936	3.49951503394762	TraesCS5B02G359900
GO:0003727	single-stranded RNA binding	molecular_function	1	3093	7	75768	0.0305085063901216	0.0615525811791936	3.49951503394762	TraesCS5D02G553600
GO:0019898	extrinsic component of membrane	cellular_component	5	3093	58	75768	0.0305538113805154	0.0615525811791936	2.11177631358908	TraesCS2A02G378900; TraesCS3B02G362600; TraesCS3B02G493700; TraesCS5B02G093100; TraesCS5D02G099000
GO:0000079	regulation of cyclin-dependent protein serine/threonine kinase activity	biological_process	3	3093	30	75768	0.0325972084223971	0.0653518912816174	2.44966052376334	TraesCS2A02G413300; TraesCS2D02G389800; TraesCS6B02G113800
GO:0009553	embryo sac development	biological_process	3	3093	30	75768	0.0325972084223971	0.0653518912816174	2.44966052376334	TraesCS3B02G433400; TraesCS7A02G280700; TraesCS7B02G180500
GO:0010468	regulation of gene expression	biological_process	3	3093	30	75768	0.0325972084223971	0.0653518912816174	2.44966052376334	TraesCS5A02G200600; TraesCS5B02G199200; TraesCS5D02G206300
GO:0050832	defense response to fungus	biological_process	8	3093	109	75768	0.034608528366735	0.0692726974543168	1.79791598074373	TraesCS2A02G581600; TraesCS2B02G605800; TraesCS2D02G598500; TraesCS3B02G324500; TraesCS5A02G411500; TraesCS5D02G093100; TraesCS6B02G365200; TraesCS6D02G314300
GO:0043622	cortical microtubule organization	biological_process	2	3093	18	75768	0.0350506180186578	0.0697092962192155	2.72184502640371	TraesCS1A02G275400; TraesCS1D02G103700
GO:0060236	regulation of mitotic spindle organization	biological_process	2	3093	18	75768	0.0350506180186578	0.0697092962192155	2.72184502640371	TraesCS4A02G422800; TraesCS7A02G066300
GO:0016872	intramolecular lyase activity	molecular_function	2	3093	18	75768	0.0350506180186578	0.0697092962192155	2.72184502640371	TraesCS5A02G475600; TraesCS5B02G488900
GO:0003844	1,4-alpha-glucan branching enzyme activity	molecular_function	2	3093	18	75768	0.0350506180186578	0.0697092962192155	2.72184502640371	TraesCS7A02G336400; TraesCS7D02G344000
GO:0032259	methylation	biological_process	11	3093	163	75768	0.0358039246977194	0.0710939174619787	1.65314513873599	TraesCS1A02G369600; TraesCS1D02G375500; TraesCS1D02G375700; TraesCS2D02G087700; TraesCS3A02G476600; TraesCS3B02G256800; TraesCS5A02G408600; TraesCS5A02G482000; TraesCS5B02G413300; TraesCS5D02G418400; TraesCS7D02G239400
GO:0006970	response to osmotic stress	biological_process	3	3093	31	75768	0.0362540521180935	0.0717588154006779	2.37063921654516	TraesCS3B02G314600; TraesCS3B02G324500; TraesCS3D02G280600
GO:0016717	oxidoreductase activity, acting on paired donors, with oxidation of a pair of donors resulting in the reduction of molecular oxygen to two molecules of water	molecular_function	3	3093	31	75768	0.0362540521180935	0.0717588154006779	2.37063921654516	TraesCS4D02G195600; TraesCS6A02G280000; TraesCS6D02G260200
GO:0005623	cell	cellular_component	21	3093	356	75768	0.0368122891832137	0.0727480952906365	1.44502446626489	TraesCS1B02G462300; TraesCS1D02G123700; TraesCS2A02G225200; TraesCS2B02G275100; TraesCS2D02G231100; TraesCS2D02G466800; TraesCS3A02G008100; TraesCS3A02G349200; TraesCS3B02G356500; TraesCS3B02G378400; TraesCS4A02G214200; TraesCS4B02G101800; TraesCS4D02G035900; TraesCS5A02G152400; TraesCS5B02G100600; TraesCS5B02G151000; TraesCS5B02G175900; TraesCS5D02G157600; TraesCS6B02G197100; TraesCS6D02G158500;…
GO:0004707	MAP kinase activity	molecular_function	4	3093	46	75768	0.0387631151154243	0.0755996526491899	2.13013958588116	TraesCS1B02G445300; TraesCS7A02G410700; TraesCS7B02G309900; TraesCS7D02G403700
GO:0015629	actin cytoskeleton	cellular_component	4	3093	46	75768	0.0387631151154243	0.0755996526491899	2.13013958588116	TraesCS4A02G071400; TraesCS4B02G227300; TraesCS5B02G491500; TraesCS5D02G491900
GO:0007623	circadian rhythm	biological_process	4	3093	46	75768	0.0387631151154243	0.0755996526491899	2.13013958588116	TraesCS4A02G162200; TraesCS6B02G365200; TraesCS6D02G048300; TraesCS6D02G314300
GO:0043169	cation binding	molecular_function	12	3093	184	75768	0.0394874226725535	0.0755996526491899	1.59760468941087	TraesCS2A02G456300; TraesCS2B02G166100; TraesCS2D02G144500; TraesCS3A02G237800; TraesCS3A02G249000; TraesCS4A02G050000; TraesCS4A02G094300; TraesCS4B02G194000; TraesCS4B02G210100; TraesCS7A02G336400; TraesCS7D02G344000; TraesCS7D02G380400
GO:0046577	long-chain-alcohol oxidase activity	molecular_function	1	3093	8	75768	0.039591143395399	0.0755996526491899	3.06207565470417	TraesCS1A02G153100
GO:0005337	nucleoside transmembrane transporter activity	molecular_function	1	3093	8	75768	0.039591143395399	0.0755996526491899	3.06207565470417	TraesCS2B02G234300
GO:1901642	nucleoside transmembrane transport	biological_process	1	3093	8	75768	0.039591143395399	0.0755996526491899	3.06207565470417	TraesCS2B02G234300
GO:0090503	RNA phosphodiester bond hydrolysis, exonucleolytic	biological_process	1	3093	8	75768	0.039591143395399	0.0755996526491899	3.06207565470417	TraesCS2D02G246100
GO:0036374	glutathione hydrolase activity	molecular_function	1	3093	8	75768	0.039591143395399	0.0755996526491899	3.06207565470417	TraesCS3A02G076500
GO:0048443	stamen development	biological_process	1	3093	8	75768	0.039591143395399	0.0755996526491899	3.06207565470417	TraesCS3A02G103800
GO:0080142	regulation of salicylic acid biosynthetic process	biological_process	1	3093	8	75768	0.039591143395399	0.0755996526491899	3.06207565470417	TraesCS3B02G045900
GO:0051091	positive regulation of DNA-binding transcription factor activity	biological_process	1	3093	8	75768	0.039591143395399	0.0755996526491899	3.06207565470417	TraesCS3B02G365300
GO:0004849	uridine kinase activity	molecular_function	1	3093	8	75768	0.039591143395399	0.0755996526491899	3.06207565470417	TraesCS4A02G213800
GO:0044206	UMP salvage	biological_process	1	3093	8	75768	0.039591143395399	0.0755996526491899	3.06207565470417	TraesCS4A02G213800
GO:0044211	CTP salvage	biological_process	1	3093	8	75768	0.039591143395399	0.0755996526491899	3.06207565470417	TraesCS4A02G213800
GO:0008441	3'(2'),5'-bisphosphate nucleotidase activity	molecular_function	1	3093	8	75768	0.039591143395399	0.0755996526491899	3.06207565470417	TraesCS4A02G400200
GO:0033819	lipoyl(octanoyl) transferase activity	molecular_function	1	3093	8	75768	0.039591143395399	0.0755996526491899	3.06207565470417	TraesCS4B02G176600
GO:0003922	GMP synthase (glutamine-hydrolyzing) activity	molecular_function	1	3093	8	75768	0.039591143395399	0.0755996526491899	3.06207565470417	TraesCS6B02G063300
GO:0016462	pyrophosphatase activity	molecular_function	1	3093	8	75768	0.039591143395399	0.0755996526491899	3.06207565470417	TraesCS6B02G063300
GO:0080009	mRNA methylation	biological_process	1	3093	8	75768	0.039591143395399	0.0755996526491899	3.06207565470417	TraesCS6B02G270600
GO:0010008	endosome membrane	cellular_component	1	3093	8	75768	0.039591143395399	0.0755996526491899	3.06207565470417	TraesCS6D02G031600
GO:0005102	signaling receptor binding	molecular_function	1	3093	8	75768	0.039591143395399	0.0755996526491899	3.06207565470417	TraesCS7D02G291200
GO:0000902	cell morphogenesis	biological_process	2	3093	19	75768	0.0403913762911697	0.0767744480648951	2.57859002501404	TraesCS2B02G224200; TraesCS4B02G314200
GO:0043023	ribosomal large subunit binding	molecular_function	2	3093	19	75768	0.0403913762911697	0.0767744480648951	2.57859002501404	TraesCS5A02G416700; TraesCS5B02G419000
GO:0010277	chlorophyllide a oxygenase [overall] activity	molecular_function	2	3093	19	75768	0.0403913762911697	0.0767744480648951	2.57859002501404	TraesCS7B02G038100; TraesCS7B02G038300
GO:0009658	chloroplast organization	biological_process	7	3093	95	75768	0.040612062973328	0.0770762475637094	1.80501301750983	TraesCS1A02G324000; TraesCS1B02G337400; TraesCS1D02G202100; TraesCS1D02G325300; TraesCS2D02G383800; TraesCS5B02G533400; TraesCSU02G009200
GO:0005096	GTPase activator activity	molecular_function	5	3093	63	75768	0.0433132253635697	0.0820775731775408	1.94417501885979	TraesCS2A02G501300; TraesCS2B02G529400; TraesCS2D02G501800; TraesCS4A02G084500; TraesCS5B02G292200
GO:0004553	hydrolase activity, hydrolyzing O-glycosyl compounds	molecular_function	55	3093	1082	75768	0.0435039827463241	0.0823137667464642	1.24520636605345	TraesCS1A02G244700; TraesCS2A02G523300; TraesCS2B02G274900; TraesCS2B02G389400; TraesCS3A02G277100; TraesCS3A02G386300; TraesCS3A02G480300; TraesCS3B02G357000; TraesCS3B02G418400; TraesCS3B02G483900; TraesCS3D02G277300; TraesCS3D02G475000; TraesCS3D02G476500; TraesCS3D02G477300; TraesCS3D02G524600; TraesCS4A02G175900; TraesCS4A02G402200; TraesCS4A02G485400; TraesCS4A02G486000; TraesCS4B02G041100;…
GO:0004519	endonuclease activity	molecular_function	6	3093	80	75768	0.0450009135568189	0.0850169004222148	1.8372453928225	TraesCS2A02G588000; TraesCS2B02G595200; TraesCS2D02G508100; TraesCS3A02G044000; TraesCS3A02G330200; TraesCS3B02G039600
GO:0080019	fatty-acyl-CoA reductase (alcohol-forming) activity	molecular_function	4	3093	48	75768	0.045339531633258	0.0855268437627367	2.04138376980278	TraesCS3B02G016500; TraesCS4B02G010000; TraesCS4B02G283200; TraesCS5D02G372300
GO:0017022	myosin binding	molecular_function	2	3093	20	75768	0.0461169645545181	0.0862096409465091	2.44966052376334	TraesCS3B02G073500; TraesCS3D02G060800
GO:0052692	raffinose alpha-galactosidase activity	molecular_function	2	3093	20	75768	0.0461169645545181	0.0862096409465091	2.44966052376334	TraesCS5A02G173200; TraesCS5B02G170600
GO:0009435	NAD biosynthetic process	biological_process	2	3093	20	75768	0.0461169645545181	0.0862096409465091	2.44966052376334	TraesCS6A02G099200; TraesCS6D02G083200
GO:0009637	response to blue light	biological_process	2	3093	20	75768	0.0461169645545181	0.0862096409465091	2.44966052376334	TraesCS6B02G365200; TraesCS6D02G314300
GO:0004784	superoxide dismutase activity	molecular_function	2	3093	20	75768	0.0461169645545181	0.0862096409465091	2.44966052376334	TraesCS7A02G090400; TraesCS7D02G043000
GO:0006801	superoxide metabolic process	biological_process	2	3093	20	75768	0.0461169645545181	0.0862096409465091	2.44966052376334	TraesCS7A02G090400; TraesCS7D02G043000
GO:0016157	sucrose synthase activity	molecular_function	3	3093	34	75768	0.048585168968515	0.0886307462605706	2.16146516802647	TraesCS2A02G406700; TraesCS2D02G403600; TraesCSU02G044500
GO:0009723	response to ethylene	biological_process	4	3093	49	75768	0.0488617582478919	0.0886307462605706	1.9997228765415	TraesCS3A02G328000; TraesCS3B02G433400; TraesCS6B02G365200; TraesCS6D02G314300
GO:0005986	sucrose biosynthetic process	biological_process	1	3093	9	75768	0.0495477906806081	0.0886307462605706	2.72184502640371	TraesCS1A02G088600
GO:0009567	double fertilization forming a zygote and endosperm	biological_process	1	3093	9	75768	0.0495477906806081	0.0886307462605706	2.72184502640371	TraesCS1B02G155300
GO:0004642	phosphoribosylformylglycinamidine synthase activity	molecular_function	1	3093	9	75768	0.0495477906806081	0.0886307462605706	2.72184502640371	TraesCS1B02G376800
GO:1905183	negative regulation of protein serine/threonine phosphatase activity	biological_process	1	3093	9	75768	0.0495477906806081	0.0886307462605706	2.72184502640371	TraesCS1D02G126900
GO:0009107	lipoate biosynthetic process	biological_process	1	3093	9	75768	0.0495477906806081	0.0886307462605706	2.72184502640371	TraesCS1D02G332600
GO:0031515	tRNA (m1A) methyltransferase complex	cellular_component	1	3093	9	75768	0.0495477906806081	0.0886307462605706	2.72184502640371	TraesCS2A02G273600
GO:1990316	Atg1/ULK1 kinase complex	cellular_component	1	3093	9	75768	0.0495477906806081	0.0886307462605706	2.72184502640371	TraesCS2A02G387200
GO:0005876	spindle microtubule	cellular_component	1	3093	9	75768	0.0495477906806081	0.0886307462605706	2.72184502640371	TraesCS2D02G151300
GO:1900458	negative regulation of brassinosteroid mediated signaling pathway	biological_process	1	3093	9	75768	0.0495477906806081	0.0886307462605706	2.72184502640371	TraesCS2D02G206900
GO:0004751	ribose-5-phosphate isomerase activity	molecular_function	1	3093	9	75768	0.0495477906806081	0.0886307462605706	2.72184502640371	TraesCS2D02G271700
GO:0009052	pentose-phosphate shunt, non-oxidative branch	biological_process	1	3093	9	75768	0.0495477906806081	0.0886307462605706	2.72184502640371	TraesCS2D02G271700
GO:0016409	palmitoyltransferase activity	molecular_function	1	3093	9	75768	0.0495477906806081	0.0886307462605706	2.72184502640371	TraesCS2D02G403000
GO:0016709	oxidoreductase activity, acting on paired donors, with incorporation or reduction of molecular oxygen, NAD(P)H as one donor, and incorporation of one atom of oxygen	molecular_function	1	3093	9	75768	0.0495477906806081	0.0886307462605706	2.72184502640371	TraesCS3A02G103800
GO:0004809	tRNA (guanine-N2-)-methyltransferase activity	molecular_function	1	3093	9	75768	0.0495477906806081	0.0886307462605706	2.72184502640371	TraesCS3A02G476600
GO:0070475	rRNA base methylation	biological_process	1	3093	9	75768	0.0495477906806081	0.0886307462605706	2.72184502640371	TraesCS3A02G530100
GO:0071586	CAAX-box protein processing	biological_process	1	3093	9	75768	0.0495477906806081	0.0886307462605706	2.72184502640371	TraesCS3D02G084400
GO:0003989	acetyl-CoA carboxylase activity	molecular_function	1	3093	9	75768	0.0495477906806081	0.0886307462605706	2.72184502640371	TraesCS3D02G479900
GO:0009832	plant-type cell wall biogenesis	biological_process	1	3093	9	75768	0.0495477906806081	0.0886307462605706	2.72184502640371	TraesCS4A02G078900
GO:0004659	prenyltransferase activity	molecular_function	1	3093	9	75768	0.0495477906806081	0.0886307462605706	2.72184502640371	TraesCS4D02G304000
GO:0004645	phosphorylase activity	molecular_function	1	3093	9	75768	0.0495477906806081	0.0886307462605706	2.72184502640371	TraesCS5A02G395200
GO:0008184	glycogen phosphorylase activity	molecular_function	1	3093	9	75768	0.0495477906806081	0.0886307462605706	2.72184502640371	TraesCS5A02G395200
GO:0000774	adenyl-nucleotide exchange factor activity	molecular_function	1	3093	9	75768	0.0495477906806081	0.0886307462605706	2.72184502640371	TraesCS5B02G173300
GO:0006177	GMP biosynthetic process	biological_process	1	3093	9	75768	0.0495477906806081	0.0886307462605706	2.72184502640371	TraesCS6B02G063300
GO:0031519	PcG protein complex	cellular_component	1	3093	9	75768	0.0495477906806081	0.0886307462605706	2.72184502640371	TraesCS7A02G128300
GO:0004665	prephenate dehydrogenase (NADP+) activity	molecular_function	1	3093	9	75768	0.0495477906806081	0.0886307462605706	2.72184502640371	TraesCS7A02G408800
GO:0008977	prephenate dehydrogenase (NAD+) activity	molecular_function	1	3093	9	75768	0.0495477906806081	0.0886307462605706	2.72184502640371	TraesCS7A02G408800
GO:0004748	ribonucleoside-diphosphate reductase activity, thioredoxin disulfide as acceptor	molecular_function	1	3093	9	75768	0.0495477906806081	0.0886307462605706	2.72184502640371	TraesCS7B02G031500
GO:0042138	meiotic DNA double-strand break formation	biological_process	1	3093	9	75768	0.0495477906806081	0.0886307462605706	2.72184502640371	TraesCS7D02G403500
GO:0008081	phosphoric diester hydrolase activity	molecular_function	6	3093	82	75768	0.0502841104600104	0.0897919416462728	1.79243452958293	TraesCS2A02G285900; TraesCS2A02G302700; TraesCS3D02G332200; TraesCS5D02G160300; TraesCS6B02G226700; TraesCS6D02G189300
GO:0016798	hydrolase activity, acting on glycosyl bonds	molecular_function	13	3093	210	75768	0.0503411849550991	0.0897919416462728	1.51645651471064	TraesCS2D02G221000; TraesCS3D02G477300; TraesCS4A02G175900; TraesCS4A02G485400; TraesCS4D02G065600; TraesCS5D02G552000; TraesCS6A02G367300; TraesCS6A02G408300; TraesCS6B02G402600; TraesCS7A02G009100; TraesCS7D02G008700; TraesCS7D02G009400; TraesCS7D02G380400
GO:0016702	oxidoreductase activity, acting on single donors with incorporation of molecular oxygen, incorporation of two atoms of oxygen	molecular_function	8	3093	117	75768	0.0505428445880836	0.0900226631075308	1.67498155470997	TraesCS1B02G472200; TraesCS4D02G035200; TraesCS5A02G374000; TraesCS5B02G180500; TraesCS5D02G038800; TraesCS5D02G041100; TraesCS6B02G160400; TraesCS6B02G193400
GO:0004497	monooxygenase activity	molecular_function	49	3093	963	75768	0.0513765407630615	0.0913768475000166	1.24645239526899	TraesCS1A02G177800; TraesCS1A02G442200; TraesCS1D02G337300; TraesCS2A02G015400; TraesCS2A02G067100; TraesCS2A02G067300; TraesCS2A02G331800; TraesCS2B02G031200; TraesCS2B02G078900; TraesCS2B02G079400; TraesCS2B02G418500; TraesCS2B02G445300; TraesCS2D02G027100; TraesCS2D02G065100; TraesCS3A02G331800; TraesCS3D02G077400; TraesCS3D02G325300; TraesCS4A02G063900; TraesCS4A02G064000; TraesCS4A02G216000;…
GO:0000105	histidine biosynthetic process	biological_process	2	3093	21	75768	0.052219212828596	0.0924611522539937	2.33301002263175	TraesCS4B02G219800; TraesCS4D02G327300
GO:0000387	spliceosomal snRNP assembly	biological_process	2	3093	21	75768	0.052219212828596	0.0924611522539937	2.33301002263175	TraesCS6B02G230500; TraesCS7A02G304400
GO:0003774	motor activity	molecular_function	5	3093	66	75768	0.0523575199510567	0.0924611522539937	1.85580342709344	TraesCS2B02G505400; TraesCS2D02G329700; TraesCS2D02G385000; TraesCS3A02G305600; TraesCS3D02G296300
GO:0004725	protein tyrosine phosphatase activity	molecular_function	5	3093	66	75768	0.0523575199510567	0.0924611522539937	1.85580342709344	TraesCS3A02G277500; TraesCS3B02G311700; TraesCS3D02G277800; TraesCS5D02G170400; TraesCS7D02G169300
GO:0006807	nitrogen compound metabolic process	biological_process	5	3093	66	75768	0.0523575199510567	0.0924611522539937	1.85580342709344	TraesCS4A02G063800; TraesCS4B02G240900; TraesCS4D02G240700; TraesCS6A02G298100; TraesCS6B02G327500
GO:0035556	intracellular signal transduction	biological_process	3	3093	35	75768	0.0531479827342812	0.0937241338586121	2.09970902036857	TraesCS2A02G305000; TraesCS2B02G489600; TraesCS5D02G160300
GO:0016887	ATPase activity	molecular_function	29	3093	538	75768	0.054712360593105	0.0963463775649445	1.32044898121072	TraesCS1D02G024400; TraesCS2A02G387400; TraesCS2A02G588000; TraesCS2B02G012100; TraesCS2B02G595200; TraesCS2D02G010400; TraesCS2D02G324200; TraesCS2D02G385000; TraesCS3A02G258400; TraesCS3B02G131400; TraesCS3B02G248500; TraesCS3B02G291100; TraesCS3D02G129900; TraesCS3D02G258300; TraesCS3D02G285100; TraesCS4A02G216900; TraesCS4B02G095200; TraesCS5A02G185500; TraesCS5A02G416700; TraesCS5B02G183500;…
GO:0051539	4 iron, 4 sulfur cluster binding	molecular_function	8	3093	119	75768	0.0551711045353437	0.0970169846702018	1.64683060421065	TraesCS1A02G384500; TraesCS1D02G332600; TraesCS2B02G390900; TraesCS3B02G185700; TraesCS6A02G080600; TraesCS6D02G074300; TraesCSU02G265100; TraesCSU02G270000
GO:0005874	microtubule	cellular_component	11	3093	175	75768	0.0559995105683635	0.0983348246228668	1.53978661493695	TraesCS1D02G103700; TraesCS2A02G387400; TraesCS2B02G505400; TraesCS2D02G385000; TraesCS3A02G305600; TraesCS3B02G363500; TraesCS3D02G296300; TraesCS4A02G422800; TraesCS7A02G066300; TraesCS7B02G071700; TraesCS7B02G103000
GO:0047262	polygalacturonate 4-alpha-galacturonosyltransferase activity	molecular_function	4	3093	51	75768	0.0563763802844269	0.0988571738790304	1.92130237157909	TraesCS2B02G120200; TraesCS3D02G284000; TraesCS5D02G148100; TraesCSU02G105800
GO:0070290	N-acylphosphatidylethanolamine-specific phospholipase D activity	molecular_function	3	3093	36	75768	0.0579350044553322	0.101162805816113	2.04138376980278	TraesCS1B02G393300; TraesCS4B02G377600; TraesCS7B02G277900
GO:0006006	glucose metabolic process	biological_process	3	3093	36	75768	0.0579350044553322	0.101162805816113	2.04138376980278	TraesCS2A02G067800; TraesCS2B02G080000; TraesCS6D02G146900
GO:0048366	leaf development	biological_process	3	3093	36	75768	0.0579350044553322	0.101162805816113	2.04138376980278	TraesCS3A02G103800; TraesCS3B02G154900; TraesCS6B02G296900
GO:0080113	regulation of seed growth	biological_process	2	3093	22	75768	0.0586886662721879	0.101907098338736	2.22696411251212	TraesCS1A02G083000; TraesCS3A02G328000
GO:0009860	pollen tube growth	biological_process	2	3093	22	75768	0.0586886662721879	0.101907098338736	2.22696411251212	TraesCS2D02G466800; TraesCS4A02G084500
GO:0032543	mitochondrial translation	biological_process	2	3093	22	75768	0.0586886662721879	0.101907098338736	2.22696411251212	TraesCS3A02G151600; TraesCS3D02G159400
GO:0010319	stromule	cellular_component	2	3093	22	75768	0.0586886662721879	0.101907098338736	2.22696411251212	TraesCS5A02G391900; TraesCS7D02G299500
GO:1902456	regulation of stomatal opening	biological_process	1	3093	10	75768	0.0602920039164847	0.102405927525271	2.44966052376334	TraesCS1A02G143300
GO:0009840	chloroplastic endopeptidase Clp complex	cellular_component	1	3093	10	75768	0.0602920039164847	0.102405927525271	2.44966052376334	TraesCS1D02G202100
GO:0022627	cytosolic small ribosomal subunit	cellular_component	1	3093	10	75768	0.0602920039164847	0.102405927525271	2.44966052376334	TraesCS2A02G495500
GO:0016123	xanthophyll biosynthetic process	biological_process	1	3093	10	75768	0.0602920039164847	0.102405927525271	2.44966052376334	TraesCS2D02G246100
GO:0140078	class I DNA-(apurinic or apyrimidinic site) endonuclease activity	molecular_function	1	3093	10	75768	0.0602920039164847	0.102405927525271	2.44966052376334	TraesCS3A02G330200
GO:0004392	heme oxygenase (decyclizing) activity	molecular_function	1	3093	10	75768	0.0602920039164847	0.102405927525271	2.44966052376334	TraesCS4A02G186900
GO:0006788	heme oxidation	biological_process	1	3093	10	75768	0.0602920039164847	0.102405927525271	2.44966052376334	TraesCS4A02G186900
GO:0007023	post-chaperonin tubulin folding pathway	biological_process	1	3093	10	75768	0.0602920039164847	0.102405927525271	2.44966052376334	TraesCS4B02G314200
GO:0008285	negative regulation of cell population proliferation	biological_process	1	3093	10	75768	0.0602920039164847	0.102405927525271	2.44966052376334	TraesCS5B02G155300
GO:0010267	production of ta-siRNAs involved in RNA interference	biological_process	1	3093	10	75768	0.0602920039164847	0.102405927525271	2.44966052376334	TraesCS5B02G175900
GO:0000737	DNA catabolic process, endonucleolytic	biological_process	1	3093	10	75768	0.0602920039164847	0.102405927525271	2.44966052376334	TraesCS5B02G396300
GO:0015706	nitrate transport	biological_process	1	3093	10	75768	0.0602920039164847	0.102405927525271	2.44966052376334	TraesCS6A02G210000
GO:0071786	endoplasmic reticulum tubular network organization	biological_process	1	3093	10	75768	0.0602920039164847	0.102405927525271	2.44966052376334	TraesCS6D02G213300
GO:0008250	oligosaccharyltransferase complex	cellular_component	1	3093	10	75768	0.0602920039164847	0.102405927525271	2.44966052376334	TraesCS7A02G466700
GO:0004820	glycine-tRNA ligase activity	molecular_function	1	3093	10	75768	0.0602920039164847	0.102405927525271	2.44966052376334	TraesCS7D02G004500
GO:0006426	glycyl-tRNA aminoacylation	biological_process	1	3093	10	75768	0.0602920039164847	0.102405927525271	2.44966052376334	TraesCS7D02G004500
GO:0004518	nuclease activity	molecular_function	6	3093	86	75768	0.0619818256071308	0.105132660600651	1.70906548169535	TraesCS3A02G319700; TraesCS3A02G330200; TraesCS3B02G346600; TraesCS6A02G367000; TraesCS6B02G402300; TraesCS6D02G350000
GO:0006099	tricarboxylic acid cycle	biological_process	7	3093	104	75768	0.0629310584701537	0.106597507204546	1.64880996791763	TraesCS1A02G348500; TraesCS1B02G363100; TraesCS2B02G356300; TraesCS3B02G265000; TraesCS7A02G345400; TraesCS7B02G237900; TraesCS7D02G333900
GO:0048510	regulation of timing of transition from vegetative to reproductive phase	biological_process	2	3093	23	75768	0.0655147570273085	0.110672825643147	2.13013958588116	TraesCS1D02G202100; TraesCS3A02G250700
GO:0000178	exosome (RNase complex)	cellular_component	2	3093	23	75768	0.0655147570273085	0.110672825643147	2.13013958588116	TraesCS3D02G240300; TraesCS7D02G188900
GO:0005516	calmodulin binding	molecular_function	10	3093	161	75768	0.0666199739709656	0.112387354463214	1.5215282756294	TraesCS1A02G261400; TraesCS1B02G272200; TraesCS3B02G045900; TraesCS3B02G433400; TraesCS4A02G046800; TraesCS4A02G053700; TraesCS4B02G096900; TraesCS5A02G494800; TraesCS5B02G098900; TraesCS5D02G102000
GO:0005758	mitochondrial intermembrane space	cellular_component	3	3093	38	75768	0.0681730419813165	0.114387381761104	1.93394251876053	TraesCS1D02G263400; TraesCS4D02G125000; TraesCS7A02G262900
GO:0006012	galactose metabolic process	biological_process	3	3093	38	75768	0.0681730419813165	0.114387381761104	1.93394251876053	TraesCS1D02G451900; TraesCS5A02G291300; TraesCS5B02G315700
GO:0030488	tRNA methylation	biological_process	3	3093	38	75768	0.0681730419813165	0.114387381761104	1.93394251876053	TraesCS2A02G273600; TraesCS3A02G476600; TraesCS3A02G530100
GO:0042651	thylakoid membrane	cellular_component	3	3093	38	75768	0.0681730419813165	0.114387381761104	1.93394251876053	TraesCS6B02G412100; TraesCSU02G269500; TraesCSU02G270000
GO:0006812	cation transport	biological_process	12	3093	201	75768	0.0697365608301359	0.116808708858389	1.46248389478408	TraesCS2A02G410400; TraesCS2B02G429200; TraesCS2D02G407800; TraesCS3A02G042600; TraesCS5A02G120600; TraesCS6B02G353300; TraesCS7A02G242300; TraesCS7A02G419500; TraesCS7A02G420000; TraesCS7B02G320900; TraesCS7D02G412400; TraesCS7D02G412800
GO:0000226	microtubule cytoskeleton organization	biological_process	5	3093	71	75768	0.0698037585467001	0.116808708858389	1.72511304490376	TraesCS1D02G103700; TraesCS4B02G314200; TraesCS5B02G232400; TraesCS5D02G240800; TraesCS7D02G399400
GO:0005886	plasma membrane	cellular_component	47	3093	942	75768	0.0705212575869869	0.11708715329886	1.22222977300294	TraesCS1A02G018600; TraesCS1A02G149300; TraesCS1A02G206200; TraesCS1A02G383800; TraesCS1B02G219800; TraesCS1B02G268800; TraesCS1B02G322100; TraesCS1B02G410400; TraesCS1D02G052700; TraesCS1D02G202500; TraesCS1D02G392000; TraesCS2A02G251800; TraesCS2A02G306100; TraesCS2B02G166100; TraesCS2B02G224200; TraesCS2D02G087800; TraesCS2D02G144500; TraesCS2D02G167300; TraesCS2D02G206900; TraesCS2D02G252400;…
GO:0010200	response to chitin	biological_process	1	3093	11	75768	0.0717429360250327	0.11708715329886	2.22696411251212	TraesCS1A02G411100
GO:0048653	anther development	biological_process	1	3093	11	75768	0.0717429360250327	0.11708715329886	2.22696411251212	TraesCS1B02G376900
GO:0031965	nuclear membrane	cellular_component	1	3093	11	75768	0.0717429360250327	0.11708715329886	2.22696411251212	TraesCS1D02G342600
GO:0016987	sigma factor activity	molecular_function	1	3093	11	75768	0.0717429360250327	0.11708715329886	2.22696411251212	TraesCS1D02G440900
GO:0010090	trichome morphogenesis	biological_process	1	3093	11	75768	0.0717429360250327	0.11708715329886	2.22696411251212	TraesCS2B02G224200
GO:0004449	isocitrate dehydrogenase (NAD+) activity	molecular_function	1	3093	11	75768	0.0717429360250327	0.11708715329886	2.22696411251212	TraesCS2B02G356300
GO:0007059	chromosome segregation	biological_process	1	3093	11	75768	0.0717429360250327	0.11708715329886	2.22696411251212	TraesCS2D02G151300
GO:0004832	valine-tRNA ligase activity	molecular_function	1	3093	11	75768	0.0717429360250327	0.11708715329886	2.22696411251212	TraesCS2D02G249200
GO:0006438	valyl-tRNA aminoacylation	biological_process	1	3093	11	75768	0.0717429360250327	0.11708715329886	2.22696411251212	TraesCS2D02G249200
GO:1900426	positive regulation of defense response to bacterium	biological_process	1	3093	11	75768	0.0717429360250327	0.11708715329886	2.22696411251212	TraesCS3B02G045900
GO:0071669	plant-type cell wall organization or biogenesis	biological_process	1	3093	11	75768	0.0717429360250327	0.11708715329886	2.22696411251212	TraesCS3D02G298600
GO:0090351	seedling development	biological_process	1	3093	11	75768	0.0717429360250327	0.11708715329886	2.22696411251212	TraesCS4B02G210100
GO:0003984	acetolactate synthase activity	molecular_function	1	3093	11	75768	0.0717429360250327	0.11708715329886	2.22696411251212	TraesCS4D02G083900
GO:0009266	response to temperature stimulus	biological_process	1	3093	11	75768	0.0717429360250327	0.11708715329886	2.22696411251212	TraesCS5A02G395200
GO:0004435	phosphatidylinositol phospholipase C activity	molecular_function	1	3093	11	75768	0.0717429360250327	0.11708715329886	2.22696411251212	TraesCS5D02G160300
GO:0009411	response to UV	biological_process	1	3093	11	75768	0.0717429360250327	0.11708715329886	2.22696411251212	TraesCS6A02G177000
GO:0005689	U12-type spliceosomal complex	cellular_component	1	3093	11	75768	0.0717429360250327	0.11708715329886	2.22696411251212	TraesCS6B02G201100
GO:0045893	positive regulation of transcription, DNA-templated	biological_process	6	3093	89	75768	0.0717570264795424	0.11708715329886	1.65145653287416	TraesCS3B02G379200; TraesCS3B02G411300; TraesCS5B02G422000; TraesCS5D02G428400; TraesCS6B02G296900; TraesCS7B02G251400
GO:0098656	anion transmembrane transport	biological_process	2	3093	24	75768	0.0726859620087503	0.118138410836676	2.04138376980278	TraesCS3A02G210600; TraesCS5D02G196100
GO:0019867	outer membrane	cellular_component	2	3093	24	75768	0.0726859620087503	0.118138410836676	2.04138376980278	TraesCS4A02G194000; TraesCS4B02G209200
GO:0005381	iron ion transmembrane transporter activity	molecular_function	2	3093	24	75768	0.0726859620087503	0.118138410836676	2.04138376980278	TraesCS4D02G219200; TraesCS5A02G203400
GO:0005739	mitochondrion	cellular_component	34	3093	664	75768	0.0765919840293794	0.124324667687845	1.25434424409568	TraesCS1A02G109300; TraesCS1A02G263300; TraesCS1A02G357900; TraesCS1B02G108800; TraesCS1B02G374500; TraesCS1B02G378000; TraesCS1D02G263400; TraesCS1D02G362700; TraesCS2A02G146000; TraesCS2B02G171400; TraesCS2D02G150600; TraesCS2D02G155200; TraesCS2D02G383800; TraesCS3A02G340300; TraesCS3D02G306700; TraesCS4A02G235000; TraesCS4B02G288100; TraesCS4D02G125000; TraesCS4D02G181200; TraesCS5A02G015100;…
GO:0009607	response to biotic stimulus	biological_process	4	3093	56	75768	0.0778937693970571	0.12627310273351	1.74975751697381	TraesCS1A02G261400; TraesCS1B02G272200; TraesCS4B02G096900; TraesCS5A02G494800
GO:0005985	sucrose metabolic process	biological_process	3	3093	40	75768	0.0792771201487394	0.128181837123611	1.8372453928225	TraesCS2A02G406700; TraesCS2D02G403600; TraesCSU02G044500
GO:0015995	chlorophyll biosynthetic process	biological_process	3	3093	40	75768	0.0792771201487394	0.128181837123611	1.8372453928225	TraesCS2D02G246100; TraesCS6A02G307700; TraesCS6D02G286900
GO:0030286	dynein complex	cellular_component	2	3093	25	75768	0.0801899475877584	0.1294896040814	1.95972841901067	TraesCS3A02G305600; TraesCS3D02G296300
GO:0003697	single-stranded DNA binding	molecular_function	5	3093	74	75768	0.0816976494589693	0.131412885757644	1.65517602956982	TraesCS1A02G327700; TraesCS3D02G222000; TraesCS5A02G173800; TraesCS5B02G171200; TraesCS5D02G178300
GO:0048038	quinone binding	molecular_function	5	3093	74	75768	0.0816976494589693	0.131412885757644	1.65517602956982	TraesCS1A02G384500; TraesCS2D02G335300; TraesCS3B02G185700; TraesCS4A02G020900; TraesCSU02G265100
GO:0006414	translational elongation	biological_process	5	3093	74	75768	0.0816976494589693	0.131412885757644	1.65517602956982	TraesCS2A02G294000; TraesCS2D02G383800; TraesCS4A02G194100; TraesCS4B02G121200; TraesCS7D02G313800
GO:0017150	tRNA dihydrouridine synthase activity	molecular_function	1	3093	12	75768	0.0838250244902533	0.131936985449261	2.04138376980278	TraesCS2D02G268000
GO:0004372	glycine hydroxymethyltransferase activity	molecular_function	1	3093	12	75768	0.0838250244902533	0.131936985449261	2.04138376980278	TraesCS2D02G493600
GO:0019264	glycine biosynthetic process from serine	biological_process	1	3093	12	75768	0.0838250244902533	0.131936985449261	2.04138376980278	TraesCS2D02G493600
GO:0046654	tetrahydrofolate biosynthetic process	biological_process	1	3093	12	75768	0.0838250244902533	0.131936985449261	2.04138376980278	TraesCS2D02G520000
GO:0004605	phosphatidate cytidylyltransferase activity	molecular_function	1	3093	12	75768	0.0838250244902533	0.131936985449261	2.04138376980278	TraesCS3B02G329900
GO:0016024	CDP-diacylglycerol biosynthetic process	biological_process	1	3093	12	75768	0.0838250244902533	0.131936985449261	2.04138376980278	TraesCS3B02G329900
GO:0030259	lipid glycosylation	biological_process	1	3093	12	75768	0.0838250244902533	0.131936985449261	2.04138376980278	TraesCS4D02G025400
GO:0035434	copper ion transmembrane transport	biological_process	1	3093	12	75768	0.0838250244902533	0.131936985449261	2.04138376980278	TraesCS5A02G213700
GO:0047334	diphosphate-fructose-6-phosphate 1-phosphotransferase activity	molecular_function	1	3093	12	75768	0.0838250244902533	0.131936985449261	2.04138376980278	TraesCS5B02G078300
GO:0097367	carbohydrate derivative binding	molecular_function	1	3093	12	75768	0.0838250244902533	0.131936985449261	2.04138376980278	TraesCS6A02G131600
GO:0004069	L-aspartate:2-oxoglutarate aminotransferase activity	molecular_function	1	3093	12	75768	0.0838250244902533	0.131936985449261	2.04138376980278	TraesCS6B02G026900
GO:0001671	ATPase activator activity	molecular_function	1	3093	12	75768	0.0838250244902533	0.131936985449261	2.04138376980278	TraesCS6B02G137600
GO:1902074	response to salt	biological_process	1	3093	12	75768	0.0838250244902533	0.131936985449261	2.04138376980278	TraesCS6D02G048300
GO:0006571	tyrosine biosynthetic process	biological_process	1	3093	12	75768	0.0838250244902533	0.131936985449261	2.04138376980278	TraesCS7A02G408800
GO:0004825	methionine-tRNA ligase activity	molecular_function	1	3093	12	75768	0.0838250244902533	0.131936985449261	2.04138376980278	TraesCS7B02G301400
GO:0006431	methionyl-tRNA aminoacylation	biological_process	1	3093	12	75768	0.0838250244902533	0.131936985449261	2.04138376980278	TraesCS7B02G301400
GO:0003997	acyl-CoA oxidase activity	molecular_function	1	3093	12	75768	0.0838250244902533	0.131936985449261	2.04138376980278	TraesCS7D02G225100
GO:0031225	anchored component of membrane	cellular_component	3	3093	41	75768	0.0851450103472309	0.133845376114018	1.79243452958293	TraesCS4A02G117100; TraesCS4B02G187300; TraesCS4D02G188600
GO:0010311	lateral root formation	biological_process	2	3093	26	75768	0.0880137020611472	0.138180402353251	1.88435424904872	TraesCS3A02G328000; TraesCS5A02G411500
GO:0006096	glycolytic process	biological_process	10	3093	171	75768	0.0924719061269487	0.144996880513918	1.43255001389669	TraesCS1D02G123700; TraesCS2A02G593000; TraesCS2B02G591300; TraesCS2D02G561700; TraesCS5A02G014400; TraesCS5A02G092600; TraesCS5B02G012300; TraesCS5B02G078300; TraesCS5B02G195500; TraesCS6D02G148700
GO:0004568	chitinase activity	molecular_function	5	3093	77	75768	0.0946462443782454	0.147004014807604	1.59068865179437	TraesCS1D02G207000; TraesCS5A02G500100; TraesCS5D02G408200; TraesCS6A02G216100; TraesCS6B02G246800
GO:0006032	chitin catabolic process	biological_process	5	3093	77	75768	0.0946462443782454	0.147004014807604	1.59068865179437	TraesCS1D02G207000; TraesCS5A02G500100; TraesCS5D02G408200; TraesCS6A02G216100; TraesCS6B02G246800
GO:0016998	cell wall macromolecule catabolic process	biological_process	5	3093	77	75768	0.0946462443782454	0.147004014807604	1.59068865179437	TraesCS1D02G207000; TraesCS5A02G500100; TraesCS5D02G408200; TraesCS6A02G216100; TraesCS6B02G246800
GO:0051213	dioxygenase activity	molecular_function	2	3093	27	75768	0.0961436567428391	0.147004014807604	1.8145633509358	TraesCS3A02G122600; TraesCS5A02G374000
GO:0048564	photosystem I assembly	biological_process	2	3093	27	75768	0.0961436567428391	0.147004014807604	1.8145633509358	TraesCS5B02G093100; TraesCS5D02G099000
GO:0051028	mRNA transport	biological_process	1	3093	13	75768	0.0964676948576808	0.147004014807604	1.88435424904872	TraesCS1D02G342600
GO:0019239	deaminase activity	molecular_function	1	3093	13	75768	0.0964676948576808	0.147004014807604	1.88435424904872	TraesCS2A02G127600
GO:0016602	CCAAT-binding factor complex	cellular_component	1	3093	13	75768	0.0964676948576808	0.147004014807604	1.88435424904872	TraesCS2D02G179600
GO:0000175	3'-5'-exoribonuclease activity	molecular_function	1	3093	13	75768	0.0964676948576808	0.147004014807604	1.88435424904872	TraesCS2D02G246100
GO:0002229	defense response to oomycetes	biological_process	1	3093	13	75768	0.0964676948576808	0.147004014807604	1.88435424904872	TraesCS3B02G045900
GO:0005452	inorganic anion exchanger activity	molecular_function	1	3093	13	75768	0.0964676948576808	0.147004014807604	1.88435424904872	TraesCS3D02G127300
GO:0006820	anion transport	biological_process	1	3093	13	75768	0.0964676948576808	0.147004014807604	1.88435424904872	TraesCS3D02G127300
GO:0006790	sulfur compound metabolic process	biological_process	1	3093	13	75768	0.0964676948576808	0.147004014807604	1.88435424904872	TraesCS4A02G400200
GO:0034755	iron ion transmembrane transport	biological_process	1	3093	13	75768	0.0964676948576808	0.147004014807604	1.88435424904872	TraesCS4D02G219200
GO:0003830	beta-1,4-mannosylglycoprotein 4-beta-N-acetylglucosaminyltransferase activity	molecular_function	1	3093	13	75768	0.0964676948576808	0.147004014807604	1.88435424904872	TraesCS5D02G056900
GO:0051026	chiasma assembly	biological_process	1	3093	13	75768	0.0964676948576808	0.147004014807604	1.88435424904872	TraesCS5D02G141200
GO:0097428	protein maturation by iron-sulfur cluster transfer	biological_process	1	3093	13	75768	0.0964676948576808	0.147004014807604	1.88435424904872	TraesCS5D02G186800
GO:1901135	carbohydrate derivative metabolic process	biological_process	1	3093	13	75768	0.0964676948576808	0.147004014807604	1.88435424904872	TraesCS6A02G131600
GO:0017108	5'-flap endonuclease activity	molecular_function	1	3093	13	75768	0.0964676948576808	0.147004014807604	1.88435424904872	TraesCS6A02G272500
GO:0051879	Hsp90 protein binding	molecular_function	1	3093	13	75768	0.0964676948576808	0.147004014807604	1.88435424904872	TraesCS6B02G137600
GO:0016607	nuclear speck	cellular_component	1	3093	13	75768	0.0964676948576808	0.147004014807604	1.88435424904872	TraesCS6B02G270600
GO:0005682	U5 snRNP	cellular_component	1	3093	13	75768	0.0964676948576808	0.147004014807604	1.88435424904872	TraesCS7A02G304400
GO:0006471	protein ADP-ribosylation	biological_process	1	3093	13	75768	0.0964676948576808	0.147004014807604	1.88435424904872	TraesCS7A02G414700
GO:0046470	phosphatidylcholine metabolic process	biological_process	3	3093	43	75768	0.0974911544751424	0.148020106489698	1.70906548169535	TraesCS1B02G393300; TraesCS4B02G377600; TraesCS7B02G277900
GO:0006221	pyrimidine nucleotide biosynthetic process	biological_process	3	3093	43	75768	0.0974911544751424	0.148020106489698	1.70906548169535	TraesCS2A02G161300; TraesCS2B02G187300; TraesCS2D02G168400
GO:0010215	cellulose microfibril organization	biological_process	3	3093	43	75768	0.0974911544751424	0.148020106489698	1.70906548169535	TraesCS4A02G117100; TraesCS4B02G187300; TraesCS4D02G188600
GO:0008378	galactosyltransferase activity	molecular_function	6	3093	96	75768	0.0979063585898381	0.148469447557063	1.53103782735209	TraesCS4D02G104700; TraesCS5A02G235300; TraesCS5B02G460900; TraesCS5D02G242400; TraesCS5D02G461600; TraesCS7B02G013300
GO:0015267	channel activity	molecular_function	8	3093	135	75768	0.101944165580133	0.15440448436407	1.45165068074864	TraesCS2B02G396800; TraesCS5A02G332300; TraesCS5D02G338200; TraesCS6A02G082900; TraesCS6A02G245100; TraesCS6A02G307300; TraesCS6B02G279200; TraesCS6D02G076400
GO:0015979	photosynthesis	biological_process	26	3093	509	75768	0.102391061974927	0.154892918783455	1.25130007107754	TraesCS1B02G404500; TraesCS2A02G067100; TraesCS2A02G067300; TraesCS2A02G378900; TraesCS2B02G078900; TraesCS2B02G079400; TraesCS2B02G390900; TraesCS2D02G021000; TraesCS2D02G065100; TraesCS3A02G338600; TraesCS3B02G187400; TraesCS3B02G362600; TraesCS3B02G392800; TraesCS3B02G493700; TraesCS3B02G563300; TraesCS3D02G332100; TraesCS5B02G093100; TraesCS5D02G099000; TraesCS5D02G544600; TraesCS6A02G307700;…
GO:0016049	cell growth	biological_process	3	3093	44	75768	0.103959810113271	0.157075198532794	1.67022308438409	TraesCS4A02G117100; TraesCS4B02G187300; TraesCS4D02G188600
GO:0008553	proton-exporting ATPase activity, phosphorylative mechanism	molecular_function	2	3093	28	75768	0.104565796463545	0.157227556276707	1.74975751697381	TraesCS1B02G268800; TraesCS4D02G298900
GO:0120029	proton export across plasma membrane	biological_process	2	3093	28	75768	0.104565796463545	0.157227556276707	1.74975751697381	TraesCS1B02G268800; TraesCS4D02G298900
GO:0003854	3-beta-hydroxy-delta5-steroid dehydrogenase activity	molecular_function	2	3093	28	75768	0.104565796463545	0.157227556276707	1.74975751697381	TraesCS2B02G204500; TraesCS3B02G259000
GO:0005819	spindle	cellular_component	2	3093	28	75768	0.104565796463545	0.157227556276707	1.74975751697381	TraesCS4A02G422800; TraesCS7A02G066300
GO:0009414	response to water deprivation	biological_process	13	3093	237	75768	0.108094230671999	0.161680478827381	1.34369564594613	TraesCS1B02G373600; TraesCS1D02G126900; TraesCS2A02G251800; TraesCS3A02G328000; TraesCS3B02G324500; TraesCS5A02G173800; TraesCS5A02G395200; TraesCS5B02G171200; TraesCS5D02G178300; TraesCS6A02G333600; TraesCS6D02G048300; TraesCS6D02G312800; TraesCS7D02G353800
GO:0009423	chorismate biosynthetic process	biological_process	1	3093	14	75768	0.109605079622739	0.161680478827381	1.74975751697381	TraesCS1B02G229700
GO:0010118	stomatal movement	biological_process	1	3093	14	75768	0.109605079622739	0.161680478827381	1.74975751697381	TraesCS2A02G251800
GO:0006725	cellular aromatic compound metabolic process	biological_process	1	3093	14	75768	0.109605079622739	0.161680478827381	1.74975751697381	TraesCS3A02G037900
GO:0009642	response to light intensity	biological_process	1	3093	14	75768	0.109605079622739	0.161680478827381	1.74975751697381	TraesCS3A02G151100
GO:0004367	glycerol-3-phosphate dehydrogenase [NAD+] activity	molecular_function	1	3093	14	75768	0.109605079622739	0.161680478827381	1.74975751697381	TraesCS3A02G330600
GO:0046168	glycerol-3-phosphate catabolic process	biological_process	1	3093	14	75768	0.109605079622739	0.161680478827381	1.74975751697381	TraesCS3A02G330600
GO:0009789	positive regulation of abscisic acid-activated signaling pathway	biological_process	1	3093	14	75768	0.109605079622739	0.161680478827381	1.74975751697381	TraesCS3B02G411300
GO:0009926	auxin polar transport	biological_process	1	3093	14	75768	0.109605079622739	0.161680478827381	1.74975751697381	TraesCS4A02G398300
GO:0042538	hyperosmotic salinity response	biological_process	1	3093	14	75768	0.109605079622739	0.161680478827381	1.74975751697381	TraesCS4B02G182900
GO:0009585	red, far-red light phototransduction	biological_process	1	3093	14	75768	0.109605079622739	0.161680478827381	1.74975751697381	TraesCS5A02G092400
GO:0005375	copper ion transmembrane transporter activity	molecular_function	1	3093	14	75768	0.109605079622739	0.161680478827381	1.74975751697381	TraesCS5A02G213700
GO:0010089	xylem development	biological_process	1	3093	14	75768	0.109605079622739	0.161680478827381	1.74975751697381	TraesCS6D02G031600
GO:0004579	dolichyl-diphosphooligosaccharide-protein glycotransferase activity	molecular_function	1	3093	14	75768	0.109605079622739	0.161680478827381	1.74975751697381	TraesCS7A02G466700
GO:0004602	glutathione peroxidase activity	molecular_function	1	3093	14	75768	0.109605079622739	0.161680478827381	1.74975751697381	TraesCS7B02G054400
GO:0006825	copper ion transport	biological_process	1	3093	14	75768	0.109605079622739	0.161680478827381	1.74975751697381	TraesCS7B02G346600
GO:0042626	ATPase-coupled transmembrane transporter activity	molecular_function	13	3093	238	75768	0.110782670956886	0.163224172001565	1.33804986592115	TraesCS1D02G024400; TraesCS2B02G012100; TraesCS2D02G010400; TraesCS3A02G258400; TraesCS3B02G291100; TraesCS3D02G129900; TraesCS3D02G258300; TraesCS3D02G285100; TraesCS4A02G216900; TraesCS7A02G118800; TraesCS7B02G017500; TraesCS7D02G298400; TraesCS7D02G364700
GO:0016791	phosphatase activity	molecular_function	8	3093	138	75768	0.112652218877699	0.165782520688813	1.42009305725411	TraesCS3A02G277500; TraesCS3B02G311700; TraesCS3D02G277800; TraesCS4B02G067800; TraesCS5B02G146700; TraesCS5D02G144600; TraesCS5D02G170400; TraesCS7D02G169300
GO:0051537	2 iron, 2 sulfur cluster binding	molecular_function	7	3093	119	75768	0.114360812522801	0.16809824272832	1.44097677868432	TraesCS2A02G246300; TraesCS4D02G014200; TraesCS5D02G516100; TraesCS7A02G325500; TraesCS7B02G038100; TraesCS7B02G038300; TraesCS7B02G226200
GO:0003779	actin binding	molecular_function	9	3093	159	75768	0.117096803806049	0.171916887663362	1.38660029646981	TraesCS1D02G113900; TraesCS3A02G539200; TraesCS3B02G112100; TraesCS4A02G071400; TraesCS4B02G227300; TraesCS5A02G054300; TraesCS5B02G491500; TraesCS5D02G491900; TraesCS6A02G200700
GO:0004630	phospholipase D activity	molecular_function	3	3093	46	75768	0.117461978411975	0.172249897671271	1.59760468941087	TraesCS1B02G393300; TraesCS4B02G377600; TraesCS7B02G277900
GO:0016614	oxidoreductase activity, acting on CH-OH group of donors	molecular_function	2	3093	30	75768	0.122228932637497	0.177904653044163	1.63310701584222	TraesCS1A02G153100; TraesCS2A02G067800
GO:0005978	glycogen biosynthetic process	biological_process	2	3093	30	75768	0.122228932637497	0.177904653044163	1.63310701584222	TraesCS7A02G336400; TraesCS7D02G344000
GO:0006850	mitochondrial pyruvate transmembrane transport	biological_process	1	3093	15	75768	0.12317575174624	0.177904653044163	1.63310701584222	TraesCS1A02G071500
GO:0004623	phospholipase A2 activity	molecular_function	1	3093	15	75768	0.12317575174624	0.177904653044163	1.63310701584222	TraesCS2D02G134100
GO:0050482	arachidonic acid secretion	biological_process	1	3093	15	75768	0.12317575174624	0.177904653044163	1.63310701584222	TraesCS2D02G134100
GO:0006402	mRNA catabolic process	biological_process	1	3093	15	75768	0.12317575174624	0.177904653044163	1.63310701584222	TraesCS2D02G246100
GO:0035999	tetrahydrofolate interconversion	biological_process	1	3093	15	75768	0.12317575174624	0.177904653044163	1.63310701584222	TraesCS2D02G493600
GO:0009817	defense response to fungus, incompatible interaction	biological_process	1	3093	15	75768	0.12317575174624	0.177904653044163	1.63310701584222	TraesCS3B02G568500
GO:0009360	DNA polymerase III complex	cellular_component	1	3093	15	75768	0.12317575174624	0.177904653044163	1.63310701584222	TraesCS3D02G281700
GO:1902358	sulfate transmembrane transport	biological_process	1	3093	15	75768	0.12317575174624	0.177904653044163	1.63310701584222	TraesCS4A02G043400
GO:0010197	polar nucleus fusion	biological_process	1	3093	15	75768	0.12317575174624	0.177904653044163	1.63310701584222	TraesCS5B02G359900
GO:0031348	negative regulation of defense response	biological_process	1	3093	15	75768	0.12317575174624	0.177904653044163	1.63310701584222	TraesCS6B02G243400
GO:0046524	sucrose-phosphate synthase activity	molecular_function	1	3093	15	75768	0.12317575174624	0.177904653044163	1.63310701584222	TraesCSU02G044500
GO:0008236	serine-type peptidase activity	molecular_function	8	3093	141	75768	0.123957324103037	0.178826035351426	1.38987831135508	TraesCS3A02G231000; TraesCS3B02G260300; TraesCS5B02G300900; TraesCS5B02G359200; TraesCS6A02G021200; TraesCS6B02G062400; TraesCS6D02G319700; TraesCS7D02G499500
GO:0016757	transferase activity, transferring glycosyl groups	molecular_function	32	3093	656	75768	0.129806050680346	0.187046913306748	1.19495635305529	TraesCS1B02G277500; TraesCS1D02G266700; TraesCS2A02G414000; TraesCS2B02G120200; TraesCS2D02G217100; TraesCS2D02G369800; TraesCS2D02G403600; TraesCS3A02G023700; TraesCS3A02G095200; TraesCS3B02G144800; TraesCS3B02G324500; TraesCS3D02G022500; TraesCS3D02G284000; TraesCS4A02G116100; TraesCS4A02G117000; TraesCS4A02G409300; TraesCS4B02G187400; TraesCS4D02G025400; TraesCS4D02G188700; TraesCS5A02G056000;…
GO:0005975	carbohydrate metabolic process	biological_process	76	3093	1655	75768	0.131601714844619	0.18941518494977	1.12491963629011	TraesCS1A02G244700; TraesCS1A02G348500; TraesCS1B02G363100; TraesCS1D02G123700; TraesCS1D02G207000; TraesCS2A02G067800; TraesCS2A02G523300; TraesCS2B02G201700; TraesCS2B02G274900; TraesCS2B02G389400; TraesCS2D02G221000; TraesCS3A02G277100; TraesCS3A02G330600; TraesCS3A02G386300; TraesCS3A02G480300; TraesCS3B02G265000; TraesCS3B02G418400; TraesCS3B02G483900; TraesCS3D02G277300; TraesCS3D02G475000;…
GO:0004222	metalloendopeptidase activity	molecular_function	10	3093	184	75768	0.133967545545184	0.192597683838054	1.33133724117573	TraesCS1B02G234700; TraesCS1D02G223000; TraesCS2B02G520800; TraesCS3A02G393400; TraesCS3D02G084400; TraesCS5A02G538700; TraesCS5D02G522900; TraesCS7A02G195800; TraesCS7B02G101500; TraesCS7D02G197300
GO:0031047	gene silencing by RNA	biological_process	7	3093	124	75768	0.135386111774903	0.194412582652542	1.38287287631801	TraesCS3D02G411200; TraesCS5B02G175900; TraesCS6A02G254600; TraesCS6A02G299000; TraesCS6B02G270900; TraesCS6B02G466700; TraesCS6D02G278700
GO:0005507	copper ion binding	molecular_function	14	3093	268	75768	0.136668714885501	0.195552666356767	1.27967340793607	TraesCS1D02G030600; TraesCS2A02G146000; TraesCS2A02G410400; TraesCS2B02G171400; TraesCS2B02G429200; TraesCS2D02G150600; TraesCS2D02G335300; TraesCS2D02G407800; TraesCS4A02G020900; TraesCS5A02G015100; TraesCS7A02G280700; TraesCS7B02G180500; TraesCS7B02G346600; TraesCS7D02G447200
GO:0042549	photosystem II stabilization	biological_process	1	3093	16	75768	0.137122472071853	0.195552666356767	1.53103782735209	TraesCS1B02G404500
GO:0008198	ferrous iron binding	molecular_function	1	3093	16	75768	0.137122472071853	0.195552666356767	1.53103782735209	TraesCS3A02G037900
GO:0090406	pollen tube	cellular_component	1	3093	16	75768	0.137122472071853	0.195552666356767	1.53103782735209	TraesCS4A02G084500
GO:0009873	ethylene-activated signaling pathway	biological_process	1	3093	16	75768	0.137122472071853	0.195552666356767	1.53103782735209	TraesCS4B02G038100
GO:0006081	cellular aldehyde metabolic process	biological_process	1	3093	16	75768	0.137122472071853	0.195552666356767	1.53103782735209	TraesCS6D02G222000
GO:0009733	response to auxin	biological_process	18	3093	354	75768	0.138792238082964	0.197707478733742	1.24559009682882	TraesCS1A02G178700; TraesCS1D02G177000; TraesCS2B02G403800; TraesCS3A02G328000; TraesCS3B02G450900; TraesCS4A02G017000; TraesCS4B02G287100; TraesCS4D02G285800; TraesCS5A02G211200; TraesCS5A02G345500; TraesCS5D02G093100; TraesCS5D02G222600; TraesCS6A02G329100; TraesCS6B02G359800; TraesCS6B02G359900; TraesCS7A02G384600; TraesCS7B02G287200; TraesCS7B02G370600
GO:0005249	voltage-gated potassium channel activity	molecular_function	3	3093	49	75768	0.139040667072226	0.197835006291338	1.49979215740612	TraesCS4B02G014500; TraesCS5B02G396400; TraesCS6A02G160500
GO:0098869	cellular oxidant detoxification	biological_process	8	3093	145	75768	0.139935701463872	0.198881219546257	1.35153684069701	TraesCS2D02G260300; TraesCS2D02G353000; TraesCS3B02G354000; TraesCS6A02G085000; TraesCS6B02G117300; TraesCS6B02G164400; TraesCS6D02G048300; TraesCSU02G113900
GO:0080143	regulation of amino acid export	biological_process	2	3093	32	75768	0.140885660167819	0.200003018140177	1.53103782735209	TraesCS6A02G170200; TraesCS7A02G497900
GO:0008375	acetylglucosaminyltransferase activity	molecular_function	6	3093	106	75768	0.143072829472213	0.202876620379163	1.38660029646981	TraesCS1B02G155300; TraesCS1D02G394500; TraesCS3B02G158500; TraesCS3D02G140900; TraesCS4B02G062000; TraesCS7D02G303100
GO:0031418	L-ascorbic acid binding	molecular_function	2	3093	33	75768	0.150549420537455	0.21249490157182	1.48464274167475	TraesCS1B02G186400; TraesCS6D02G393500
GO:0003968	RNA-directed 5'-3' RNA polymerase activity	molecular_function	2	3093	33	75768	0.150549420537455	0.21249490157182	1.48464274167475	TraesCS6A02G299000; TraesCS6D02G278700
GO:0005744	TIM23 mitochondrial import inner membrane translocase complex	cellular_component	1	3093	17	75768	0.151391949955184	0.21249490157182	1.44097677868432	TraesCS1A02G332900
GO:0046907	intracellular transport	biological_process	1	3093	17	75768	0.151391949955184	0.21249490157182	1.44097677868432	TraesCS2A02G593700
GO:0009331	glycerol-3-phosphate dehydrogenase complex	cellular_component	1	3093	17	75768	0.151391949955184	0.21249490157182	1.44097677868432	TraesCS3A02G330600
GO:0000911	cytokinesis by cell plate formation	biological_process	1	3093	17	75768	0.151391949955184	0.21249490157182	1.44097677868432	TraesCS3B02G476100
GO:0004861	cyclin-dependent protein serine/threonine kinase inhibitor activity	molecular_function	1	3093	17	75768	0.151391949955184	0.21249490157182	1.44097677868432	TraesCS5A02G506500
GO:0005732	small nucleolar ribonucleoprotein complex	cellular_component	1	3093	17	75768	0.151391949955184	0.21249490157182	1.44097677868432	TraesCS5B02G136600
GO:0004618	phosphoglycerate kinase activity	molecular_function	1	3093	17	75768	0.151391949955184	0.21249490157182	1.44097677868432	TraesCS6D02G148700
GO:0071805	potassium ion transmembrane transport	biological_process	6	3093	109	75768	0.158284130066839	0.22191862830317	1.3484369855578	TraesCS2B02G305900; TraesCS2D02G287400; TraesCS4B02G014500; TraesCS5A02G198700; TraesCS5A02G233200; TraesCS5B02G396400
GO:0009734	auxin-activated signaling pathway	biological_process	9	3093	170	75768	0.158892489319502	0.222520977730911	1.29687910081588	TraesCS2D02G376600; TraesCS3A02G108400; TraesCS3B02G190100; TraesCS5A02G092400; TraesCS6B02G365200; TraesCS6D02G314300; TraesCS7A02G160800; TraesCS7D02G161900; TraesCS7D02G339300
GO:0005634	nucleus	cellular_component	240	3093	5545	75768	0.159352349593649	0.222914241847296	1.06026785519062	TraesCS1A02G035200; TraesCS1A02G083000; TraesCS1A02G275900; TraesCS1A02G306400; TraesCS1A02G370700; TraesCS1A02G375600; TraesCS1A02G410700; TraesCS1A02G411100; TraesCS1A02G430400; TraesCS1B02G231500; TraesCS1B02G232700; TraesCS1B02G233600; TraesCS1B02G254000; TraesCS1B02G268900; TraesCS1B02G374900; TraesCS1B02G389900; TraesCS1B02G440700; TraesCS1D02G126900; TraesCS1D02G146500; TraesCS1D02G257700;…
GO:0090502	RNA phosphodiester bond hydrolysis, endonucleolytic	biological_process	2	3093	34	75768	0.160416928753804	0.223900309751665	1.44097677868432	TraesCS1A02G152800; TraesCS3D02G411200
GO:0016573	histone acetylation	biological_process	2	3093	34	75768	0.160416928753804	0.223900309751665	1.44097677868432	TraesCS2D02G339900; TraesCS3B02G433400
GO:0009725	response to hormone	biological_process	4	3093	71	75768	0.164089949069114	0.226274476973522	1.38009043592301	TraesCS2D02G376600; TraesCS3B02G190100; TraesCS7A02G160800; TraesCS7D02G161900
GO:0003755	peptidyl-prolyl cis-trans isomerase activity	molecular_function	8	3093	151	75768	0.165755163180168	0.226274476973522	1.29783339007329	TraesCS1B02G011100; TraesCS1D02G000800; TraesCS2A02G314800; TraesCS2B02G063900; TraesCS3A02G151100; TraesCS4B02G001300; TraesCS7A02G175300; TraesCS7A02G485300
GO:0004470	malic enzyme activity	molecular_function	1	3093	18	75768	0.16593461644725	0.226274476973522	1.36092251320185	TraesCS1A02G174000
GO:0032957	inositol trisphosphate metabolic process	biological_process	1	3093	18	75768	0.16593461644725	0.226274476973522	1.36092251320185	TraesCS1A02G330900
GO:0047325	inositol tetrakisphosphate 1-kinase activity	molecular_function	1	3093	18	75768	0.16593461644725	0.226274476973522	1.36092251320185	TraesCS1A02G330900
GO:0052725	inositol-1,3,4-trisphosphate 6-kinase activity	molecular_function	1	3093	18	75768	0.16593461644725	0.226274476973522	1.36092251320185	TraesCS1A02G330900
GO:0052726	inositol-1,3,4-trisphosphate 5-kinase activity	molecular_function	1	3093	18	75768	0.16593461644725	0.226274476973522	1.36092251320185	TraesCS1A02G330900
GO:0003857	3-hydroxyacyl-CoA dehydrogenase activity	molecular_function	1	3093	18	75768	0.16593461644725	0.226274476973522	1.36092251320185	TraesCS1D02G231000
GO:0000045	autophagosome assembly	biological_process	1	3093	18	75768	0.16593461644725	0.226274476973522	1.36092251320185	TraesCS2A02G387200
GO:0031969	chloroplast membrane	cellular_component	1	3093	18	75768	0.16593461644725	0.226274476973522	1.36092251320185	TraesCS2D02G547900
GO:0006751	glutathione catabolic process	biological_process	1	3093	18	75768	0.16593461644725	0.226274476973522	1.36092251320185	TraesCS3A02G076500
GO:0051560	mitochondrial calcium ion homeostasis	biological_process	1	3093	18	75768	0.16593461644725	0.226274476973522	1.36092251320185	TraesCS3A02G340300
GO:0015098	molybdate ion transmembrane transporter activity	molecular_function	1	3093	18	75768	0.16593461644725	0.226274476973522	1.36092251320185	TraesCS3A02G472400
GO:0015689	molybdate ion transport	biological_process	1	3093	18	75768	0.16593461644725	0.226274476973522	1.36092251320185	TraesCS3A02G472400
GO:0019441	tryptophan catabolic process to kynurenine	biological_process	1	3093	18	75768	0.16593461644725	0.226274476973522	1.36092251320185	TraesCS3D02G361800
GO:0019210	kinase inhibitor activity	molecular_function	1	3093	18	75768	0.16593461644725	0.226274476973522	1.36092251320185	TraesCS5A02G239400
GO:0009707	chloroplast outer membrane	cellular_component	1	3093	18	75768	0.16593461644725	0.226274476973522	1.36092251320185	TraesCS5A02G391900
GO:0007050	cell cycle arrest	biological_process	1	3093	18	75768	0.16593461644725	0.226274476973522	1.36092251320185	TraesCS5A02G506500
GO:0009617	response to bacterium	biological_process	1	3093	18	75768	0.16593461644725	0.226274476973522	1.36092251320185	TraesCS6D02G048300
GO:0019430	removal of superoxide radicals	biological_process	1	3093	18	75768	0.16593461644725	0.226274476973522	1.36092251320185	TraesCS7A02G090400
GO:0005685	U1 snRNP	cellular_component	1	3093	18	75768	0.16593461644725	0.226274476973522	1.36092251320185	TraesCS7A02G304400
GO:0016841	ammonia-lyase activity	molecular_function	3	3093	53	75768	0.170022901362489	0.231595746385447	1.38660029646981	TraesCS2A02G380800; TraesCS2A02G380900; TraesCS6B02G258400
GO:0016866	intramolecular transferase activity	molecular_function	3	3093	54	75768	0.178118981202416	0.242358613767222	1.36092251320185	TraesCS3D02G298600; TraesCS4D02G268600; TraesCS6A02G110200
GO:0004185	serine-type carboxypeptidase activity	molecular_function	11	3093	217	75768	0.178944175551503	0.242432100982168	1.24176339914271	TraesCS1D02G429200; TraesCS1D02G429600; TraesCS2A02G046500; TraesCS3A02G099800; TraesCS3A02G288000; TraesCS3B02G116300; TraesCS3D02G287800; TraesCS4B02G106700; TraesCS4B02G341400; TraesCS6D02G041700; TraesCS7B02G179900
GO:0003872	6-phosphofructokinase activity	molecular_function	2	3093	36	75768	0.180704154987479	0.242432100982168	1.36092251320185	TraesCS5A02G092600; TraesCS5B02G078300
GO:0031408	oxylipin biosynthetic process	biological_process	2	3093	36	75768	0.180704154987479	0.242432100982168	1.36092251320185	TraesCS5D02G041100; TraesCS6B02G160400
GO:0004471	malate dehydrogenase (decarboxylating) (NAD+) activity	molecular_function	1	3093	19	75768	0.180704409406789	0.242432100982168	1.28929501250702	TraesCS1A02G174000
GO:0000922	spindle pole	cellular_component	1	3093	19	75768	0.180704409406789	0.242432100982168	1.28929501250702	TraesCS1D02G103700
GO:0005815	microtubule organizing center	cellular_component	1	3093	19	75768	0.180704409406789	0.242432100982168	1.28929501250702	TraesCS1D02G103700
GO:0043015	gamma-tubulin binding	molecular_function	1	3093	19	75768	0.180704409406789	0.242432100982168	1.28929501250702	TraesCS1D02G103700
GO:0009788	negative regulation of abscisic acid-activated signaling pathway	biological_process	1	3093	19	75768	0.180704409406789	0.242432100982168	1.28929501250702	TraesCS3B02G379200
GO:0005742	mitochondrial outer membrane translocase complex	cellular_component	1	3093	19	75768	0.180704409406789	0.242432100982168	1.28929501250702	TraesCS4D02G075100
GO:0004560	alpha-L-fucosidase activity	molecular_function	1	3093	19	75768	0.180704409406789	0.242432100982168	1.28929501250702	TraesCS5A02G309000
GO:0016624	oxidoreductase activity, acting on the aldehyde or oxo group of donors, disulfide as acceptor	molecular_function	1	3093	19	75768	0.180704409406789	0.242432100982168	1.28929501250702	TraesCS5B02G121400
GO:0048316	seed development	biological_process	1	3093	19	75768	0.180704409406789	0.242432100982168	1.28929501250702	TraesCS6B02G296900
GO:0016857	racemase and epimerase activity, acting on carbohydrates and derivatives	molecular_function	1	3093	19	75768	0.180704409406789	0.242432100982168	1.28929501250702	TraesCS7A02G256600
GO:0006298	mismatch repair	biological_process	2	3093	37	75768	0.191094738927002	0.255820376305502	1.32414082365586	TraesCS2A02G588000; TraesCS2B02G595200
GO:0030983	mismatched DNA binding	molecular_function	2	3093	37	75768	0.191094738927002	0.255820376305502	1.32414082365586	TraesCS2A02G588000; TraesCS2B02G595200
GO:0006559	L-phenylalanine catabolic process	biological_process	3	3093	56	75768	0.194683703379905	0.259696076314161	1.31231813773036	TraesCS2A02G380800; TraesCS2A02G380900; TraesCS6B02G258400
GO:0004089	carbonate dehydratase activity	molecular_function	3	3093	56	75768	0.194683703379905	0.259696076314161	1.31231813773036	TraesCS5A02G245700; TraesCS5B02G243100; TraesCS7B02G354800
GO:0048579	negative regulation of long-day photoperiodism, flowering	biological_process	1	3093	20	75768	0.19565856994593	0.259696076314161	1.22483026188167	TraesCS2A02G081900
GO:0016701	oxidoreductase activity, acting on single donors with incorporation of molecular oxygen	molecular_function	1	3093	20	75768	0.19565856994593	0.259696076314161	1.22483026188167	TraesCS3A02G037900
GO:0016615	malate dehydrogenase activity	molecular_function	1	3093	20	75768	0.19565856994593	0.259696076314161	1.22483026188167	TraesCS3B02G265000
GO:0016891	endoribonuclease activity, producing 5'-phosphomonoesters	molecular_function	1	3093	20	75768	0.19565856994593	0.259696076314161	1.22483026188167	TraesCS3D02G411200
GO:0006406	mRNA export from nucleus	biological_process	1	3093	20	75768	0.19565856994593	0.259696076314161	1.22483026188167	TraesCS5B02G175900
GO:0015385	sodium:proton antiporter activity	molecular_function	1	3093	20	75768	0.19565856994593	0.259696076314161	1.22483026188167	TraesCS7A02G242300
GO:0005484	SNAP receptor activity	molecular_function	3	3093	57	75768	0.203138418941194	0.269336881343756	1.28929501250702	TraesCS5B02G427600; TraesCS5D02G109500; TraesCSU02G076400
GO:0008233	peptidase activity	molecular_function	12	3093	246	75768	0.208203770009029	0.275759248575789	1.19495635305529	TraesCS2A02G512100; TraesCS2B02G576300; TraesCS3A02G214100; TraesCS3B02G233000; TraesCS3B02G302500; TraesCS3D02G084400; TraesCS3D02G207600; TraesCS5A02G210100; TraesCS5A02G228900; TraesCS5B02G227600; TraesCS5D02G238800; TraesCS6D02G319700
GO:0000276	mitochondrial proton-transporting ATP synthase complex, coupling factor F(o)	cellular_component	1	3093	21	75768	0.210757449642491	0.276494230563647	1.16650501131587	TraesCS1D02G357200
GO:0009501	amyloplast	cellular_component	1	3093	21	75768	0.210757449642491	0.276494230563647	1.16650501131587	TraesCS2D02G369800
GO:0006261	DNA-dependent DNA replication	biological_process	1	3093	21	75768	0.210757449642491	0.276494230563647	1.16650501131587	TraesCS3A02G385400
GO:1902584	positive regulation of response to water deprivation	biological_process	1	3093	21	75768	0.210757449642491	0.276494230563647	1.16650501131587	TraesCS3B02G411300
GO:0033926	glycopeptide alpha-N-acetylgalactosaminidase activity	molecular_function	1	3093	21	75768	0.210757449642491	0.276494230563647	1.16650501131587	TraesCS4D02G181200
GO:0097027	ubiquitin-protein transferase activator activity	molecular_function	1	3093	21	75768	0.210757449642491	0.276494230563647	1.16650501131587	TraesCS5A02G272600
GO:1904668	positive regulation of ubiquitin protein ligase activity	biological_process	1	3093	21	75768	0.210757449642491	0.276494230563647	1.16650501131587	TraesCS5A02G272600
GO:0016846	carbon-sulfur lyase activity	molecular_function	1	3093	21	75768	0.210757449642491	0.276494230563647	1.16650501131587	TraesCS5D02G210200
GO:0006885	regulation of pH	biological_process	1	3093	21	75768	0.210757449642491	0.276494230563647	1.16650501131587	TraesCS7A02G242300
GO:0000413	protein peptidyl-prolyl isomerization	biological_process	5	3093	98	75768	0.211537536044847	0.277225507764036	1.24982679783844	TraesCS1B02G011100; TraesCS1D02G000800; TraesCS3A02G151100; TraesCS4B02G001300; TraesCS7A02G175300
GO:0005773	vacuole	cellular_component	7	3093	141	75768	0.219534328772153	0.287402985616541	1.2161435224357	TraesCS3A02G427100; TraesCS5A02G169300; TraesCS5B02G166000; TraesCS5D02G173700; TraesCS6B02G387000; TraesCS6D02G041700; TraesCSU02G050600
GO:0045454	cell redox homeostasis	biological_process	19	3093	405	75768	0.222296637050569	0.290713564210041	1.14922345559268	TraesCS1B02G462300; TraesCS2A02G225200; TraesCS2A02G372500; TraesCS2B02G275100; TraesCS2B02G489600; TraesCS2D02G231100; TraesCS2D02G466800; TraesCS3A02G008100; TraesCS3A02G349200; TraesCS3B02G356500; TraesCS4A02G214200; TraesCS4B02G101800; TraesCS4D02G098400; TraesCS5B02G100600; TraesCS6A02G169100; TraesCS6B02G197100; TraesCS6D02G158500; TraesCS7A02G563600; TraesCS7B02G346600
GO:0003712	transcription coregulator activity	molecular_function	6	3093	121	75768	0.225645338025051	0.294273627964963	1.21470769773389	TraesCS2D02G339900; TraesCS3A02G413600; TraesCS3A02G413700; TraesCS3A02G487500; TraesCS3B02G433400; TraesCS3D02G408100
GO:0007020	microtubule nucleation	biological_process	1	3093	22	75768	0.225964327979522	0.294273627964963	1.11348205625606	TraesCS1D02G103700
GO:0006744	ubiquinone biosynthetic process	biological_process	1	3093	22	75768	0.225964327979522	0.294273627964963	1.11348205625606	TraesCS3A02G342900
GO:0009072	aromatic amino acid family metabolic process	biological_process	1	3093	22	75768	0.225964327979522	0.294273627964963	1.11348205625606	TraesCS7A02G468400
GO:0003723	RNA binding	molecular_function	73	3093	1656	75768	0.226905458646101	0.295190486953392	1.07986242895364	TraesCS1A02G152800; TraesCS1A02G229900; TraesCS1B02G038000; TraesCS1B02G053400; TraesCS1B02G170100; TraesCS1B02G247800; TraesCS1B02G254000; TraesCS1D02G010400; TraesCS1D02G146500; TraesCS1D02G149800; TraesCS1D02G236300; TraesCS2A02G156100; TraesCS2A02G474900; TraesCS2A02G495500; TraesCS2B02G390500; TraesCS2B02G515600; TraesCS2D02G095000; TraesCS2D02G161900; TraesCS2D02G246100; TraesCS3A02G105900;…
GO:0017004	cytochrome complex assembly	biological_process	3	3093	60	75768	0.229108212634376	0.297745015375572	1.22483026188167	TraesCS1A02G206200; TraesCS1B02G219800; TraesCS5D02G544600
GO:0005777	peroxisome	cellular_component	6	3093	122	75768	0.231664864900549	0.30075365672699	1.20475107726066	TraesCS2B02G579000; TraesCS4A02G339500; TraesCS7A02G310100; TraesCS7B02G210000; TraesCS7D02G225100; TraesCS7D02G306700
GO:0009705	plant-type vacuole membrane	cellular_component	2	3093	41	75768	0.233974035536801	0.303435077336789	1.19495635305529	TraesCS4B02G014500; TraesCS5B02G396400
GO:0009630	gravitropism	biological_process	1	3093	23	75768	0.24124523949878	0.310921659602465	1.06506979294058	TraesCS2B02G300000
GO:0044212	transcription regulatory region DNA binding	molecular_function	1	3093	23	75768	0.24124523949878	0.310921659602465	1.06506979294058	TraesCS3A02G328000
GO:0006072	glycerol-3-phosphate metabolic process	biological_process	1	3093	23	75768	0.24124523949878	0.310921659602465	1.06506979294058	TraesCS3A02G330600
GO:0000347	THO complex	cellular_component	1	3093	23	75768	0.24124523949878	0.310921659602465	1.06506979294058	TraesCS5B02G175900
GO:0004097	catechol oxidase activity	molecular_function	1	3093	23	75768	0.24124523949878	0.310921659602465	1.06506979294058	TraesCS6B02G056900
GO:0030915	Smc5-Smc6 complex	cellular_component	1	3093	23	75768	0.24124523949878	0.310921659602465	1.06506979294058	TraesCS6B02G243400
GO:0006568	tryptophan metabolic process	biological_process	2	3093	42	75768	0.244955276759264	0.315376752394296	1.16650501131587	TraesCS5B02G444600; TraesCS7D02G337900
GO:0016772	transferase activity, transferring phosphorus-containing groups	molecular_function	3	3093	62	75768	0.246856662392117	0.317496430452671	1.18531960827258	TraesCS2B02G175300; TraesCS2D02G155200; TraesCS3B02G329900
GO:0005741	mitochondrial outer membrane	cellular_component	2	3093	43	75768	0.256015085930573	0.326613669400528	1.1393769877969	TraesCS3A02G210600; TraesCS5D02G196100
GO:0070940	dephosphorylation of RNA polymerase II C-terminal domain	biological_process	1	3093	24	75768	0.256568810179692	0.326613669400528	1.02069188490139	TraesCS2B02G390500
GO:0006644	phospholipid metabolic process	biological_process	1	3093	24	75768	0.256568810179692	0.326613669400528	1.02069188490139	TraesCS2D02G134100
GO:0042908	xenobiotic transport	biological_process	1	3093	24	75768	0.256568810179692	0.326613669400528	1.02069188490139	TraesCS2D02G397500
GO:0042910	xenobiotic transmembrane transporter activity	molecular_function	1	3093	24	75768	0.256568810179692	0.326613669400528	1.02069188490139	TraesCS2D02G397500
GO:0006108	malate metabolic process	biological_process	1	3093	24	75768	0.256568810179692	0.326613669400528	1.02069188490139	TraesCS3B02G265000
GO:0009959	negative gravitropism	biological_process	1	3093	24	75768	0.256568810179692	0.326613669400528	1.02069188490139	TraesCS3D02G138800
GO:0010997	anaphase-promoting complex binding	molecular_function	1	3093	24	75768	0.256568810179692	0.326613669400528	1.02069188490139	TraesCS5A02G272600
GO:0032549	ribonucleoside binding	molecular_function	1	3093	24	75768	0.256568810179692	0.326613669400528	1.02069188490139	TraesCS6A02G150300
GO:0003950	NAD+ ADP-ribosyltransferase activity	molecular_function	1	3093	24	75768	0.256568810179692	0.326613669400528	1.02069188490139	TraesCS7A02G414700
GO:0008610	lipid biosynthetic process	biological_process	5	3093	105	75768	0.258457107343499	0.328681408215175	1.16650501131587	TraesCS4A02G218400; TraesCS4D02G093600; TraesCS5A02G454500; TraesCS5A02G494200; TraesCS5D02G024600
GO:0006004	fucose metabolic process	biological_process	4	3093	85	75768	0.266687935007819	0.33845716522399	1.15278142294745	TraesCS2A02G414000; TraesCS3A02G095200; TraesCS5A02G251600; TraesCS5B02G249700
GO:0009555	pollen development	biological_process	4	3093	85	75768	0.266687935007819	0.33845716522399	1.15278142294745	TraesCS3A02G342900; TraesCS3B02G433400; TraesCS7A02G280700; TraesCS7B02G180500
GO:0032977	membrane insertase activity	molecular_function	1	3093	25	75768	0.271906102578989	0.344728205408189	0.979864209505335	TraesCS5B02G533400
GO:0005774	vacuolar membrane	cellular_component	13	3093	284	75768	0.273076856072064	0.345860311098392	1.12132347918744	TraesCS1A02G387700; TraesCS1B02G322100; TraesCS1B02G378000; TraesCS1B02G415200; TraesCS1D02G395700; TraesCS2B02G389400; TraesCS3A02G342900; TraesCS4B02G014500; TraesCS4B02G288100; TraesCS5B02G396400; TraesCS7B02G076700; TraesCSU02G050600; TraesCSU02G105800
GO:0006520	cellular amino acid metabolic process	biological_process	7	3093	151	75768	0.276276656206847	0.349557354651955	1.13560421631413	TraesCS1B02G343000; TraesCS1D02G378600; TraesCS2B02G400000; TraesCS5A02G177400; TraesCS5D02G181600; TraesCS6B02G026900; TraesCS6D02G014100
GO:0009908	flower development	biological_process	2	3093	45	75768	0.278321259059741	0.351786769065358	1.08873801056148	TraesCS6B02G365200; TraesCS6D02G314300
GO:0071949	FAD binding	molecular_function	13	3093	286	75768	0.281543054078305	0.355430109775567	1.11348205625606	TraesCS1B02G176000; TraesCS1D02G157000; TraesCS1D02G257300; TraesCS2A02G246300; TraesCS2A02G300800; TraesCS3D02G310200; TraesCS4D02G223000; TraesCS6A02G307700; TraesCS6D02G286900; TraesCS7B02G164500; TraesCS7D02G225100; TraesCS7D02G267200; TraesCSU02G106300
GO:0051082	unfolded protein binding	molecular_function	8	3093	174	75768	0.281774713532919	0.355430109775567	1.12628070058084	TraesCS1A02G052100; TraesCS1B02G423600; TraesCS5A02G117600; TraesCS5A02G251000; TraesCS5B02G106300; TraesCS5B02G249000; TraesCS5D02G258900; TraesCS7B02G188900
GO:0019538	protein metabolic process	biological_process	3	3093	66	75768	0.283152666896401	0.356445976022264	1.11348205625606	TraesCS1D02G342100; TraesCS4B02G083000; TraesCS6D02G331200
GO:0048364	root development	biological_process	3	3093	66	75768	0.283152666896401	0.356445976022264	1.11348205625606	TraesCS4B02G114800; TraesCS7A02G280700; TraesCS7B02G180500
GO:0009639	response to red or far red light	biological_process	1	3093	26	75768	0.28723046928881	0.360485820831218	0.94217712452436	TraesCS3D02G138800
GO:0031072	heat shock protein binding	molecular_function	1	3093	26	75768	0.28723046928881	0.360485820831218	0.94217712452436	TraesCS5A02G117600
GO:0103025	alpha-amylase activity (releasing maltohexaose)	molecular_function	1	3093	26	75768	0.28723046928881	0.360485820831218	0.94217712452436	TraesCS7D02G380400
GO:0045017	glycerolipid biosynthetic process	biological_process	2	3093	46	75768	0.28954399957005	0.362658228837739	1.06506979294058	TraesCS3A02G013700; TraesCS3B02G016400
GO:0032502	developmental process	biological_process	2	3093	46	75768	0.28954399957005	0.362658228837739	1.06506979294058	TraesCS4A02G255000; TraesCS6B02G296900
GO:0006351	transcription, DNA-templated	biological_process	59	3093	1366	75768	0.297863687993351	0.372703810604746	1.05805249562252	TraesCS1A02G370700; TraesCS1A02G411100; TraesCS1B02G123600; TraesCS1B02G231500; TraesCS1B02G389900; TraesCS1D02G376700; TraesCS1D02G376800; TraesCS2A02G185600; TraesCS2A02G417300; TraesCS2B02G221700; TraesCS2B02G436300; TraesCS2B02G542300; TraesCS2D02G376600; TraesCS2D02G414600; TraesCS3A02G054000; TraesCS3A02G108400; TraesCS3A02G328000; TraesCS3B02G190100; TraesCS3B02G318300; TraesCS3B02G404800;…
GO:0004713	protein tyrosine kinase activity	molecular_function	3	3093	68	75768	0.301594529126421	0.375882415962222	1.08073258401324	TraesCS6A02G190500; TraesCS7A02G299300; TraesCS7D02G291200
GO:0008420	RNA polymerase II CTD heptapeptide repeat phosphatase activity	molecular_function	1	3093	27	75768	0.302517414292487	0.375882415962222	0.907281675467902	TraesCS2B02G390500
GO:0004652	polynucleotide adenylyltransferase activity	molecular_function	1	3093	27	75768	0.302517414292487	0.375882415962222	0.907281675467902	TraesCS2D02G095000
GO:0043631	RNA polyadenylation	biological_process	1	3093	27	75768	0.302517414292487	0.375882415962222	0.907281675467902	TraesCS2D02G095000
GO:0045158	electron transporter, transferring electrons within cytochrome b6/f complex of photosystem II activity	molecular_function	1	3093	27	75768	0.302517414292487	0.375882415962222	0.907281675467902	TraesCS5D02G544600
GO:0004540	ribonuclease activity	molecular_function	1	3093	27	75768	0.302517414292487	0.375882415962222	0.907281675467902	TraesCS5D02G553600
GO:0006635	fatty acid beta-oxidation	biological_process	1	3093	27	75768	0.302517414292487	0.375882415962222	0.907281675467902	TraesCS7D02G225100
GO:0004601	peroxidase activity	molecular_function	33	3093	756	75768	0.305574129527846	0.379301885605353	1.06929626037289	TraesCS1B02G115900; TraesCS1B02G142800; TraesCS1B02G362200; TraesCS1D02G080900; TraesCS1D02G096400; TraesCS2A02G355300; TraesCS2A02G476300; TraesCS2B02G087400; TraesCS2B02G098100; TraesCS2D02G260300; TraesCS2D02G353000; TraesCS3A02G185900; TraesCS3A02G325100; TraesCS3A02G354200; TraesCS3B02G215500; TraesCS3B02G354000; TraesCS3D02G189900; TraesCS3D02G318500; TraesCS4A02G136600; TraesCS4B02G358800;…
GO:0008374	O-acyltransferase activity	molecular_function	3	3093	69	75768	0.310866600018603	0.385103400023045	1.06506979294058	TraesCS2D02G221600; TraesCS2D02G417800; TraesCSU02G050600
GO:0008380	RNA splicing	biological_process	3	3093	69	75768	0.310866600018603	0.385103400023045	1.06506979294058	TraesCS5D02G425200; TraesCS6B02G230500; TraesCS7A02G304400
GO:0006400	tRNA modification	biological_process	2	3093	48	75768	0.312072676791831	0.386213203385516	1.02069188490139	TraesCS4B02G176500; TraesCS5B02G438900
GO:0008483	transaminase activity	molecular_function	4	3093	91	75768	0.31441009769378	0.388719534884564	1.07677385659927	TraesCS1D02G292100; TraesCS4B02G288100; TraesCS6B02G026900; TraesCS7A02G334200
GO:0015018	galactosylgalactosylxylosylprotein 3-beta-glucuronosyltransferase activity	molecular_function	1	3093	28	75768	0.31774446181779	0.389362061971604	0.874878758486906	TraesCS1D02G064500
GO:0001678	cellular glucose homeostasis	biological_process	1	3093	28	75768	0.31774446181779	0.389362061971604	0.874878758486906	TraesCS1D02G123700
GO:0004396	hexokinase activity	molecular_function	1	3093	28	75768	0.31774446181779	0.389362061971604	0.874878758486906	TraesCS1D02G123700
GO:0005536	glucose binding	molecular_function	1	3093	28	75768	0.31774446181779	0.389362061971604	0.874878758486906	TraesCS1D02G123700
GO:0031123	RNA 3'-end processing	biological_process	1	3093	28	75768	0.31774446181779	0.389362061971604	0.874878758486906	TraesCS2D02G095000
GO:0004373	glycogen (starch) synthase activity	molecular_function	1	3093	28	75768	0.31774446181779	0.389362061971604	0.874878758486906	TraesCS2D02G369800
GO:0009405	pathogenesis	biological_process	1	3093	28	75768	0.31774446181779	0.389362061971604	0.874878758486906	TraesCS2D02G587900
GO:0006596	polyamine biosynthetic process	biological_process	1	3093	28	75768	0.31774446181779	0.389362061971604	0.874878758486906	TraesCS4A02G398300
GO:0008356	asymmetric cell division	biological_process	1	3093	28	75768	0.31774446181779	0.389362061971604	0.874878758486906	TraesCS5D02G093100
GO:0003746	translation elongation factor activity	molecular_function	3	3093	70	75768	0.320164571141117	0.391941879125557	1.04985451018429	TraesCS2D02G383800; TraesCS4A02G194100; TraesCS4B02G121200
GO:0016036	cellular response to phosphate starvation	biological_process	2	3093	49	75768	0.323357373077892	0.395073532367002	0.99986143827075	TraesCS2D02G246100; TraesCS7A02G231200
GO:0031966	mitochondrial membrane	cellular_component	2	3093	49	75768	0.323357373077892	0.395073532367002	0.99986143827075	TraesCS5A02G300800; TraesCS5D02G307000
GO:0006073	cellular glucan metabolic process	biological_process	6	3093	137	75768	0.327124071747384	0.399283793456366	1.07284402500584	TraesCS4A02G402200; TraesCS5D02G038400; TraesCS6A02G266100; TraesCS6A02G408300; TraesCS7A02G063300; TraesCS7D02G418700
GO:0006417	regulation of translation	biological_process	1	3093	29	75768	0.332891032306813	0.404735678927717	0.844710525435633	TraesCS1D02G146500
GO:0016298	lipase activity	molecular_function	1	3093	29	75768	0.332891032306813	0.404735678927717	0.844710525435633	TraesCS2A02G396900
GO:0016308	1-phosphatidylinositol-4-phosphate 5-kinase activity	molecular_function	1	3093	29	75768	0.332891032306813	0.404735678927717	0.844710525435633	TraesCS4A02G271600
GO:0007131	reciprocal meiotic recombination	biological_process	1	3093	29	75768	0.332891032306813	0.404735678927717	0.844710525435633	TraesCS5D02G141200
GO:0006464	cellular protein modification process	biological_process	2	3093	51	75768	0.345917429692525	0.420163121919213	0.960651185789544	TraesCS4B02G176600; TraesCS7B02G176200
GO:0015079	potassium ion transmembrane transporter activity	molecular_function	4	3093	95	75768	0.34681044267017	0.42083723306468	1.03143601000562	TraesCS2B02G305900; TraesCS2D02G287400; TraesCS5A02G198700; TraesCS5A02G233200
GO:0009073	aromatic amino acid family biosynthetic process	biological_process	1	3093	30	75768	0.347938325140335	0.420974941496324	0.816553507921112	TraesCS1B02G229700
GO:0008565	obsolete protein transporter activity	molecular_function	1	3093	30	75768	0.347938325140335	0.420974941496324	0.816553507921112	TraesCS5D02G057000
GO:0008283	cell population proliferation	biological_process	1	3093	30	75768	0.347938325140335	0.420974941496324	0.816553507921112	TraesCS6B02G296900
GO:0016762	xyloglucan:xyloglucosyl transferase activity	molecular_function	6	3093	141	75768	0.35366626931649	0.427489810969932	1.04240873351631	TraesCS4A02G402200; TraesCS5D02G038400; TraesCS6A02G266100; TraesCS6A02G408300; TraesCS7A02G063300; TraesCS7D02G418700
GO:0004721	phosphoprotein phosphatase activity	molecular_function	4	3093	96	75768	0.354947597964961	0.428622463109968	1.02069188490139	TraesCS2B02G166100; TraesCS2D02G144500; TraesCS3B02G096600; TraesCS4B02G210100
GO:0004144	diacylglycerol O-acyltransferase activity	molecular_function	2	3093	52	75768	0.357173992856682	0.430449541802213	0.94217712452436	TraesCS3A02G013700; TraesCS3B02G016400
GO:0090305	nucleic acid phosphodiester bond hydrolysis	biological_process	2	3093	52	75768	0.357173992856682	0.430449541802213	0.94217712452436	TraesCS3B02G039600; TraesCS3B02G346600
GO:0005768	endosome	cellular_component	3	3093	74	75768	0.357497852388344	0.430449541802213	0.993105617741893	TraesCS2A02G414000; TraesCS3D02G328200; TraesCSU02G105800
GO:0005654	nucleoplasm	cellular_component	1	3093	31	75768	0.362869207772162	0.434814401998404	0.790213072181721	TraesCS1B02G123600
GO:0004834	tryptophan synthase activity	molecular_function	1	3093	31	75768	0.362869207772162	0.434814401998404	0.790213072181721	TraesCS5B02G444600
GO:0051017	actin filament bundle assembly	biological_process	1	3093	31	75768	0.362869207772162	0.434814401998404	0.790213072181721	TraesCS6A02G200700
GO:0003678	DNA helicase activity	molecular_function	1	3093	31	75768	0.362869207772162	0.434814401998404	0.790213072181721	TraesCS7A02G466900
GO:0009773	photosynthetic electron transport in photosystem I	biological_process	1	3093	31	75768	0.362869207772162	0.434814401998404	0.790213072181721	TraesCSU02G270000
GO:0044237	cellular metabolic process	biological_process	2	3093	53	75768	0.368403058346334	0.441020968885755	0.924400197646542	TraesCS2A02G304900; TraesCS4D02G272400
GO:0008033	tRNA processing	biological_process	4	3093	98	75768	0.371240138701234	0.443990367610986	0.99986143827075	TraesCS2D02G268000; TraesCS3A02G476600; TraesCS4A02G013400; TraesCS5D02G425200
GO:0008654	phospholipid biosynthetic process	biological_process	1	3093	32	75768	0.377668110945784	0.451244527953456	0.765518913676043	TraesCS3B02G329900
GO:0004252	serine-type endopeptidase activity	molecular_function	18	3093	426	75768	0.379498572572046	0.45299685795992	1.03506782694225	TraesCS1A02G100600; TraesCS1B02G110400; TraesCS1D02G092200; TraesCS1D02G202100; TraesCS1D02G412400; TraesCS4A02G121500; TraesCS4A02G139700; TraesCS4B02G356600; TraesCS4D02G167900; TraesCS5A02G399800; TraesCS5B02G319300; TraesCS5B02G404600; TraesCS5D02G322200; TraesCS5D02G409600; TraesCS6B02G062400; TraesCS6B02G170600; TraesCS6D02G319700; TraesCS7A02G488500
GO:0050662	coenzyme binding	molecular_function	10	3093	238	75768	0.38060166948084	0.453878427685484	1.02926912763165	TraesCS2B02G204500; TraesCS2D02G481500; TraesCS2D02G481700; TraesCS2D02G482100; TraesCS3D02G223500; TraesCS4A02G331600; TraesCS6A02G025700; TraesCS7A02G256600; TraesCS7B02G350500; TraesCS7D02G150500
GO:0015914	phospholipid transport	biological_process	1	3093	33	75768	0.392320929681806	0.467406275075453	0.742321370837375	TraesCS3D02G193200
GO:0042803	protein homodimerization activity	molecular_function	3	3093	78	75768	0.394792327303712	0.469901001427459	0.94217712452436	TraesCS5B02G173300; TraesCS5D02G093100; TraesCS7D02G291200
GO:0006913	nucleocytoplasmic transport	biological_process	2	3093	56	75768	0.401843387708813	0.476925660340774	0.874878758486906	TraesCS1D02G342600; TraesCS5D02G057000
GO:0051301	cell division	biological_process	2	3093	56	75768	0.401843387708813	0.476925660340774	0.874878758486906	TraesCS2D02G151300; TraesCS5A02G003700
GO:0009982	pseudouridine synthase activity	molecular_function	2	3093	56	75768	0.401843387708813	0.476925660340774	0.874878758486906	TraesCS3A02G322500; TraesCS4D02G268600
GO:0018298	protein-chromophore linkage	biological_process	3	3093	79	75768	0.40407130160643	0.479113114761909	0.930250831808862	TraesCS1D02G375000; TraesCS2D02G021000; TraesCS6B02G122800
GO:0015116	sulfate transmembrane transporter activity	molecular_function	1	3093	34	75768	0.406814929739806	0.481449227686367	0.720488389342158	TraesCS4A02G043400
GO:1990904	ribonucleoprotein complex	cellular_component	1	3093	34	75768	0.406814929739806	0.481449227686367	0.720488389342158	TraesCS5A02G115200
GO:0007017	microtubule-based process	biological_process	3	3093	80	75768	0.413322911764584	0.488686633567813	0.918622696411251	TraesCS3A02G305600; TraesCS3B02G363500; TraesCS3D02G296300
GO:0009800	cinnamic acid biosynthetic process	biological_process	1	3093	35	75768	0.421138659272937	0.494951074759068	0.699903006789525	TraesCS2A02G380900
GO:0045548	phenylalanine ammonia-lyase activity	molecular_function	1	3093	35	75768	0.421138659272937	0.494951074759068	0.699903006789525	TraesCS2A02G380900
GO:0008271	secondary active sulfate transmembrane transporter activity	molecular_function	1	3093	35	75768	0.421138659272937	0.494951074759068	0.699903006789525	TraesCS4A02G043400
GO:0008272	sulfate transport	biological_process	1	3093	35	75768	0.421138659272937	0.494951074759068	0.699903006789525	TraesCS4A02G043400
GO:0006002	fructose 6-phosphate metabolic process	biological_process	1	3093	35	75768	0.421138659272937	0.494951074759068	0.699903006789525	TraesCS5A02G092600
GO:0004565	beta-galactosidase activity	molecular_function	1	3093	35	75768	0.421138659272937	0.494951074759068	0.699903006789525	TraesCS6D02G172400
GO:0009523	photosystem II	cellular_component	15	3093	365	75768	0.421404127907319	0.494951074759068	1.0067098042863	TraesCS1B02G404500; TraesCS1D02G375000; TraesCS2A02G378900; TraesCS2D02G021000; TraesCS3B02G187400; TraesCS3B02G362600; TraesCS3B02G392800; TraesCS3B02G493700; TraesCS3B02G563300; TraesCS5B02G093100; TraesCS5D02G099000; TraesCS6B02G122800; TraesCS6B02G412100; TraesCS6D02G079500; TraesCSU02G272300
GO:0016168	chlorophyll binding	molecular_function	3	3093	81	75768	0.422542684061132	0.495820585915278	0.907281675467902	TraesCS1D02G375000; TraesCS2D02G021000; TraesCS6B02G122800
GO:0016579	protein deubiquitination	biological_process	5	3093	129	75768	0.431599089204413	0.505970683671841	0.949480823164084	TraesCS1D02G441900; TraesCS3D02G359000; TraesCS5A02G027000; TraesCS5B02G026200; TraesCS5B02G243400
GO:0009451	RNA modification	biological_process	2	3093	59	75768	0.434757925197735	0.507421275685565	0.830393397885877	TraesCS3A02G322500; TraesCS4D02G268600
GO:0007010	cytoskeleton organization	biological_process	2	3093	59	75768	0.434757925197735	0.507421275685565	0.830393397885877	TraesCS3B02G363500; TraesCS4A02G078900
GO:0016627	oxidoreductase activity, acting on the CH-CH group of donors	molecular_function	2	3093	59	75768	0.434757925197735	0.507421275685565	0.830393397885877	TraesCS3B02G397800; TraesCS7D02G225100
GO:0010150	leaf senescence	biological_process	1	3093	36	75768	0.435281865407376	0.507421275685565	0.680461256600927	TraesCS3D02G087500
GO:0008094	DNA-dependent ATPase activity	molecular_function	1	3093	36	75768	0.435281865407376	0.507421275685565	0.680461256600927	TraesCS5D02G141200
GO:0004556	alpha-amylase activity	molecular_function	1	3093	36	75768	0.435281865407376	0.507421275685565	0.680461256600927	TraesCS7D02G380400
GO:0016746	transferase activity, transferring acyl groups	molecular_function	7	3093	178	75768	0.441752638903913	0.514482727254791	0.963349644176593	TraesCS2A02G527700; TraesCS2B02G558400; TraesCS2D02G403000; TraesCS2D02G530600; TraesCS3B02G173200; TraesCS5A02G119600; TraesCS6D02G043000
GO:0009506	plasmodesma	cellular_component	11	3093	274	75768	0.443313098120664	0.515817576785259	0.983440356255354	TraesCS1A02G387700; TraesCS1B02G415200; TraesCS1D02G103700; TraesCS1D02G395700; TraesCS2A02G581600; TraesCS2B02G605800; TraesCS2D02G598500; TraesCS3A02G342900; TraesCS5A02G411500; TraesCS7A02G420000; TraesCS7D02G412400
GO:0071249	cellular response to nitrate	biological_process	2	3093	60	75768	0.445581594280018	0.517973001754083	0.816553507921112	TraesCS3A02G503100; TraesCS3D02G509700
GO:0006479	protein methylation	biological_process	1	3093	37	75768	0.449235415491969	0.520761724662478	0.662070411827929	TraesCS2A02G147100
GO:0019252	starch biosynthetic process	biological_process	1	3093	37	75768	0.449235415491969	0.520761724662478	0.662070411827929	TraesCS2D02G369800
GO:0004525	ribonuclease III activity	molecular_function	1	3093	37	75768	0.449235415491969	0.520761724662478	0.662070411827929	TraesCS3D02G411200
GO:0036459	thiol-dependent ubiquitinyl hydrolase activity	molecular_function	4	3093	108	75768	0.452172042902437	0.523678319454451	0.907281675467902	TraesCS1D02G441900; TraesCS5A02G027000; TraesCS5B02G026200; TraesCS5B02G243400
GO:0000139	Golgi membrane	cellular_component	9	3093	228	75768	0.453909210711036	0.524939508524189	0.966971259380264	TraesCS1D02G064500; TraesCS2B02G120200; TraesCS3D02G284000; TraesCS5A02G235300; TraesCS5D02G148100; TraesCS5D02G242400; TraesCS5D02G536200; TraesCS7B02G013300; TraesCSU02G105800
GO:0009793	embryo development ending in seed dormancy	biological_process	7	3093	180	75768	0.454104297735383	0.524939508524189	0.952645759241298	TraesCS5B02G502200; TraesCS5D02G503400; TraesCS6A02G215300; TraesCS6B02G244900; TraesCS6B02G270600; TraesCS7D02G059600; TraesCSU02G009200
GO:0016818	hydrolase activity, acting on acid anhydrides, in phosphorus-containing anhydrides	molecular_function	1	3093	38	75768	0.462991222775996	0.533725992922329	0.64464750625351	TraesCS2D02G148900
GO:0009846	pollen germination	biological_process	1	3093	38	75768	0.462991222775996	0.533725992922329	0.64464750625351	TraesCS4A02G084500
GO:0006487	protein N-linked glycosylation	biological_process	1	3093	38	75768	0.462991222775996	0.533725992922329	0.64464750625351	TraesCS5D02G056900
GO:0006887	exocytosis	biological_process	6	3093	158	75768	0.467111738626619	0.537977904338705	0.930250831808862	TraesCS2B02G602900; TraesCS4B02G311800; TraesCS7A02G146900; TraesCS7B02G325400; TraesCS7D02G417000; TraesCS7D02G458100
GO:0005743	mitochondrial inner membrane	cellular_component	4	3093	110	75768	0.468076131151469	0.538590372720498	0.89078564500485	TraesCS1A02G071500; TraesCS1B02G219800; TraesCS1B02G376900; TraesCS7B02G346600
GO:0010224	response to UV-B	biological_process	1	3093	39	75768	0.47654217628493	0.545809576333705	0.62811808301624	TraesCS3B02G045900
GO:0008970	phospholipase A1 activity	molecular_function	1	3093	39	75768	0.47654217628493	0.545809576333705	0.62811808301624	TraesCS3B02G264600
GO:0005388	calcium transmembrane transporter activity, phosphorylative mechanism	molecular_function	1	3093	39	75768	0.47654217628493	0.545809576333705	0.62811808301624	TraesCS4A02G046800
GO:0070588	calcium ion transmembrane transport	biological_process	1	3093	39	75768	0.47654217628493	0.545809576333705	0.62811808301624	TraesCS4A02G046800
GO:0009742	brassinosteroid mediated signaling pathway	biological_process	1	3093	39	75768	0.47654217628493	0.545809576333705	0.62811808301624	TraesCS7D02G291200
GO:0005802	trans-Golgi network	cellular_component	3	3093	88	75768	0.485847568837949	0.555956087502984	0.835111542192047	TraesCS2A02G414000; TraesCS3D02G328200; TraesCSU02G105800
GO:0048500	signal recognition particle	cellular_component	1	3093	40	75768	0.489882074675484	0.55954420456053	0.612415130940834	TraesCS4D02G115500
GO:0006817	phosphate ion transport	biological_process	1	3093	40	75768	0.489882074675484	0.55954420456053	0.612415130940834	TraesCS7A02G231200
GO:0006813	potassium ion transport	biological_process	2	3093	65	75768	0.498340903047174	0.568684165255483	0.753741699619488	TraesCS2D02G287400; TraesCS6A02G160500
GO:0008312	7S RNA binding	molecular_function	1	3093	41	75768	0.503005563862084	0.57295693230402	0.597478176527643	TraesCS4D02G115500
GO:0009512	cytochrome b6f complex	cellular_component	1	3093	41	75768	0.503005563862084	0.57295693230402	0.597478176527643	TraesCS5D02G544600
GO:0003887	DNA-directed DNA polymerase activity	molecular_function	2	3093	66	75768	0.508587961911496	0.577729938485231	0.742321370837375	TraesCS3A02G385400; TraesCS3D02G281700
GO:0004129	cytochrome-c oxidase activity	molecular_function	2	3093	66	75768	0.508587961911496	0.577729938485231	0.742321370837375	TraesCS3B02G249600; TraesCS7D02G086000
GO:0006606	protein import into nucleus	biological_process	2	3093	66	75768	0.508587961911496	0.577729938485231	0.742321370837375	TraesCS4D02G035900; TraesCS5D02G057000
GO:0010411	xyloglucan metabolic process	biological_process	5	3093	140	75768	0.510145983361401	0.578971512566039	0.874878758486906	TraesCS4A02G402200; TraesCS5D02G038400; TraesCS6A02G266100; TraesCS6A02G408300; TraesCS7A02G063300
GO:0009765	photosynthesis, light harvesting	biological_process	3	3093	91	75768	0.512119701610996	0.580682175323943	0.807580392449452	TraesCS1D02G375000; TraesCS1D02G375100; TraesCS6B02G122800
GO:0009579	thylakoid	cellular_component	15	3093	387	75768	0.514975624044375	0.582325981305933	0.949480823164084	TraesCS1D02G030600; TraesCS2A02G249600; TraesCS2B02G271300; TraesCS2D02G021000; TraesCS2D02G251000; TraesCS3B02G187400; TraesCS3B02G362600; TraesCS3B02G563300; TraesCS5A02G092400; TraesCS5D02G253600; TraesCS5D02G544600; TraesCS6B02G122800; TraesCS6B02G323200; TraesCSU02G009200; TraesCSU02G270000
GO:0016571	histone methylation	biological_process	1	3093	42	75768	0.515908078217225	0.582325981305933	0.583252505657937	TraesCS2D02G240000
GO:0002161	aminoacyl-tRNA editing activity	molecular_function	1	3093	42	75768	0.515908078217225	0.582325981305933	0.583252505657937	TraesCS2D02G249200
GO:0009505	plant-type cell wall	cellular_component	1	3093	42	75768	0.515908078217225	0.582325981305933	0.583252505657937	TraesCS3A02G342900
GO:0046854	phosphatidylinositol phosphorylation	biological_process	1	3093	42	75768	0.515908078217225	0.582325981305933	0.583252505657937	TraesCS4A02G400200
GO:0004650	polygalacturonase activity	molecular_function	5	3093	141	75768	0.517100637318954	0.583143381759146	0.868673944596928	TraesCS4A02G168800; TraesCS4A02G229600; TraesCS5A02G264400; TraesCS5B02G097100; TraesCS5D02G271900
GO:0006662	glycerol ether metabolic process	biological_process	2	3093	67	75768	0.518723906743888	0.584444582711439	0.731241947392041	TraesCS2A02G372500; TraesCS7A02G563600
GO:0008171	O-methyltransferase activity	molecular_function	7	3093	191	75768	0.52087756402126	0.586340476678543	0.89778134378761	TraesCS1B02G348900; TraesCS2B02G041200; TraesCS3D02G540200; TraesCS4B02G075000; TraesCS7A02G240300; TraesCS7B02G136000; TraesCS7D02G239400
GO:0048046	apoplast	cellular_component	21	3093	537	75768	0.523595851597351	0.588867963178593	0.957967802589014	TraesCS1D02G017500; TraesCS1D02G030600; TraesCS2A02G581600; TraesCS2B02G605800; TraesCS2D02G383800; TraesCS2D02G598500; TraesCS3A02G151100; TraesCS4A02G402200; TraesCS4D02G092300; TraesCS5D02G038400; TraesCS5D02G153500; TraesCS6A02G266100; TraesCS6A02G333900; TraesCS6A02G408300; TraesCS6B02G364600; TraesCS6D02G313100; TraesCS7A02G063300; TraesCS7B02G444100; TraesCS7D02G001300; TraesCS7D02G418700;…
GO:0019684	photosynthesis, light reaction	biological_process	4	3093	119	75768	0.537559173414574	0.603704546409766	0.823415302105323	TraesCS2D02G021000; TraesCS3B02G563300; TraesCS3D02G523300; TraesCS6D02G079500
GO:0005216	ion channel activity	molecular_function	3	3093	94	75768	0.537757704392314	0.603704546409766	0.781806550137235	TraesCS5A02G120600; TraesCS6A02G160500; TraesCS6B02G081300
GO:0006974	cellular response to DNA damage stimulus	biological_process	1	3093	44	75768	0.541035532940702	0.606290943754431	0.556741028128031	TraesCS6B02G243400
GO:0046540	U4/U6 x U5 tri-snRNP complex	cellular_component	1	3093	44	75768	0.541035532940702	0.606290943754431	0.556741028128031	TraesCS7A02G304400
GO:0016829	lyase activity	molecular_function	12	3093	319	75768	0.541912452255091	0.606727520735242	0.921502391384327	TraesCS2A02G067300; TraesCS2A02G425500; TraesCS2B02G078900; TraesCS2B02G079400; TraesCS2B02G400000; TraesCS2D02G065100; TraesCS2D02G139100; TraesCS2D02G395600; TraesCS3B02G022900; TraesCS6D02G048600; TraesCS6D02G065200; TraesCS7D02G063900
GO:0004190	aspartic-type endopeptidase activity	molecular_function	19	3093	493	75768	0.543228417541023	0.607654429324864	0.944088234310414	TraesCS1B02G263100; TraesCS1D02G251700; TraesCS2B02G086200; TraesCS3A02G214100; TraesCS3B02G302500; TraesCS3D02G268200; TraesCS4A02G219500; TraesCS5A02G113400; TraesCS5D02G229700; TraesCS6A02G283500; TraesCS6B02G312200; TraesCS7A02G489000; TraesCS7A02G537200; TraesCS7B02G115900; TraesCS7B02G297200; TraesCS7D02G211000; TraesCS7D02G475300; TraesCS7D02G516100; TraesCS7D02G524300
GO:0000145	exocyst	cellular_component	6	3093	170	75768	0.544375743182079	0.60839120310744	0.864586067210589	TraesCS2B02G602900; TraesCS4B02G311800; TraesCS7A02G146900; TraesCS7B02G325400; TraesCS7D02G417000; TraesCS7D02G458100
GO:0019706	protein-cysteine S-palmitoyltransferase activity	molecular_function	2	3093	70	75768	0.54843171583718	0.611825704495779	0.699903006789525	TraesCS2D02G403000; TraesCS7B02G163600
GO:0001522	pseudouridine synthesis	biological_process	2	3093	70	75768	0.54843171583718	0.611825704495779	0.699903006789525	TraesCS3A02G322500; TraesCS4D02G268600
GO:0005200	structural constituent of cytoskeleton	molecular_function	1	3093	46	75768	0.565241656126179	0.63001420042712	0.532534896470291	TraesCS3B02G363500
GO:0008324	cation transmembrane transporter activity	molecular_function	2	3093	73	75768	0.577030886161979	0.642004873343757	0.671139869524202	TraesCS3A02G042600; TraesCS6B02G353300
GO:0008061	chitin binding	molecular_function	2	3093	73	75768	0.577030886161979	0.642004873343757	0.671139869524202	TraesCS6A02G216100; TraesCS6B02G246800
GO:0046983	protein dimerization activity	molecular_function	42	3093	1077	75768	0.581288644052741	0.646164608790771	0.955299368598516	TraesCS1A02G083000; TraesCS2A02G348800; TraesCS2A02G409400; TraesCS2A02G484700; TraesCS2B02G041200; TraesCS2B02G367200; TraesCS2D02G254400; TraesCS2D02G270000; TraesCS2D02G347200; TraesCS3A02G000700; TraesCS3A02G252900; TraesCS3A02G421400; TraesCS3B02G181400; TraesCS3B02G284800; TraesCS3B02G318300; TraesCS3B02G353100; TraesCS3D02G253700; TraesCS3D02G540200; TraesCS4A02G255800; TraesCS4B02G021100;…
GO:0009058	biosynthetic process	biological_process	15	3093	404	75768	0.584586782072447	0.64925115404121	0.909527422189358	TraesCS1A02G085600; TraesCS1B02G102700; TraesCS1B02G280600; TraesCS1D02G086700; TraesCS2A02G527700; TraesCS2B02G558400; TraesCS2D02G530600; TraesCS3A02G278000; TraesCS3B02G213000; TraesCS4D02G058200; TraesCS5A02G356300; TraesCS5A02G454500; TraesCS5B02G133600; TraesCS5D02G365100; TraesCS6B02G026900
GO:0008641	ubiquitin-like modifier activating enzyme activity	molecular_function	1	3093	48	75768	0.588513052974475	0.65302918979788	0.510345942450695	TraesCS7D02G203400
GO:0042744	hydrogen peroxide catabolic process	biological_process	24	3093	632	75768	0.59236590679323	0.656719104147437	0.930250831808862	TraesCS1B02G115900; TraesCS1B02G142800; TraesCS1D02G080900; TraesCS1D02G096400; TraesCS2A02G355300; TraesCS2A02G476300; TraesCS2B02G098100; TraesCS2D02G260300; TraesCS2D02G353000; TraesCS3A02G185900; TraesCS3A02G325100; TraesCS3B02G215500; TraesCS3B02G354000; TraesCS3D02G189900; TraesCS3D02G318500; TraesCS4A02G136600; TraesCS6A02G118300; TraesCS6B02G063900; TraesCS6B02G164400; TraesCS6D02G048300;…
GO:0020037	heme binding	molecular_function	99	3093	2498	75768	0.595022341157496	0.65907723731413	0.970842241203244	TraesCS1A02G177800; TraesCS1A02G206200; TraesCS1A02G263300; TraesCS1A02G338400; TraesCS1A02G442200; TraesCS1B02G115900; TraesCS1B02G142800; TraesCS1B02G219800; TraesCS1B02G273900; TraesCS1B02G347700; TraesCS1D02G080900; TraesCS1D02G096400; TraesCS1D02G263400; TraesCS1D02G337300; TraesCS2A02G015400; TraesCS2A02G331800; TraesCS2A02G355300; TraesCS2A02G476300; TraesCS2B02G031200; TraesCS2B02G087400;…
GO:0006631	fatty acid metabolic process	biological_process	2	3093	76	75768	0.604462980016361	0.668939031218106	0.64464750625351	TraesCS1D02G231000; TraesCS7D02G225100
GO:0006811	ion transport	biological_process	7	3093	208	75768	0.617537703388156	0.682801457121007	0.824404983958815	TraesCS1D02G128000; TraesCS2D02G287400; TraesCS2D02G422000; TraesCS2D02G506200; TraesCS2D02G506300; TraesCS6A02G160500; TraesCS6B02G081300
GO:0009415	response to water	biological_process	1	3093	51	75768	0.621657705687502	0.686746977445377	0.480325592894772	TraesCS6A02G253300
GO:0045892	negative regulation of transcription, DNA-templated	biological_process	5	3093	158	75768	0.628304804188705	0.693474717389129	0.775209026507385	TraesCS2A02G116100; TraesCS3A02G328000; TraesCS5A02G237900; TraesCS5D02G093100; TraesCS6B02G243400
GO:0006310	DNA recombination	biological_process	2	3093	79	75768	0.630687845703697	0.695488368380074	0.620167221205908	TraesCS2A02G304900; TraesCS6A02G272500
GO:0004843	thiol-dependent ubiquitin-specific protease activity	molecular_function	1	3093	52	75768	0.632237054200735	0.695963866029986	0.47108856226218	TraesCS3D02G359000
GO:0006614	SRP-dependent cotranslational protein targeting to membrane	biological_process	1	3093	52	75768	0.632237054200735	0.695963866029986	0.47108856226218	TraesCS4D02G115500
GO:0005618	cell wall	cellular_component	15	3093	418	75768	0.63868463460778	0.702440256260323	0.879064781254786	TraesCS1A02G300200; TraesCS1B02G310300; TraesCS1D02G212200; TraesCS2B02G411700; TraesCS3A02G533600; TraesCS3B02G324500; TraesCS3D02G538900; TraesCS4A02G402200; TraesCS5B02G106300; TraesCS5D02G038400; TraesCS6A02G266100; TraesCS6A02G270700; TraesCS6A02G408300; TraesCS7A02G063300; TraesCS7D02G418700
GO:0008810	cellulase activity	molecular_function	1	3093	53	75768	0.642583485410711	0.706104536042661	0.462200098823271	TraesCS4D02G065600
GO:0016758	transferase activity, transferring hexosyl groups	molecular_function	32	3093	853	75768	0.648702724301418	0.712200080912933	0.918981673627512	TraesCS1A02G119300; TraesCS1A02G424000; TraesCS1D02G120100; TraesCS2B02G428500; TraesCS2D02G046200; TraesCS2D02G069700; TraesCS2D02G487500; TraesCS3A02G279100; TraesCS3B02G013100; TraesCS3B02G144800; TraesCS3D02G102300; TraesCS3D02G534800; TraesCS5B02G072300; TraesCS5B02G132200; TraesCS5B02G398500; TraesCS5D02G068500; TraesCS5D02G524100; TraesCS6A02G018200; TraesCS6A02G059700; TraesCS6D02G021200;…
GO:0006914	autophagy	biological_process	1	3093	54	75768	0.652698379489784	0.715325248648575	0.453640837733951	TraesCS2A02G387200
GO:0003684	damaged DNA binding	molecular_function	1	3093	54	75768	0.652698379489784	0.715325248648575	0.453640837733951	TraesCS3B02G329300
GO:0006396	RNA processing	biological_process	8	3093	241	75768	0.653461266066758	0.71553146548207	0.813165319091564	TraesCS2B02G051800; TraesCS3A02G105900; TraesCS3B02G124400; TraesCS3D02G411200; TraesCS5A02G115200; TraesCS6B02G230500; TraesCS7B02G146000; TraesCS7D02G244100
GO:0030247	polysaccharide binding	molecular_function	16	3093	451	75768	0.665240238967438	0.727789189380018	0.86905916585839	TraesCS2A02G071800; TraesCS2D02G070600; TraesCS3B02G295400; TraesCS4A02G391100; TraesCS5A02G445700; TraesCS5B02G247400; TraesCS5B02G458300; TraesCS5D02G373700; TraesCS6A02G054500; TraesCS6A02G225300; TraesCS6B02G037600; TraesCS6B02G414000; TraesCS6B02G459100; TraesCS6D02G032300; TraesCS6D02G056600; TraesCS6D02G395700
GO:0030245	cellulose catabolic process	biological_process	1	3093	56	75768	0.67224042921523	0.734157310853475	0.437439379243453	TraesCS4D02G065600
GO:0016226	iron-sulfur cluster assembly	biological_process	1	3093	56	75768	0.67224042921523	0.734157310853475	0.437439379243453	TraesCS7D02G435400
GO:0046856	phosphatidylinositol dephosphorylation	biological_process	1	3093	57	75768	0.681671624727044	0.742503213285363	0.429765004169006	TraesCS3A02G244500
GO:0003951	NAD+ kinase activity	molecular_function	1	3093	57	75768	0.681671624727044	0.742503213285363	0.429765004169006	TraesCS3A02G316700
GO:0030163	protein catabolic process	biological_process	1	3093	57	75768	0.681671624727044	0.742503213285363	0.429765004169006	TraesCS3B02G384900
GO:0016773	phosphotransferase activity, alcohol group as acceptor	molecular_function	2	3093	86	75768	0.687074990320064	0.747734582996923	0.56968849389845	TraesCS1D02G123700; TraesCS7A02G231700
GO:0090729	toxin activity	molecular_function	1	3093	59	75768	0.69986603343148	0.76098970447353	0.415196698942938	TraesCS2D02G587900
GO:0030246	carbohydrate binding	molecular_function	21	3093	595	75768	0.711916608221851	0.773417257623215	0.864586067210589	TraesCS2A02G371600; TraesCS2B02G007400; TraesCS2B02G584100; TraesCS2D02G201400; TraesCS2D02G219800; TraesCS2D02G267500; TraesCS2D02G554400; TraesCS3A02G386300; TraesCS3B02G418400; TraesCS3D02G172200; TraesCS4B02G289100; TraesCS4D02G102700; TraesCS5B02G460900; TraesCS5D02G461600; TraesCS6B02G160500; TraesCS6B02G160600; TraesCS6D02G122200; TraesCS7A02G507700; TraesCS7B02G415900; TraesCS7D02G001300;…
GO:0006486	protein glycosylation	biological_process	10	3093	308	75768	0.715428831668235	0.776555270642505	0.795344325897187	TraesCS4A02G409300; TraesCS4D02G025400; TraesCS4D02G104700; TraesCS5A02G235300; TraesCS5B02G460900; TraesCS5D02G092500; TraesCS5D02G242400; TraesCS5D02G461600; TraesCS7A02G466700; TraesCS7B02G013300
GO:0015935	small ribosomal subunit	cellular_component	4	3093	147	75768	0.720892246478144	0.781803873576036	0.6665742921805	TraesCS4A02G006000; TraesCS4D02G151500; TraesCS5A02G032000; TraesCS5A02G443700
GO:0005643	nuclear pore	cellular_component	1	3093	62	75768	0.725527950805451	0.78612613155462	0.395106536090861	TraesCS1D02G342600
GO:0006334	nucleosome assembly	biological_process	6	3093	203	75768	0.726140603444027	0.78612613155462	0.724037593230543	TraesCS2A02G397700; TraesCS2B02G342400; TraesCS2D02G395400; TraesCS5A02G443800; TraesCS5B02G448200; TraesCS5D02G451200
GO:0006979	response to oxidative stress	biological_process	29	3093	809	75768	0.730182786067638	0.789815437579678	0.878123055489948	TraesCS1B02G115900; TraesCS1B02G142800; TraesCS1D02G080900; TraesCS1D02G096400; TraesCS2A02G355300; TraesCS2A02G476300; TraesCS2B02G087400; TraesCS2B02G098100; TraesCS2D02G260300; TraesCS2D02G353000; TraesCS3A02G151100; TraesCS3A02G185900; TraesCS3A02G325100; TraesCS3B02G215500; TraesCS3B02G354000; TraesCS3D02G189900; TraesCS3D02G318500; TraesCS4A02G136600; TraesCS5D02G127200; TraesCS6A02G118300;…
GO:0006139	nucleobase-containing compound metabolic process	biological_process	6	3093	205	75768	0.73535561640185	0.794720262517624	0.716973811833172	TraesCS1B02G225400; TraesCS2A02G161300; TraesCS2B02G187300; TraesCS2D02G168400; TraesCS4D02G272400; TraesCS7B02G216500
GO:0016307	phosphatidylinositol phosphate kinase activity	molecular_function	1	3093	64	75768	0.741583991537163	0.800062451875015	0.382759456838021	TraesCS4A02G271600
GO:0046488	phosphatidylinositol metabolic process	biological_process	1	3093	64	75768	0.741583991537163	0.800062451875015	0.382759456838021	TraesCS4A02G271600
GO:0003899	DNA-directed 5'-3' RNA polymerase activity	molecular_function	5	3093	180	75768	0.747451070890643	0.805694011479525	0.680461256600927	TraesCS1B02G123600; TraesCS5B02G132800; TraesCS5D02G140300; TraesCS5D02G419500; TraesCS6A02G150300
GO:0008536	Ran GTPase binding	molecular_function	1	3093	65	75768	0.749305994346369	0.806861693730563	0.376870849809744	TraesCS5D02G057000
GO:0006508	proteolysis	biological_process	74	3093	1970	75768	0.749830505739969	0.806861693730563	0.920177049535467	TraesCS1A02G100600; TraesCS1B02G110400; TraesCS1B02G234700; TraesCS1B02G263100; TraesCS1D02G092200; TraesCS1D02G202100; TraesCS1D02G223000; TraesCS1D02G251700; TraesCS1D02G412400; TraesCS1D02G429200; TraesCS1D02G429600; TraesCS2A02G046500; TraesCS2A02G512100; TraesCS2B02G086200; TraesCS2B02G576300; TraesCS2D02G513600; TraesCS3A02G099800; TraesCS3A02G214100; TraesCS3A02G288000; TraesCS3A02G393400;…
GO:0009664	plant-type cell wall organization	biological_process	3	3093	125	75768	0.755221340054563	0.811960767157108	0.587918525703201	TraesCS1A02G300200; TraesCS1B02G310300; TraesCS2B02G411700
GO:0000049	tRNA binding	molecular_function	1	3093	66	75768	0.756828432859959	0.812986539180887	0.371160685418687	TraesCS3A02G476600
GO:0005198	structural molecule activity	molecular_function	1	3093	67	75768	0.764154725971222	0.820148822270838	0.36562097369602	TraesCS5D02G186800
GO:0051015	actin filament binding	molecular_function	1	3093	70	75768	0.78499166467477	0.841786927235219	0.349951503394762	TraesCS6A02G200700
GO:0042546	cell wall biogenesis	biological_process	5	3093	190	75768	0.791474390511739	0.84737985228934	0.64464750625351	TraesCS4A02G402200; TraesCS5D02G038400; TraesCS6A02G266100; TraesCS6A02G408300; TraesCS7A02G063300
GO:0007015	actin filament organization	biological_process	1	3093	71	75768	0.791568488524098	0.84737985228934	0.345022608980752	TraesCS2B02G224200
GO:0006633	fatty acid biosynthetic process	biological_process	8	3093	275	75768	0.793548253844627	0.848769395220413	0.71262851600388	TraesCS2A02G313500; TraesCS2B02G332300; TraesCS2D02G312000; TraesCS2D02G379400; TraesCS3D02G479900; TraesCS5A02G331500; TraesCS5B02G331900; TraesCS5D02G337400
GO:0046933	proton-transporting ATP synthase activity, rotational mechanism	molecular_function	1	3093	72	75768	0.797966873427199	0.852031524371237	0.340230628300463	TraesCS4D02G066200
GO:0016844	strictosidine synthase activity	molecular_function	1	3093	72	75768	0.797966873427199	0.852031524371237	0.340230628300463	TraesCS5B02G133600
GO:0009522	photosystem I	cellular_component	3	3093	134	75768	0.801030048956309	0.854569332434109	0.548431460544031	TraesCS1D02G375000; TraesCS6B02G122800; TraesCSU02G270000
GO:0004869	cysteine-type endopeptidase inhibitor activity	molecular_function	2	3093	104	75768	0.801913988865756	0.854779893953653	0.47108856226218	TraesCS1B02G322100; TraesCS2B02G148400
GO:0009909	regulation of flower development	biological_process	1	3093	74	75768	0.810242741600961	0.862576676552205	0.331035205913964	TraesCS3A02G452200
GO:0009611	response to wounding	biological_process	7	3093	252	75768	0.810614226157494	0.862576676552205	0.680461256600927	TraesCS1B02G322100; TraesCS2A02G501300; TraesCS2B02G529400; TraesCS2D02G501800; TraesCS3A02G328000; TraesCS6B02G365200; TraesCS6D02G314300
GO:0006260	DNA replication	biological_process	6	3093	225	75768	0.815607779629886	0.867149176463884	0.65324280633689	TraesCS1A02G327700; TraesCS2A02G304900; TraesCS3D02G222000; TraesCS3D02G281700; TraesCS7A02G466900; TraesCS7B02G031500
GO:0010181	FMN binding	molecular_function	3	3093	138	75768	0.819036809308022	0.87005190067277	0.532534896470291	TraesCS2B02G194600; TraesCS2D02G028600; TraesCS7D02G524400
GO:0034968	histone lysine methylation	biological_process	1	3093	76	75768	0.821848095348035	0.872294014244078	0.322323753126755	TraesCS2D02G240000
GO:0015031	protein transport	biological_process	12	3093	397	75768	0.826343002630167	0.876317749807971	0.740451543706802	TraesCS1A02G332900; TraesCS1D02G342600; TraesCS2B02G602900; TraesCS3A02G399600; TraesCS3B02G284600; TraesCS3B02G288900; TraesCS4B02G301800; TraesCS4B02G311800; TraesCS4D02G125000; TraesCS5A02G301200; TraesCS5B02G300100; TraesCS7D02G417000
GO:0018024	histone-lysine N-methyltransferase activity	molecular_function	2	3093	110	75768	0.831369335439074	0.880897721380126	0.445392822502425	TraesCS2D02G240000; TraesCS7A02G128300
GO:0000287	magnesium ion binding	molecular_function	14	3093	456	75768	0.835667736105739	0.884699261438473	0.752088757295761	TraesCS1A02G088600; TraesCS1A02G330900; TraesCS2A02G425500; TraesCS2A02G593000; TraesCS2B02G591300; TraesCS2D02G139100; TraesCS2D02G561700; TraesCS3D02G193200; TraesCS4D02G327300; TraesCS5A02G014400; TraesCS5B02G012300; TraesCS5B02G195500; TraesCS6D02G048600; TraesCS6D02G065200
GO:0019953	sexual reproduction	biological_process	2	3093	112	75768	0.840314403100645	0.888862728853274	0.437439379243453	TraesCS5B02G376500; TraesCS5D02G086000
GO:0016705	oxidoreductase activity, acting on paired donors, with incorporation or reduction of molecular oxygen	molecular_function	57	3093	1609	75768	0.85181820587391	0.900266270214786	0.867810129611623	TraesCS1A02G177800; TraesCS1A02G442200; TraesCS1B02G186400; TraesCS1B02G347700; TraesCS1D02G337300; TraesCS2A02G015400; TraesCS2A02G331800; TraesCS2B02G031200; TraesCS2B02G418500; TraesCS2B02G445300; TraesCS2D02G027100; TraesCS3A02G103800; TraesCS3A02G331800; TraesCS3A02G341300; TraesCS3A02G342900; TraesCS3D02G077400; TraesCS3D02G084600; TraesCS3D02G325300; TraesCS3D02G336900; TraesCS4A02G061900;…
GO:0006352	DNA-templated transcription, initiation	biological_process	1	3093	84	75768	0.862132893764779	0.910394786036599	0.291626252828969	TraesCS1D02G440900
GO:0005783	endoplasmic reticulum	cellular_component	9	3093	330	75768	0.868912048993496	0.91677584830246	0.668089233753637	TraesCS1A02G052100; TraesCS1B02G322100; TraesCS2D02G565300; TraesCS3A02G342900; TraesCS4A02G214200; TraesCS4A02G250800; TraesCS4B02G064100; TraesCS4D02G063000; TraesCS5A02G411500
GO:0045263	proton-transporting ATP synthase complex, coupling factor F(o)	cellular_component	1	3093	86	75768	0.870808153288678	0.917812949513661	0.284844246949225	TraesCSU02G251300
GO:0006418	tRNA aminoacylation for protein translation	biological_process	4	3093	183	75768	0.871369402670801	0.917812949513661	0.535444923226959	TraesCS2D02G249200; TraesCS5B02G359900; TraesCS5D02G366500; TraesCS7B02G301400
GO:0005789	endoplasmic reticulum membrane	cellular_component	8	3093	305	75768	0.877996022178033	0.924011029257524	0.642533907872351	TraesCS2A02G024800; TraesCS2A02G254300; TraesCS2D02G435300; TraesCS4A02G250800; TraesCS4B02G064100; TraesCS4B02G301800; TraesCS4D02G063000; TraesCSU02G009400
GO:0005681	spliceosomal complex	cellular_component	1	3093	88	75768	0.878978179961809	0.924263373355112	0.278370514064016	TraesCS7A02G304400
GO:0010333	terpene synthase activity	molecular_function	4	3093	188	75768	0.88554318553715	0.9303808151846	0.521204366758157	TraesCS2A02G425500; TraesCS2D02G139100; TraesCS6D02G048600; TraesCS6D02G065200
GO:0015299	solute:proton antiporter activity	molecular_function	1	3093	91	75768	0.890341014093702	0.933845461286149	0.269193464149817	TraesCS7A02G242300
GO:0009767	photosynthetic electron transport chain	biological_process	1	3093	91	75768	0.890341014093702	0.933845461286149	0.269193464149817	TraesCSU02G269500
GO:0005856	cytoskeleton	cellular_component	1	3093	92	75768	0.893902891519787	0.936792171668464	0.266267448235145	TraesCS3B02G363500
GO:0016779	nucleotidyltransferase activity	molecular_function	2	3093	127	75768	0.895172810473811	0.93685288360584	0.385773310828872	TraesCS2D02G095000; TraesCS3B02G329900
GO:0008408	3'-5' exonuclease activity	molecular_function	3	3093	160	75768	0.895465808426466	0.93685288360584	0.459311348205626	TraesCS3D02G065000; TraesCS3D02G065100; TraesCS4D02G272400
GO:0005506	iron ion binding	molecular_function	63	3093	1811	75768	0.897020460200135	0.937691413055557	0.852173456637715	TraesCS1A02G177800; TraesCS1A02G442200; TraesCS1B02G186400; TraesCS1B02G347700; TraesCS1D02G337300; TraesCS2A02G015400; TraesCS2A02G246300; TraesCS2A02G331800; TraesCS2B02G031200; TraesCS2B02G418500; TraesCS2B02G445300; TraesCS2D02G021000; TraesCS2D02G027100; TraesCS3A02G103800; TraesCS3A02G331800; TraesCS3A02G341300; TraesCS3A02G342900; TraesCS3D02G077400; TraesCS3D02G084600; TraesCS3D02G325300;…
GO:0016788	hydrolase activity, acting on ester bonds	molecular_function	18	3093	603	75768	0.900856637498518	0.940911504769844	0.731241947392041	TraesCS1A02G105800; TraesCS1B02G108400; TraesCS1B02G128600; TraesCS1D02G090800; TraesCS1D02G109200; TraesCS2A02G396900; TraesCS2D02G195400; TraesCS2D02G508100; TraesCS3A02G044000; TraesCS3A02G319700; TraesCS3B02G039600; TraesCS3B02G346600; TraesCS3D02G236000; TraesCS4B02G301800; TraesCS6A02G277200; TraesCS7A02G100600; TraesCS7B02G233800; TraesCS7D02G385500
GO:0004499	N,N-dimethylaniline monooxygenase activity	molecular_function	3	3093	164	75768	0.905812740517448	0.94529493876297	0.448108632395732	TraesCS2A02G071600; TraesCS5D02G354300; TraesCS5D02G354400
GO:0061630	ubiquitin protein ligase activity	molecular_function	1	3093	98	75768	0.913106015969079	0.952108031726553	0.249965359567687	TraesCS3D02G072000
GO:0030598	rRNA N-glycosylase activity	molecular_function	1	3093	99	75768	0.915970718353124	0.954295853012251	0.247440456945792	TraesCS2D02G587900
GO:0006281	DNA repair	biological_process	9	3093	355	75768	0.916874603573194	0.95443886408748	0.621040696165353	TraesCS2A02G304900; TraesCS3A02G319700; TraesCS3A02G330200; TraesCS3B02G329300; TraesCS3B02G346600; TraesCS5D02G141200; TraesCS6A02G272500; TraesCS7B02G164500; TraesCS7D02G267200
GO:0017148	negative regulation of translation	biological_process	1	3093	100	75768	0.918746438196514	0.95558840063046	0.244966052376334	TraesCS2D02G587900
GO:0009539	photosystem II reaction center	cellular_component	3	3093	170	75768	0.919631149024493	0.955710167391898	0.432293033605295	TraesCS1B02G404500; TraesCS3B02G187400; TraesCSU02G272300
GO:0015078	proton transmembrane transporter activity	molecular_function	2	3093	140	75768	0.92831570991044	0.963930824719348	0.349951503394762	TraesCS1D02G357200; TraesCSU02G251300
GO:0050660	flavin adenine dinucleotide binding	molecular_function	14	3093	512	75768	0.930374328999135	0.965263366336603	0.669829049466537	TraesCS1A02G153100; TraesCS1B02G176000; TraesCS1D02G157000; TraesCS2A02G071600; TraesCS2A02G246300; TraesCS2B02G579000; TraesCS2D02G268000; TraesCS3D02G310200; TraesCS4D02G223000; TraesCS5D02G354300; TraesCS5D02G354400; TraesCS7A02G277600; TraesCS7D02G299500; TraesCSU02G106300
GO:0006397	mRNA processing	biological_process	3	3093	176	75768	0.931603273672593	0.965733618419965	0.417555771096023	TraesCS5D02G425200; TraesCS6B02G230500; TraesCS7A02G304400
GO:0003682	chromatin binding	molecular_function	1	3093	106	75768	0.933667639403992	0.966531011037943	0.231100049411636	TraesCS7D02G153500
GO:0006952	defense response	biological_process	7	3093	306	75768	0.934237823222031	0.966531011037943	0.560379858377234	TraesCS1A02G261400; TraesCS1B02G272200; TraesCS2D02G587900; TraesCS3D02G361800; TraesCS4A02G175900; TraesCS4B02G096900; TraesCS5A02G494800
GO:0004812	aminoacyl-tRNA ligase activity	molecular_function	4	3093	211	75768	0.934701475734686	0.966531011037943	0.464390620618642	TraesCS2D02G249200; TraesCS5B02G359900; TraesCS5D02G366500; TraesCS7B02G301400
GO:0015986	ATP synthesis coupled proton transport	biological_process	3	3093	181	75768	0.940320481900589	0.970042879562954	0.406021081286741	TraesCS1D02G357200; TraesCS4D02G066200; TraesCSU02G251300
GO:0003690	double-stranded DNA binding	molecular_function	8	3093	342	75768	0.940929228416851	0.970042879562954	0.573020005558675	TraesCS1D02G068000; TraesCS4A02G023900; TraesCS4B02G080900; TraesCS5D02G553600; TraesCS6B02G044900; TraesCS6D02G020100; TraesCS7B02G141200; TraesCS7D02G184300
GO:0008146	sulfotransferase activity	molecular_function	2	3093	147	75768	0.941878699266254	0.970042879562954	0.33328714609025	TraesCS1A02G250700; TraesCS2B02G392700
GO:0008137	NADH dehydrogenase (ubiquinone) activity	molecular_function	3	3093	182	75768	0.941937513177753	0.970042879562954	0.403790196224726	TraesCS1A02G384500; TraesCS3B02G185700; TraesCSU02G265100
GO:0005829	cytosol	cellular_component	21	3093	725	75768	0.941993446900893	0.970042879562954	0.709556841365932	TraesCS1B02G322100; TraesCS1D02G126900; TraesCS1D02G146500; TraesCS2A02G147100; TraesCS2A02G251800; TraesCS2A02G501300; TraesCS2B02G201700; TraesCS2B02G529400; TraesCS2D02G167300; TraesCS2D02G417800; TraesCS2D02G466800; TraesCS2D02G501800; TraesCS3B02G321600; TraesCS3D02G087500; TraesCS4B02G182900; TraesCS5D02G353600; TraesCS6A02G344000; TraesCS6B02G376200; TraesCS6B02G387000; TraesCS6D02G256100;…
GO:0006357	regulation of transcription by RNA polymerase II	biological_process	2	3093	155	75768	0.954446129686979	0.982054075587015	0.316085228872689	TraesCS3A02G000700; TraesCS4B02G364900
GO:0000977	RNA polymerase II regulatory region sequence-specific DNA binding	molecular_function	2	3093	159	75768	0.959729960983291	0.986675310837488	0.308133399215514	TraesCS7A02G175200; TraesCS7D02G176700
GO:0009055	electron transfer activity	molecular_function	19	3093	694	75768	0.961466849873851	0.987645402716951	0.670656339358839	TraesCS1A02G263300; TraesCS1B02G273900; TraesCS1D02G263400; TraesCS2A02G246300; TraesCS2D02G021000; TraesCS3A02G349200; TraesCS4A02G033600; TraesCS4B02G271800; TraesCS4D02G014200; TraesCS5B02G100600; TraesCS5D02G255500; TraesCS5D02G516100; TraesCS6A02G137100; TraesCS7A02G325500; TraesCS7A02G454600; TraesCS7B02G226200; TraesCS7B02G355200; TraesCSU02G269500; TraesCSU02G270000
GO:0006413	translational initiation	biological_process	1	3093	124	75768	0.964351936881465	0.989792383691199	0.19755326804543	TraesCS1D02G146500
GO:1902600	proton transmembrane transport	biological_process	1	3093	128	75768	0.969014797251171	0.993758997180978	0.191379728419011	TraesCS3B02G249600
GO:0048544	recognition of pollen	biological_process	10	3093	437	75768	0.970039131137107	0.993990714621974	0.560563048916095	TraesCS1A02G015900; TraesCS2B02G567800; TraesCS2D02G485200; TraesCS2D02G548600; TraesCS3A02G246300; TraesCS3B02G352900; TraesCS3B02G533500; TraesCS4A02G342500; TraesCS5B02G437300; TraesCS5B02G532700
GO:0003924	GTPase activity	molecular_function	10	3093	440	75768	0.971847001472704	0.995024273711773	0.556741028128031	TraesCS1B02G158500; TraesCS1B02G285700; TraesCS2B02G310900; TraesCS2D02G292200; TraesCS2D02G383800; TraesCS3B02G363500; TraesCS4D02G115500; TraesCS4D02G305100; TraesCS5A02G071100; TraesCS5D02G124800
GO:0008270	zinc ion binding	molecular_function	64	3093	1979	75768	0.972680799278447	0.995059650864146	0.792209568068992	TraesCS1A02G050100; TraesCS1A02G097300; TraesCS1A02G143300; TraesCS1A02G357900; TraesCS1A02G433400; TraesCS1B02G053400; TraesCS1B02G126600; TraesCS1B02G234700; TraesCS1B02G374500; TraesCS1D02G223000; TraesCS1D02G362700; TraesCS2A02G388300; TraesCS2B02G051700; TraesCS2D02G148900; TraesCS2D02G240000; TraesCS2D02G339900; TraesCS2D02G565300; TraesCS3A02G037900; TraesCS3A02G137000; TraesCS3A02G249300;…
GO:0005525	GTP binding	molecular_function	17	3093	659	75768	0.974316120397769	0.99591426099772	0.631930635872181	TraesCS1A02G088900; TraesCS1B02G158500; TraesCS1B02G285700; TraesCS2B02G310900; TraesCS2D02G292200; TraesCS2D02G383800; TraesCS3B02G363500; TraesCS4A02G060700; TraesCS4D02G115500; TraesCS4D02G305100; TraesCS5A02G006100; TraesCS5A02G071100; TraesCS5A02G416700; TraesCS5A02G445100; TraesCS5B02G005000; TraesCS5B02G419000; TraesCS5D02G124800
GO:0005694	chromosome	cellular_component	10	3093	446	75768	0.975170210596556	0.995969575219616	0.549251238511959	TraesCS1A02G306400; TraesCS2D02G395400; TraesCS3A02G184800; TraesCS3B02G214600; TraesCS3D02G188800; TraesCS5A02G443800; TraesCS5A02G467500; TraesCS5B02G396300; TraesCS5B02G479200; TraesCS5D02G480300
GO:0004386	helicase activity	molecular_function	1	3093	143	75768	0.981793018845779	1	0.171304931731702	TraesCS5D02G397600
GO:0015035	protein disulfide oxidoreductase activity	molecular_function	4	3093	260	75768	0.982305533502136	1	0.376870849809744	TraesCS2A02G372500; TraesCS3A02G349200; TraesCS5B02G100600; TraesCS7A02G563600
GO:0000398	mRNA splicing, via spliceosome	biological_process	2	3093	187	75768	0.983413456442153	1	0.261995777942603	TraesCS6B02G201100; TraesCS7A02G304400
GO:0005730	nucleolus	cellular_component	5	3093	306	75768	0.986661403512354	1	0.40027132741231	TraesCS5D02G093100; TraesCS6A02G289600; TraesCS6B02G319800; TraesCS6D02G269300; TraesCS7D02G353800
GO:0045944	positive regulation of transcription by RNA polymerase II	biological_process	2	3093	199	75768	0.988784923535526	1	0.246197037564154	TraesCS7A02G175200; TraesCS7D02G176700
GO:0003743	translation initiation factor activity	molecular_function	1	3093	164	75768	0.991468064880845	1	0.149369544131911	TraesCS1D02G146500
GO:0005576	extracellular region	cellular_component	37	3093	1320	75768	0.991884344253544	1	0.686647268024572	TraesCS1A02G300200; TraesCS1B02G115900; TraesCS1B02G142800; TraesCS1B02G310300; TraesCS1D02G096400; TraesCS1D02G212200; TraesCS2A02G476300; TraesCS2B02G411700; TraesCS2D02G260300; TraesCS3A02G533600; TraesCS3B02G354000; TraesCS3D02G189900; TraesCS3D02G254200; TraesCS3D02G318500; TraesCS3D02G538900; TraesCS4A02G136600; TraesCS4A02G229600; TraesCS4A02G265000; TraesCS4A02G279100; TraesCS4B02G326900;…
GO:0006869	lipid transport	biological_process	2	3093	210	75768	0.992204952502735	1	0.233301002263175	TraesCS3B02G063000; TraesCS6D02G241400
GO:0008289	lipid binding	molecular_function	3	3093	263	75768	0.994749470278999	1	0.27942895708327	TraesCS3B02G063000; TraesCS4B02G088100; TraesCS6D02G241400
GO:0004842	ubiquitin-protein transferase activity	molecular_function	8	3093	449	75768	0.994998450890702	1	0.436465126728434	TraesCS2B02G467100; TraesCS4B02G070800; TraesCS4B02G098900; TraesCS4D02G095000; TraesCS5A02G198800; TraesCS6A02G419200; TraesCS7B02G105600; TraesCS7D02G331200
GO:0016192	vesicle-mediated transport	biological_process	4	3093	308	75768	0.995593205978551	1	0.318137730358875	TraesCS5B02G427600; TraesCS5D02G109500; TraesCS6D02G244100; TraesCSU02G076400
GO:0005794	Golgi apparatus	cellular_component	3	3093	276	75768	0.996521010336488	1	0.266267448235145	TraesCS2B02G120200; TraesCS3A02G342900; TraesCS6A02G230100
GO:0006886	intracellular protein transport	biological_process	7	3093	428	75768	0.996546959443958	1	0.400645412765032	TraesCS3B02G378400; TraesCS5B02G427600; TraesCS5D02G057000; TraesCS5D02G109500; TraesCS5D02G421800; TraesCS7D02G319300; TraesCSU02G076400
GO:0016747	transferase activity, transferring acyl groups other than amino-acyl groups	molecular_function	20	3093	861	75768	0.996677177943914	1	0.569026834788231	TraesCS1A02G119100; TraesCS1A02G278800; TraesCS1B02G098800; TraesCS1B02G138600; TraesCS2A02G313500; TraesCS2A02G525000; TraesCS2A02G527700; TraesCS2B02G215100; TraesCS2B02G332300; TraesCS2B02G558400; TraesCS2D02G312000; TraesCS2D02G530600; TraesCS3D02G019300; TraesCS3D02G525000; TraesCS5B02G166200; TraesCS6A02G232200; TraesCS6B02G128200; TraesCS6D02G025800; TraesCS7B02G244100; TraesCS7D02G100300
GO:0030145	manganese ion binding	molecular_function	3	3093	300	75768	0.9983958136436	1	0.244966052376334	TraesCS3D02G254200; TraesCS4A02G279100; TraesCS4D02G032200
GO:0008234	cysteine-type peptidase activity	molecular_function	8	3093	494	75768	0.998441139170773	1	0.396706157694467	TraesCS2A02G512100; TraesCS2B02G576300; TraesCS2D02G513600; TraesCS5A02G210100; TraesCS5A02G391500; TraesCS5D02G153500; TraesCS5D02G216300; TraesCS5D02G401300
GO:0007275	multicellular organism development	biological_process	1	3093	211	75768	0.998501756819135	1	0.116097655154661	TraesCS5D02G033700
GO:0045735	nutrient reservoir activity	molecular_function	4	3093	363	75768	0.999188870823515	1	0.269935043940864	TraesCS3D02G254200; TraesCS4A02G279100; TraesCS4D02G032200; TraesCS5B02G355800
GO:0016567	protein ubiquitination	biological_process	7	3093	500	75768	0.999528030782993	1	0.342952473326867	TraesCS2B02G467100; TraesCS4B02G070800; TraesCS4B02G098900; TraesCS4D02G095000; TraesCS5A02G198800; TraesCS6A02G419200; TraesCS7B02G105600
GO:0000786	nucleosome	cellular_component	9	3093	603	75768	0.999779715576265	1	0.36562097369602	TraesCS1A02G306400; TraesCS1B02G294500; TraesCS1D02G284300; TraesCS2A02G397700; TraesCS2D02G395400; TraesCS5A02G443800; TraesCS5B02G448200; TraesCS5D02G451200; TraesCS7B02G394800
GO:0006511	ubiquitin-dependent protein catabolic process	biological_process	5	3093	475	75768	0.999912280584071	1	0.257859002501404	TraesCS1D02G441900; TraesCS5A02G027000; TraesCS5B02G026200; TraesCS5B02G243400; TraesCS5B02G331700
GO:0004857	enzyme inhibitor activity	molecular_function	1	3093	324	75768	0.999980307822996	1	0.0756068062889919	TraesCS3A02G381400
GO:0043531	ADP binding	molecular_function	52	3093	2216	75768	0.999995721678011	1	0.574830086803671	TraesCS1A02G025500; TraesCS1A02G025600; TraesCS1A02G026300; TraesCS1A02G152300; TraesCS1B02G023000; TraesCS1B02G035600; TraesCS1B02G262300; TraesCS1D02G259300; TraesCS1D02G419600; TraesCS2A02G384100; TraesCS2B02G043600; TraesCS2B02G329500; TraesCS2B02G401300; TraesCS2B02G597700; TraesCS2B02G608500; TraesCS2D02G479400; TraesCS2D02G567400; TraesCS3A02G008000; TraesCS3A02G008100; TraesCS3B02G035800;…
GO:0003676	nucleic acid binding	molecular_function	69	3093	2825	75768	0.999999009289904	1	0.598324163326266	TraesCS1A02G229900; TraesCS1B02G053400; TraesCS1B02G247800; TraesCS1B02G374000; TraesCS1D02G142300; TraesCS1D02G236300; TraesCS1D02G342600; TraesCS2A02G156100; TraesCS2A02G249600; TraesCS2A02G304900; TraesCS2B02G051800; TraesCS2B02G181600; TraesCS2B02G271300; TraesCS2B02G515600; TraesCS2D02G148900; TraesCS2D02G149500; TraesCS2D02G161900; TraesCS2D02G246100; TraesCS2D02G251000; TraesCS2D02G508100;…
GO:0046982	protein heterodimerization activity	molecular_function	4	3093	701	75768	0.999999993052686	1	0.139780914337423	TraesCS1A02G306400; TraesCS1B02G294500; TraesCS1D02G284300; TraesCS7B02G394800
GO:0005515	protein binding	molecular_function	321	3093	13239	75768	1	1	0.593958024116649	TraesCS1A02G012600; TraesCS1A02G060500; TraesCS1A02G099900; TraesCS1A02G100600; TraesCS1A02G109300; TraesCS1A02G115400; TraesCS1A02G119600; TraesCS1A02G144800; TraesCS1A02G161200; TraesCS1A02G182600; TraesCS1A02G188500; TraesCS1A02G188700; TraesCS1A02G190500; TraesCS1A02G230300; TraesCS1A02G240300; TraesCS1A02G264900; TraesCS1A02G266900; TraesCS1A02G307800; TraesCS1A02G324000; TraesCS1A02G351800;…
