# Supplementary material for: Transcription strategies related to photosynthesis and nitrogen metabolism of wheat in response to nitrogen deficiency
Source: BMC Plant Biol. 2020 Oct 1;20:448. doi: 10.1186/s12870-020-02662-3 (PMC7528333; doi:10.1186/s12870-020-02662-3)
Supplement: Supplementary file 4 — Additional file 4. [file 12870_2020_2662_MOESM4_ESM.zip › enrichment-go-R_0-vs-R_1-Total.xls]

id	term	category	ListHits	ListTotal	PopHits	PopTotal	pval	padj	Enrichment_score	Gene
GO:0010438	cellular response to sulfur starvation	biological_process	3	2844	3	75768	0	0	26.64135021	TraesCS1A02G324000; TraesCS1B02G337400; TraesCS1D02G325300
GO:0010439	regulation of glucosinolate biosynthetic process	biological_process	3	2844	3	75768	0	0	26.64135021	TraesCS1A02G324000; TraesCS1B02G337400; TraesCS1D02G325300
GO:0009610	response to symbiotic fungus	biological_process	1	2844	1	75768	0	0	26.64135021	TraesCS1B02G250600
GO:0018826	methionine gamma-lyase activity	molecular_function	1	2844	1	75768	0	0	26.64135021	TraesCS1D02G184500
GO:0019419	sulfate reduction	biological_process	3	2844	3	75768	0	0	26.64135021	TraesCS2A02G225200; TraesCS2B02G275100; TraesCS2D02G231100
GO:0042446	hormone biosynthetic process	biological_process	2	2844	2	75768	0	0	26.64135021	TraesCS2B02G481900; TraesCS2D02G460500
GO:0010432	bract development	biological_process	1	2844	1	75768	0	0	26.64135021	TraesCS2D02G118200
GO:0010451	floral meristem growth	biological_process	1	2844	1	75768	0	0	26.64135021	TraesCS2D02G118200
GO:1901332	negative regulation of lateral root development	biological_process	1	2844	1	75768	0	0	26.64135021	TraesCS2D02G118200
GO:0004604	phosphoadenylyl-sulfate reductase (thioredoxin) activity	molecular_function	1	2844	1	75768	0	0	26.64135021	TraesCS2D02G231100
GO:0006253	dCTP catabolic process	biological_process	1	2844	1	75768	0	0	26.64135021	TraesCS2D02G379600
GO:0042262	DNA protection	biological_process	1	2844	1	75768	0	0	26.64135021	TraesCS2D02G379600
GO:0047840	dCTP diphosphatase activity	molecular_function	1	2844	1	75768	0	0	26.64135021	TraesCS2D02G379600
GO:0071917	triose-phosphate transmembrane transporter activity	molecular_function	3	2844	3	75768	0	0	26.64135021	TraesCS3A02G130300; TraesCS3B02G149400; TraesCS3D02G131200
GO:0004851	uroporphyrin-III C-methyltransferase activity	molecular_function	3	2844	3	75768	0	0	26.64135021	TraesCS3A02G227700; TraesCS3B02G256800; TraesCS3D02G225500
GO:0019354	siroheme biosynthetic process	biological_process	3	2844	3	75768	0	0	26.64135021	TraesCS3A02G227700; TraesCS3B02G256800; TraesCS3D02G225500
GO:0043115	precorrin-2 dehydrogenase activity	molecular_function	3	2844	3	75768	0	0	26.64135021	TraesCS3A02G227700; TraesCS3B02G256800; TraesCS3D02G225500
GO:0051266	sirohydrochlorin ferrochelatase activity	molecular_function	3	2844	3	75768	0	0	26.64135021	TraesCS3A02G227700; TraesCS3B02G256800; TraesCS3D02G225500
GO:0016040	glutamate synthase (NADH) activity	molecular_function	3	2844	3	75768	0	0	26.64135021	TraesCS3A02G266300; TraesCS3B02G299800; TraesCS3D02G266400
GO:0006805	xenobiotic metabolic process	biological_process	1	2844	1	75768	0	0	26.64135021	TraesCS3B02G090400
GO:0036377	arbuscular mycorrhizal association	biological_process	3	2844	3	75768	0	0	26.64135021	TraesCS4A02G434100; TraesCS7A02G048700; TraesCS7D02G043100
GO:0048307	ferredoxin-nitrite reductase activity	molecular_function	1	2844	1	75768	0	0	26.64135021	TraesCS6A02G333900
GO:0009815	1-aminocyclopropane-1-carboxylate oxidase activity	molecular_function	1	2844	1	75768	0	0	26.64135021	TraesCS6B02G356200
GO:0033840	NDP-glucose-starch glucosyltransferase activity	molecular_function	1	2844	1	75768	0	0	26.64135021	TraesCS7A02G070100
GO:0102502	ADP-glucose-starch glucosyltransferase activity	molecular_function	1	2844	1	75768	0	0	26.64135021	TraesCS7A02G070100
GO:0033201	alpha-1,4-glucan synthase activity	molecular_function	1	2844	1	75768	0	0	26.64135021	TraesCS7A02G120300
GO:0051262	protein tetramerization	biological_process	1	2844	1	75768	0	0	26.64135021	TraesCS7A02G158900
GO:0003002	regionalization	biological_process	3	2844	3	75768	0	0	26.64135021	TraesCS7A02G349500; TraesCS7B02G233300; TraesCS7D02G329200
GO:0010455	positive regulation of cell fate commitment	biological_process	3	2844	3	75768	0	0	26.64135021	TraesCS7A02G349500; TraesCS7B02G233300; TraesCS7D02G329200
GO:0050306	sucrose 1F-fructosyltransferase activity	molecular_function	1	2844	1	75768	0	0	26.64135021	TraesCS7D02G009400
GO:0052862	glucan endo-1,4-beta-glucanase activity, C-3 substituted reducing group	molecular_function	1	2844	1	75768	0	0	26.64135021	TraesCS7D02G551400
GO:0009899	ent-kaurene synthase activity	molecular_function	1	2844	1	75768	0	0	26.64135021	TraesCSU02G008700
GO:0005576	extracellular region	cellular_component	187	2844	1320	75768	7.87E-56	2.10E-54	3.77419128	TraesCS1A02G078400; TraesCS1A02G078600; TraesCS1A02G108400; TraesCS1A02G203200; TraesCS1A02G265700; TraesCS1A02G265800; TraesCS1A02G265900; TraesCS1A02G304600; TraesCS1A02G311100; TraesCS1A02G318500; TraesCS1A02G406800; TraesCS1B02G096000; TraesCS1B02G096100; TraesCS1B02G096300; TraesCS1B02G096800; TraesCS1B02G115700; TraesCS1B02G115800; TraesCS1B02G276500; TraesCS1B02G276700; TraesCS1B02G276800;…
GO:0020037	heme binding	molecular_function	242	2844	2498	75768	1.07E-41	2.78E-40	2.580947458	TraesCS1A02G020800; TraesCS1A02G078400; TraesCS1A02G078600; TraesCS1A02G108400; TraesCS1A02G239400; TraesCS1A02G304600; TraesCS1A02G318200; TraesCS1A02G318300; TraesCS1A02G318500; TraesCS1A02G318600; TraesCS1A02G318900; TraesCS1A02G338400; TraesCS1A02G351600; TraesCS1B02G096000; TraesCS1B02G096100; TraesCS1B02G096300; TraesCS1B02G096800; TraesCS1B02G115000; TraesCS1B02G115700; TraesCS1B02G115800;…
GO:0006979	response to oxidative stress	biological_process	116	2844	809	75768	1.05E-35	2.64E-34	3.820020549	TraesCS1A02G078400; TraesCS1A02G078600; TraesCS1A02G108400; TraesCS1A02G304600; TraesCS1A02G318200; TraesCS1A02G318300; TraesCS1A02G318500; TraesCS1A02G318600; TraesCS1A02G318900; TraesCS1B02G096000; TraesCS1B02G096100; TraesCS1B02G096300; TraesCS1B02G096800; TraesCS1B02G115000; TraesCS1B02G115700; TraesCS1B02G115800; TraesCS1B02G330500; TraesCS1B02G330700; TraesCS1B02G330800; TraesCS1B02G331100;…
GO:0042744	hydrogen peroxide catabolic process	biological_process	99	2844	632	75768	5.57E-34	1.36E-32	4.173249479	TraesCS1A02G078400; TraesCS1A02G078600; TraesCS1A02G108400; TraesCS1A02G304600; TraesCS1A02G318200; TraesCS1A02G318300; TraesCS1A02G318500; TraesCS1A02G318600; TraesCS1A02G318900; TraesCS1B02G096000; TraesCS1B02G096100; TraesCS1B02G096300; TraesCS1B02G096800; TraesCS1B02G115000; TraesCS1B02G115700; TraesCS1B02G115800; TraesCS1B02G330500; TraesCS1B02G330700; TraesCS1B02G330800; TraesCS1B02G331200;…
GO:0004601	peroxidase activity	molecular_function	108	2844	756	75768	3.16E-33	7.52E-32	3.805907173	TraesCS1A02G078400; TraesCS1A02G078600; TraesCS1A02G108400; TraesCS1A02G285700; TraesCS1A02G304600; TraesCS1A02G318200; TraesCS1A02G318300; TraesCS1A02G318500; TraesCS1A02G318600; TraesCS1A02G318900; TraesCS1B02G096000; TraesCS1B02G096100; TraesCS1B02G096300; TraesCS1B02G096800; TraesCS1B02G115000; TraesCS1B02G115700; TraesCS1B02G115800; TraesCS1B02G330500; TraesCS1B02G330700; TraesCS1B02G330800;…
GO:0055114	oxidation-reduction process	biological_process	393	2844	5712	75768	2.51E-32	5.81E-31	1.832992058	TraesCS1A02G020800; TraesCS1A02G066800; TraesCS1A02G078400; TraesCS1A02G078600; TraesCS1A02G089500; TraesCS1A02G089600; TraesCS1A02G108400; TraesCS1A02G238700; TraesCS1A02G239400; TraesCS1A02G283900; TraesCS1A02G285700; TraesCS1A02G304600; TraesCS1A02G308200; TraesCS1A02G318200; TraesCS1A02G318300; TraesCS1A02G318500; TraesCS1A02G318600; TraesCS1A02G318900; TraesCS1A02G331600; TraesCS1A02G351600;…
GO:0055085	transmembrane transport	biological_process	188	2844	2433	75768	6.01E-21	1.36E-19	2.058600016	TraesCS1A02G150400; TraesCS1A02G188100; TraesCS1A02G198300; TraesCS1A02G210900; TraesCS1A02G380900; TraesCS1A02G423900; TraesCS1A02G424500; TraesCS1B02G077600; TraesCS1B02G159400; TraesCS1B02G168100; TraesCS1B02G213100; TraesCS1B02G217900; TraesCS1B02G224900; TraesCS1B02G268300; TraesCS1B02G387400; TraesCS1B02G456000; TraesCS1B02G456100; TraesCS1B02G456200; TraesCS1B02G456500; TraesCS1D02G020800;…
GO:0004568	chitinase activity	molecular_function	24	2844	77	75768	3.63E-17	7.61E-16	8.303797468	TraesCS1A02G203600; TraesCS1A02G203700; TraesCS1A02G250000; TraesCS1B02G260600; TraesCS1B02G260700; TraesCS1D02G207000; TraesCS1D02G207100; TraesCS1D02G249600; TraesCS2A02G033600; TraesCS2A02G350700; TraesCS2A02G350800; TraesCS2B02G369000; TraesCS2B02G369100; TraesCS2D02G033100; TraesCS2D02G348800; TraesCS2D02G349000; TraesCS3A02G260200; TraesCS3A02G312500; TraesCS3B02G159700; TraesCS3B02G293200;…
GO:0006032	chitin catabolic process	biological_process	24	2844	77	75768	3.63E-17	7.61E-16	8.303797468	TraesCS1A02G203600; TraesCS1A02G203700; TraesCS1A02G250000; TraesCS1B02G260600; TraesCS1B02G260700; TraesCS1D02G207000; TraesCS1D02G207100; TraesCS1D02G249600; TraesCS2A02G033600; TraesCS2A02G350700; TraesCS2A02G350800; TraesCS2B02G369000; TraesCS2B02G369100; TraesCS2D02G033100; TraesCS2D02G348800; TraesCS2D02G349000; TraesCS3A02G260200; TraesCS3A02G312500; TraesCS3B02G159700; TraesCS3B02G293200;…
GO:0016998	cell wall macromolecule catabolic process	biological_process	24	2844	77	75768	3.63E-17	7.61E-16	8.303797468	TraesCS1A02G203600; TraesCS1A02G203700; TraesCS1A02G250000; TraesCS1B02G260600; TraesCS1B02G260700; TraesCS1D02G207000; TraesCS1D02G207100; TraesCS1D02G249600; TraesCS2A02G033600; TraesCS2A02G350700; TraesCS2A02G350800; TraesCS2B02G369000; TraesCS2B02G369100; TraesCS2D02G033100; TraesCS2D02G348800; TraesCS2D02G349000; TraesCS3A02G260200; TraesCS3A02G312500; TraesCS3B02G159700; TraesCS3B02G293200;…
GO:0005992	trehalose biosynthetic process	biological_process	20	2844	56	75768	4.09E-16	8.38E-15	9.514767932	TraesCS2A02G161000; TraesCS2A02G161100; TraesCS2A02G161200; TraesCS2B02G187000; TraesCS2B02G187100; TraesCS2D02G168100; TraesCS2D02G168200; TraesCS2D02G168300; TraesCS5A02G190000; TraesCS5A02G203500; TraesCS5B02G193100; TraesCS5B02G202200; TraesCS5D02G200800; TraesCS5D02G210000; TraesCS6A02G248400; TraesCS6A02G301800; TraesCS6B02G276300; TraesCS6B02G384500; TraesCS6D02G230500; TraesCS6D02G334000
GO:0005975	carbohydrate metabolic process	biological_process	130	2844	1655	75768	1.74E-15	3.48E-14	2.092674035	TraesCS1A02G203600; TraesCS1A02G203700; TraesCS1A02G250000; TraesCS1A02G311100; TraesCS1A02G389300; TraesCS1A02G422900; TraesCS1B02G064600; TraesCS1B02G260600; TraesCS1B02G260700; TraesCS1B02G322500; TraesCS1B02G454200; TraesCS1D02G207000; TraesCS1D02G207100; TraesCS1D02G249600; TraesCS1D02G311000; TraesCS1D02G370700; TraesCS1D02G370800; TraesCS1D02G397400; TraesCS1D02G431200; TraesCS1D02G431300;…
GO:0004805	trehalose-phosphatase activity	molecular_function	13	2844	26	75768	6.74E-14	1.32E-12	13.32067511	TraesCS2A02G161000; TraesCS2A02G161100; TraesCS2B02G187000; TraesCS2B02G187100; TraesCS2D02G168100; TraesCS2D02G168200; TraesCS5A02G190000; TraesCS5B02G193100; TraesCS5D02G200800; TraesCS6A02G248400; TraesCS6A02G301800; TraesCS6B02G276300; TraesCS6D02G230500
GO:0004497	monooxygenase activity	molecular_function	86	2844	963	75768	8.65E-14	1.66E-12	2.379186	TraesCS1A02G020800; TraesCS1A02G239400; TraesCS1B02G275300; TraesCS1D02G403300; TraesCS2A02G005100; TraesCS2A02G019400; TraesCS2A02G025100; TraesCS2A02G027400; TraesCS2A02G027500; TraesCS2A02G027700; TraesCS2A02G175700; TraesCS2A02G429700; TraesCS2A02G490500; TraesCS2A02G504900; TraesCS2B02G016800; TraesCS2B02G031200; TraesCS2B02G088700; TraesCS2B02G445300; TraesCS2B02G445400; TraesCS2B02G445600;…
GO:0009664	plant-type cell wall organization	biological_process	26	2844	125	75768	1.48E-13	2.77E-12	5.541400844	TraesCS1A02G406800; TraesCS3A02G160000; TraesCS3A02G165600; TraesCS3B02G032800; TraesCS3B02G190700; TraesCS3B02G200100; TraesCS3D02G176000; TraesCS3D02G313100; TraesCS4B02G246400; TraesCS4B02G246500; TraesCS4B02G272600; TraesCS4D02G270500; TraesCS4D02G271700; TraesCS4D02G271900; TraesCS5A02G481200; TraesCS5B02G448000; TraesCS5B02G494400; TraesCS5B02G528400; TraesCS5B02G528500; TraesCS5B02G528700;…
GO:0022857	transmembrane transporter activity	molecular_function	92	2844	1112	75768	1.05E-12	1.93E-11	2.204140485	TraesCS1A02G095600; TraesCS1A02G150400; TraesCS1A02G198300; TraesCS1A02G210900; TraesCS1B02G077600; TraesCS1B02G128000; TraesCS1B02G168100; TraesCS1B02G213100; TraesCS1B02G224900; TraesCS1B02G268300; TraesCS1D02G147400; TraesCS1D02G214200; TraesCS1D02G256100; TraesCS1D02G269600; TraesCS2A02G220400; TraesCS2A02G231600; TraesCS2A02G264500; TraesCS2A02G340700; TraesCS2A02G350300; TraesCS2A02G483700;…
GO:0005618	cell wall	cellular_component	47	2844	418	75768	9.93E-12	1.78E-10	2.995558517	TraesCS1A02G263900; TraesCS1A02G406800; TraesCS1D02G264000; TraesCS2A02G412600; TraesCS2A02G434300; TraesCS2D02G409900; TraesCS2D02G460100; TraesCS3A02G160000; TraesCS3A02G325500; TraesCS3B02G032800; TraesCS3B02G190700; TraesCS3B02G200100; TraesCS3B02G258100; TraesCS3D02G094000; TraesCS3D02G176000; TraesCS3D02G313100; TraesCS3D02G404000; TraesCS3D02G475200; TraesCS4A02G073300; TraesCS4B02G033300;…
GO:0045493	xylan catabolic process	biological_process	9	2844	15	75768	1.38E-11	2.43E-10	15.98481013	TraesCS3A02G471900; TraesCS3B02G514800; TraesCS3D02G039400; TraesCS3D02G405900; TraesCS3D02G467300; TraesCS3D02G467500; TraesCS3D02G467600; TraesCS4A02G173800; TraesCS6A02G077000
GO:0080143	regulation of amino acid export	biological_process	12	2844	32	75768	5.08E-11	8.78E-10	9.990506329	TraesCS6A02G170200; TraesCS7A02G392000; TraesCS7A02G392100; TraesCS7A02G392200; TraesCS7A02G392300; TraesCS7A02G392400; TraesCS7B02G294200; TraesCS7B02G294300; TraesCS7B02G294400; TraesCS7D02G387600; TraesCS7D02G387700; TraesCS7D02G387800
GO:0030145	manganese ion binding	molecular_function	37	2844	300	75768	7.93E-11	1.33E-09	3.285766526	TraesCS2A02G459800; TraesCS2A02G459900; TraesCS2D02G460100; TraesCS3A02G012600; TraesCS3B02G282300; TraesCS4A02G279100; TraesCS4B02G033100; TraesCS4B02G033300; TraesCS4B02G377100; TraesCS4B02G377200; TraesCS4B02G377300; TraesCS4B02G377900; TraesCS4B02G378100; TraesCS4B02G378200; TraesCS4B02G378400; TraesCS4D02G031700; TraesCS4D02G031800; TraesCS4D02G032100; TraesCS4D02G032200; TraesCS5A02G543600;…
GO:0016021	integral component of membrane	cellular_component	682	2844	14574	75768	8.01E-11	1.33E-09	1.24669966	TraesCS1A02G017500; TraesCS1A02G017900; TraesCS1A02G020800; TraesCS1A02G094700; TraesCS1A02G095600; TraesCS1A02G150400; TraesCS1A02G161000; TraesCS1A02G188100; TraesCS1A02G198300; TraesCS1A02G210900; TraesCS1A02G231700; TraesCS1A02G236300; TraesCS1A02G237800; TraesCS1A02G303200; TraesCS1A02G345400; TraesCS1A02G370300; TraesCS1A02G374700; TraesCS1A02G377900; TraesCS1A02G380900; TraesCS1A02G383800;…
GO:0046872	metal ion binding	molecular_function	202	2844	3411	75768	8.74E-11	1.43E-09	1.57770529	TraesCS1A02G078400; TraesCS1A02G078600; TraesCS1A02G089500; TraesCS1A02G108400; TraesCS1A02G185700; TraesCS1A02G276300; TraesCS1A02G304600; TraesCS1A02G318500; TraesCS1A02G338400; TraesCS1B02G096000; TraesCS1B02G096100; TraesCS1B02G096300; TraesCS1B02G096800; TraesCS1B02G115700; TraesCS1B02G115800; TraesCS1B02G117400; TraesCS1B02G285500; TraesCS1B02G315300; TraesCS1B02G330500; TraesCS1B02G331200;…
GO:0016705	oxidoreductase activity, acting on paired donors, with incorporation or reduction of molecular oxygen	molecular_function	113	2844	1609	75768	1.19E-10	1.91E-09	1.871020866	TraesCS1A02G020800; TraesCS1A02G239400; TraesCS1A02G351600; TraesCS1B02G275300; TraesCS1B02G371900; TraesCS1D02G020400; TraesCS1D02G359100; TraesCS1D02G403300; TraesCS2A02G005100; TraesCS2A02G005800; TraesCS2A02G019400; TraesCS2A02G025100; TraesCS2A02G027300; TraesCS2A02G027400; TraesCS2A02G027500; TraesCS2A02G027700; TraesCS2A02G175700; TraesCS2A02G429700; TraesCS2A02G490500; TraesCS2A02G504900;…
GO:0045735	nutrient reservoir activity	molecular_function	41	2844	363	75768	1.49E-10	2.35E-09	3.009078123	TraesCS2A02G459800; TraesCS2A02G459900; TraesCS2D02G460100; TraesCS3A02G012600; TraesCS3B02G282300; TraesCS4A02G279100; TraesCS4A02G296000; TraesCS4A02G296100; TraesCS4A02G453405; TraesCS4B02G033100; TraesCS4B02G033300; TraesCS4B02G377100; TraesCS4B02G377200; TraesCS4B02G377300; TraesCS4B02G377900; TraesCS4B02G378100; TraesCS4B02G378200; TraesCS4B02G378400; TraesCS4D02G031700; TraesCS4D02G031800;…
GO:0008061	chitin binding	molecular_function	17	2844	73	75768	1.59E-10	2.45E-09	6.204150049	TraesCS1A02G250000; TraesCS1B02G260600; TraesCS1B02G260700; TraesCS1D02G249600; TraesCS2A02G033600; TraesCS2A02G350700; TraesCS2A02G350800; TraesCS2B02G369000; TraesCS2B02G369100; TraesCS2D02G033100; TraesCS2D02G348800; TraesCS2D02G349000; TraesCS3A02G260200; TraesCS3B02G293200; TraesCS3D02G260300; TraesCS3D02G260500; TraesCS5D02G415600
GO:0005506	iron ion binding	molecular_function	121	2844	1811	75768	5.87E-10	8.91E-09	1.780012908	TraesCS1A02G020800; TraesCS1A02G239400; TraesCS1A02G351600; TraesCS1B02G275300; TraesCS1B02G371900; TraesCS1D02G020400; TraesCS1D02G359100; TraesCS1D02G403300; TraesCS2A02G005100; TraesCS2A02G005800; TraesCS2A02G019400; TraesCS2A02G025100; TraesCS2A02G027300; TraesCS2A02G027400; TraesCS2A02G027500; TraesCS2A02G027700; TraesCS2A02G158400; TraesCS2A02G175700; TraesCS2A02G429700; TraesCS2A02G490500;…
GO:0016491	oxidoreductase activity	molecular_function	164	2844	2722	75768	1.51E-09	2.26E-08	1.605136457	TraesCS1A02G089500; TraesCS1A02G089600; TraesCS1A02G283900; TraesCS1A02G285700; TraesCS1A02G308200; TraesCS1A02G331600; TraesCS1A02G357200; TraesCS1A02G384000; TraesCS1B02G018700; TraesCS1B02G056900; TraesCS1B02G117400; TraesCS1B02G117500; TraesCS1B02G291500; TraesCS1B02G331200; TraesCS1B02G336300; TraesCS1B02G373600; TraesCS1B02G410300; TraesCS1D02G044300; TraesCS1D02G098000; TraesCS1D02G184400;…
GO:0048046	apoplast	cellular_component	50	2844	537	75768	2.06E-09	3.02E-08	2.480572645	TraesCS1A02G283900; TraesCS1B02G015800; TraesCS1B02G036000; TraesCS1B02G056900; TraesCS1D02G044300; TraesCS2A02G051100; TraesCS2A02G150900; TraesCS2A02G434300; TraesCS2A02G500400; TraesCS2B02G100800; TraesCS2B02G176400; TraesCS2B02G193800; TraesCS2B02G605800; TraesCS2D02G460100; TraesCS3B02G397300; TraesCS3B02G577700; TraesCS3D02G094000; TraesCS3D02G516700; TraesCS4A02G073300; TraesCS4A02G369100;…
GO:0019825	oxygen binding	molecular_function	6	2844	9	75768	3.51E-09	4.99E-08	17.76090014	TraesCS1A02G338400; TraesCS1B02G350800; TraesCS1D02G340600; TraesCS4A02G061700; TraesCS4B02G237300; TraesCS4D02G238600
GO:0008661	1-deoxy-D-xylulose-5-phosphate synthase activity	molecular_function	6	2844	9	75768	3.51E-09	4.99E-08	17.76090014	TraesCS1A02G384300; TraesCS1B02G411100; TraesCS1D02G392500; TraesCS2A02G565400; TraesCS2B02G626400; TraesCS2D02G575800
GO:0004553	hydrolase activity, hydrolyzing O-glycosyl compounds	molecular_function	78	2844	1082	75768	2.33E-08	3.26E-07	1.920540958	TraesCS1A02G389300; TraesCS1A02G422900; TraesCS1B02G454200; TraesCS1D02G397400; TraesCS1D02G431200; TraesCS1D02G431300; TraesCS2A02G216200; TraesCS2A02G434300; TraesCS2B02G241200; TraesCS2D02G333800; TraesCS3A02G042100; TraesCS3A02G144600; TraesCS3A02G376200; TraesCS3A02G386300; TraesCS3A02G480200; TraesCS3A02G481500; TraesCS3A02G481600; TraesCS3A02G482200; TraesCS3A02G483000; TraesCS3A02G483100;…
GO:0042128	nitrate assimilation	biological_process	7	2844	17	75768	7.00E-08	9.64E-07	10.96996773	TraesCS6A02G326200; TraesCS6B02G356800; TraesCS6D02G193100; TraesCS6D02G306000; TraesCS7A02G078500; TraesCS7A02G259700; TraesCS7D02G073700
GO:0003824	catalytic activity	molecular_function	172	2844	3058	75768	7.26E-08	9.85E-07	1.498467049	TraesCS1A02G039800; TraesCS1A02G085600; TraesCS1A02G238700; TraesCS1A02G384300; TraesCS1A02G389300; TraesCS1B02G018700; TraesCS1B02G048200; TraesCS1B02G048300; TraesCS1B02G048500; TraesCS1B02G102700; TraesCS1B02G199600; TraesCS1B02G250600; TraesCS1B02G411100; TraesCS1D02G039300; TraesCS1D02G039400; TraesCS1D02G086700; TraesCS1D02G103500; TraesCS1D02G168400; TraesCS1D02G184500; TraesCS1D02G238100;…
GO:0016758	transferase activity, transferring hexosyl groups	molecular_function	64	2844	853	75768	8.60E-08	1.15E-06	1.998882079	TraesCS1A02G071400; TraesCS1A02G309900; TraesCS1A02G310200; TraesCS1B02G080400; TraesCS2A02G028700; TraesCS2A02G056100; TraesCS2A02G073500; TraesCS2A02G273700; TraesCS2A02G273800; TraesCS2A02G487400; TraesCS2B02G040500; TraesCS2B02G040600; TraesCS2B02G088900; TraesCS2B02G230800; TraesCS2B02G291500; TraesCS2B02G393900; TraesCS2D02G029800; TraesCS2D02G031000; TraesCS2D02G212200; TraesCS2D02G272700;…
GO:0006809	nitric oxide biosynthetic process	biological_process	5	2844	9	75768	2.12E-07	2.71E-06	14.80075012	TraesCS6A02G326200; TraesCS6B02G356800; TraesCS6D02G306000; TraesCS7A02G078500; TraesCS7D02G073700
GO:0043546	molybdopterin cofactor binding	molecular_function	5	2844	9	75768	2.12E-07	2.71E-06	14.80075012	TraesCS6A02G326200; TraesCS6B02G356800; TraesCS6D02G306000; TraesCS7A02G078500; TraesCS7D02G073700
GO:0050464	nitrate reductase (NADPH) activity	molecular_function	5	2844	9	75768	2.12E-07	2.71E-06	14.80075012	TraesCS6A02G326200; TraesCS6B02G356800; TraesCS6D02G306000; TraesCS7A02G078500; TraesCS7D02G073700
GO:0071705	nitrogen compound transport	biological_process	6	2844	14	75768	2.83E-07	3.57E-06	11.41772152	TraesCS5A02G104200; TraesCS7A02G479600; TraesCS7A02G479700; TraesCS7B02G382000; TraesCS7D02G466800; TraesCS7D02G466900
GO:0008810	cellulase activity	molecular_function	11	2844	53	75768	4.87E-07	6.04E-06	5.529336836	TraesCS1A02G389300; TraesCS1D02G397400; TraesCS3D02G027800; TraesCS4B02G104500; TraesCS5A02G172100; TraesCS5A02G202600; TraesCS5B02G201100; TraesCS5D02G176800; TraesCS7A02G317700; TraesCS7B02G046900; TraesCS7D02G314400
GO:0008519	ammonium transmembrane transporter activity	molecular_function	7	2844	21	75768	5.12E-07	6.10E-06	8.88045007	TraesCS3A02G350800; TraesCS3B02G383400; TraesCS3D02G344800; TraesCS4A02G352900; TraesCS5B02G520200; TraesCS5D02G519400; TraesCS6A02G226800
GO:0015696	ammonium transport	biological_process	7	2844	21	75768	5.12E-07	6.10E-06	8.88045007	TraesCS3A02G350800; TraesCS3B02G383400; TraesCS3D02G344800; TraesCS4A02G352900; TraesCS5B02G520200; TraesCS5D02G519400; TraesCS6A02G226800
GO:0072488	ammonium transmembrane transport	biological_process	7	2844	21	75768	5.12E-07	6.10E-06	8.88045007	TraesCS3A02G350800; TraesCS3B02G383400; TraesCS3D02G344800; TraesCS4A02G352900; TraesCS5B02G520200; TraesCS5D02G519400; TraesCS6A02G226800
GO:0030245	cellulose catabolic process	biological_process	11	2844	56	75768	9.18E-07	1.08E-05	5.233122363	TraesCS1A02G389300; TraesCS1D02G397400; TraesCS3D02G027800; TraesCS4B02G104500; TraesCS5A02G172100; TraesCS5A02G202600; TraesCS5B02G201100; TraesCS5D02G176800; TraesCS7A02G317700; TraesCS7B02G046900; TraesCS7D02G314400
GO:0009001	serine O-acetyltransferase activity	molecular_function	5	2844	11	75768	1.09E-06	1.27E-05	12.10970464	TraesCS3A02G287400; TraesCS3B02G321600; TraesCS3D02G286900; TraesCS4A02G042700; TraesCS4B02G263300
GO:0005344	oxygen carrier activity	molecular_function	4	2844	7	75768	1.46E-06	1.66E-05	15.22362869	TraesCS1A02G338400; TraesCS1B02G350800; TraesCS4B02G237300; TraesCS4D02G238600
GO:0004867	serine-type endopeptidase inhibitor activity	molecular_function	31	2844	333	75768	1.47E-06	1.66E-05	2.480125695	TraesCS1A02G265700; TraesCS1A02G265800; TraesCS1A02G265900; TraesCS1B02G276500; TraesCS1B02G276700; TraesCS1B02G276800; TraesCS1B02G276900; TraesCS1D02G027300; TraesCS1D02G265800; TraesCS1D02G265900; TraesCS1D02G266000; TraesCS2A02G158700; TraesCS2A02G158800; TraesCS2B02G184300; TraesCS2B02G184400; TraesCS2D02G165600; TraesCS2D02G165800; TraesCS3A02G045500; TraesCS3A02G046100; TraesCS3A02G093900;…
GO:0018580	nitronate monooxygenase activity	molecular_function	3	2844	4	75768	1.98E-06	2.15E-05	19.98101266	TraesCS1A02G238700; TraesCS1B02G250600; TraesCS1D02G238900
GO:0015121	phosphoenolpyruvate:phosphate antiporter activity	molecular_function	3	2844	4	75768	1.98E-06	2.15E-05	19.98101266	TraesCS3A02G130300; TraesCS3B02G149400; TraesCS3D02G131200
GO:0010017	red or far-red light signaling pathway	biological_process	3	2844	4	75768	1.98E-06	2.15E-05	19.98101266	TraesCS3A02G365600; TraesCS3B02G397400; TraesCS3D02G358700
GO:0016114	terpenoid biosynthetic process	biological_process	6	2844	19	75768	3.53E-06	3.79E-05	8.413057961	TraesCS1A02G384300; TraesCS1B02G411100; TraesCS1D02G392500; TraesCS2A02G565400; TraesCS2B02G626400; TraesCS2D02G575800
GO:0008152	metabolic process	biological_process	20	2844	177	75768	3.60E-06	3.81E-05	3.010322058	TraesCS3A02G260200; TraesCS3A02G471900; TraesCS3A02G481500; TraesCS3A02G482200; TraesCS3A02G483000; TraesCS3B02G041700; TraesCS3B02G293200; TraesCS3B02G514800; TraesCS3B02G526000; TraesCS3D02G260300; TraesCS3D02G260500; TraesCS3D02G467600; TraesCS3D02G475200; TraesCS3D02G477300; TraesCS4A02G173800; TraesCS4A02G485400; TraesCS6A02G077000; TraesCS7A02G133500; TraesCS7D02G009400; TraesCS7D02G551400
GO:0016841	ammonia-lyase activity	molecular_function	10	2844	53	75768	3.63E-06	3.81E-05	5.026669851	TraesCS1B02G048200; TraesCS1B02G048300; TraesCS1B02G048500; TraesCS1D02G039300; TraesCS1D02G039400; TraesCS1D02G103500; TraesCS2A02G196400; TraesCS2B02G398100; TraesCS4A02G401300; TraesCS5B02G468400
GO:0010167	response to nitrate	biological_process	5	2844	13	75768	3.80E-06	3.94E-05	10.24667316	TraesCS6A02G210000; TraesCS6A02G333900; TraesCS6B02G364600; TraesCS6D02G193100; TraesCS6D02G313100
GO:0016798	hydrolase activity, acting on glycosyl bonds	molecular_function	22	2844	210	75768	4.98E-06	5.10E-05	2.790998594	TraesCS3A02G260200; TraesCS3A02G471900; TraesCS3A02G481500; TraesCS3A02G482200; TraesCS3A02G483000; TraesCS3B02G041700; TraesCS3B02G293200; TraesCS3B02G514800; TraesCS3B02G526000; TraesCS3D02G260300; TraesCS3D02G260500; TraesCS3D02G467600; TraesCS3D02G475200; TraesCS3D02G477300; TraesCS4A02G173800; TraesCS4A02G485400; TraesCS4B02G259400; TraesCS4D02G259500; TraesCS6A02G077000; TraesCS7A02G133500;…
GO:0006559	L-phenylalanine catabolic process	biological_process	10	2844	56	75768	6.40E-06	6.48E-05	4.757383966	TraesCS1B02G048200; TraesCS1B02G048300; TraesCS1B02G048500; TraesCS1D02G039300; TraesCS1D02G039400; TraesCS1D02G103500; TraesCS2A02G196400; TraesCS2B02G398100; TraesCS4A02G401300; TraesCS5B02G468400
GO:0030151	molybdenum ion binding	molecular_function	6	2844	21	75768	7.62E-06	7.62E-05	7.611814346	TraesCS6A02G326200; TraesCS6B02G356800; TraesCS6D02G306000; TraesCS7A02G078500; TraesCS7A02G259700; TraesCS7D02G073700
GO:0005504	fatty acid binding	molecular_function	8	2844	38	75768	8.86E-06	8.77E-05	5.608705308	TraesCS2A02G297100; TraesCS2A02G440300; TraesCS2B02G313300; TraesCS2B02G452100; TraesCS3A02G364300; TraesCS3B02G455200; TraesCS3D02G415400; TraesCS7A02G452100
GO:0009627	systemic acquired resistance	biological_process	9	2844	48	75768	9.68E-06	9.47E-05	4.995253165	TraesCS1A02G184900; TraesCS2A02G297100; TraesCS2A02G440300; TraesCS2B02G313300; TraesCS2B02G452100; TraesCS3A02G364300; TraesCS3B02G455200; TraesCS3D02G415400; TraesCS7A02G452100
GO:1902358	sulfate transmembrane transport	biological_process	5	2844	15	75768	1.04E-05	0.000100599	8.88045007	TraesCS3A02G288800; TraesCS3B02G323500; TraesCS3D02G288600; TraesCS4A02G043400; TraesCS4D02G264100
GO:0006526	arginine biosynthetic process	biological_process	6	2844	22	75768	1.08E-05	0.000103479	7.265822785	TraesCS6A02G250600; TraesCS6B02G274800; TraesCS6D02G232400; TraesCS7A02G241100; TraesCS7B02G136600; TraesCS7D02G240100
GO:0016020	membrane	cellular_component	304	2844	6430	75768	1.39E-05	0.000131578	1.259559948	TraesCS1A02G039800; TraesCS1A02G095600; TraesCS1A02G150400; TraesCS1A02G188100; TraesCS1A02G198300; TraesCS1A02G210900; TraesCS1A02G285700; TraesCS1A02G377900; TraesCS1A02G380900; TraesCS1A02G406800; TraesCS1B02G077600; TraesCS1B02G128000; TraesCS1B02G168100; TraesCS1B02G213100; TraesCS1B02G224900; TraesCS1B02G268300; TraesCS1D02G015900; TraesCS1D02G020800; TraesCS1D02G147400; TraesCS1D02G188200;…
GO:0006855	drug transmembrane transport	biological_process	22	2844	224	75768	1.44E-05	0.000135204	2.616561181	TraesCS1A02G188100; TraesCS1A02G380900; TraesCS1D02G188200; TraesCS1D02G388600; TraesCS2A02G399900; TraesCS2B02G296100; TraesCS2B02G417900; TraesCS2D02G397500; TraesCS3A02G229400; TraesCS3D02G265400; TraesCS3D02G506500; TraesCS4A02G066800; TraesCS4A02G350200; TraesCS4D02G302500; TraesCS5A02G326300; TraesCS5B02G522900; TraesCS5D02G355500; TraesCS6A02G256400; TraesCS7A02G131600; TraesCS7B02G137200;…
GO:0015706	nitrate transport	biological_process	4	2844	10	75768	1.60E-05	0.000148129	10.65654008	TraesCS3A02G254000; TraesCS3B02G285900; TraesCS6A02G210000; TraesCS6D02G193100
GO:0015238	GO_0015238	molecular_function	18	2844	168	75768	2.03E-05	0.000186753	2.85443038	TraesCS1A02G188100; TraesCS1A02G380900; TraesCS1D02G188200; TraesCS1D02G388600; TraesCS2B02G296100; TraesCS2B02G417900; TraesCS2D02G397500; TraesCS3D02G506500; TraesCS4A02G066800; TraesCS4A02G350200; TraesCS4D02G302500; TraesCS5A02G326300; TraesCS5B02G522900; TraesCS5D02G355500; TraesCS6A02G256400; TraesCS7A02G131600; TraesCS7B02G137200; TraesCSU02G003900
GO:0006537	glutamate biosynthetic process	biological_process	3	2844	6	75768	2.80E-05	0.000248826	13.32067511	TraesCS3A02G266300; TraesCS3B02G299800; TraesCS3D02G266400
GO:0015930	glutamate synthase activity	molecular_function	3	2844	6	75768	2.80E-05	0.000248826	13.32067511	TraesCS3A02G266300; TraesCS3B02G299800; TraesCS3D02G266400
GO:0003991	acetylglutamate kinase activity	molecular_function	3	2844	6	75768	2.80E-05	0.000248826	13.32067511	TraesCS6A02G250600; TraesCS6B02G274800; TraesCS6D02G232400
GO:0008964	phosphoenolpyruvate carboxylase activity	molecular_function	5	2844	18	75768	3.50E-05	0.000308096	7.400375059	TraesCS5A02G181800; TraesCS5D02G186200; TraesCS7A02G345400; TraesCS7B02G237900; TraesCS7D02G333900
GO:0015297	antiporter activity	molecular_function	22	2844	237	75768	3.54E-05	0.000309178	2.473036728	TraesCS1A02G188100; TraesCS1A02G380900; TraesCS1D02G188200; TraesCS1D02G388600; TraesCS2A02G399900; TraesCS2B02G296100; TraesCS2B02G417900; TraesCS2D02G397500; TraesCS3A02G229400; TraesCS3D02G265400; TraesCS3D02G506500; TraesCS4A02G066800; TraesCS4A02G350200; TraesCS4D02G302500; TraesCS5A02G326300; TraesCS5B02G522900; TraesCS5D02G355500; TraesCS6A02G256400; TraesCS7A02G131600; TraesCS7B02G137200;…
GO:0009800	cinnamic acid biosynthetic process	biological_process	7	2844	35	75768	3.70E-05	0.0003168	5.328270042	TraesCS1B02G048200; TraesCS1B02G048300; TraesCS1B02G048500; TraesCS2A02G196400; TraesCS2B02G398100; TraesCS4A02G401300; TraesCS5B02G468400
GO:0045548	phenylalanine ammonia-lyase activity	molecular_function	7	2844	35	75768	3.70E-05	0.0003168	5.328270042	TraesCS1B02G048200; TraesCS1B02G048300; TraesCS1B02G048500; TraesCS2A02G196400; TraesCS2B02G398100; TraesCS4A02G401300; TraesCS5B02G468400
GO:0009607	response to biotic stimulus	biological_process	9	2844	56	75768	4.01E-05	0.000339539	4.28164557	TraesCS2A02G083600; TraesCS2A02G083700; TraesCS2B02G097800; TraesCS2D02G081400; TraesCS2D02G081500; TraesCS3A02G517100; TraesCS3D02G524700; TraesCS4B02G187800; TraesCS7D02G551400
GO:0050311	sulfite reductase (ferredoxin) activity	molecular_function	2	2844	3	75768	5.28E-05	0.000427012	17.76090014	TraesCS1B02G336300; TraesCS1D02G324200
GO:0034059	response to anoxia	biological_process	2	2844	3	75768	5.28E-05	0.000427012	17.76090014	TraesCS2A02G109800; TraesCS2B02G127800
GO:0004038	allantoinase activity	molecular_function	2	2844	3	75768	5.28E-05	0.000427012	17.76090014	TraesCS2A02G587900; TraesCS2D02G565300
GO:0010242	oxygen evolving activity	molecular_function	2	2844	3	75768	5.28E-05	0.000427012	17.76090014	TraesCS2B02G270300; TraesCS2D02G248400
GO:0010274	hydrotropism	biological_process	2	2844	3	75768	5.28E-05	0.000427012	17.76090014	TraesCS3A02G333600; TraesCS3B02G260500
GO:0016639	oxidoreductase activity, acting on the CH-NH2 group of donors, NAD or NADP as acceptor	molecular_function	4	2844	13	75768	7.42E-05	0.000594358	8.197338526	TraesCS2D02G388800; TraesCS3A02G266300; TraesCS3B02G299800; TraesCS3D02G266400
GO:0008643	carbohydrate transport	biological_process	11	2844	85	75768	7.92E-05	0.000628435	3.447704145	TraesCS1B02G066900; TraesCS1D02G052700; TraesCS5D02G046300; TraesCS6A02G009000; TraesCS6A02G009100; TraesCS6A02G382400; TraesCS6A02G382600; TraesCS6B02G015100; TraesCS6B02G015300; TraesCS6D02G009600; TraesCS6D02G009700
GO:0004402	histone acetyltransferase activity	molecular_function	7	2844	40	75768	0.000102416	0.000805613	4.662236287	TraesCS2B02G359600; TraesCS2D02G339900; TraesCS3A02G413600; TraesCS3A02G413700; TraesCS3B02G448000; TraesCS3B02G448100; TraesCS3D02G408100
GO:0019752	carboxylic acid metabolic process	biological_process	14	2844	129	75768	0.000106442	0.000829871	2.891309325	TraesCS2A02G076600; TraesCS2B02G606300; TraesCS2D02G075200; TraesCS2D02G518200; TraesCS2D02G518300; TraesCS3A02G512400; TraesCS3B02G580500; TraesCS3D02G519600; TraesCS4A02G075600; TraesCS4B02G231400; TraesCS4D02G232700; TraesCS6D02G078300; TraesCS7A02G387100; TraesCS7D02G383500
GO:0016638	oxidoreductase activity, acting on the CH-NH2 group of donors	molecular_function	3	2844	8	75768	0.000122801	0.000940765	9.990506329	TraesCS3A02G266300; TraesCS3B02G299800; TraesCS3D02G266400
GO:0048829	root cap development	biological_process	3	2844	8	75768	0.000122801	0.000940765	9.990506329	TraesCS7A02G349500; TraesCS7B02G233300; TraesCS7D02G329200
GO:0016671	oxidoreductase activity, acting on a sulfur group of donors, disulfide as acceptor	molecular_function	5	2844	23	75768	0.000161801	0.001228849	5.791597872	TraesCS2A02G225200; TraesCS2B02G275100; TraesCS2D02G231100; TraesCS6A02G332000; TraesCS6D02G311300
GO:0004252	serine-type endopeptidase activity	molecular_function	31	2844	426	75768	0.000190933	0.001437709	1.938689804	TraesCS1D02G412400; TraesCS2A02G444900; TraesCS2D02G388700; TraesCS2D02G403800; TraesCS3A02G000200; TraesCS3A02G138200; TraesCS3A02G138300; TraesCS3A02G138400; TraesCS3A02G138600; TraesCS3B02G004100; TraesCS3B02G155900; TraesCS3D02G008700; TraesCS3D02G138900; TraesCS5D02G264000; TraesCS6A02G112200; TraesCS6A02G339100; TraesCS6A02G339200; TraesCS6B02G062400; TraesCS6D02G101200; TraesCS7A02G118100;…
GO:0000256	allantoin catabolic process	biological_process	2	2844	4	75768	0.000205382	0.001487627	13.32067511	TraesCS2A02G587900; TraesCS2D02G565300
GO:0031640	killing of cells of other organism	biological_process	2	2844	4	75768	0.000205382	0.001487627	13.32067511	TraesCS3A02G517100; TraesCS3D02G524700
GO:0009685	gibberellin metabolic process	biological_process	2	2844	4	75768	0.000205382	0.001487627	13.32067511	TraesCS3B02G328700; TraesCS3D02G293800
GO:0045543	gibberellin 2-beta-dioxygenase activity	molecular_function	2	2844	4	75768	0.000205382	0.001487627	13.32067511	TraesCS3B02G328700; TraesCS3D02G293800
GO:0006535	cysteine biosynthetic process from serine	biological_process	7	2844	44	75768	0.000206582	0.001487627	4.238396624	TraesCS3A02G287400; TraesCS3B02G321600; TraesCS3D02G286900; TraesCS4A02G042700; TraesCS4A02G401700; TraesCS4B02G263300; TraesCS7A02G102800
GO:0046686	response to cadmium ion	biological_process	11	2844	94	75768	0.000210772	0.001487627	3.117604812	TraesCS1B02G250600; TraesCS1D02G040000; TraesCS2A02G048600; TraesCS2A02G500400; TraesCS2B02G605800; TraesCS2D02G047500; TraesCS2D02G388800; TraesCS3B02G000700; TraesCS7A02G304000; TraesCS7B02G320100; TraesCS7D02G299500
GO:0051513	regulation of monopolar cell growth	biological_process	3	2844	9	75768	0.000214448	0.001487627	8.88045007	TraesCS2A02G176000; TraesCS2B02G202300; TraesCS2D02G183400
GO:0006995	cellular response to nitrogen starvation	biological_process	3	2844	9	75768	0.000214448	0.001487627	8.88045007	TraesCS2A02G587900; TraesCS2D02G388800; TraesCS2D02G565300
GO:0042973	glucan endo-1,3-beta-D-glucosidase activity	molecular_function	3	2844	9	75768	0.000214448	0.001487627	8.88045007	TraesCS3A02G482200; TraesCS3A02G483000; TraesCS3D02G477300
GO:0033743	peptide-methionine (R)-S-oxide reductase activity	molecular_function	3	2844	9	75768	0.000214448	0.001487627	8.88045007	TraesCS5A02G504500; TraesCS6A02G332000; TraesCS6D02G311300
GO:0046274	lignin catabolic process	biological_process	10	2844	85	75768	0.000338843	0.00226296	3.134276495	TraesCS1A02G283900; TraesCS1B02G056900; TraesCS1D02G044300; TraesCS3B02G397300; TraesCS4B02G208000; TraesCS7A02G175000; TraesCS7B02G080100; TraesCS7D02G176300; TraesCS7D02G176400; TraesCS7D02G176500
GO:0052716	hydroquinone:oxygen oxidoreductase activity	molecular_function	10	2844	85	75768	0.000338843	0.00226296	3.134276495	TraesCS1A02G283900; TraesCS1B02G056900; TraesCS1D02G044300; TraesCS3B02G397300; TraesCS4B02G208000; TraesCS7A02G175000; TraesCS7B02G080100; TraesCS7D02G176300; TraesCS7D02G176400; TraesCS7D02G176500
GO:0004616	phosphogluconate dehydrogenase (decarboxylating) activity	molecular_function	3	2844	10	75768	0.000346765	0.00226296	7.992405063	TraesCS1A02G357200; TraesCS1B02G373600; TraesCS1D02G361400
GO:0004459	L-lactate dehydrogenase activity	molecular_function	3	2844	10	75768	0.000346765	0.00226296	7.992405063	TraesCS2A02G076600; TraesCS2D02G075200; TraesCS6D02G078300
GO:2000280	regulation of root development	biological_process	3	2844	10	75768	0.000346765	0.00226296	7.992405063	TraesCS2A02G109800; TraesCS2B02G127800; TraesCS6A02G246400
GO:0030026	cellular manganese ion homeostasis	biological_process	3	2844	10	75768	0.000346765	0.00226296	7.992405063	TraesCS2B02G610400; TraesCS2D02G383900; TraesCS2D02G588000
GO:0009236	cobalamin biosynthetic process	biological_process	3	2844	10	75768	0.000346765	0.00226296	7.992405063	TraesCS3A02G227700; TraesCS3B02G256800; TraesCS3D02G225500
GO:0004042	acetyl-CoA:L-glutamate N-acetyltransferase activity	molecular_function	3	2844	10	75768	0.000346765	0.00226296	7.992405063	TraesCS7A02G241100; TraesCS7B02G136600; TraesCS7D02G240100
GO:0098869	cellular oxidant detoxification	biological_process	14	2844	145	75768	0.000387587	0.002510768	2.572268296	TraesCS1B02G331200; TraesCS2A02G573900; TraesCS2B02G124800; TraesCS2B02G126300; TraesCS2D02G108600; TraesCS2D02G152700; TraesCS2D02G583700; TraesCS2D02G584700; TraesCS3B02G549000; TraesCS6A02G085000; TraesCS6B02G117300; TraesCSU02G113900; TraesCSU02G137000; TraesCSU02G250800
GO:0015098	molybdate ion transmembrane transporter activity	molecular_function	4	2844	18	75768	0.000422214	0.002686101	5.920300047	TraesCS2A02G496700; TraesCS2B02G524800; TraesCS7A02G328900; TraesCS7D02G325800
GO:0015689	molybdate ion transport	biological_process	4	2844	18	75768	0.000422214	0.002686101	5.920300047	TraesCS2A02G496700; TraesCS2B02G524800; TraesCS7A02G328900; TraesCS7D02G325800
GO:0071555	cell wall organization	biological_process	29	2844	408	75768	0.0004238	0.002686101	1.893625383	TraesCS1A02G311100; TraesCS1A02G406800; TraesCS1B02G322500; TraesCS1D02G311000; TraesCS2A02G082500; TraesCS2A02G210400; TraesCS2A02G434300; TraesCS3A02G284100; TraesCS3B02G034600; TraesCS3B02G190700; TraesCS3B02G318100; TraesCS3D02G094000; TraesCS3D02G313100; TraesCS4A02G073300; TraesCS4D02G230600; TraesCS4D02G270500; TraesCS5A02G482200; TraesCS5B02G494400; TraesCS5B02G495200; TraesCS5B02G528700;…
GO:0009654	photosystem II oxygen evolving complex	cellular_component	9	2844	75	75768	0.000489352	0.003053165	3.196962025	TraesCS2A02G215000; TraesCS2A02G254600; TraesCS2B02G240000; TraesCS2B02G267500; TraesCS2B02G270300; TraesCS2B02G372700; TraesCS2B02G395700; TraesCS2D02G248400; TraesCS2D02G375200
GO:0006145	purine nucleobase catabolic process	biological_process	2	2844	5	75768	0.000499042	0.003053165	10.65654008	TraesCS2A02G587900; TraesCS2D02G565300
GO:0010136	ureide catabolic process	biological_process	2	2844	5	75768	0.000499042	0.003053165	10.65654008	TraesCS2A02G587900; TraesCS2D02G565300
GO:0015671	oxygen transport	biological_process	2	2844	5	75768	0.000499042	0.003053165	10.65654008	TraesCS4B02G237300; TraesCS4D02G238600
GO:0030366	molybdopterin synthase activity	molecular_function	2	2844	5	75768	0.000499042	0.003053165	10.65654008	TraesCS5A02G191300; TraesCS5D02G199800
GO:0005384	manganese ion transmembrane transporter activity	molecular_function	3	2844	11	75768	0.000528702	0.003190319	7.265822785	TraesCS2B02G610400; TraesCS2D02G383900; TraesCS2D02G588000
GO:0071421	manganese ion transmembrane transport	biological_process	3	2844	11	75768	0.000528702	0.003190319	7.265822785	TraesCS2B02G610400; TraesCS2D02G383900; TraesCS2D02G588000
GO:0004190	aspartic-type endopeptidase activity	molecular_function	33	2844	493	75768	0.000582616	0.003491734	1.783295247	TraesCS1A02G251900; TraesCS1B02G263100; TraesCS1D02G251700; TraesCS3A02G361500; TraesCS3A02G455700; TraesCS3A02G471900; TraesCS3B02G244800; TraesCS3B02G393900; TraesCS3B02G445200; TraesCS3B02G514800; TraesCS3B02G515100; TraesCS3D02G039400; TraesCS3D02G405900; TraesCS3D02G467300; TraesCS3D02G467500; TraesCS3D02G467600; TraesCS4A02G441700; TraesCS4D02G072000; TraesCS4D02G094200; TraesCS5A02G259400;…
GO:2000032	regulation of secondary shoot formation	biological_process	3	2844	12	75768	0.000769488	0.00451946	6.660337553	TraesCS2A02G116900; TraesCS2B02G481900; TraesCS2D02G460500
GO:0042819	vitamin B6 biosynthetic process	biological_process	3	2844	12	75768	0.000769488	0.00451946	6.660337553	TraesCS2A02G268800; TraesCS2B02G287600; TraesCS2D02G267800
GO:0042823	pyridoxal phosphate biosynthetic process	biological_process	3	2844	12	75768	0.000769488	0.00451946	6.660337553	TraesCS2A02G268800; TraesCS2B02G287600; TraesCS2D02G267800
GO:0016846	carbon-sulfur lyase activity	molecular_function	4	2844	21	75768	0.000912895	0.005326228	5.074542897	TraesCS1D02G238100; TraesCS5A02G203700; TraesCS5B02G202400; TraesCS5D02G210200
GO:0003995	acyl-CoA dehydrogenase activity	molecular_function	2	2844	6	75768	0.000970122	0.005478703	8.88045007	TraesCS1A02G066800; TraesCS1D02G067800
GO:0071918	urea transmembrane transport	biological_process	2	2844	6	75768	0.000970122	0.005478703	8.88045007	TraesCS1A02G198300; TraesCS1B02G213100
GO:0009168	purine ribonucleoside monophosphate biosynthetic process	biological_process	2	2844	6	75768	0.000970122	0.005478703	8.88045007	TraesCS1A02G225000; TraesCS1B02G238200
GO:0010264	myo-inositol hexakisphosphate biosynthetic process	biological_process	2	2844	6	75768	0.000970122	0.005478703	8.88045007	TraesCS4B02G068300; TraesCS7A02G158400
GO:0061929	gamma-glutamylaminecyclotransferase activity	molecular_function	2	2844	6	75768	0.000970122	0.005478703	8.88045007	TraesCS5B02G554500; TraesCS5D02G554300
GO:0051536	iron-sulfur cluster binding	molecular_function	17	2844	209	75768	0.000989262	0.00555121	2.166999778	TraesCS1A02G276300; TraesCS1B02G285500; TraesCS1B02G336300; TraesCS1D02G275800; TraesCS1D02G324200; TraesCS3A02G266300; TraesCS3B02G299800; TraesCS3D02G266400; TraesCS4A02G286700; TraesCS4A02G356200; TraesCS4D02G025700; TraesCS5B02G429900; TraesCS5B02G516000; TraesCS6A02G333900; TraesCS6B02G364600; TraesCS6D02G195900; TraesCS6D02G313100
GO:0015977	carbon fixation	biological_process	6	2844	44	75768	0.001179369	0.006576103	3.632911392	TraesCS5A02G165400; TraesCS5A02G181800; TraesCS5D02G186200; TraesCS7A02G345400; TraesCS7B02G237900; TraesCS7D02G333900
GO:0006952	defense response	biological_process	22	2844	306	75768	0.001401639	0.007385964	1.915391192	TraesCS1B02G426100; TraesCS2A02G083600; TraesCS2A02G083700; TraesCS2A02G447000; TraesCS2B02G097800; TraesCS2D02G081400; TraesCS2D02G081500; TraesCS2D02G420900; TraesCS3A02G368800; TraesCS3A02G517100; TraesCS3B02G400800; TraesCS3D02G524700; TraesCS4B02G187800; TraesCS5A02G090600; TraesCS5A02G475300; TraesCS5B02G096300; TraesCS5D02G018700; TraesCS5D02G102700; TraesCS6A02G077000; TraesCS7A02G162600;…
GO:0019898	extrinsic component of membrane	cellular_component	7	2844	58	75768	0.001404652	0.007385964	3.21533537	TraesCS2A02G215000; TraesCS2A02G254600; TraesCS2B02G240000; TraesCS2B02G267500; TraesCS2B02G372700; TraesCS2B02G395700; TraesCS2D02G375200
GO:0008470	isovaleryl-CoA dehydrogenase activity	molecular_function	1	2844	2	75768	0.001408447	0.007385964	13.32067511	TraesCS1A02G066800
GO:0009970	cellular response to sulfate starvation	biological_process	1	2844	2	75768	0.001408447	0.007385964	13.32067511	TraesCS1D02G184500
GO:1900864	mitochondrial RNA modification	biological_process	1	2844	2	75768	0.001408447	0.007385964	13.32067511	TraesCS3B02G403000
GO:0006045	N-acetylglucosamine biosynthetic process	biological_process	1	2844	2	75768	0.001408447	0.007385964	13.32067511	TraesCS5A02G264900
GO:0031004	potassium ion-transporting ATPase complex	cellular_component	1	2844	2	75768	0.001408447	0.007385964	13.32067511	TraesCS5B02G396400
GO:0051744	3,8-divinyl protochlorophyllide a 8-vinyl reductase activity	molecular_function	1	2844	2	75768	0.001408447	0.007385964	13.32067511	TraesCS6B02G447700
GO:0010303	limit dextrinase activity	molecular_function	1	2844	2	75768	0.001408447	0.007385964	13.32067511	TraesCS7A02G133500
GO:0052746	inositol phosphorylation	biological_process	1	2844	2	75768	0.001408447	0.007385964	13.32067511	TraesCS7A02G158400
GO:0010207	photosystem II assembly	biological_process	3	2844	14	75768	0.001465156	0.007637887	5.708860759	TraesCS2B02G270300; TraesCS2D02G248400; TraesCS7D02G275900
GO:0009691	cytokinin biosynthetic process	biological_process	5	2844	34	75768	0.001514289	0.007801689	3.917845619	TraesCS1A02G156100; TraesCS1A02G362500; TraesCS1D02G367400; TraesCS4B02G313800; TraesCS5D02G568400
GO:0015116	sulfate transmembrane transporter activity	molecular_function	5	2844	34	75768	0.001514289	0.007801689	3.917845619	TraesCS3A02G288800; TraesCS3B02G323500; TraesCS3D02G288600; TraesCS4A02G043400; TraesCS4D02G264100
GO:0010951	negative regulation of endopeptidase activity	biological_process	13	2844	150	75768	0.001630018	0.008213933	2.308917018	TraesCS1A02G265800; TraesCS1B02G276800; TraesCS1B02G276900; TraesCS1D02G265800; TraesCS1D02G265900; TraesCS1D02G266000; TraesCS2D02G128900; TraesCS2D02G165600; TraesCS2D02G274900; TraesCS3B02G036900; TraesCS3B02G037000; TraesCS3D02G020500; TraesCS3D02G094200
GO:0003876	AMP deaminase activity	molecular_function	2	2844	7	75768	0.001650245	0.008213933	7.611814346	TraesCS1A02G225000; TraesCS1B02G238200
GO:0032264	IMP salvage	biological_process	2	2844	7	75768	0.001650245	0.008213933	7.611814346	TraesCS1A02G225000; TraesCS1B02G238200
GO:0005542	folic acid binding	molecular_function	2	2844	7	75768	0.001650245	0.008213933	7.611814346	TraesCS1B02G321600; TraesCS1D02G309900
GO:0052861	glucan endo-1,3-beta-glucanase activity, C-3 substituted reducing group	molecular_function	2	2844	7	75768	0.001650245	0.008213933	7.611814346	TraesCS3A02G413900; TraesCS7D02G551400
GO:0035435	phosphate ion transmembrane transport	biological_process	2	2844	7	75768	0.001650245	0.008213933	7.611814346	TraesCS4D02G332100; TraesCS7A02G427700
GO:0015743	malate transport	biological_process	4	2844	24	75768	0.001736433	0.008594369	4.440225035	TraesCS2A02G402400; TraesCS2B02G420600; TraesCS2D02G399700; TraesCS6D02G236500
GO:0008271	secondary active sulfate transmembrane transporter activity	molecular_function	5	2844	35	75768	0.001770126	0.008663783	3.805907173	TraesCS3A02G288800; TraesCS3B02G323500; TraesCS3D02G288600; TraesCS4A02G043400; TraesCS4D02G264100
GO:0008272	sulfate transport	biological_process	5	2844	35	75768	0.001770126	0.008663783	3.805907173	TraesCS3A02G288800; TraesCS3B02G323500; TraesCS3D02G288600; TraesCS4A02G043400; TraesCS4D02G264100
GO:0004356	glutamate-ammonia ligase activity	molecular_function	3	2844	15	75768	0.001938815	0.009333858	5.328270042	TraesCS2A02G500400; TraesCS4A02G063800; TraesCS4D02G047400
GO:0006542	glutamine biosynthetic process	biological_process	3	2844	15	75768	0.001938815	0.009333858	5.328270042	TraesCS2A02G500400; TraesCS4A02G063800; TraesCS4D02G047400
GO:0009834	plant-type secondary cell wall biogenesis	biological_process	3	2844	15	75768	0.001938815	0.009333858	5.328270042	TraesCS7A02G349500; TraesCS7B02G233300; TraesCS7D02G329200
GO:0006098	pentose-phosphate shunt	biological_process	5	2844	36	75768	0.002057417	0.009851003	3.700187529	TraesCS1A02G357200; TraesCS1B02G373600; TraesCS1D02G361400; TraesCS2A02G067800; TraesCS3D02G432600
GO:0030001	metal ion transport	biological_process	24	2844	356	75768	0.002268614	0.010803508	1.796046082	TraesCS1A02G185700; TraesCS1D02G190700; TraesCS2A02G539000; TraesCS2A02G539100; TraesCS2A02G539300; TraesCS2B02G168400; TraesCS2B02G429200; TraesCS2B02G569600; TraesCS2D02G540300; TraesCS2D02G540400; TraesCS2D02G540500; TraesCS3B02G200300; TraesCS3B02G200400; TraesCS3D02G176300; TraesCS3D02G209500; TraesCS4A02G050500; TraesCS4A02G066800; TraesCS4A02G294300; TraesCS4B02G019300; TraesCS5D02G250700;…
GO:0015204	urea transmembrane transporter activity	molecular_function	2	2844	8	75768	0.002566712	0.011777465	6.660337553	TraesCS1A02G198300; TraesCS1B02G213100
GO:0016730	oxidoreductase activity, acting on iron-sulfur proteins as donors	molecular_function	2	2844	8	75768	0.002566712	0.011777465	6.660337553	TraesCS1B02G038100; TraesCS5B02G560400
GO:0006873	cellular ion homeostasis	biological_process	2	2844	8	75768	0.002566712	0.011777465	6.660337553	TraesCS3A02G225100; TraesCS3D02G228400
GO:0004807	triose-phosphate isomerase activity	molecular_function	2	2844	8	75768	0.002566712	0.011777465	6.660337553	TraesCS3A02G359400; TraesCS3B02G392000
GO:0019008	molybdopterin synthase complex	cellular_component	2	2844	8	75768	0.002566712	0.011777465	6.660337553	TraesCS5A02G191300; TraesCS5D02G199800
GO:0030091	protein repair	biological_process	2	2844	8	75768	0.002566712	0.011777465	6.660337553	TraesCS6A02G332000; TraesCS6D02G311300
GO:0035335	peptidyl-tyrosine dephosphorylation	biological_process	2	2844	8	75768	0.002566712	0.011777465	6.660337553	TraesCS7B02G073200; TraesCS7D02G169300
GO:0009415	response to water	biological_process	6	2844	51	75768	0.002837875	0.012954236	3.134276495	TraesCS6A02G253300; TraesCS6A02G350100; TraesCS6B02G383600; TraesCS6D02G234700; TraesCS6D02G332500; TraesCS6D02G333000
GO:0016831	carboxy-lyase activity	molecular_function	11	2844	126	75768	0.002874141	0.013052156	2.325832161	TraesCS2B02G606300; TraesCS2D02G518200; TraesCS2D02G518300; TraesCS3A02G512400; TraesCS3B02G580500; TraesCS3D02G519600; TraesCS4A02G075600; TraesCS4B02G231400; TraesCS4D02G232700; TraesCS7A02G387100; TraesCS7D02G383500
GO:0016747	transferase activity, transferring acyl groups other than amino-acyl groups	molecular_function	48	2844	861	75768	0.002976247	0.013446533	1.485232068	TraesCS1A02G039800; TraesCS1A02G041700; TraesCS1A02G088300; TraesCS1A02G088400; TraesCS1A02G173800; TraesCS1B02G190600; TraesCS1D02G089900; TraesCS1D02G147000; TraesCS1D02G165000; TraesCS1D02G278100; TraesCS2A02G490700; TraesCS2A02G527700; TraesCS2B02G519100; TraesCS2B02G606400; TraesCS2D02G034500; TraesCS2D02G201100; TraesCS2D02G426800; TraesCS2D02G490900; TraesCS2D02G491100; TraesCS2D02G582000;…
GO:0005507	copper ion binding	molecular_function	19	2844	268	75768	0.00299731	0.013472604	1.88875244	TraesCS1A02G283900; TraesCS1B02G056900; TraesCS1D02G044300; TraesCS2B02G429200; TraesCS2D02G388800; TraesCS3B02G397300; TraesCS4A02G276100; TraesCS4B02G037600; TraesCS4B02G208000; TraesCS5A02G286900; TraesCS5A02G287000; TraesCS5B02G286300; TraesCS5D02G294600; TraesCS6B02G074200; TraesCS7A02G175000; TraesCS7B02G080100; TraesCS7D02G176300; TraesCS7D02G176400; TraesCS7D02G176500
GO:0003854	3-beta-hydroxy-delta5-steroid dehydrogenase activity	molecular_function	4	2844	28	75768	0.00354564	0.014694077	3.805907173	TraesCS1B02G447900; TraesCS1D02G425400; TraesCS5A02G004800; TraesCS5D02G011900
GO:0010582	floral meristem determinacy	biological_process	2	2844	9	75768	0.003742844	0.014694077	5.920300047	TraesCS2A02G116900; TraesCS2D02G118200
GO:0004751	ribose-5-phosphate isomerase activity	molecular_function	2	2844	9	75768	0.003742844	0.014694077	5.920300047	TraesCS2A02G234900; TraesCS2D02G271700
GO:0009052	pentose-phosphate shunt, non-oxidative branch	biological_process	2	2844	9	75768	0.003742844	0.014694077	5.920300047	TraesCS2A02G234900; TraesCS2D02G271700
GO:0004014	adenosylmethionine decarboxylase activity	molecular_function	2	2844	9	75768	0.003742844	0.014694077	5.920300047	TraesCS2B02G372900; TraesCS2D02G352900
GO:0006597	spermine biosynthetic process	biological_process	2	2844	9	75768	0.003742844	0.014694077	5.920300047	TraesCS2B02G372900; TraesCS2D02G352900
GO:0009143	nucleoside triphosphate catabolic process	biological_process	2	2844	9	75768	0.003742844	0.014694077	5.920300047	TraesCS2B02G400500; TraesCS2D02G379600
GO:0047150	betaine-homocysteine S-methyltransferase activity	molecular_function	2	2844	9	75768	0.003742844	0.014694077	5.920300047	TraesCS4B02G242700; TraesCS5D02G064400
GO:0004324	ferredoxin-NADP+ reductase activity	molecular_function	2	2844	9	75768	0.003742844	0.014694077	5.920300047	TraesCS5A02G423000; TraesCS5D02G431300
GO:0016787	hydrolase activity	molecular_function	83	2844	1657	75768	0.003779342	0.014694077	1.33447922	TraesCS1A02G094700; TraesCS1A02G156100; TraesCS1A02G249900; TraesCS1A02G362500; TraesCS1A02G407800; TraesCS1A02G407900; TraesCS1D02G256800; TraesCS1D02G367400; TraesCS1D02G437600; TraesCS2A02G130200; TraesCS2A02G143200; TraesCS2A02G159600; TraesCS2A02G247100; TraesCS2A02G587900; TraesCS2B02G152300; TraesCS2D02G168100; TraesCS2D02G168200; TraesCS2D02G249700; TraesCS2D02G379600; TraesCS2D02G409900;…
GO:0004364	glutathione transferase activity	molecular_function	3	2844	18	75768	0.003972801	0.014694077	4.440225035	TraesCS1D02G191100; TraesCS3B02G152200; TraesCS3D02G445400
GO:0051560	mitochondrial calcium ion homeostasis	biological_process	3	2844	18	75768	0.003972801	0.014694077	4.440225035	TraesCS3A02G340300; TraesCS4A02G191100; TraesCS4D02G238100
GO:0004422	hypoxanthine phosphoribosyltransferase activity	molecular_function	1	2844	3	75768	0.004119679	0.014694077	8.88045007	TraesCS1A02G120900
GO:0062046	dehydropipecolic acid reductase	molecular_function	1	2844	3	75768	0.004119679	0.014694077	8.88045007	TraesCS1A02G184900
GO:1903730	regulation of phosphatidate phosphatase activity	biological_process	1	2844	3	75768	0.004119679	0.014694077	8.88045007	TraesCS1B02G325000
GO:0042821	pyridoxal biosynthetic process	biological_process	1	2844	3	75768	0.004119679	0.014694077	8.88045007	TraesCS1D02G184400
GO:0050236	pyridoxine:NADP 4-dehydrogenase activity	molecular_function	1	2844	3	75768	0.004119679	0.014694077	8.88045007	TraesCS1D02G184400
GO:0051289	protein homotetramerization	biological_process	1	2844	3	75768	0.004119679	0.014694077	8.88045007	TraesCS1D02G184500
GO:0033611	oxalate catabolic process	biological_process	1	2844	3	75768	0.004119679	0.014694077	8.88045007	TraesCS2B02G605800
GO:0050203	oxalate-CoA ligase activity	molecular_function	1	2844	3	75768	0.004119679	0.014694077	8.88045007	TraesCS2B02G605800
GO:0010102	lateral root morphogenesis	biological_process	1	2844	3	75768	0.004119679	0.014694077	8.88045007	TraesCS2D02G118200
GO:0004352	glutamate dehydrogenase (NAD+) activity	molecular_function	1	2844	3	75768	0.004119679	0.014694077	8.88045007	TraesCS2D02G388800
GO:0010446	response to alkaline pH	biological_process	1	2844	3	75768	0.004119679	0.014694077	8.88045007	TraesCS2D02G388800
GO:0042246	tissue regeneration	biological_process	1	2844	3	75768	0.004119679	0.014694077	8.88045007	TraesCS2D02G541900
GO:0048529	magnesium-protoporphyrin IX monomethyl ester (oxidative) cyclase activity	molecular_function	1	2844	3	75768	0.004119679	0.014694077	8.88045007	TraesCS3A02G191700
GO:0090228	positive regulation of red or far-red light signaling pathway	biological_process	1	2844	3	75768	0.004119679	0.014694077	8.88045007	TraesCS3D02G304800
GO:0002215	defense response to nematode	biological_process	1	2844	3	75768	0.004119679	0.014694077	8.88045007	TraesCS3D02G475200
GO:0015137	citrate transmembrane transporter activity	molecular_function	1	2844	3	75768	0.004119679	0.014694077	8.88045007	TraesCS4A02G066800
GO:0032432	actin filament bundle	cellular_component	1	2844	3	75768	0.004119679	0.014694077	8.88045007	TraesCS4A02G156700
GO:0051014	actin filament severing	biological_process	1	2844	3	75768	0.004119679	0.014694077	8.88045007	TraesCS4A02G156700
GO:0019140	inositol 3-kinase activity	molecular_function	1	2844	3	75768	0.004119679	0.014694077	8.88045007	TraesCS4B02G068300
GO:0008898	S-adenosylmethionine-homocysteine S-methyltransferase activity	molecular_function	1	2844	3	75768	0.004119679	0.014694077	8.88045007	TraesCS4B02G242700
GO:0004587	ornithine-oxo-acid transaminase activity	molecular_function	1	2844	3	75768	0.004119679	0.014694077	8.88045007	TraesCS5A02G375000
GO:0006593	ornithine catabolic process	biological_process	1	2844	3	75768	0.004119679	0.014694077	8.88045007	TraesCS5A02G375000
GO:0019544	arginine catabolic process to glutamate	biological_process	1	2844	3	75768	0.004119679	0.014694077	8.88045007	TraesCS5A02G375000
GO:0051646	mitochondrion localization	biological_process	1	2844	3	75768	0.004119679	0.014694077	8.88045007	TraesCS5A02G375000
GO:0010080	regulation of floral meristem growth	biological_process	1	2844	3	75768	0.004119679	0.014694077	8.88045007	TraesCS5A02G427500
GO:0010081	regulation of inflorescence meristem growth	biological_process	1	2844	3	75768	0.004119679	0.014694077	8.88045007	TraesCS5A02G427500
GO:0042775	mitochondrial ATP synthesis coupled electron transport	biological_process	1	2844	3	75768	0.004119679	0.014694077	8.88045007	TraesCS5D02G101400
GO:0051924	regulation of calcium ion transport	biological_process	1	2844	3	75768	0.004119679	0.014694077	8.88045007	TraesCS5D02G406800
GO:0097275	cellular ammonia homeostasis	biological_process	1	2844	3	75768	0.004119679	0.014694077	8.88045007	TraesCS5D02G406800
GO:0036033	mediator complex binding	molecular_function	1	2844	3	75768	0.004119679	0.014694077	8.88045007	TraesCS5D02G412400
GO:0050105	L-gulonolactone oxidase activity	molecular_function	1	2844	3	75768	0.004119679	0.014694077	8.88045007	TraesCS6A02G148000
GO:0009623	response to parasitic fungus	biological_process	1	2844	3	75768	0.004119679	0.014694077	8.88045007	TraesCS6B02G175100
GO:0009063	cellular amino acid catabolic process	biological_process	1	2844	3	75768	0.004119679	0.014694077	8.88045007	TraesCS6D02G188900
GO:0070204	2-succinyl-5-enolpyruvyl-6-hydroxy-3-cyclohexene-1-carboxylic-acid synthase activity	molecular_function	1	2844	3	75768	0.004119679	0.014694077	8.88045007	TraesCS6D02G188900
GO:0051060	pullulanase activity	molecular_function	1	2844	3	75768	0.004119679	0.014694077	8.88045007	TraesCS7A02G133500
GO:0015691	cadmium ion transport	biological_process	1	2844	3	75768	0.004119679	0.014694077	8.88045007	TraesCS7B02G320100
GO:0032025	response to cobalt ion	biological_process	1	2844	3	75768	0.004119679	0.014694077	8.88045007	TraesCS7B02G320100
GO:0055069	zinc ion homeostasis	biological_process	1	2844	3	75768	0.004119679	0.014694077	8.88045007	TraesCS7B02G320100
GO:0004640	phosphoribosylanthranilate isomerase activity	molecular_function	1	2844	3	75768	0.004119679	0.014694077	8.88045007	TraesCS7D02G337900
GO:0006694	steroid biosynthetic process	biological_process	5	2844	42	75768	0.004577838	0.01619709	3.171589311	TraesCS1B02G447900; TraesCS1D02G425400; TraesCS4B02G332600; TraesCS5A02G004800; TraesCS5D02G011900
GO:0005887	integral component of plasma membrane	cellular_component	5	2844	42	75768	0.004577838	0.01619709	3.171589311	TraesCS3B02G285900; TraesCS5D02G004600; TraesCS6B02G044100; TraesCS6B02G044300; TraesCS6B02G044400
GO:0006541	glutamine metabolic process	biological_process	6	2844	56	75768	0.004835148	0.016940612	2.85443038	TraesCS3A02G050500; TraesCS3B02G059500; TraesCS3D02G050200; TraesCS4A02G284400; TraesCS4B02G028700; TraesCS4D02G195100
GO:0004351	glutamate decarboxylase activity	molecular_function	3	2844	19	75768	0.004884127	0.016940612	4.206528981	TraesCS4A02G075600; TraesCS4B02G231400; TraesCS4D02G232700
GO:0006536	glutamate metabolic process	biological_process	3	2844	19	75768	0.004884127	0.016940612	4.206528981	TraesCS4A02G075600; TraesCS4B02G231400; TraesCS4D02G232700
GO:0120009	intermembrane lipid transfer	biological_process	3	2844	19	75768	0.004884127	0.016940612	4.206528981	TraesCS4B02G397500; TraesCS5A02G489300; TraesCS7A02G322900
GO:0120013	lipid transfer activity	molecular_function	3	2844	19	75768	0.004884127	0.016940612	4.206528981	TraesCS4B02G397500; TraesCS5A02G489300; TraesCS7A02G322900
GO:0004817	cysteine-tRNA ligase activity	molecular_function	2	2844	10	75768	0.005198306	0.017889484	5.328270042	TraesCS1A02G145100; TraesCS1D02G144100
GO:0006423	cysteinyl-tRNA aminoacylation	biological_process	2	2844	10	75768	0.005198306	0.017889484	5.328270042	TraesCS1A02G145100; TraesCS1D02G144100
GO:0010193	response to ozone	biological_process	2	2844	11	75768	0.006949408	0.023547802	4.843881857	TraesCS2A02G145900; TraesCS2B02G171300
GO:0047216	inositol 3-alpha-galactosyltransferase activity	molecular_function	2	2844	11	75768	0.006949408	0.023547802	4.843881857	TraesCS2B02G109800; TraesCS2D02G093100
GO:0009626	plant-type hypersensitive response	biological_process	2	2844	11	75768	0.006949408	0.023547802	4.843881857	TraesCS3A02G517100; TraesCS3D02G524700
GO:0055129	L-proline biosynthetic process	biological_process	2	2844	11	75768	0.006949408	0.023547802	4.843881857	TraesCS3B02G395900; TraesCS5A02G375000
GO:0030170	pyridoxal phosphate binding	molecular_function	20	2844	313	75768	0.008002962	0.026021813	1.702322697	TraesCS1A02G085600; TraesCS1B02G102700; TraesCS1B02G199600; TraesCS1D02G086700; TraesCS1D02G184500; TraesCS1D02G292100; TraesCS2B02G606300; TraesCS2D02G518200; TraesCS2D02G518300; TraesCS3A02G512400; TraesCS3B02G580500; TraesCS3D02G519600; TraesCS4A02G075600; TraesCS4B02G231400; TraesCS4D02G058200; TraesCS4D02G232700; TraesCS5A02G375000; TraesCS7A02G387100; TraesCS7D02G369300; TraesCS7D02G383500
GO:0006552	leucine catabolic process	biological_process	1	2844	4	75768	0.008033976	0.026021813	6.660337553	TraesCS1A02G066800
GO:1901672	positive regulation of systemic acquired resistance	biological_process	1	2844	4	75768	0.008033976	0.026021813	6.660337553	TraesCS1A02G184900
GO:0042631	cellular response to water deprivation	biological_process	1	2844	4	75768	0.008033976	0.026021813	6.660337553	TraesCS1D02G184500
GO:0050242	pyruvate, phosphate dikinase activity	molecular_function	1	2844	4	75768	0.008033976	0.026021813	6.660337553	TraesCS1D02G252900
GO:1901698	response to nitrogen compound	biological_process	1	2844	4	75768	0.008033976	0.026021813	6.660337553	TraesCS2D02G388800
GO:0005262	calcium channel activity	molecular_function	1	2844	4	75768	0.008033976	0.026021813	6.660337553	TraesCS3A02G340300
GO:0010588	cotyledon vascular tissue pattern formation	biological_process	1	2844	4	75768	0.008033976	0.026021813	6.660337553	TraesCS3D02G137800
GO:0018685	alkane 1-monooxygenase activity	molecular_function	1	2844	4	75768	0.008033976	0.026021813	6.660337553	TraesCS4D02G283400
GO:0008175	tRNA methyltransferase activity	molecular_function	1	2844	4	75768	0.008033976	0.026021813	6.660337553	TraesCS5B02G175400
GO:0005242	inward rectifier potassium channel activity	molecular_function	1	2844	4	75768	0.008033976	0.026021813	6.660337553	TraesCS5B02G396400
GO:0044238	primary metabolic process	biological_process	1	2844	4	75768	0.008033976	0.026021813	6.660337553	TraesCS5D02G565000
GO:0003955	NAD(P)H dehydrogenase (quinone) activity	molecular_function	4	2844	34	75768	0.008339066	0.026812837	3.134276495	TraesCS2A02G259000; TraesCS5D02G397100; TraesCS7B02G207200; TraesCS7D02G303800
GO:0016157	sucrose synthase activity	molecular_function	4	2844	34	75768	0.008339066	0.026812837	3.134276495	TraesCS2D02G175600; TraesCS7A02G158900; TraesCS7B02G063400; TraesCS7D02G159800
GO:0080113	regulation of seed growth	biological_process	3	2844	22	75768	0.008429731	0.027005794	3.632911392	TraesCS4A02G012100; TraesCS4D02G286600; TraesCS6D02G285300
GO:0102721	ubiquinol:oxygen oxidoreductase activity	molecular_function	2	2844	12	75768	0.009009381	0.028448979	4.440225035	TraesCS2A02G438200; TraesCS2D02G436200
GO:0016992	lipoate synthase activity	molecular_function	2	2844	12	75768	0.009009381	0.028448979	4.440225035	TraesCS2B02G390900; TraesCS6D02G217500
GO:0035434	copper ion transmembrane transport	biological_process	2	2844	12	75768	0.009009381	0.028448979	4.440225035	TraesCS3B02G340700; TraesCS3D02G306300
GO:0047334	diphosphate-fructose-6-phosphate 1-phosphotransferase activity	molecular_function	2	2844	12	75768	0.009009381	0.028448979	4.440225035	TraesCS5A02G072700; TraesCS5B02G078300
GO:0006006	glucose metabolic process	biological_process	4	2844	36	75768	0.010623643	0.033426535	2.960150023	TraesCS2A02G067800; TraesCS2B02G080000; TraesCS7A02G313100; TraesCS7D02G309500
GO:0005215	transporter activity	molecular_function	25	2844	424	75768	0.010686412	0.033504373	1.570834328	TraesCS1B02G224900; TraesCS1D02G214200; TraesCS1D02G269600; TraesCS2A02G340700; TraesCS2A02G483700; TraesCS2B02G232900; TraesCS2D02G319100; TraesCS2D02G452100; TraesCS3A02G183800; TraesCS3D02G105000; TraesCS3D02G188000; TraesCS4A02G404100; TraesCS4A02G404200; TraesCS4A02G404400; TraesCS4B02G262900; TraesCS4D02G302000; TraesCS4D02G302100; TraesCS4D02G302200; TraesCS5A02G102600; TraesCS5A02G376900;…
GO:0019239	deaminase activity	molecular_function	2	2844	13	75768	0.011388646	0.035081807	4.098669263	TraesCS1A02G225000; TraesCS1B02G238200
GO:0005452	inorganic anion exchanger activity	molecular_function	2	2844	13	75768	0.011388646	0.035081807	4.098669263	TraesCS3D02G127300; TraesCS5D02G097600
GO:0006820	anion transport	biological_process	2	2844	13	75768	0.011388646	0.035081807	4.098669263	TraesCS3D02G127300; TraesCS5D02G097600
GO:0015698	inorganic anion transport	biological_process	2	2844	13	75768	0.011388646	0.035081807	4.098669263	TraesCS3D02G127300; TraesCS5D02G097600
GO:0010305	leaf vascular tissue pattern formation	biological_process	2	2844	13	75768	0.011388646	0.035081807	4.098669263	TraesCS3D02G137800; TraesCS5A02G427500
GO:0006807	nitrogen compound metabolic process	biological_process	6	2844	66	75768	0.01176716	0.036121491	2.421940928	TraesCS2A02G500400; TraesCS3A02G266300; TraesCS3B02G299800; TraesCS3D02G266400; TraesCS4A02G063800; TraesCS4D02G047400
GO:0022900	electron transport chain	biological_process	13	2844	188	75768	0.011899907	0.036402146	1.842221025	TraesCS1A02G276300; TraesCS1B02G285500; TraesCS1D02G275800; TraesCS2D02G252500; TraesCS3B02G249600; TraesCS3B02G272600; TraesCS4A02G286700; TraesCS4A02G356200; TraesCS4D02G025700; TraesCS5B02G516000; TraesCS5B02G553100; TraesCS6B02G115500; TraesCS7A02G454600
GO:0030247	polysaccharide binding	molecular_function	26	2844	451	75768	0.012603179	0.038090898	1.535864979	TraesCS1A02G017900; TraesCS1A02G035700; TraesCS1A02G374700; TraesCS1B02G020200; TraesCS1B02G076100; TraesCS1B02G394900; TraesCS1D02G010100; TraesCS1D02G381800; TraesCS2A02G071800; TraesCS2A02G071900; TraesCS2B02G464000; TraesCS2B02G588800; TraesCS2D02G070600; TraesCS2D02G070700; TraesCS2D02G509205; TraesCS3A02G033000; TraesCS3A02G049400; TraesCS4A02G351600; TraesCS5B02G526000; TraesCS5D02G365500;…
GO:0062034	L-pipecolic acid biosynthetic process	biological_process	1	2844	5	75768	0.013057266	0.038090898	5.328270042	TraesCS1A02G184900
GO:0000225	N-acetylglucosaminylphosphatidylinositol deacetylase activity	molecular_function	1	2844	5	75768	0.013057266	0.038090898	5.328270042	TraesCS2A02G590300
GO:0015211	purine nucleoside transmembrane transporter activity	molecular_function	1	2844	5	75768	0.013057266	0.038090898	5.328270042	TraesCS2D02G452100
GO:0015860	purine nucleoside transmembrane transport	biological_process	1	2844	5	75768	0.013057266	0.038090898	5.328270042	TraesCS2D02G452100
GO:0015276	ligand-gated ion channel activity	molecular_function	1	2844	5	75768	0.013057266	0.038090898	5.328270042	TraesCS2D02G462300
GO:0004588	orotate phosphoribosyltransferase activity	molecular_function	1	2844	5	75768	0.013057266	0.038090898	5.328270042	TraesCS3D02G493700
GO:0001558	regulation of cell growth	biological_process	1	2844	5	75768	0.013057266	0.038090898	5.328270042	TraesCS4A02G156700
GO:0070143	mitochondrial alanyl-tRNA aminoacylation	biological_process	1	2844	5	75768	0.013057266	0.038090898	5.328270042	TraesCS4D02G055000
GO:0048830	adventitious root development	biological_process	1	2844	5	75768	0.013057266	0.038090898	5.328270042	TraesCS4D02G312800
GO:0009413	response to flooding	biological_process	1	2844	5	75768	0.013057266	0.038090898	5.328270042	TraesCS5A02G375000
GO:1990841	promoter-specific chromatin binding	molecular_function	1	2844	5	75768	0.013057266	0.038090898	5.328270042	TraesCS6B02G175100
GO:0009011	starch synthase activity	molecular_function	1	2844	5	75768	0.013057266	0.038090898	5.328270042	TraesCS7A02G120300
GO:0003994	aconitate hydratase activity	molecular_function	1	2844	5	75768	0.013057266	0.038090898	5.328270042	TraesCS7A02G219100
GO:0005385	zinc ion transmembrane transporter activity	molecular_function	4	2844	38	75768	0.013302245	0.038524271	2.804352654	TraesCS2B02G168400; TraesCS4A02G294300; TraesCS4B02G019300; TraesCS7A02G420200
GO:0071577	zinc ion transmembrane transport	biological_process	4	2844	38	75768	0.013302245	0.038524271	2.804352654	TraesCS2B02G168400; TraesCS4A02G294300; TraesCS4B02G019300; TraesCS7A02G420200
GO:0030042	actin filament depolymerization	biological_process	3	2844	25	75768	0.013337007	0.038524271	3.196962025	TraesCS4A02G071400; TraesCS4B02G227300; TraesCS4D02G228100
GO:0045330	aspartyl esterase activity	molecular_function	7	2844	84	75768	0.013630415	0.039243122	2.220112518	TraesCS1A02G263900; TraesCS1D02G264000; TraesCS2A02G412600; TraesCS2D02G409900; TraesCS3A02G325500; TraesCS3B02G258100; TraesCS3D02G404000
GO:0009631	cold acclimation	biological_process	2	2844	14	75768	0.014095052	0.040057228	3.805907173	TraesCS1A02G137500; TraesCS5B02G408300
GO:0004345	glucose-6-phosphate dehydrogenase activity	molecular_function	2	2844	14	75768	0.014095052	0.040057228	3.805907173	TraesCS2A02G067800; TraesCS2B02G080000
GO:0005375	copper ion transmembrane transporter activity	molecular_function	2	2844	14	75768	0.014095052	0.040057228	3.805907173	TraesCS3B02G340700; TraesCS3D02G306300
GO:0004602	glutathione peroxidase activity	molecular_function	2	2844	14	75768	0.014095052	0.040057228	3.805907173	TraesCS6A02G246400; TraesCS6D02G228800
GO:0042545	cell wall modification	biological_process	9	2844	119	75768	0.014374914	0.040721219	2.014892033	TraesCS1A02G263900; TraesCS1D02G264000; TraesCS2A02G412600; TraesCS2D02G409900; TraesCS3A02G226400; TraesCS3A02G325500; TraesCS3B02G258100; TraesCS3D02G404000; TraesCS7D02G419400
GO:0010311	lateral root formation	biological_process	3	2844	26	75768	0.015302792	0.043072714	3.074001947	TraesCS2A02G100700; TraesCS2B02G117900; TraesCS4D02G312800
GO:0009086	methionine biosynthetic process	biological_process	3	2844	26	75768	0.015302792	0.043072714	3.074001947	TraesCS4B02G242700; TraesCS4D02G012900; TraesCS5D02G064400
GO:0005985	sucrose metabolic process	biological_process	4	2844	40	75768	0.01640193	0.046019429	2.664135021	TraesCS2D02G175600; TraesCS7A02G158900; TraesCS7B02G063400; TraesCS7D02G159800
GO:0004869	cysteine-type endopeptidase inhibitor activity	molecular_function	8	2844	104	75768	0.016502504	0.046154623	2.049334632	TraesCS2A02G126100; TraesCS2B02G148400; TraesCS2B02G293600; TraesCS2D02G128900; TraesCS2D02G274900; TraesCS3D02G020500; TraesCS4A02G015100; TraesCS4D02G287800
GO:0098655	cation transmembrane transport	biological_process	3	2844	27	75768	0.017441661	0.048626909	2.960150023	TraesCS7A02G418500; TraesCS7B02G320100; TraesCS7D02G411200
GO:0006814	sodium ion transport	biological_process	4	2844	41	75768	0.018117411	0.049060753	2.599156118	TraesCS3A02G183800; TraesCS3D02G188000; TraesCS5D02G270600; TraesCS7D02G241200
GO:0009409	response to cold	biological_process	9	2844	124	75768	0.018682422	0.049060753	1.933646386	TraesCS1B02G373600; TraesCS2B02G395700; TraesCS2D02G388800; TraesCS6A02G248400; TraesCS6B02G175100; TraesCS6B02G276300; TraesCS6D02G230500; TraesCS7A02G304000; TraesCS7D02G299500
GO:0050307	sucrose-phosphate phosphatase activity	molecular_function	1	2844	6	75768	0.019100838	0.049060753	4.440225035	TraesCS1B02G107600
GO:0019521	D-gluconate metabolic process	biological_process	1	2844	6	75768	0.019100838	0.049060753	4.440225035	TraesCS1B02G373600
GO:0048437	floral organ development	biological_process	1	2844	6	75768	0.019100838	0.049060753	4.440225035	TraesCS1B02G448200
GO:0009443	pyridoxal 5'-phosphate salvage	biological_process	1	2844	6	75768	0.019100838	0.049060753	4.440225035	TraesCS1D02G184400
GO:0004729	oxygen-dependent protoporphyrinogen oxidase activity	molecular_function	1	2844	6	75768	0.019100838	0.049060753	4.440225035	TraesCS2A02G347900
GO:0004413	homoserine kinase activity	molecular_function	1	2844	6	75768	0.019100838	0.049060753	4.440225035	TraesCS2D02G471400
GO:0006566	threonine metabolic process	biological_process	1	2844	6	75768	0.019100838	0.049060753	4.440225035	TraesCS2D02G471400
GO:0016756	glutathione gamma-glutamylcysteinyltransferase activity	molecular_function	1	2844	6	75768	0.019100838	0.049060753	4.440225035	TraesCS3B02G090400
GO:0004349	glutamate 5-kinase activity	molecular_function	1	2844	6	75768	0.019100838	0.049060753	4.440225035	TraesCS3B02G395900
GO:0004350	glutamate-5-semialdehyde dehydrogenase activity	molecular_function	1	2844	6	75768	0.019100838	0.049060753	4.440225035	TraesCS3B02G395900
GO:0010039	response to iron ion	biological_process	1	2844	6	75768	0.019100838	0.049060753	4.440225035	TraesCS3D02G371400
GO:0004801	sedoheptulose-7-phosphate:D-glyceraldehyde-3-phosphate glyceronetransferase activity	molecular_function	1	2844	6	75768	0.019100838	0.049060753	4.440225035	TraesCS3D02G432600
GO:0044205	'de novo' UMP biosynthetic process	biological_process	1	2844	6	75768	0.019100838	0.049060753	4.440225035	TraesCS3D02G493700
GO:0010929	positive regulation of auxin mediated signaling pathway	biological_process	1	2844	6	75768	0.019100838	0.049060753	4.440225035	TraesCS4A02G012100
GO:0060918	auxin transport	biological_process	1	2844	6	75768	0.019100838	0.049060753	4.440225035	TraesCS4A02G012100
GO:0051693	actin filament capping	biological_process	1	2844	6	75768	0.019100838	0.049060753	4.440225035	TraesCS4A02G156700
GO:0003871	5-methyltetrahydropteroyltriglutamate-homocysteine S-methyltransferase activity	molecular_function	1	2844	6	75768	0.019100838	0.049060753	4.440225035	TraesCS4D02G012900
GO:0004794	L-threonine ammonia-lyase activity	molecular_function	1	2844	6	75768	0.019100838	0.049060753	4.440225035	TraesCS5D02G027400
GO:0002238	response to molecule of fungal origin	biological_process	1	2844	6	75768	0.019100838	0.049060753	4.440225035	TraesCS6B02G175100
GO:0009234	menaquinone biosynthetic process	biological_process	1	2844	6	75768	0.019100838	0.049060753	4.440225035	TraesCS6D02G188900
GO:0008863	formate dehydrogenase (NAD+) activity	molecular_function	1	2844	6	75768	0.019100838	0.049060753	4.440225035	TraesCS6D02G255200
GO:0042183	formate catabolic process	biological_process	1	2844	6	75768	0.019100838	0.049060753	4.440225035	TraesCS6D02G255200
GO:0004112	cyclic-nucleotide phosphodiesterase activity	molecular_function	1	2844	6	75768	0.019100838	0.049060753	4.440225035	TraesCS7B02G072600
GO:0006829	zinc ion transport	biological_process	1	2844	6	75768	0.019100838	0.049060753	4.440225035	TraesCS7B02G320100
GO:0004647	phosphoserine phosphatase activity	molecular_function	1	2844	6	75768	0.019100838	0.049060753	4.440225035	TraesCS7D02G169500
GO:0003885	D-arabinono-1,4-lactone oxidase activity	molecular_function	5	2844	57	75768	0.019735096	0.0505425	2.336960545	TraesCS5A02G329500; TraesCS5B02G329700; TraesCS6A02G148000; TraesCS6D02G075800; TraesCS7B02G218900
GO:0070402	NADPH binding	molecular_function	2	2844	16	75768	0.020509208	0.052070928	3.330168776	TraesCS1D02G184400; TraesCS3B02G000700
GO:0042549	photosystem II stabilization	biological_process	2	2844	16	75768	0.020509208	0.052070928	3.330168776	TraesCS2B02G270300; TraesCS2D02G248400
GO:0015976	carbon utilization	biological_process	2	2844	16	75768	0.020509208	0.052070928	3.330168776	TraesCS7B02G354900; TraesCS7D02G443500
GO:0046873	metal ion transmembrane transporter activity	molecular_function	8	2844	112	75768	0.025402105	0.062951855	1.902953586	TraesCS2B02G168400; TraesCS4A02G050500; TraesCS4A02G066800; TraesCS4A02G294300; TraesCS4B02G019300; TraesCS7A02G340000; TraesCS7A02G420200; TraesCSU02G077000
GO:0006166	purine ribonucleoside salvage	biological_process	1	2844	7	75768	0.026081075	0.062951855	3.805907173	TraesCS1A02G120900
GO:0016630	protochlorophyllide reductase activity	molecular_function	1	2844	7	75768	0.026081075	0.062951855	3.805907173	TraesCS1D02G168700
GO:0016884	carbon-nitrogen ligase activity, with glutamine as amido-N-donor	molecular_function	1	2844	7	75768	0.026081075	0.062951855	3.805907173	TraesCS2D02G261300
GO:0008531	riboflavin kinase activity	molecular_function	1	2844	7	75768	0.026081075	0.062951855	3.805907173	TraesCS3A02G306900
GO:0019288	isopentenyl diphosphate biosynthetic process, methylerythritol 4-phosphate pathway	biological_process	1	2844	7	75768	0.026081075	0.062951855	3.805907173	TraesCS3B02G000700
GO:0030604	1-deoxy-D-xylulose-5-phosphate reductoisomerase activity	molecular_function	1	2844	7	75768	0.026081075	0.062951855	3.805907173	TraesCS3B02G000700
GO:0005740	mitochondrial envelope	cellular_component	1	2844	7	75768	0.026081075	0.062951855	3.805907173	TraesCS3B02G249600
GO:0045047	protein targeting to ER	biological_process	1	2844	7	75768	0.026081075	0.062951855	3.805907173	TraesCS3B02G342900
GO:0004590	orotidine-5'-phosphate decarboxylase activity	molecular_function	1	2844	7	75768	0.026081075	0.062951855	3.805907173	TraesCS3D02G493700
GO:0004821	histidine-tRNA ligase activity	molecular_function	1	2844	7	75768	0.026081075	0.062951855	3.805907173	TraesCS5B02G374100
GO:0006427	histidyl-tRNA aminoacylation	biological_process	1	2844	7	75768	0.026081075	0.062951855	3.805907173	TraesCS5B02G374100
GO:0030007	cellular potassium ion homeostasis	biological_process	1	2844	7	75768	0.026081075	0.062951855	3.805907173	TraesCS5B02G396400
GO:0047793	cycloeucalenol cycloisomerase activity	molecular_function	1	2844	7	75768	0.026081075	0.062951855	3.805907173	TraesCS5D02G501500
GO:0048831	regulation of shoot system development	biological_process	1	2844	7	75768	0.026081075	0.062951855	3.805907173	TraesCS6A02G246400
GO:0002237	response to molecule of bacterial origin	biological_process	1	2844	7	75768	0.026081075	0.062951855	3.805907173	TraesCS6B02G175100
GO:0055062	phosphate ion homeostasis	biological_process	1	2844	7	75768	0.026081075	0.062951855	3.805907173	TraesCS6B02G282100
GO:0080022	primary root development	biological_process	1	2844	7	75768	0.026081075	0.062951855	3.805907173	TraesCS7D02G419400
GO:0019318	hexose metabolic process	biological_process	3	2844	31	75768	0.027801097	0.066920128	2.578195182	TraesCS2A02G343900; TraesCS2B02G341400; TraesCS3A02G408400
GO:0019441	tryptophan catabolic process to kynurenine	biological_process	2	2844	18	75768	0.028271599	0.0674994	2.960150023	TraesCS3A02G368800; TraesCS3B02G400800
GO:0000015	phosphopyruvate hydratase complex	cellular_component	2	2844	18	75768	0.028271599	0.0674994	2.960150023	TraesCS7A02G075600; TraesCS7D02G071200
GO:0004634	phosphopyruvate hydratase activity	molecular_function	2	2844	18	75768	0.028271599	0.0674994	2.960150023	TraesCS7A02G075600; TraesCS7D02G071200
GO:0030246	carbohydrate binding	molecular_function	31	2844	595	75768	0.028414519	0.067574721	1.388036734	TraesCS1A02G389300; TraesCS1D02G397400; TraesCS2A02G343900; TraesCS2A02G371600; TraesCS2A02G371700; TraesCS2A02G451000; TraesCS2B02G053500; TraesCS2B02G100800; TraesCS2B02G341400; TraesCS2D02G129100; TraesCS2D02G137300; TraesCS3A02G042100; TraesCS3A02G144600; TraesCS3A02G386300; TraesCS3A02G408400; TraesCS3B02G041700; TraesCS3B02G214700; TraesCS3D02G038300; TraesCS3D02G153400; TraesCS3D02G211500;…
GO:0015629	actin cytoskeleton	cellular_component	4	2844	46	75768	0.028456551	0.067574721	2.316639149	TraesCS2A02G385000; TraesCS4A02G071400; TraesCS4B02G227300; TraesCS4D02G228100
GO:0050897	cobalt ion binding	molecular_function	3	2844	32	75768	0.030855671	0.073074855	2.497626582	TraesCS2A02G587900; TraesCS2D02G388800; TraesCS2D02G565300
GO:0030599	pectinesterase activity	molecular_function	8	2844	117	75768	0.032441294	0.076624076	1.821630784	TraesCS1A02G263900; TraesCS1D02G264000; TraesCS2A02G412600; TraesCS2D02G409900; TraesCS3A02G226400; TraesCS3A02G325500; TraesCS3B02G258100; TraesCS3D02G404000
GO:0005742	mitochondrial outer membrane translocase complex	cellular_component	2	2844	19	75768	0.03265675	0.076926729	2.804352654	TraesCS1B02G453500; TraesCS1D02G430200
GO:0009055	electron transfer activity	molecular_function	35	2844	694	75768	0.033658758	0.077017555	1.343583944	TraesCS1A02G276300; TraesCS1A02G290400; TraesCS1A02G397200; TraesCS1B02G285500; TraesCS1D02G275800; TraesCS2A02G295000; TraesCS2A02G541900; TraesCS2A02G542400; TraesCS2D02G252500; TraesCS2D02G543500; TraesCS3A02G462500; TraesCS3B02G272600; TraesCS3B02G505500; TraesCS3D02G300100; TraesCS4A02G085600; TraesCS4A02G199100; TraesCS4A02G269400; TraesCS4A02G286700; TraesCS4A02G333300; TraesCS4A02G356200;…
GO:0030041	actin filament polymerization	biological_process	1	2844	8	75768	0.033919196	0.077017555	3.330168776	TraesCS2A02G385000
GO:0000151	ubiquitin ligase complex	cellular_component	1	2844	8	75768	0.033919196	0.077017555	3.330168776	TraesCS2A02G515200
GO:0006557	S-adenosylmethioninamine biosynthetic process	biological_process	1	2844	8	75768	0.033919196	0.077017555	3.330168776	TraesCS2B02G372900
GO:0019344	cysteine biosynthetic process	biological_process	1	2844	8	75768	0.033919196	0.077017555	3.330168776	TraesCS2D02G231100
GO:0006865	amino acid transport	biological_process	1	2844	8	75768	0.033919196	0.077017555	3.330168776	TraesCS3A02G096000
GO:0036374	glutathione hydrolase activity	molecular_function	1	2844	8	75768	0.033919196	0.077017555	3.330168776	TraesCS3B02G090400
GO:0051091	positive regulation of DNA-binding transcription factor activity	biological_process	1	2844	8	75768	0.033919196	0.077017555	3.330168776	TraesCS3B02G365300
GO:0045168	cell-cell signaling involved in cell fate commitment	biological_process	1	2844	8	75768	0.033919196	0.077017555	3.330168776	TraesCS5B02G459000
GO:0019853	L-ascorbic acid biosynthetic process	biological_process	1	2844	8	75768	0.033919196	0.077017555	3.330168776	TraesCS6A02G148000
GO:0010021	amylopectin biosynthetic process	biological_process	1	2844	8	75768	0.033919196	0.077017555	3.330168776	TraesCS7A02G120300
GO:0010431	seed maturation	biological_process	1	2844	8	75768	0.033919196	0.077017555	3.330168776	TraesCS7A02G158900
GO:0010043	response to zinc ion	biological_process	1	2844	8	75768	0.033919196	0.077017555	3.330168776	TraesCS7B02G320100
GO:0009686	gibberellin biosynthetic process	biological_process	1	2844	8	75768	0.033919196	0.077017555	3.330168776	TraesCSU02G008700
GO:0006073	cellular glucan metabolic process	biological_process	9	2844	137	75768	0.034206372	0.077469957	1.750161693	TraesCS2A02G434300; TraesCS3D02G094000; TraesCS4A02G073300; TraesCS4D02G142800; TraesCS4D02G230600; TraesCS6A02G266100; TraesCS6D02G318500; TraesCS7D02G418600; TraesCS7D02G419400
GO:0016760	cellulose synthase (UDP-forming) activity	molecular_function	7	2844	100	75768	0.034697686	0.078381183	1.864894515	TraesCS2A02G210400; TraesCS3B02G034600; TraesCS5A02G482200; TraesCS5B02G495200; TraesCS5D02G261000; TraesCS5D02G495800; TraesCS7D02G555000
GO:0051537	2 iron, 2 sulfur cluster binding	molecular_function	8	2844	119	75768	0.03560146	0.080206979	1.79101514	TraesCS1A02G276300; TraesCS1B02G285500; TraesCS1D02G275800; TraesCS4A02G286700; TraesCS4A02G356200; TraesCS4D02G025700; TraesCS5B02G429900; TraesCS5B02G516000
GO:0010181	FMN binding	molecular_function	9	2844	138	75768	0.035688009	0.080206979	1.737479362	TraesCS1B02G018700; TraesCS2A02G259000; TraesCS3A02G266300; TraesCS3B02G299800; TraesCS3D02G266400; TraesCS5D02G397100; TraesCS6B02G353200; TraesCS7B02G207200; TraesCS7D02G303800
GO:0042626	ATPase-coupled transmembrane transporter activity	molecular_function	14	2844	238	75768	0.036133576	0.080821277	1.567138248	TraesCS1B02G387400; TraesCS2A02G057100; TraesCS2A02G128500; TraesCS2D02G131000; TraesCS3A02G393500; TraesCS3D02G368700; TraesCS3D02G387200; TraesCS4A02G370600; TraesCS4B02G298100; TraesCS6B02G145700; TraesCS7A02G118800; TraesCS7B02G016200; TraesCS7D02G114200; TraesCS7D02G298600
GO:0005249	voltage-gated potassium channel activity	molecular_function	4	2844	49	75768	0.036144816	0.080821277	2.174804099	TraesCS4D02G091700; TraesCS5B02G396400; TraesCS7B02G106900; TraesCS7D02G203200
GO:0009916	alternative oxidase activity	molecular_function	2	2844	20	75768	0.037373985	0.082729851	2.664135021	TraesCS2A02G438200; TraesCS2D02G436200
GO:0008295	spermidine biosynthetic process	biological_process	2	2844	20	75768	0.037373985	0.082729851	2.664135021	TraesCS2B02G372900; TraesCS2D02G352900
GO:0047429	nucleoside-triphosphate diphosphatase activity	molecular_function	2	2844	20	75768	0.037373985	0.082729851	2.664135021	TraesCS2B02G400500; TraesCS2D02G379600
GO:0007143	female meiotic nuclear division	biological_process	2	2844	20	75768	0.037373985	0.082729851	2.664135021	TraesCS5D02G240300; TraesCS6D02G304100
GO:0016573	histone acetylation	biological_process	3	2844	34	75768	0.037534613	0.082877179	2.350707372	TraesCS2D02G339900; TraesCS3B02G448000; TraesCS3B02G448100
GO:0016762	xyloglucan:xyloglucosyl transferase activity	molecular_function	9	2844	141	75768	0.040398829	0.088978422	1.700511716	TraesCS2A02G434300; TraesCS3D02G094000; TraesCS4A02G073300; TraesCS4D02G142800; TraesCS4D02G230600; TraesCS6A02G266100; TraesCS6D02G318500; TraesCS7D02G418600; TraesCS7D02G419400
GO:1901002	positive regulation of response to salt stress	biological_process	3	2844	35	75768	0.041160513	0.090301397	2.283544304	TraesCS4A02G219700; TraesCS4B02G098200; TraesCS4D02G094400
GO:0006777	Mo-molybdopterin cofactor biosynthetic process	biological_process	2	2844	21	75768	0.042418775	0.090301397	2.537271449	TraesCS5A02G191300; TraesCS5D02G199800
GO:0009501	amyloplast	cellular_component	2	2844	21	75768	0.042418775	0.090301397	2.537271449	TraesCS7A02G070100; TraesCS7A02G120300
GO:0005986	sucrose biosynthetic process	biological_process	1	2844	9	75768	0.042541011	0.090301397	2.960150023	TraesCS1B02G107600
GO:0010214	seed coat development	biological_process	1	2844	9	75768	0.042541011	0.090301397	2.960150023	TraesCS2B02G605800
GO:0000220	vacuolar proton-transporting V-type ATPase, V0 domain	cellular_component	1	2844	9	75768	0.042541011	0.090301397	2.960150023	TraesCS2D02G493000
GO:0019253	reductive pentose-phosphate cycle	biological_process	1	2844	9	75768	0.042541011	0.090301397	2.960150023	TraesCS5A02G165400
GO:0004343	glucosamine 6-phosphate N-acetyltransferase activity	molecular_function	1	2844	9	75768	0.042541011	0.090301397	2.960150023	TraesCS5A02G264900
GO:0004181	metallocarboxypeptidase activity	molecular_function	1	2844	9	75768	0.042541011	0.090301397	2.960150023	TraesCS5A02G427500
GO:0004815	aspartate-tRNA ligase activity	molecular_function	1	2844	9	75768	0.042541011	0.090301397	2.960150023	TraesCS5D02G333800
GO:0006422	aspartyl-tRNA aminoacylation	biological_process	1	2844	9	75768	0.042541011	0.090301397	2.960150023	TraesCS5D02G333800
GO:0031347	regulation of defense response	biological_process	1	2844	9	75768	0.042541011	0.090301397	2.960150023	TraesCS6B02G175100
GO:0009786	regulation of asymmetric cell division	biological_process	1	2844	9	75768	0.042541011	0.090301397	2.960150023	TraesCS6D02G186500
GO:0042138	meiotic DNA double-strand break formation	biological_process	1	2844	9	75768	0.042541011	0.090301397	2.960150023	TraesCS7A02G410300
GO:0043240	Fanconi anaemia nuclear complex	cellular_component	1	2844	9	75768	0.042541011	0.090301397	2.960150023	TraesCS7B02G264100
GO:0009737	response to abscisic acid	biological_process	10	2844	162	75768	0.042639479	0.090301397	1.644527791	TraesCS1B02G373600; TraesCS1D02G163800; TraesCS3A02G417300; TraesCS4A02G066800; TraesCS5A02G375000; TraesCS5B02G408300; TraesCS5D02G101400; TraesCS6A02G067100; TraesCS6B02G175100; TraesCS6D02G403400
GO:0005545	1-phosphatidylinositol binding	molecular_function	3	2844	36	75768	0.044977622	0.095024664	2.220112518	TraesCS4A02G227800; TraesCS5A02G297400; TraesCS5D02G304500
GO:0005509	calcium ion binding	molecular_function	51	2844	1086	75768	0.046017867	0.09698981	1.251113131	TraesCS1A02G035700; TraesCS1A02G285700; TraesCS1B02G020200; TraesCS1B02G076100; TraesCS1B02G370600; TraesCS1D02G010100; TraesCS2A02G071800; TraesCS2A02G071900; TraesCS2A02G215000; TraesCS2A02G254600; TraesCS2B02G240000; TraesCS2B02G267500; TraesCS2B02G372700; TraesCS2B02G395700; TraesCS2B02G464000; TraesCS2B02G588800; TraesCS2D02G070600; TraesCS2D02G070700; TraesCS2D02G375200; TraesCS2D02G509205;…
GO:0045490	pectin catabolic process	biological_process	6	2844	88	75768	0.047667482	0.099997613	1.816455696	TraesCS1A02G263900; TraesCS1D02G264000; TraesCS2A02G412600; TraesCS2D02G409900; TraesCS3A02G325500; TraesCS3D02G404000
GO:0007140	male meiotic nuclear division	biological_process	2	2844	22	75768	0.047785466	0.099997613	2.421940928	TraesCS5D02G240300; TraesCS6D02G304100
GO:0010319	stromule	cellular_component	2	2844	22	75768	0.047785466	0.099997613	2.421940928	TraesCS7A02G304000; TraesCS7D02G299500
GO:0019252	starch biosynthetic process	biological_process	3	2844	37	75768	0.048985583	0.102266111	2.160109477	TraesCS7A02G070100; TraesCS7A02G120300; TraesCS7A02G133500
GO:0016740	transferase activity	molecular_function	46	2844	973	75768	0.049223429	0.102519719	1.259508849	TraesCS1B02G321600; TraesCS1D02G191100; TraesCS1D02G309900; TraesCS2A02G490700; TraesCS2B02G040600; TraesCS2B02G513000; TraesCS2B02G519100; TraesCS2D02G029800; TraesCS2D02G031000; TraesCS2D02G034500; TraesCS2D02G093100; TraesCS2D02G217500; TraesCS2D02G217600; TraesCS2D02G272700; TraesCS2D02G372800; TraesCS2D02G374500; TraesCS2D02G427500; TraesCS2D02G490900; TraesCS2D02G491100; TraesCS2D02G537400;…
GO:0042742	defense response to bacterium	biological_process	7	2844	108	75768	0.050804327	0.105307283	1.72675418	TraesCS2A02G145900; TraesCS2B02G171300; TraesCS2D02G552100; TraesCS3A02G517100; TraesCS3B02G584700; TraesCS3D02G524700; TraesCS7D02G305600
GO:0030244	cellulose biosynthetic process	biological_process	7	2844	108	75768	0.050804327	0.105307283	1.72675418	TraesCS2A02G210400; TraesCS3B02G034600; TraesCS5A02G482200; TraesCS5B02G495200; TraesCS5D02G261000; TraesCS5D02G495800; TraesCS7D02G555000
GO:0010099	regulation of photomorphogenesis	biological_process	1	2844	10	75768	0.051876687	0.105307283	2.664135021	TraesCS1A02G376500
GO:0010030	positive regulation of seed germination	biological_process	1	2844	10	75768	0.051876687	0.105307283	2.664135021	TraesCS2B02G605800
GO:0030956	glutamyl-tRNA(Gln) amidotransferase complex	cellular_component	1	2844	10	75768	0.051876687	0.105307283	2.664135021	TraesCS2D02G261300
GO:0050567	glutaminyl-tRNA synthase (glutamine-hydrolyzing) activity	molecular_function	1	2844	10	75768	0.051876687	0.105307283	2.664135021	TraesCS2D02G261300
GO:0070681	glutaminyl-tRNAGln biosynthesis via transamidation	biological_process	1	2844	10	75768	0.051876687	0.105307283	2.664135021	TraesCS2D02G261300
GO:0009938	negative regulation of gibberellic acid mediated signaling pathway	biological_process	1	2844	10	75768	0.051876687	0.105307283	2.664135021	TraesCS6B02G175100
GO:0009960	endosperm development	biological_process	1	2844	10	75768	0.051876687	0.105307283	2.664135021	TraesCS7A02G120300
GO:0008250	oligosaccharyltransferase complex	cellular_component	1	2844	10	75768	0.051876687	0.105307283	2.664135021	TraesCS7B02G367800
GO:0004106	chorismate mutase activity	molecular_function	1	2844	10	75768	0.051876687	0.105307283	2.664135021	TraesCS7D02G251900
GO:0050832	defense response to fungus	biological_process	7	2844	109	75768	0.053106455	0.106813576	1.710912399	TraesCS2B02G605800; TraesCS2D02G552100; TraesCS3A02G517100; TraesCS3B02G584700; TraesCS3D02G524700; TraesCS4B02G036300; TraesCSU02G003800
GO:0071805	potassium ion transmembrane transport	biological_process	7	2844	109	75768	0.053106455	0.106813576	1.710912399	TraesCS4A02G410200; TraesCS4B02G310300; TraesCS4D02G308200; TraesCS5B02G396400; TraesCS7A02G071000; TraesCS7B02G318400; TraesCS7D02G066200
GO:0006012	galactose metabolic process	biological_process	3	2844	38	75768	0.053183623	0.106813576	2.10326449	TraesCS2B02G109800; TraesCS2D02G093100; TraesCS5D02G321100
GO:0005543	phospholipid binding	molecular_function	3	2844	38	75768	0.053183623	0.106813576	2.10326449	TraesCS4A02G227800; TraesCS5A02G297400; TraesCS5D02G304500
GO:0016810	hydrolase activity, acting on carbon-nitrogen (but not peptide) bonds	molecular_function	2	2844	23	75768	0.053467409	0.106813576	2.316639149	TraesCS2A02G587900; TraesCS2D02G565300
GO:0044212	transcription regulatory region DNA binding	molecular_function	2	2844	23	75768	0.053467409	0.106813576	2.316639149	TraesCS2D02G118200; TraesCS6B02G317100
GO:0009630	gravitropism	biological_process	2	2844	23	75768	0.053467409	0.106813576	2.316639149	TraesCS4A02G012100; TraesCS4A02G156700
GO:0042546	cell wall biogenesis	biological_process	11	2844	190	75768	0.055723689	0.111069163	1.54239396	TraesCS2A02G434300; TraesCS4A02G073300; TraesCS4D02G142800; TraesCS4D02G230600; TraesCS6A02G266100; TraesCS6B02G351400; TraesCS6D02G318500; TraesCS7B02G023400; TraesCS7B02G075900; TraesCS7D02G418600; TraesCS7D02G419400
GO:0008324	cation transmembrane transporter activity	molecular_function	5	2844	73	75768	0.056330571	0.112025356	1.824750014	TraesCS2B02G451400; TraesCS3D02G038000; TraesCS7A02G418500; TraesCS7B02G318400; TraesCS7D02G411200
GO:0004089	carbonate dehydratase activity	molecular_function	4	2844	56	75768	0.058638473	0.116090999	1.902953586	TraesCS4A02G389100; TraesCS7B02G354900; TraesCS7B02G455700; TraesCS7D02G443500
GO:0051301	cell division	biological_process	4	2844	56	75768	0.058638473	0.116090999	1.902953586	TraesCS5A02G003700; TraesCS5D02G004400; TraesCS5D02G004500; TraesCS5D02G004700
GO:0009269	response to desiccation	biological_process	2	2844	24	75768	0.059457078	0.116662997	2.220112518	TraesCS1A02G423800; TraesCS1D02G349900
GO:0042908	xenobiotic transport	biological_process	2	2844	24	75768	0.059457078	0.116662997	2.220112518	TraesCS2D02G397500; TraesCS4A02G066800
GO:0042910	xenobiotic transmembrane transporter activity	molecular_function	2	2844	24	75768	0.059457078	0.116662997	2.220112518	TraesCS2D02G397500; TraesCS4A02G066800
GO:0004124	cysteine synthase activity	molecular_function	2	2844	24	75768	0.059457078	0.116662997	2.220112518	TraesCS4A02G401700; TraesCS7A02G102800
GO:0004559	alpha-mannosidase activity	molecular_function	1	2844	11	75768	0.061860526	0.1192541	2.421940928	TraesCS2A02G451000
GO:0006013	mannose metabolic process	biological_process	1	2844	11	75768	0.061860526	0.1192541	2.421940928	TraesCS2A02G451000
GO:0038023	signaling receptor activity	molecular_function	1	2844	11	75768	0.061860526	0.1192541	2.421940928	TraesCS2D02G420900
GO:0046622	positive regulation of organ growth	biological_process	1	2844	11	75768	0.061860526	0.1192541	2.421940928	TraesCS3D02G397900
GO:0055072	iron ion homeostasis	biological_process	1	2844	11	75768	0.061860526	0.1192541	2.421940928	TraesCS4A02G066800
GO:0010200	response to chitin	biological_process	1	2844	11	75768	0.061860526	0.1192541	2.421940928	TraesCS6B02G175100
GO:0048586	regulation of long-day photoperiodism, flowering	biological_process	1	2844	11	75768	0.061860526	0.1192541	2.421940928	TraesCS7A02G324700
GO:0046417	chorismate metabolic process	biological_process	1	2844	11	75768	0.061860526	0.1192541	2.421940928	TraesCS7D02G251900
GO:0050664	oxidoreductase activity, acting on NAD(P)H, oxygen as acceptor	molecular_function	3	2844	40	75768	0.06214486	0.119280222	1.998101266	TraesCS1A02G285700; TraesCS5A02G093600; TraesCS5D02G105900
GO:0030136	clathrin-coated vesicle	cellular_component	3	2844	40	75768	0.06214486	0.119280222	1.998101266	TraesCS4A02G227800; TraesCS5A02G297400; TraesCS5D02G304500
GO:0003700	DNA-binding transcription factor activity	molecular_function	78	2844	1769	75768	0.065653545	0.125373124	1.174689269	TraesCS1A02G231200; TraesCS1A02G276600; TraesCS1A02G301100; TraesCS1A02G328800; TraesCS1A02G358100; TraesCS1A02G358400; TraesCS1B02G058100; TraesCS1B02G232700; TraesCS1B02G243200; TraesCS1B02G285800; TraesCS1B02G342500; TraesCS1B02G374900; TraesCS1B02G389700; TraesCS1B02G448200; TraesCS1D02G230900; TraesCS1D02G272600; TraesCS1D02G276100; TraesCS2A02G043600; TraesCS2A02G109800; TraesCS2A02G116900;…
GO:0030150	protein import into mitochondrial matrix	biological_process	2	2844	25	75768	0.065746178	0.125373124	2.131308017	TraesCS1B02G453500; TraesCS1D02G430200
GO:0006796	phosphate-containing compound metabolic process	biological_process	2	2844	25	75768	0.065746178	0.125373124	2.131308017	TraesCS1D02G040000; TraesCS3B02G611600
GO:0050662	coenzyme binding	molecular_function	13	2844	238	75768	0.066456584	0.126454105	1.455199801	TraesCS2A02G579200; TraesCS2B02G200700; TraesCS2D02G500300; TraesCS5A02G268200; TraesCS5A02G268700; TraesCS5A02G269200; TraesCS5B02G269100; TraesCS5D02G276500; TraesCS5D02G276600; TraesCS6A02G381700; TraesCS7A02G149000; TraesCS7B02G412700; TraesCS7D02G493000
GO:0015079	potassium ion transmembrane transporter activity	molecular_function	6	2844	95	75768	0.066606709	0.126466618	1.682611592	TraesCS4A02G410200; TraesCS4B02G310300; TraesCS4D02G308200; TraesCS7A02G071000; TraesCS7B02G318400; TraesCS7D02G066200
GO:0008378	galactosyltransferase activity	molecular_function	6	2844	96	75768	0.069633782	0.131929811	1.665084388	TraesCS1A02G377900; TraesCS4A02G280700; TraesCS5A02G216700; TraesCS5A02G235300; TraesCS5B02G233700; TraesCS7A02G156100
GO:0048268	clathrin coat assembly	biological_process	3	2844	42	75768	0.07184748	0.133218153	1.902953586	TraesCS4A02G227800; TraesCS5A02G297400; TraesCS5D02G304500
GO:0006090	pyruvate metabolic process	biological_process	1	2844	12	75768	0.072430755	0.133218153	2.220112518	TraesCS1D02G252900
GO:0006561	proline biosynthetic process	biological_process	1	2844	12	75768	0.072430755	0.133218153	2.220112518	TraesCS3B02G395900
GO:1900865	chloroplast RNA modification	biological_process	1	2844	12	75768	0.072430755	0.133218153	2.220112518	TraesCS3D02G137800
GO:0007281	germ cell development	biological_process	1	2844	12	75768	0.072430755	0.133218153	2.220112518	TraesCS4B02G225300
GO:0006048	UDP-N-acetylglucosamine biosynthetic process	biological_process	1	2844	12	75768	0.072430755	0.133218153	2.220112518	TraesCS5A02G264900
GO:0005784	Sec61 translocon complex	cellular_component	1	2844	12	75768	0.072430755	0.133218153	2.220112518	TraesCS5D02G021100
GO:0009097	isoleucine biosynthetic process	biological_process	1	2844	12	75768	0.072430755	0.133218153	2.220112518	TraesCS5D02G027400
GO:0004792	thiosulfate sulfurtransferase activity	molecular_function	1	2844	12	75768	0.072430755	0.133218153	2.220112518	TraesCS6B02G168600
GO:0016790	thiolester hydrolase activity	molecular_function	1	2844	12	75768	0.072430755	0.133218153	2.220112518	TraesCS7A02G371900
GO:0004619	phosphoglycerate mutase activity	molecular_function	1	2844	12	75768	0.072430755	0.133218153	2.220112518	TraesCS7B02G086800
GO:0003997	acyl-CoA oxidase activity	molecular_function	1	2844	12	75768	0.072430755	0.133218153	2.220112518	TraesCS7B02G190300
GO:0004069	L-aspartate:2-oxoglutarate aminotransferase activity	molecular_function	1	2844	12	75768	0.072430755	0.133218153	2.220112518	TraesCS7D02G369300
GO:0004363	glutathione synthase activity	molecular_function	1	2844	12	75768	0.072430755	0.133218153	2.220112518	TraesCS7D02G431500
GO:0009651	response to salt stress	biological_process	10	2844	179	75768	0.075620624	0.138795354	1.488343587	TraesCS1B02G373600; TraesCS2A02G500400; TraesCS2D02G388800; TraesCS3D02G475200; TraesCS5D02G101400; TraesCS6A02G067100; TraesCS6A02G248400; TraesCS6B02G175100; TraesCS6B02G276300; TraesCS6D02G230500
GO:0006812	cation transport	biological_process	11	2844	201	75768	0.077668733	0.142258116	1.45798434	TraesCS2B02G429200; TraesCS2B02G451400; TraesCS3D02G038000; TraesCS5A02G031600; TraesCS5A02G031700; TraesCS5D02G039800; TraesCS7A02G418500; TraesCS7B02G318400; TraesCS7B02G320100; TraesCS7D02G241200; TraesCS7D02G411200
GO:0004034	aldose 1-epimerase activity	molecular_function	2	2844	27	75768	0.079186262	0.144736715	1.973433349	TraesCS2A02G343900; TraesCS2B02G341400
GO:0010411	xyloglucan metabolic process	biological_process	8	2844	140	75768	0.081868981	0.149330378	1.522362869	TraesCS2A02G434300; TraesCS4A02G073300; TraesCS4D02G142800; TraesCS4D02G230600; TraesCS6A02G266100; TraesCS6D02G318500; TraesCS7D02G418600; TraesCS7D02G419400
GO:0005315	inorganic phosphate transmembrane transporter activity	molecular_function	3	2844	44	75768	0.08227214	0.149571812	1.816455696	TraesCS4A02G416400; TraesCS4D02G332100; TraesCS7A02G427700
GO:0034220	ion transmembrane transport	biological_process	1	2844	13	75768	0.083529321	0.149571812	2.049334632	TraesCS2D02G462300
GO:0006879	cellular iron ion homeostasis	biological_process	1	2844	13	75768	0.083529321	0.149571812	2.049334632	TraesCS4A02G066800
GO:0006839	mitochondrial transport	biological_process	1	2844	13	75768	0.083529321	0.149571812	2.049334632	TraesCS4A02G179400
GO:0016602	CCAAT-binding factor complex	cellular_component	1	2844	13	75768	0.083529321	0.149571812	2.049334632	TraesCS4B02G290400
GO:0080110	sporopollenin biosynthetic process	biological_process	1	2844	13	75768	0.083529321	0.149571812	2.049334632	TraesCS4D02G283400
GO:0008612	peptidyl-lysine modification to peptidyl-hypusine	biological_process	1	2844	13	75768	0.083529321	0.149571812	2.049334632	TraesCS5B02G383700
GO:0005267	potassium channel activity	molecular_function	1	2844	13	75768	0.083529321	0.149571812	2.049334632	TraesCS5B02G396400
GO:0031012	extracellular matrix	cellular_component	1	2844	13	75768	0.083529321	0.149571812	2.049334632	TraesCS6D02G289700
GO:0003712	transcription coregulator activity	molecular_function	7	2844	121	75768	0.085932994	0.152396569	1.541235136	TraesCS2B02G359600; TraesCS2D02G339900; TraesCS3A02G413600; TraesCS3A02G413700; TraesCS3B02G448000; TraesCS3B02G448100; TraesCS3D02G408100
GO:0015018	galactosylgalactosylxylosylprotein 3-beta-glucuronosyltransferase activity	molecular_function	2	2844	28	75768	0.086317694	0.152396569	1.902953586	TraesCS2A02G082500; TraesCS3A02G309600
GO:0008553	proton-exporting ATPase activity, phosphorylative mechanism	molecular_function	2	2844	28	75768	0.086317694	0.152396569	1.902953586	TraesCS4A02G282900; TraesCS4D02G027900
GO:0120029	proton export across plasma membrane	biological_process	2	2844	28	75768	0.086317694	0.152396569	1.902953586	TraesCS4A02G282900; TraesCS4D02G027900
GO:0004564	beta-fructofuranosidase activity	molecular_function	2	2844	28	75768	0.086317694	0.152396569	1.902953586	TraesCS6A02G023100; TraesCS6D02G026500
GO:0004575	sucrose alpha-glucosidase activity	molecular_function	2	2844	28	75768	0.086317694	0.152396569	1.902953586	TraesCS6A02G023100; TraesCS6D02G026500
GO:0004373	glycogen (starch) synthase activity	molecular_function	2	2844	28	75768	0.086317694	0.152396569	1.902953586	TraesCS7A02G070100; TraesCS7A02G120300
GO:0009908	flower development	biological_process	3	2844	45	75768	0.087747844	0.154611702	1.776090014	TraesCS2D02G118200; TraesCS5A02G427500; TraesCS6D02G293200
GO:0008081	phosphoric diester hydrolase activity	molecular_function	5	2844	82	75768	0.087947855	0.154654811	1.624472574	TraesCS2A02G285900; TraesCS2B02G303200; TraesCS2D02G284700; TraesCS3D02G332200; TraesCS5D02G333900
GO:0007166	cell surface receptor signaling pathway	biological_process	4	2844	64	75768	0.092199909	0.161809003	1.665084388	TraesCS1D02G030000; TraesCS3A02G009100; TraesCS3B02G551500; TraesCS7D02G098300
GO:0031977	thylakoid lumen	cellular_component	2	2844	29	75768	0.093709621	0.162059181	1.837334497	TraesCS2A02G145900; TraesCS2B02G171300
GO:0019829	ATPase-coupled cation transmembrane transporter activity	molecular_function	2	2844	29	75768	0.093709621	0.162059181	1.837334497	TraesCS2B02G429200; TraesCS7B02G320100
GO:0005838	proteasome regulatory particle	cellular_component	1	2844	14	75768	0.095101699	0.162059181	1.902953586	TraesCS2A02G426100
GO:0010029	regulation of seed germination	biological_process	1	2844	14	75768	0.095101699	0.162059181	1.902953586	TraesCS2A02G515200
GO:0010427	abscisic acid binding	molecular_function	1	2844	14	75768	0.095101699	0.162059181	1.902953586	TraesCS2D02G420900
GO:0032515	negative regulation of phosphoprotein phosphatase activity	biological_process	1	2844	14	75768	0.095101699	0.162059181	1.902953586	TraesCS2D02G420900
GO:0010089	xylem development	biological_process	1	2844	14	75768	0.095101699	0.162059181	1.902953586	TraesCS2D02G473900
GO:2000012	regulation of auxin polar transport	biological_process	1	2844	14	75768	0.095101699	0.162059181	1.902953586	TraesCS4A02G156700
GO:0009911	positive regulation of flower development	biological_process	1	2844	14	75768	0.095101699	0.162059181	1.902953586	TraesCS4A02G164000
GO:0042538	hyperosmotic salinity response	biological_process	1	2844	14	75768	0.095101699	0.162059181	1.902953586	TraesCS5A02G375000
GO:0009640	photomorphogenesis	biological_process	1	2844	14	75768	0.095101699	0.162059181	1.902953586	TraesCS5A02G427500
GO:0008276	protein methyltransferase activity	molecular_function	1	2844	14	75768	0.095101699	0.162059181	1.902953586	TraesCS5D02G055300
GO:0004096	catalase activity	molecular_function	1	2844	14	75768	0.095101699	0.162059181	1.902953586	TraesCS6B02G056800
GO:0010038	response to metal ion	biological_process	1	2844	14	75768	0.095101699	0.162059181	1.902953586	TraesCS7B02G320100
GO:0004579	dolichyl-diphosphooligosaccharide-protein glycotransferase activity	molecular_function	1	2844	14	75768	0.095101699	0.162059181	1.902953586	TraesCS7B02G367800
GO:0003993	acid phosphatase activity	molecular_function	7	2844	125	75768	0.09902296	0.168415497	1.491915612	TraesCS4A02G133100; TraesCS4B02G171500; TraesCS4D02G343000; TraesCS5A02G129100; TraesCS5A02G286100; TraesCS5D02G293500; TraesCS7A02G260000
GO:0009753	response to jasmonic acid	biological_process	2	2844	30	75768	0.101351285	0.172043318	1.776090014	TraesCS5A02G375000; TraesCS6B02G175100
GO:0006508	proteolysis	biological_process	84	2844	1970	75768	0.104155918	0.176464161	1.135976354	TraesCS1A02G031100; TraesCS1A02G251900; TraesCS1A02G421200; TraesCS1B02G263100; TraesCS1D02G251700; TraesCS1D02G412400; TraesCS1D02G429200; TraesCS2A02G426100; TraesCS2A02G444900; TraesCS2D02G388700; TraesCS2D02G403800; TraesCS3A02G000200; TraesCS3A02G138200; TraesCS3A02G138300; TraesCS3A02G138400; TraesCS3A02G138600; TraesCS3A02G142000; TraesCS3A02G346900; TraesCS3A02G361500; TraesCS3A02G455700;…
GO:0010287	plastoglobule	cellular_component	3	2844	48	75768	0.1051865	0.177868151	1.665084388	TraesCS2A02G145900; TraesCS2B02G171300; TraesCS2B02G306800
GO:0016788	hydrolase activity, acting on ester bonds	molecular_function	28	2844	603	75768	0.106341253	0.178359553	1.237077622	TraesCS1A02G135900; TraesCS1A02G322600; TraesCS1B02G108400; TraesCS1D02G005500; TraesCS1D02G054200; TraesCS1D02G261300; TraesCS2A02G396900; TraesCS2B02G170900; TraesCS3A02G025300; TraesCS3A02G025400; TraesCS4B02G006900; TraesCS5D02G217100; TraesCS6A02G294800; TraesCS6A02G311000; TraesCS6B02G041300; TraesCS6B02G068700; TraesCS6D02G162000; TraesCS6D02G275400; TraesCS7A02G204900; TraesCS7A02G429100;…
GO:0009116	nucleoside metabolic process	biological_process	4	2844	67	75768	0.106863248	0.178359553	1.590528371	TraesCS1A02G120900; TraesCS3B02G181300; TraesCS3D02G493700; TraesCS4A02G457100
GO:0004864	protein phosphatase inhibitor activity	molecular_function	1	2844	15	75768	0.107096712	0.178359553	1.776090014	TraesCS2D02G420900
GO:0009817	defense response to fungus, incompatible interaction	biological_process	1	2844	15	75768	0.107096712	0.178359553	1.776090014	TraesCS3D02G475200
GO:0080147	root hair cell development	biological_process	1	2844	15	75768	0.107096712	0.178359553	1.776090014	TraesCS5D02G406800
GO:0047938	glucose-6-phosphate 1-epimerase activity	molecular_function	1	2844	15	75768	0.107096712	0.178359553	1.776090014	TraesCS6A02G152400
GO:0005983	starch catabolic process	biological_process	1	2844	15	75768	0.107096712	0.178359553	1.776090014	TraesCS7A02G133500
GO:0006750	glutathione biosynthetic process	biological_process	1	2844	15	75768	0.107096712	0.178359553	1.776090014	TraesCS7D02G431500
GO:0009734	auxin-activated signaling pathway	biological_process	9	2844	170	75768	0.10828627	0.180000385	1.410424423	TraesCS4A02G012100; TraesCS4A02G188100; TraesCS4D02G125300; TraesCS5A02G208100; TraesCS5A02G285700; TraesCS5D02G291800; TraesCS6B02G411000; TraesCS6D02G100800; TraesCS7B02G029000
GO:0009773	photosynthetic electron transport in photosystem I	biological_process	2	2844	31	75768	0.109231662	0.180889276	1.718796788	TraesCS1B02G038100; TraesCS5B02G560400
GO:0047617	acyl-CoA hydrolase activity	molecular_function	2	2844	31	75768	0.109231662	0.180889276	1.718796788	TraesCS3A02G154700; TraesCS3B02G181100
GO:0000228	nuclear chromosome	cellular_component	1	2844	16	75768	0.119466356	0.196728709	1.665084388	TraesCS5B02G303500
GO:0006081	cellular aldehyde metabolic process	biological_process	1	2844	16	75768	0.119466356	0.196728709	1.665084388	TraesCS6B02G284600
GO:0006564	L-serine biosynthetic process	biological_process	1	2844	16	75768	0.119466356	0.196728709	1.665084388	TraesCS7D02G169500
GO:0051015	actin filament binding	molecular_function	4	2844	70	75768	0.122590042	0.201495946	1.522362869	TraesCS4A02G156700; TraesCS5A02G052700; TraesCS5B02G064000; TraesCS5D02G064100
GO:0030276	clathrin binding	molecular_function	3	2844	51	75768	0.124058268	0.203529486	1.567138248	TraesCS4A02G227800; TraesCS5A02G297400; TraesCS5D02G304500
GO:0003968	RNA-directed 5'-3' RNA polymerase activity	molecular_function	2	2844	33	75768	0.125663492	0.205779807	1.614627286	TraesCS6A02G299000; TraesCS6D02G278700
GO:0070008	serine-type exopeptidase activity	molecular_function	1	2844	17	75768	0.13216563	0.213438909	1.567138248	TraesCS2D02G403800
GO:0010087	phloem or xylem histogenesis	biological_process	1	2844	17	75768	0.13216563	0.213438909	1.567138248	TraesCS3D02G137800
GO:0004066	asparagine synthase (glutamine-hydrolyzing) activity	molecular_function	1	2844	17	75768	0.13216563	0.213438909	1.567138248	TraesCS4D02G195100
GO:0006529	asparagine biosynthetic process	biological_process	1	2844	17	75768	0.13216563	0.213438909	1.567138248	TraesCS4D02G195100
GO:0010082	regulation of root meristem growth	biological_process	1	2844	17	75768	0.13216563	0.213438909	1.567138248	TraesCS5A02G427500
GO:0010183	pollen tube guidance	biological_process	1	2844	17	75768	0.13216563	0.213438909	1.567138248	TraesCS5D02G412400
GO:0034765	regulation of ion transmembrane transport	biological_process	1	2844	17	75768	0.13216563	0.213438909	1.567138248	TraesCS7B02G106900
GO:0016620	oxidoreductase activity, acting on the aldehyde or oxo group of donors, NAD or NADP as acceptor	molecular_function	5	2844	92	75768	0.132278825	0.213438909	1.447899468	TraesCS3B02G395900; TraesCS6B02G284600; TraesCS6B02G321400; TraesCS7A02G313100; TraesCS7D02G309500
GO:0005247	voltage-gated chloride channel activity	molecular_function	2	2844	34	75768	0.134192093	0.215735828	1.567138248	TraesCS3B02G285500; TraesCS6B02G126400
GO:0006821	chloride transport	biological_process	2	2844	34	75768	0.134192093	0.215735828	1.567138248	TraesCS3B02G285500; TraesCS6B02G126400
GO:0008308	voltage-gated anion channel activity	molecular_function	2	2844	35	75768	0.142913803	0.22571643	1.522362869	TraesCS3A02G225100; TraesCS3D02G228400
GO:0008107	galactoside 2-alpha-L-fucosyltransferase activity	molecular_function	3	2844	54	75768	0.144242388	0.22571643	1.480075012	TraesCS6B02G351400; TraesCS7B02G023400; TraesCS7B02G075900
GO:0009909	regulation of flower development	biological_process	4	2844	74	75768	0.145108616	0.22571643	1.440072984	TraesCS2D02G046600; TraesCS2D02G268600; TraesCS6B02G387800; TraesCS6D02G337200
GO:0016872	intramolecular lyase activity	molecular_function	1	2844	18	75768	0.145152384	0.22571643	1.480075012	TraesCS1A02G036200
GO:0035196	production of miRNAs involved in gene silencing by miRNA	biological_process	1	2844	18	75768	0.145152384	0.22571643	1.480075012	TraesCS1B02G325000
GO:0006751	glutathione catabolic process	biological_process	1	2844	18	75768	0.145152384	0.22571643	1.480075012	TraesCS3B02G090400
GO:0019210	kinase inhibitor activity	molecular_function	1	2844	18	75768	0.145152384	0.22571643	1.480075012	TraesCS4A02G102400
GO:0009741	response to brassinosteroid	biological_process	1	2844	18	75768	0.145152384	0.22571643	1.480075012	TraesCS5A02G375000
GO:0004462	lactoylglutathione lyase activity	molecular_function	1	2844	18	75768	0.145152384	0.22571643	1.480075012	TraesCS5A02G454700
GO:0008278	cohesin complex	cellular_component	1	2844	18	75768	0.145152384	0.22571643	1.480075012	TraesCS5B02G303500
GO:0003978	UDP-glucose 4-epimerase activity	molecular_function	1	2844	18	75768	0.145152384	0.22571643	1.480075012	TraesCS5D02G321100
GO:0032957	inositol trisphosphate metabolic process	biological_process	1	2844	18	75768	0.145152384	0.22571643	1.480075012	TraesCS7A02G158400
GO:0047325	inositol tetrakisphosphate 1-kinase activity	molecular_function	1	2844	18	75768	0.145152384	0.22571643	1.480075012	TraesCS7A02G158400
GO:0052725	inositol-1,3,4-trisphosphate 6-kinase activity	molecular_function	1	2844	18	75768	0.145152384	0.22571643	1.480075012	TraesCS7A02G158400
GO:0052726	inositol-1,3,4-trisphosphate 5-kinase activity	molecular_function	1	2844	18	75768	0.145152384	0.22571643	1.480075012	TraesCS7A02G158400
GO:0016868	intramolecular transferase activity, phosphotransferases	molecular_function	1	2844	18	75768	0.145152384	0.22571643	1.480075012	TraesCS7B02G086800
GO:0009867	jasmonic acid mediated signaling pathway	biological_process	1	2844	18	75768	0.145152384	0.22571643	1.480075012	TraesCS7D02G305600
GO:0046912	transferase activity, transferring acyl groups, acyl groups converted into alkyl on transfer	molecular_function	1	2844	18	75768	0.145152384	0.22571643	1.480075012	TraesCS7D02G403000
GO:0003779	actin binding	molecular_function	8	2844	159	75768	0.145268122	0.22571643	1.340445294	TraesCS1B02G068100; TraesCS2A02G385000; TraesCS3A02G238000; TraesCS3D02G544700; TraesCS4A02G071400; TraesCS4A02G156700; TraesCS4B02G227300; TraesCS4D02G228100
GO:0009658	chloroplast organization	biological_process	5	2844	95	75768	0.147321189	0.228503464	1.402176327	TraesCS1A02G324000; TraesCS1B02G337400; TraesCS1D02G325300; TraesCS2A02G145900; TraesCS2B02G171300
GO:0007264	small GTPase mediated signal transduction	biological_process	2	2844	36	75768	0.151817093	0.234239682	1.480075012	TraesCS1A02G333600; TraesCS1D02G336200
GO:0045489	pectin biosynthetic process	biological_process	2	2844	36	75768	0.151817093	0.234239682	1.480075012	TraesCS3A02G284100; TraesCS3B02G318100
GO:0003872	6-phosphofructokinase activity	molecular_function	2	2844	36	75768	0.151817093	0.234239682	1.480075012	TraesCS5A02G072700; TraesCS5B02G078300
GO:0050661	NADP binding	molecular_function	13	2844	275	75768	0.155643526	0.239358223	1.259409283	TraesCS1A02G357200; TraesCS1B02G373600; TraesCS1D02G361400; TraesCS2A02G067800; TraesCS2B02G080000; TraesCS2B02G562800; TraesCS3B02G014100; TraesCS4A02G313200; TraesCS5B02G297400; TraesCS5B02G566700; TraesCS7A02G313100; TraesCS7D02G309500; TraesCSU02G087500
GO:0009611	response to wounding	biological_process	12	2844	252	75768	0.155677936	0.239358223	1.268635724	TraesCS1D02G027300; TraesCS2A02G158700; TraesCS2A02G158800; TraesCS2B02G184300; TraesCS2B02G184400; TraesCS2D02G165600; TraesCS2D02G165800; TraesCS3A02G093900; TraesCS3D02G094200; TraesCS5B02G281300; TraesCS6B02G175100; TraesCS7D02G305600
GO:0000439	transcription factor TFIIH core complex	cellular_component	1	2844	19	75768	0.158387164	0.242255368	1.402176327	TraesCS1D02G026400
GO:0004560	alpha-L-fucosidase activity	molecular_function	1	2844	19	75768	0.158387164	0.242255368	1.402176327	TraesCS5B02G309300
GO:0016624	oxidoreductase activity, acting on the aldehyde or oxo group of donors, disulfide as acceptor	molecular_function	1	2844	19	75768	0.158387164	0.242255368	1.402176327	TraesCS7D02G199900
GO:0051539	4 iron, 4 sulfur cluster binding	molecular_function	6	2844	119	75768	0.160798002	0.245516534	1.343261355	TraesCS1B02G336300; TraesCS1D02G324200; TraesCS2B02G390900; TraesCS6D02G195900; TraesCS6D02G217500; TraesCS7A02G219100
GO:0004650	polygalacturonase activity	molecular_function	7	2844	141	75768	0.161635946	0.245943469	1.322620223	TraesCS1A02G311100; TraesCS1B02G322500; TraesCS1D02G311000; TraesCS1D02G370700; TraesCS1D02G370800; TraesCS7A02G019400; TraesCSU02G066000
GO:0008236	serine-type peptidase activity	molecular_function	7	2844	141	75768	0.161635946	0.245943469	1.322620223	TraesCS2D02G403800; TraesCS3B02G004100; TraesCS3B02G155900; TraesCS6A02G021200; TraesCS6B02G062400; TraesCS7D02G226300; TraesCSU02G025500
GO:0046856	phosphatidylinositol dephosphorylation	biological_process	3	2844	57	75768	0.165606653	0.251550796	1.402176327	TraesCS3D02G331600; TraesCS6A02G225700; TraesCS7D02G183100
GO:0030833	regulation of actin filament polymerization	biological_process	1	2844	20	75768	0.171833073	0.257895975	1.332067511	TraesCS2A02G385000
GO:0009637	response to blue light	biological_process	1	2844	20	75768	0.171833073	0.257895975	1.332067511	TraesCS4A02G164000
GO:0006368	transcription elongation from RNA polymerase II promoter	biological_process	1	2844	20	75768	0.171833073	0.257895975	1.332067511	TraesCS5A02G393400
GO:0048579	negative regulation of long-day photoperiodism, flowering	biological_process	1	2844	20	75768	0.171833073	0.257895975	1.332067511	TraesCS7A02G475400
GO:0004739	pyruvate dehydrogenase (acetyl-transferring) activity	molecular_function	1	2844	20	75768	0.171833073	0.257895975	1.332067511	TraesCS7D02G199900
GO:0006086	acetyl-CoA biosynthetic process from pyruvate	biological_process	1	2844	20	75768	0.171833073	0.257895975	1.332067511	TraesCS7D02G199900
GO:0015385	sodium:proton antiporter activity	molecular_function	1	2844	20	75768	0.171833073	0.257895975	1.332067511	TraesCS7D02G241200
GO:0006355	regulation of transcription, DNA-templated	biological_process	148	2844	3677	75768	0.175126098	0.262391313	1.07231978	TraesCS1A02G137500; TraesCS1A02G171300; TraesCS1A02G231200; TraesCS1A02G263700; TraesCS1A02G276600; TraesCS1A02G301100; TraesCS1A02G328800; TraesCS1A02G358100; TraesCS1A02G358400; TraesCS1B02G058100; TraesCS1B02G232700; TraesCS1B02G243200; TraesCS1B02G285800; TraesCS1B02G342500; TraesCS1B02G374900; TraesCS1B02G389700; TraesCS1B02G448200; TraesCS1D02G026400; TraesCS1D02G230900; TraesCS1D02G263800;…
GO:0016311	dephosphorylation	biological_process	6	2844	122	75768	0.175477342	0.262471203	1.310230338	TraesCS2D02G168100; TraesCS2D02G168200; TraesCS6A02G248400; TraesCS6B02G276300; TraesCS7B02G073200; TraesCS7D02G169300
GO:0008970	phospholipase A1 activity	molecular_function	2	2844	39	75768	0.179501801	0.268035741	1.366223088	TraesCS1A02G266000; TraesCS3D02G251000
GO:0016627	oxidoreductase activity, acting on the CH-CH group of donors	molecular_function	3	2844	59	75768	0.180436262	0.268975206	1.354644926	TraesCS1A02G066800; TraesCS1D02G067800; TraesCS7B02G190300
GO:0097027	ubiquitin-protein transferase activator activity	molecular_function	1	2844	21	75768	0.185455631	0.274138273	1.268635724	TraesCS1B02G166800
GO:1904668	positive regulation of ubiquitin protein ligase activity	biological_process	1	2844	21	75768	0.185455631	0.274138273	1.268635724	TraesCS1B02G166800
GO:0022626	cytosolic ribosome	cellular_component	1	2844	21	75768	0.185455631	0.274138273	1.268635724	TraesCS2A02G500400
GO:0016593	Cdc73/Paf1 complex	cellular_component	1	2844	21	75768	0.185455631	0.274138273	1.268635724	TraesCS5A02G393400
GO:0006885	regulation of pH	biological_process	1	2844	21	75768	0.185455631	0.274138273	1.268635724	TraesCS7D02G241200
GO:0004427	inorganic diphosphatase activity	molecular_function	2	2844	40	75768	0.189017229	0.278468526	1.332067511	TraesCS1D02G040000; TraesCS3B02G611600
GO:0015995	chlorophyll biosynthetic process	biological_process	2	2844	40	75768	0.189017229	0.278468526	1.332067511	TraesCS3A02G191700; TraesCS6B02G447700
GO:0016042	lipid catabolic process	biological_process	7	2844	148	75768	0.193701224	0.284892786	1.260063861	TraesCS1A02G407800; TraesCS1A02G407900; TraesCS2A02G159600; TraesCS5B02G529000; TraesCS5D02G430400; TraesCS5D02G528000; TraesCS5D02G528100
GO:0006099	tricarboxylic acid cycle	biological_process	5	2844	104	75768	0.196643993	0.28873893	1.280834145	TraesCS5A02G181800; TraesCS5D02G186200; TraesCS7A02G345400; TraesCS7B02G237900; TraesCS7D02G333900
GO:0009705	plant-type vacuole membrane	cellular_component	2	2844	41	75768	0.198657701	0.289574346	1.299578059	TraesCS5B02G396400; TraesCS5D02G406800
GO:0006782	protoporphyrinogen IX biosynthetic process	biological_process	1	2844	22	75768	0.199222648	0.289574346	1.210970464	TraesCS2A02G347900
GO:0032543	mitochondrial translation	biological_process	1	2844	22	75768	0.199222648	0.289574346	1.210970464	TraesCS2D02G261300
GO:0009816	defense response to bacterium, incompatible interaction	biological_process	1	2844	22	75768	0.199222648	0.289574346	1.210970464	TraesCS5A02G375000
GO:0016570	histone modification	biological_process	1	2844	22	75768	0.199222648	0.289574346	1.210970464	TraesCS5A02G393400
GO:0004674	protein serine/threonine kinase activity	molecular_function	61	2844	1477	75768	0.199290435	0.289574346	1.10028596	TraesCS1B02G020200; TraesCS1B02G085000; TraesCS1B02G375400; TraesCS1D02G344700; TraesCS1D02G349000; TraesCS2A02G039000; TraesCS2A02G211300; TraesCS2A02G299400; TraesCS2A02G536100; TraesCS2B02G034600; TraesCS2B02G096000; TraesCS2B02G236900; TraesCS2B02G384900; TraesCS2B02G422500; TraesCS2B02G512900; TraesCS2B02G513000; TraesCS2B02G563400; TraesCS2B02G567900; TraesCS2D02G217500; TraesCS2D02G217600;…
GO:0016616	oxidoreductase activity, acting on the CH-OH group of donors, NAD or NADP as acceptor	molecular_function	8	2844	172	75768	0.199513766	0.289574346	1.239132568	TraesCS1B02G447900; TraesCS1D02G425400; TraesCS2A02G076600; TraesCS2D02G075200; TraesCS5A02G004800; TraesCS5D02G011900; TraesCS6D02G078300; TraesCS6D02G255200
GO:0006520	cellular amino acid metabolic process	biological_process	7	2844	151	75768	0.208194658	0.301496331	1.23502948	TraesCS2B02G606300; TraesCS2D02G388800; TraesCS2D02G518200; TraesCS2D02G518300; TraesCS7A02G387100; TraesCS7D02G369300; TraesCS7D02G383500
GO:0008083	growth factor activity	molecular_function	2	2844	42	75768	0.208412333	0.301496331	1.268635724	TraesCS4D02G237400; TraesCS6D02G348100
GO:0048510	regulation of timing of transition from vegetative to reproductive phase	biological_process	1	2844	23	75768	0.213104099	0.304780375	1.158319574	TraesCS1B02G448200
GO:0080167	response to karrikin	biological_process	1	2844	23	75768	0.213104099	0.304780375	1.158319574	TraesCS1D02G400300
GO:0004813	alanine-tRNA ligase activity	molecular_function	1	2844	23	75768	0.213104099	0.304780375	1.158319574	TraesCS4D02G055000
GO:0006419	alanyl-tRNA aminoacylation	biological_process	1	2844	23	75768	0.213104099	0.304780375	1.158319574	TraesCS4D02G055000
GO:0005854	nascent polypeptide-associated complex	cellular_component	1	2844	23	75768	0.213104099	0.304780375	1.158319574	TraesCS5A02G516100
GO:0009739	response to gibberellin	biological_process	1	2844	23	75768	0.213104099	0.304780375	1.158319574	TraesCS6B02G175100
GO:0030154	cell differentiation	biological_process	1	2844	23	75768	0.213104099	0.304780375	1.158319574	TraesCS6D02G293200
GO:0010997	anaphase-promoting complex binding	molecular_function	1	2844	24	75768	0.22707201	0.323466872	1.110056259	TraesCS1B02G166800
GO:0005381	iron ion transmembrane transporter activity	molecular_function	1	2844	24	75768	0.22707201	0.323466872	1.110056259	TraesCS4A02G066800
GO:0006813	potassium ion transport	biological_process	3	2844	65	75768	0.227271276	0.323466872	1.229600779	TraesCS4D02G091700; TraesCS7B02G106900; TraesCS7D02G203200
GO:0006857	oligopeptide transport	biological_process	4	2844	89	75768	0.242411556	0.343904317	1.197364054	TraesCS1B02G224900; TraesCS1D02G214200; TraesCS1D02G269600; TraesCS5A02G485200
GO:0045893	positive regulation of transcription, DNA-templated	biological_process	4	2844	89	75768	0.242411556	0.343904317	1.197364054	TraesCS2A02G116900; TraesCS4A02G219700; TraesCS4B02G098200; TraesCS4D02G094400
GO:0006629	lipid metabolic process	biological_process	23	2844	550	75768	0.253632778	0.357962214	1.114092827	TraesCS1A02G094700; TraesCS1A02G266000; TraesCS1A02G407800; TraesCS1A02G407900; TraesCS2A02G084800; TraesCS2A02G159600; TraesCS2A02G285900; TraesCS2A02G396900; TraesCS2B02G303200; TraesCS2B02G439900; TraesCS2D02G284700; TraesCS3B02G113600; TraesCS3D02G251000; TraesCS3D02G332200; TraesCS4A02G345300; TraesCS4B02G060500; TraesCS5B02G529000; TraesCS5D02G333900; TraesCS5D02G430400; TraesCS5D02G528000;…
GO:0005885	Arp2/3 protein complex	cellular_component	1	2844	26	75768	0.255164893	0.357962214	1.024667316	TraesCS2A02G385000
GO:0034314	Arp2/3 complex-mediated actin nucleation	biological_process	1	2844	26	75768	0.255164893	0.357962214	1.024667316	TraesCS2A02G385000
GO:0033179	proton-transporting V-type ATPase, V0 domain	cellular_component	1	2844	26	75768	0.255164893	0.357962214	1.024667316	TraesCS2D02G493000
GO:0016984	ribulose-bisphosphate carboxylase activity	molecular_function	1	2844	26	75768	0.255164893	0.357962214	1.024667316	TraesCS5A02G165400
GO:0007062	sister chromatid cohesion	biological_process	1	2844	26	75768	0.255164893	0.357962214	1.024667316	TraesCS5B02G303500
GO:0043231	intracellular membrane-bounded organelle	cellular_component	1	2844	26	75768	0.255164893	0.357962214	1.024667316	TraesCS7D02G199900
GO:0015299	solute:proton antiporter activity	molecular_function	4	2844	91	75768	0.256548785	0.359331446	1.171048361	TraesCS5A02G031600; TraesCS5A02G031700; TraesCS5D02G039800; TraesCS7D02G241200
GO:0008374	O-acyltransferase activity	molecular_function	3	2844	69	75768	0.260019543	0.363614631	1.158319574	TraesCS2B02G439900; TraesCS3B02G113600; TraesCS4B02G060500
GO:0051213	dioxygenase activity	molecular_function	1	2844	27	75768	0.269243183	0.375321589	0.986716674	TraesCS4B02G037700
GO:0006635	fatty acid beta-oxidation	biological_process	1	2844	27	75768	0.269243183	0.375321589	0.986716674	TraesCS7B02G190300
GO:0010333	terpene synthase activity	molecular_function	8	2844	188	75768	0.275757679	0.383795443	1.133674477	TraesCS2A02G027600; TraesCS2B02G445100; TraesCS2B02G445200; TraesCS2B02G445500; TraesCS2D02G029400; TraesCS2D02G029600; TraesCS2D02G030100; TraesCSU02G008700
GO:0016702	oxidoreductase activity, acting on single donors with incorporation of molecular oxygen, incorporation of two atoms of oxygen	molecular_function	5	2844	117	75768	0.276595444	0.383927493	1.13851924	TraesCS4B02G037700; TraesCS5A02G025300; TraesCS5A02G378800; TraesCS5B02G023400; TraesCS5D02G031700
GO:0007015	actin filament organization	biological_process	3	2844	71	75768	0.27672413	0.383927493	1.125690854	TraesCS5A02G052700; TraesCS5B02G064000; TraesCS5D02G064100
GO:0016036	cellular response to phosphate starvation	biological_process	2	2844	49	75768	0.279021689	0.38529484	1.087402049	TraesCS2B02G195900; TraesCS4A02G066800
GO:0009738	abscisic acid-activated signaling pathway	biological_process	2	2844	49	75768	0.279021689	0.38529484	1.087402049	TraesCS2D02G420900; TraesCS4B02G079300
GO:0051087	chaperone binding	molecular_function	2	2844	49	75768	0.279021689	0.38529484	1.087402049	TraesCS5A02G548000; TraesCS6A02G410800
GO:0005773	vacuole	cellular_component	6	2844	141	75768	0.279492202	0.385340579	1.133674477	TraesCS3A02G365600; TraesCS3B02G090400; TraesCS3B02G397400; TraesCS3D02G358700; TraesCS5A02G169300; TraesCS7D02G325800
GO:0005786	signal recognition particle, endoplasmic reticulum targeting	cellular_component	1	2844	28	75768	0.283314374	0.387577584	0.951476793	TraesCS3B02G342900
GO:0006207	'de novo' pyrimidine nucleobase biosynthetic process	biological_process	1	2844	28	75768	0.283314374	0.387577584	0.951476793	TraesCS3D02G493700
GO:0006596	polyamine biosynthetic process	biological_process	1	2844	28	75768	0.283314374	0.387577584	0.951476793	TraesCS5A02G337400
GO:0008356	asymmetric cell division	biological_process	1	2844	28	75768	0.283314374	0.387577584	0.951476793	TraesCS6B02G175000
GO:0036297	interstrand cross-link repair	biological_process	1	2844	28	75768	0.283314374	0.387577584	0.951476793	TraesCS7B02G264100
GO:0016874	ligase activity	molecular_function	4	2844	95	75768	0.285370718	0.38978543	1.121741062	TraesCS2A02G500400; TraesCS2D02G261300; TraesCS4D02G047400; TraesCS7D02G431500
GO:0016298	lipase activity	molecular_function	1	2844	29	75768	0.297359171	0.404904837	0.918667249	TraesCS2A02G396900
GO:0045156	electron transporter, transferring electrons within the cyclic electron transport pathway of photosynthesis activity	molecular_function	1	2844	29	75768	0.297359171	0.404904837	0.918667249	TraesCS2B02G395700
GO:0047262	polygalacturonate 4-alpha-galacturonosyltransferase activity	molecular_function	2	2844	51	75768	0.299653325	0.407399042	1.044758832	TraesCS3A02G284100; TraesCS3B02G318100
GO:0006614	SRP-dependent cotranslational protein targeting to membrane	biological_process	2	2844	52	75768	0.310000662	0.418790727	1.024667316	TraesCS3B02G342900; TraesCS3B02G561300
GO:0016614	oxidoreductase activity, acting on CH-OH group of donors	molecular_function	1	2844	30	75768	0.311359734	0.418790727	0.888045007	TraesCS2A02G067800
GO:0010466	negative regulation of peptidase activity	biological_process	1	2844	30	75768	0.311359734	0.418790727	0.888045007	TraesCS3B02G037000
GO:0030414	peptidase inhibitor activity	molecular_function	1	2844	30	75768	0.311359734	0.418790727	0.888045007	TraesCS3B02G037000
GO:0010468	regulation of gene expression	biological_process	1	2844	30	75768	0.311359734	0.418790727	0.888045007	TraesCS4A02G164000
GO:0008283	cell population proliferation	biological_process	1	2844	30	75768	0.311359734	0.418790727	0.888045007	TraesCS4D02G237400
GO:0009073	aromatic amino acid family biosynthetic process	biological_process	1	2844	30	75768	0.311359734	0.418790727	0.888045007	TraesCS7D02G251900
GO:0006096	glycolytic process	biological_process	7	2844	171	75768	0.313623981	0.421193182	1.090581588	TraesCS3A02G359400; TraesCS3B02G392000; TraesCS5A02G072700; TraesCS5B02G078300; TraesCS7A02G075600; TraesCS7B02G086800; TraesCS7D02G071200
GO:0009534	chloroplast thylakoid	cellular_component	3	2844	76	75768	0.319124574	0.427928081	1.051632245	TraesCS2A02G145900; TraesCS6B02G447700; TraesCS7D02G275900
GO:0016717	oxidoreductase activity, acting on paired donors, with oxidation of a pair of donors resulting in the reduction of molecular oxygen to two molecules of water	molecular_function	1	2844	31	75768	0.325299601	0.43422568	0.859398394	TraesCS2A02G084800
GO:0006779	porphyrin-containing compound biosynthetic process	biological_process	1	2844	31	75768	0.325299601	0.43422568	0.859398394	TraesCS2A02G347900
GO:0051017	actin filament bundle assembly	biological_process	1	2844	31	75768	0.325299601	0.43422568	0.859398394	TraesCS4A02G156700
GO:0004842	ubiquitin-protein transferase activity	molecular_function	18	2844	449	75768	0.329451239	0.439102181	1.068027403	TraesCS1B02G284200; TraesCS2A02G307000; TraesCS2A02G347800; TraesCS2A02G475600; TraesCS2A02G515200; TraesCS2B02G323600; TraesCS2D02G305400; TraesCS4B02G228700; TraesCS4D02G229900; TraesCS5A02G215700; TraesCS5B02G202600; TraesCS6A02G312600; TraesCS6A02G382800; TraesCS6B02G342800; TraesCS6D02G292200; TraesCS7D02G201600; TraesCS7D02G305600; TraesCSU02G036400
GO:0070469	respirasome	cellular_component	2	2844	54	75768	0.33071786	0.439460686	0.986716674	TraesCS2A02G438200; TraesCS2D02G436200
GO:0016866	intramolecular transferase activity	molecular_function	2	2844	54	75768	0.33071786	0.439460686	0.986716674	TraesCS4A02G496400; TraesCS4A02G498200
GO:0009231	riboflavin biosynthetic process	biological_process	1	2844	32	75768	0.339163607	0.450004725	0.832542194	TraesCS3A02G306900
GO:0005886	plasma membrane	cellular_component	37	2844	942	75768	0.347652189	0.460573803	1.046422461	TraesCS1A02G198300; TraesCS1A02G383800; TraesCS1B02G066900; TraesCS1D02G020800; TraesCS1D02G052700; TraesCS1D02G392000; TraesCS2A02G145900; TraesCS2B02G171300; TraesCS2B02G435100; TraesCS3A02G254000; TraesCS3A02G365600; TraesCS3B02G285900; TraesCS3B02G397400; TraesCS3D02G358700; TraesCS4A02G012100; TraesCS4A02G043400; TraesCS4A02G066800; TraesCS4A02G102400; TraesCS4A02G282900; TraesCS4D02G027900;…
GO:0009735	response to cytokinin	biological_process	2	2844	56	75768	0.351414445	0.464859048	0.951476793	TraesCS2A02G500400; TraesCS2B02G605800
GO:0045300	acyl-[acyl-carrier-protein] desaturase activity	molecular_function	1	2844	33	75768	0.352937808	0.466036897	0.807313643	TraesCS3A02G408700
GO:0000139	Golgi membrane	cellular_component	9	2844	228	75768	0.353362823	0.466036897	1.051632245	TraesCS1A02G377900; TraesCS2A02G082500; TraesCS3A02G284100; TraesCS3B02G318100; TraesCS5A02G216700; TraesCS5A02G235300; TraesCS5B02G233700; TraesCS6B02G288800; TraesCS7A02G156100
GO:0043565	sequence-specific DNA binding	molecular_function	30	2844	764	75768	0.354211102	0.46645737	1.046126317	TraesCS1A02G276600; TraesCS1A02G301100; TraesCS1A02G358100; TraesCS1A02G358400; TraesCS1B02G232700; TraesCS1B02G285800; TraesCS1B02G374900; TraesCS1B02G448200; TraesCS1D02G276100; TraesCS1D02G400300; TraesCS2A02G043600; TraesCS2B02G056400; TraesCS2B02G517400; TraesCS2D02G118200; TraesCS3A02G111200; TraesCS3A02G209800; TraesCS3A02G325800; TraesCS3B02G129900; TraesCS3B02G240200; TraesCS4A02G396300;…
GO:0005623	cell	cellular_component	14	2844	356	75768	0.360880066	0.474530356	1.047693548	TraesCS1A02G397200; TraesCS2A02G100900; TraesCS2A02G225200; TraesCS2A02G295000; TraesCS2B02G275100; TraesCS2B02G610400; TraesCS2D02G231100; TraesCS2D02G252500; TraesCS2D02G383900; TraesCS2D02G588000; TraesCS3A02G462500; TraesCS3B02G272600; TraesCS3B02G505500; TraesCS6A02G003200
GO:0050660	flavin adenine dinucleotide binding	molecular_function	20	2844	512	75768	0.370239823	0.486112196	1.040677743	TraesCS1A02G066800; TraesCS1D02G067800; TraesCS2B02G562800; TraesCS3A02G266300; TraesCS3A02G481000; TraesCS3B02G014100; TraesCS3B02G299800; TraesCS3D02G266400; TraesCS4A02G313200; TraesCS5A02G329500; TraesCS5B02G297400; TraesCS5B02G329700; TraesCS5B02G429900; TraesCS5B02G566700; TraesCS6A02G148000; TraesCS6D02G075800; TraesCS7A02G304000; TraesCS7B02G204400; TraesCS7D02G299500; TraesCSU02G087500
GO:0006506	GPI anchor biosynthetic process	biological_process	2	2844	58	75768	0.372033689	0.487740595	0.918667249	TraesCS2A02G590300; TraesCS5A02G060700
GO:0030410	nicotianamine synthase activity	molecular_function	1	2844	35	75768	0.380166724	0.495453971	0.761181435	TraesCS2D02G094200
GO:0030418	nicotianamine biosynthetic process	biological_process	1	2844	35	75768	0.380166724	0.495453971	0.761181435	TraesCS2D02G094200
GO:0006002	fructose 6-phosphate metabolic process	biological_process	1	2844	35	75768	0.380166724	0.495453971	0.761181435	TraesCS5A02G072700
GO:0009853	photorespiration	biological_process	1	2844	35	75768	0.380166724	0.495453971	0.761181435	TraesCS5A02G165400
GO:0009451	RNA modification	biological_process	2	2844	59	75768	0.382297836	0.497495412	0.903096617	TraesCS3B02G242500; TraesCS5B02G157000
GO:0071949	FAD binding	molecular_function	11	2844	286	75768	0.388461942	0.504771343	1.024667316	TraesCS3A02G481000; TraesCS4A02G034500; TraesCS4B02G270200; TraesCS4B02G270800; TraesCS4D02G270000; TraesCS5A02G329500; TraesCS5B02G329700; TraesCS5B02G429900; TraesCS6A02G148000; TraesCS6D02G075800; TraesCS7B02G190300
GO:0008652	cellular amino acid biosynthetic process	biological_process	2	2844	60	75768	0.39252345	0.506220099	0.888045007	TraesCS3B02G395900; TraesCS4D02G012900
GO:0071249	cellular response to nitrate	biological_process	2	2844	60	75768	0.39252345	0.506220099	0.888045007	TraesCS6A02G243100; TraesCS6B02G281100
GO:0010150	leaf senescence	biological_process	1	2844	36	75768	0.393599056	0.506220099	0.740037506	TraesCS1A02G137500
GO:0019139	cytokinin dehydrogenase activity	molecular_function	1	2844	36	75768	0.393599056	0.506220099	0.740037506	TraesCS3A02G481000
GO:0031408	oxylipin biosynthetic process	biological_process	1	2844	36	75768	0.393599056	0.506220099	0.740037506	TraesCS4B02G037700
GO:0004556	alpha-amylase activity	molecular_function	1	2844	36	75768	0.393599056	0.506220099	0.740037506	TraesCS6B02G349500
GO:0030976	thiamine pyrophosphate binding	molecular_function	1	2844	36	75768	0.393599056	0.506220099	0.740037506	TraesCS6D02G188900
GO:0006479	protein methylation	biological_process	1	2844	37	75768	0.40689669	0.521799103	0.720036492	TraesCS5D02G055300
GO:0009751	response to salicylic acid	biological_process	1	2844	37	75768	0.40689669	0.521799103	0.720036492	TraesCS6B02G175100
GO:0019953	sexual reproduction	biological_process	4	2844	112	75768	0.411716364	0.527212379	0.951476793	TraesCS1D02G215500; TraesCS2A02G458900; TraesCS3D02G476800; TraesCS6D02G037500
GO:0016765	transferase activity, transferring alkyl or aryl (other than methyl) groups	molecular_function	2	2844	62	75768	0.412836093	0.527878952	0.859398394	TraesCS3A02G370100; TraesCS3D02G363000
GO:0004499	N,N-dimethylaniline monooxygenase activity	molecular_function	6	2844	164	75768	0.419197025	0.533234533	0.974683544	TraesCS2B02G562800; TraesCS3B02G014100; TraesCS4A02G313200; TraesCS5B02G297400; TraesCS5B02G566700; TraesCSU02G087500
GO:0009690	cytokinin metabolic process	biological_process	1	2844	38	75768	0.420050813	0.533234533	0.701088163	TraesCS3A02G481000
GO:0045492	xylan biosynthetic process	biological_process	1	2844	38	75768	0.420050813	0.533234533	0.701088163	TraesCS3D02G492500
GO:0030488	tRNA methylation	biological_process	1	2844	38	75768	0.420050813	0.533234533	0.701088163	TraesCS5B02G175400
GO:0042651	thylakoid membrane	cellular_component	1	2844	38	75768	0.420050813	0.533234533	0.701088163	TraesCS7D02G275900
GO:0008171	O-methyltransferase activity	molecular_function	7	2844	191	75768	0.426989911	0.54126347	0.976384563	TraesCS2B02G606200; TraesCS2B02G606500; TraesCS4D02G073600; TraesCS5A02G257600; TraesCS5B02G036200; TraesCS6A02G015400; TraesCS6B02G429000
GO:0007165	signal transduction	biological_process	12	2844	322	75768	0.434112731	0.549501891	0.992845349	TraesCS2A02G536100; TraesCS2B02G567900; TraesCS2D02G183700; TraesCS2D02G537400; TraesCS2D02G537600; TraesCS4A02G126800; TraesCS4A02G194800; TraesCS4B02G120400; TraesCS4B02G178100; TraesCS4D02G118500; TraesCS5B02G146500; TraesCS7A02G146700
GO:0048500	signal recognition particle	cellular_component	1	2844	40	75768	0.445897474	0.562801826	0.666033755	TraesCS3B02G342900
GO:0006817	phosphate ion transport	biological_process	1	2844	40	75768	0.445897474	0.562801826	0.666033755	TraesCS4A02G416400
GO:0008483	transaminase activity	molecular_function	3	2844	91	75768	0.446859167	0.563208764	0.878286271	TraesCS1D02G292100; TraesCS5A02G375000; TraesCS7D02G369300
GO:0048364	root development	biological_process	2	2844	66	75768	0.452761272	0.569019516	0.807313643	TraesCS1A02G137500; TraesCS5A02G264900
GO:0004725	protein tyrosine phosphatase activity	molecular_function	2	2844	66	75768	0.452761272	0.569019516	0.807313643	TraesCS7B02G073200; TraesCS7D02G169300
GO:0016887	ATPase activity	molecular_function	20	2844	538	75768	0.458523654	0.574656746	0.990384766	TraesCS1B02G387400; TraesCS2A02G057100; TraesCS2A02G128500; TraesCS2A02G483300; TraesCS2D02G131000; TraesCS3A02G393500; TraesCS3D02G368700; TraesCS3D02G387200; TraesCS4A02G370600; TraesCS4B02G298100; TraesCS4D02G332100; TraesCS5A02G016200; TraesCS5A02G158600; TraesCS5B02G449500; TraesCS6B02G145700; TraesCS7A02G118800; TraesCS7A02G427700; TraesCS7D02G114200; TraesCS7D02G298600; TraesCS7D02G386600
GO:0008312	7S RNA binding	molecular_function	1	2844	41	75768	0.458576437	0.574656746	0.64978903	TraesCS3B02G342900
GO:0009733	response to auxin	biological_process	13	2844	354	75768	0.459203575	0.574656746	0.978354669	TraesCS4A02G012100; TraesCS4B02G016500; TraesCS5A02G050200; TraesCS5A02G375000; TraesCS6A02G141200; TraesCS6A02G328600; TraesCS6A02G328700; TraesCS6B02G359400; TraesCS6D02G130600; TraesCS6D02G220700; TraesCS6D02G307600; TraesCS7B02G318100; TraesCS7D02G072600
GO:0006468	protein phosphorylation	biological_process	199	2844	5287	75768	0.464703754	0.580714904	1.002766917	TraesCS1A02G017900; TraesCS1A02G035700; TraesCS1A02G066700; TraesCS1A02G345400; TraesCS1A02G370300; TraesCS1A02G374700; TraesCS1B02G020200; TraesCS1B02G039600; TraesCS1B02G039800; TraesCS1B02G076100; TraesCS1B02G085000; TraesCS1B02G175900; TraesCS1B02G297300; TraesCS1B02G355700; TraesCS1B02G375400; TraesCS1B02G394900; TraesCS1B02G454100; TraesCS1D02G010100; TraesCS1D02G015900; TraesCS1D02G030000;…
GO:0046854	phosphatidylinositol phosphorylation	biological_process	1	2844	42	75768	0.471084642	0.586140708	0.634317862	TraesCS2D02G571300
GO:0009416	response to light stimulus	biological_process	1	2844	42	75768	0.471084642	0.586140708	0.634317862	TraesCS3D02G304800
GO:0006568	tryptophan metabolic process	biological_process	1	2844	42	75768	0.471084642	0.586140708	0.634317862	TraesCS7D02G337900
GO:0005216	ion channel activity	molecular_function	3	2844	94	75768	0.47170688	0.586140708	0.850255858	TraesCS4D02G091700; TraesCS7B02G106900; TraesCS7D02G203200
GO:0004672	protein kinase activity	molecular_function	199	2844	5294	75768	0.472549025	0.586360128	1.001441007	TraesCS1A02G017900; TraesCS1A02G035700; TraesCS1A02G066700; TraesCS1A02G345400; TraesCS1A02G370300; TraesCS1A02G374700; TraesCS1B02G020200; TraesCS1B02G039600; TraesCS1B02G039800; TraesCS1B02G076100; TraesCS1B02G085000; TraesCS1B02G175900; TraesCS1B02G297300; TraesCS1B02G355700; TraesCS1B02G375400; TraesCS1B02G394900; TraesCS1B02G454100; TraesCS1D02G010100; TraesCS1D02G015900; TraesCS1D02G030000;…
GO:0048544	recognition of pollen	biological_process	16	2844	437	75768	0.474825662	0.588356411	0.97542701	TraesCS1D02G360300; TraesCS2A02G039000; TraesCS2A02G211300; TraesCS2A02G299400; TraesCS2B02G236900; TraesCS2B02G384900; TraesCS2B02G512900; TraesCS2B02G513000; TraesCS2B02G563400; TraesCS2D02G217500; TraesCS2D02G217600; TraesCS4A02G342500; TraesCS4D02G126800; TraesCS5B02G130200; TraesCS5B02G354100; TraesCS5B02G354400
GO:0006221	pyrimidine nucleotide biosynthetic process	biological_process	1	2844	43	75768	0.483417043	0.597321759	0.619566284	TraesCS3D02G493700
GO:0046470	phosphatidylcholine metabolic process	biological_process	1	2844	43	75768	0.483417043	0.597321759	0.619566284	TraesCS4D02G346700
GO:0006974	cellular response to DNA damage stimulus	biological_process	1	2844	44	75768	0.49556921	0.611479655	0.605485232	TraesCS1B02G315300
GO:0008033	tRNA processing	biological_process	3	2844	98	75768	0.504157636	0.621206821	0.815551537	TraesCS5A02G460000; TraesCS5B02G175400; TraesCS5B02G469600
GO:0005544	calcium-dependent phospholipid binding	molecular_function	1	2844	45	75768	0.507537295	0.624497706	0.592030005	TraesCS5D02G242700
GO:0016567	protein ubiquitination	biological_process	18	2844	500	75768	0.510820142	0.627660454	0.959088608	TraesCS1B02G284200; TraesCS2A02G307000; TraesCS2A02G347800; TraesCS2A02G475600; TraesCS2A02G515200; TraesCS2B02G323600; TraesCS2D02G305400; TraesCS4B02G228700; TraesCS4D02G229900; TraesCS5A02G215700; TraesCS5B02G202600; TraesCS6A02G312600; TraesCS6A02G382800; TraesCS6B02G342800; TraesCS6D02G292200; TraesCS7A02G138000; TraesCS7D02G201600; TraesCSU02G036400
GO:0007623	circadian rhythm	biological_process	1	2844	46	75768	0.519317994	0.635443268	0.579159787	TraesCS4A02G164000
GO:0004630	phospholipase D activity	molecular_function	1	2844	46	75768	0.519317994	0.635443268	0.579159787	TraesCS4D02G346700
GO:0032502	developmental process	biological_process	1	2844	46	75768	0.519317994	0.635443268	0.579159787	TraesCS6D02G315700
GO:0009414	response to water deprivation	biological_process	8	2844	237	75768	0.533030987	0.65131803	0.899286083	TraesCS1B02G373600; TraesCS2B02G435100; TraesCS4B02G208000; TraesCS5A02G375000; TraesCS5B02G408300; TraesCS6A02G055400; TraesCS6B02G175100; TraesCS7A02G160700
GO:0016310	phosphorylation	biological_process	15	2844	426	75768	0.534438153	0.652132982	0.938075712	TraesCS1D02G252900; TraesCS2B02G464000; TraesCS2B02G513000; TraesCS2D02G217500; TraesCS2D02G217600; TraesCS2D02G537400; TraesCS2D02G571300; TraesCS2D02G573700; TraesCS3B02G395900; TraesCS3D02G542400; TraesCS4B02G079300; TraesCS4B02G120400; TraesCS4B02G178100; TraesCS4D02G118500; TraesCS5B02G146500
GO:0006351	transcription, DNA-templated	biological_process	50	2844	1366	75768	0.535835117	0.652933248	0.975159232	TraesCS1A02G231200; TraesCS1A02G276600; TraesCS1B02G058100; TraesCS1B02G243200; TraesCS1B02G285800; TraesCS1B02G342500; TraesCS1D02G230900; TraesCS1D02G272600; TraesCS1D02G276100; TraesCS1D02G400300; TraesCS2A02G109800; TraesCS2A02G116900; TraesCS2B02G127800; TraesCS2B02G572500; TraesCS2D02G412200; TraesCS2D02G427500; TraesCS3A02G417300; TraesCS3B02G333400; TraesCS3B02G412500; TraesCS3B02G469700;…
GO:0009408	response to heat	biological_process	3	2844	103	75768	0.543418761	0.66125957	0.775961657	TraesCS2B02G247300; TraesCS5A02G375000; TraesCS5B02G408300
GO:0006887	exocytosis	biological_process	5	2844	158	75768	0.546166286	0.663686204	0.843080703	TraesCS2A02G031100; TraesCS2D02G542300; TraesCS4A02G208500; TraesCS4D02G080800; TraesCS4D02G109600
GO:0006631	fatty acid metabolic process	biological_process	2	2844	76	75768	0.546945559	0.663717683	0.701088163	TraesCS3A02G408700; TraesCS7B02G190300
GO:0031966	mitochondrial membrane	cellular_component	1	2844	49	75768	0.553510118	0.668919635	0.543701025	TraesCS4A02G179400
GO:0005747	mitochondrial respiratory chain complex I	cellular_component	1	2844	49	75768	0.553510118	0.668919635	0.543701025	TraesCS6B02G115500
GO:0009723	response to ethylene	biological_process	1	2844	49	75768	0.553510118	0.668919635	0.543701025	TraesCS6B02G175100
GO:0005516	calmodulin binding	molecular_function	5	2844	161	75768	0.564603076	0.681390835	0.827371125	TraesCS2A02G083600; TraesCS2A02G083700; TraesCS2B02G097800; TraesCS2D02G081400; TraesCS2D02G081500
GO:0008375	acetylglucosaminyltransferase activity	molecular_function	3	2844	106	75768	0.566187688	0.682368472	0.754000478	TraesCS3B02G158500; TraesCS3D02G042700; TraesCS4B02G061200
GO:0015267	channel activity	molecular_function	4	2844	135	75768	0.574939514	0.691493249	0.78937334	TraesCS3A02G155800; TraesCS3B02G182400; TraesCS4A02G126900; TraesCS5D02G112500
GO:0006464	cellular protein modification process	biological_process	1	2844	51	75768	0.575328662	0.691493249	0.522379416	TraesCS5A02G132900
GO:0008233	peptidase activity	molecular_function	8	2844	246	75768	0.578009039	0.693768342	0.866385373	TraesCS3B02G004100; TraesCS3B02G155900; TraesCS3B02G233000; TraesCS3B02G393900; TraesCS3D02G207600; TraesCS5D02G238800; TraesCS5D02G264000; TraesCSU02G025500
GO:0090305	nucleic acid phosphodiester bond hydrolysis	biological_process	1	2844	52	75768	0.585941782	0.702332939	0.512333658	TraesCS3A02G517100
GO:0005743	mitochondrial inner membrane	cellular_component	3	2844	110	75768	0.595540672	0.712868657	0.726582278	TraesCS6A02G187900; TraesCS6D02G176300; TraesCS7D02G211700
GO:0016853	isomerase activity	molecular_function	4	2844	141	75768	0.613522822	0.733397024	0.755782985	TraesCS2A02G343900; TraesCS2B02G341400; TraesCS3A02G408400; TraesCS6A02G152400
GO:0009523	photosystem II	cellular_component	12	2844	365	75768	0.615218232	0.734078523	0.875880007	TraesCS2A02G111300; TraesCS2A02G206200; TraesCS2A02G215000; TraesCS2A02G254600; TraesCS2B02G240000; TraesCS2B02G267500; TraesCS2B02G270300; TraesCS2B02G372700; TraesCS2B02G395700; TraesCS2D02G112000; TraesCS2D02G375200; TraesCS3A02G321900
GO:0006289	nucleotide-excision repair	biological_process	1	2844	55	75768	0.61659263	0.734078523	0.484388186	TraesCS1D02G026400
GO:0043039	tRNA aminoacylation	biological_process	1	2844	55	75768	0.61659263	0.734078523	0.484388186	TraesCS4D02G055000
GO:0000145	exocyst	cellular_component	5	2844	170	75768	0.617617064	0.734305848	0.783569124	TraesCS2A02G031100; TraesCS2D02G542300; TraesCS4A02G208500; TraesCS4D02G080800; TraesCS4D02G109600
GO:0009982	pseudouridine synthase activity	molecular_function	1	2844	56	75768	0.626414044	0.742760125	0.475738397	TraesCS5B02G157000
GO:0016226	iron-sulfur cluster assembly	biological_process	1	2844	56	75768	0.626414044	0.742760125	0.475738397	TraesCS6D02G195900
GO:0016773	phosphotransferase activity, alcohol group as acceptor	molecular_function	2	2844	86	75768	0.63091892	0.747096194	0.619566284	TraesCS4B02G068300; TraesCS6D02G141300
GO:0015991	GO_0015991	biological_process	1	2844	57	75768	0.63603866	0.752147731	0.467392109	TraesCS2D02G493000
GO:0000287	magnesium ion binding	molecular_function	15	2844	456	75768	0.643210389	0.759609052	0.876360204	TraesCS1B02G107600; TraesCS1D02G040000; TraesCS2A02G027600; TraesCS2B02G445100; TraesCS2B02G445200; TraesCS2B02G445500; TraesCS2D02G029400; TraesCS2D02G029600; TraesCS2D02G030100; TraesCS2D02G379600; TraesCS3B02G611600; TraesCS7A02G075600; TraesCS7A02G158400; TraesCS7D02G071200; TraesCSU02G008700
GO:0008146	sulfotransferase activity	molecular_function	4	2844	147	75768	0.649975197	0.76657048	0.7249347	TraesCS2A02G537500; TraesCS6D02G231100; TraesCS7A02G001500; TraesCSU02G237600
GO:0016829	lyase activity	molecular_function	10	2844	319	75768	0.65445068	0.769055945	0.835152044	TraesCS2A02G027600; TraesCS2B02G445100; TraesCS2B02G445200; TraesCS2B02G445500; TraesCS2D02G029400; TraesCS2D02G029600; TraesCS2D02G030100; TraesCS2D02G518300; TraesCS5A02G165400; TraesCSU02G008700
GO:0007010	cytoskeleton organization	biological_process	1	2844	59	75768	0.654701429	0.769055945	0.451548309	TraesCS4A02G156700
GO:0090729	toxin activity	molecular_function	1	2844	59	75768	0.654701429	0.769055945	0.451548309	TraesCS5A02G475300
GO:0016757	transferase activity, transferring glycosyl groups	molecular_function	22	2844	656	75768	0.659962939	0.774204193	0.893459916	TraesCS2B02G109800; TraesCS2D02G029800; TraesCS2D02G093100; TraesCS2D02G272700; TraesCS2D02G372800; TraesCS2D02G374500; TraesCS3A02G284100; TraesCS3B02G034600; TraesCS3B02G313400; TraesCS3B02G313700; TraesCS3B02G318100; TraesCS3B02G556500; TraesCS4B02G391200; TraesCS4D02G185900; TraesCS6B02G288800; TraesCS6D02G406800; TraesCS7A02G070100; TraesCS7A02G120300; TraesCS7B02G063400; TraesCS7D02G009400;…
GO:0009793	embryo development ending in seed dormancy	biological_process	5	2844	180	75768	0.671984445	0.787258372	0.740037506	TraesCS4A02G445800; TraesCS5A02G172800; TraesCS5A02G427500; TraesCS7A02G065000; TraesCS7D02G059700
GO:0016772	transferase activity, transferring phosphorus-containing groups	molecular_function	1	2844	62	75768	0.681249262	0.79599549	0.429699197	TraesCS1D02G252900
GO:0008237	metallopeptidase activity	molecular_function	1	2844	62	75768	0.681249262	0.79599549	0.429699197	TraesCS6D02G289700
GO:0031047	gene silencing by RNA	biological_process	3	2844	124	75768	0.688362905	0.803242012	0.644548795	TraesCS6A02G299000; TraesCS6D02G278700; TraesCS7D02G298100
GO:0009570	chloroplast stroma	cellular_component	13	2844	414	75768	0.691352079	0.805662938	0.836564137	TraesCS1D02G252900; TraesCS2A02G500400; TraesCS2B02G605800; TraesCS3B02G000700; TraesCS6A02G333900; TraesCS6B02G364600; TraesCS6D02G313100; TraesCS7A02G120300; TraesCS7A02G133500; TraesCS7A02G304000; TraesCS7D02G275900; TraesCS7D02G299500; TraesCSU02G008700
GO:0043169	cation binding	molecular_function	5	2844	184	75768	0.692288336	0.805688275	0.723949734	TraesCS1D02G419000; TraesCS4D02G210900; TraesCS4D02G254500; TraesCS6B02G349500; TraesCS7D02G417600
GO:0016307	phosphatidylinositol phosphate kinase activity	molecular_function	1	2844	64	75768	0.698002905	0.810198365	0.416271097	TraesCS2D02G571300
GO:0046488	phosphatidylinositol metabolic process	biological_process	1	2844	64	75768	0.698002905	0.810198365	0.416271097	TraesCS2D02G571300
GO:0008536	Ran GTPase binding	molecular_function	1	2844	65	75768	0.70610206	0.817445354	0.409866926	TraesCS2B02G362200
GO:0006284	base-excision repair	biological_process	1	2844	65	75768	0.70610206	0.817445354	0.409866926	TraesCS7D02G196400
GO:0006606	protein import into nucleus	biological_process	1	2844	66	75768	0.714018959	0.823078197	0.403656821	TraesCS2B02G362200
GO:0004129	cytochrome-c oxidase activity	molecular_function	1	2844	66	75768	0.714018959	0.823078197	0.403656821	TraesCS3B02G249600
GO:0000049	tRNA binding	molecular_function	1	2844	66	75768	0.714018959	0.823078197	0.403656821	TraesCS4D02G055000
GO:0000977	RNA polymerase II regulatory region sequence-specific DNA binding	molecular_function	4	2844	159	75768	0.716031114	0.823078197	0.670222647	TraesCS1B02G058100; TraesCS3B02G469700; TraesCS3D02G428000; TraesCS6D02G293200
GO:0004970	ionotropic glutamate receptor activity	molecular_function	2	2844	98	75768	0.716573186	0.823078197	0.543701025	TraesCS2D02G462300; TraesCS5D02G227800
GO:0061630	ubiquitin protein ligase activity	molecular_function	2	2844	98	75768	0.716573186	0.823078197	0.543701025	TraesCS7A02G169600; TraesCS7D02G170800
GO:0015979	photosynthesis	biological_process	16	2844	509	75768	0.721375509	0.826875059	0.837449123	TraesCS2A02G111300; TraesCS2A02G206200; TraesCS2A02G215000; TraesCS2A02G254600; TraesCS2B02G240000; TraesCS2B02G267500; TraesCS2B02G270300; TraesCS2B02G372700; TraesCS2B02G390900; TraesCS2B02G395700; TraesCS2D02G112000; TraesCS2D02G375200; TraesCS3A02G191700; TraesCS3A02G321900; TraesCS5A02G165400; TraesCS6D02G217500
GO:0005198	structural molecule activity	molecular_function	1	2844	67	75768	0.721755869	0.826875059	0.397632093	TraesCS5B02G469300
GO:0030598	rRNA N-glycosylase activity	molecular_function	2	2844	99	75768	0.722961952	0.827181142	0.538209095	TraesCS1B02G249200; TraesCS5A02G475300
GO:0017148	negative regulation of translation	biological_process	2	2844	100	75768	0.729237632	0.832288393	0.532827004	TraesCS1B02G249200; TraesCS5A02G475300
GO:0004713	protein tyrosine kinase activity	molecular_function	1	2844	68	75768	0.729315141	0.832288393	0.391784562	TraesCS6B02G150000
GO:0051287	NAD binding	molecular_function	6	2844	222	75768	0.730949229	0.833074089	0.720036492	TraesCS3A02G227700; TraesCS3B02G256800; TraesCS3D02G225500; TraesCS6D02G255200; TraesCS7A02G313100; TraesCS7D02G309500
GO:0046983	protein dimerization activity	molecular_function	36	2844	1077	75768	0.732147693	0.833361909	0.89051867	TraesCS1A02G212700; TraesCS1B02G058100; TraesCS2A02G348800; TraesCS2B02G289900; TraesCS2B02G367200; TraesCS2B02G550900; TraesCS2B02G606200; TraesCS2B02G606500; TraesCS2D02G079100; TraesCS2D02G523200; TraesCS3A02G000400; TraesCS3A02G489600; TraesCS3B02G002200; TraesCS3B02G120200; TraesCS3B02G469700; TraesCS3D02G014900; TraesCS3D02G428000; TraesCS4D02G073600; TraesCS4D02G286600; TraesCS5A02G245600;…
GO:0032259	methylation	biological_process	4	2844	163	75768	0.735965893	0.836627034	0.653775465	TraesCS2D02G047500; TraesCS3B02G256800; TraesCS5B02G175400; TraesCS5D02G055300
GO:0001522	pseudouridine synthesis	biological_process	1	2844	70	75768	0.743910559	0.84433411	0.380590717	TraesCS5B02G157000
GO:0005737	cytoplasm	cellular_component	45	2844	1335	75768	0.744662433	0.84433411	0.898023041	TraesCS1A02G274400; TraesCS1B02G048200; TraesCS1B02G048300; TraesCS1B02G048500; TraesCS1D02G039300; TraesCS1D02G039400; TraesCS1D02G040000; TraesCS1D02G103500; TraesCS2A02G076600; TraesCS2A02G196400; TraesCS2A02G385000; TraesCS2B02G398100; TraesCS2D02G075200; TraesCS2D02G379600; TraesCS3A02G287400; TraesCS3B02G321600; TraesCS3B02G342900; TraesCS3B02G395900; TraesCS3B02G611600; TraesCS3D02G286900;…
GO:0000226	microtubule cytoskeleton organization	biological_process	1	2844	71	75768	0.750951759	0.850370822	0.375230285	TraesCS6A02G089500
GO:0005739	mitochondrion	cellular_component	21	2844	664	75768	0.753739198	0.852431622	0.842572823	TraesCS2A02G048600; TraesCS2A02G500400; TraesCS2D02G047500; TraesCS2D02G261300; TraesCS2D02G388800; TraesCS2D02G541900; TraesCS3A02G340300; TraesCS3B02G403000; TraesCS4A02G191100; TraesCS4D02G055000; TraesCS5A02G375000; TraesCS5D02G101400; TraesCS6A02G333900; TraesCS6B02G115500; TraesCS6B02G364600; TraesCS6D02G255200; TraesCS6D02G313100; TraesCS6D02G334000; TraesCS7A02G304000; TraesCS7D02G299500;…
GO:0046933	proton-transporting ATP synthase activity, rotational mechanism	molecular_function	1	2844	72	75768	0.757825412	0.855954088	0.370018753	TraesCS4B02G067300
GO:0008610	lipid biosynthetic process	biological_process	2	2844	105	75768	0.758947174	0.856123509	0.50745429	TraesCS2A02G158400; TraesCS4A02G218400
GO:0015035	protein disulfide oxidoreductase activity	molecular_function	7	2844	260	75768	0.762861329	0.859438403	0.717267121	TraesCS1A02G397200; TraesCS2A02G295000; TraesCS2D02G252500; TraesCS2D02G541900; TraesCS3A02G462500; TraesCS3B02G272600; TraesCS3B02G505500
GO:0003682	chromatin binding	molecular_function	2	2844	106	75768	0.764561528	0.860253775	0.502666985	TraesCS1A02G241500; TraesCS4D02G234700
GO:0004857	enzyme inhibitor activity	molecular_function	9	2844	324	75768	0.777068932	0.87321139	0.740037506	TraesCS1A02G263900; TraesCS1D02G264000; TraesCS2A02G452700; TraesCS3A02G325500; TraesCS6B02G309700; TraesCS6D02G261200; TraesCS7A02G323300; TraesCS7B02G306500; TraesCS7D02G400200
GO:0009579	thylakoid	cellular_component	11	2844	387	75768	0.787555481	0.883867998	0.75724768	TraesCS2A02G145900; TraesCS2A02G206200; TraesCS2A02G254600; TraesCS2A02G500400; TraesCS2B02G270300; TraesCS2B02G306800; TraesCS2B02G435100; TraesCS5B02G244200; TraesCS6A02G055400; TraesCS6B02G323200; TraesCS7A02G175800
GO:0005759	mitochondrial matrix	cellular_component	1	2844	78	75768	0.795699636	0.89007916	0.341555772	TraesCS1A02G066800
GO:0042803	protein homodimerization activity	molecular_function	1	2844	78	75768	0.795699636	0.89007916	0.341555772	TraesCS4D02G312800
GO:0006811	ion transport	biological_process	5	2844	208	75768	0.796120747	0.89007916	0.640417072	TraesCS2D02G462300; TraesCS2D02G493000; TraesCS4D02G091700; TraesCS7B02G106900; TraesCS7D02G203200
GO:0018298	protein-chromophore linkage	biological_process	1	2844	79	75768	0.801476372	0.894931158	0.337232281	TraesCS2A02G206200
GO:0006869	lipid transport	biological_process	5	2844	210	75768	0.803399064	0.895942501	0.634317862	TraesCS4D02G266900; TraesCS7A02G345900; TraesCSU02G032900; TraesCSU02G056700; TraesCSU02G147200
GO:0008299	isoprenoid biosynthetic process	biological_process	1	2844	80	75768	0.80710748	0.89894019	0.333016878	TraesCS3B02G000700
GO:0016168	chlorophyll binding	molecular_function	1	2844	81	75768	0.81259575	0.90277031	0.328905558	TraesCS2A02G206200
GO:0003680	AT DNA binding	molecular_function	1	2844	81	75768	0.81259575	0.90277031	0.328905558	TraesCS4D02G001800
GO:0006486	protein glycosylation	biological_process	8	2844	308	75768	0.819717787	0.909535731	0.691983122	TraesCS1A02G377900; TraesCS4A02G280700; TraesCS5A02G216700; TraesCS5A02G235300; TraesCS5B02G233700; TraesCS7A02G156100; TraesCS7B02G367800; TraesCS7D02G407200
GO:0045454	cell redox homeostasis	biological_process	11	2844	405	75768	0.834002308	0.922838303	0.723592228	TraesCS1A02G397200; TraesCS2A02G100900; TraesCS2A02G225200; TraesCS2A02G295000; TraesCS2B02G275100; TraesCS2D02G231100; TraesCS2D02G252500; TraesCS3A02G462500; TraesCS3B02G272600; TraesCS3B02G505500; TraesCS6A02G003200
GO:0009535	chloroplast thylakoid membrane	cellular_component	11	2844	405	75768	0.834002308	0.922838303	0.723592228	TraesCS1B02G038100; TraesCS2A02G145900; TraesCS2A02G206200; TraesCS2A02G254600; TraesCS2A02G500400; TraesCS2B02G171300; TraesCS2B02G270300; TraesCS3B02G285500; TraesCS3D02G436100; TraesCS4A02G105900; TraesCS5B02G560400
GO:0006357	regulation of transcription by RNA polymerase II	biological_process	3	2844	155	75768	0.837310258	0.922838303	0.515639036	TraesCS3A02G000400; TraesCS3A02G489600; TraesCS3B02G002200
GO:0043531	ADP binding	molecular_function	74	2844	2216	75768	0.837532841	0.922838303	0.889647976	TraesCS1A02G016400; TraesCS1A02G028900; TraesCS1A02G029100; TraesCS1B02G006900; TraesCS1B02G014100; TraesCS1B02G020400; TraesCS1B02G021900; TraesCS1B02G045800; TraesCS1B02G262300; TraesCS1B02G393600; TraesCS1B02G438500; TraesCS1B02G470600; TraesCS1D02G006800; TraesCS1D02G016900; TraesCS1D02G028200; TraesCS1D02G099000; TraesCS1D02G443300; TraesCS2A02G023500; TraesCS2A02G031500; TraesCS2B02G007500;…
GO:0004518	nuclease activity	molecular_function	1	2844	86	75768	0.837991649	0.922838303	0.309783142	TraesCS3A02G517100
GO:0045263	proton-transporting ATP synthase complex, coupling factor F(o)	cellular_component	1	2844	86	75768	0.837991649	0.922838303	0.309783142	TraesCS4B02G204500
GO:0008168	methyltransferase activity	molecular_function	22	2844	739	75768	0.846478484	0.931020655	0.793111914	TraesCS1A02G245500; TraesCS1B02G256500; TraesCS1B02G332100; TraesCS2A02G048600; TraesCS2B02G606200; TraesCS2B02G606500; TraesCS2D02G047500; TraesCS3A02G227700; TraesCS3A02G244400; TraesCS3B02G256800; TraesCS3D02G225500; TraesCS3D02G247000; TraesCS3D02G406400; TraesCS4B02G332600; TraesCS4D02G073600; TraesCS4D02G234700; TraesCS5B02G036200; TraesCS5B02G175400; TraesCS5D02G055300; TraesCS6A02G015400;…
GO:0016301	kinase activity	molecular_function	15	2844	532	75768	0.847707935	0.931210337	0.751165889	TraesCS1D02G252900; TraesCS2B02G464000; TraesCS2B02G513000; TraesCS2D02G217500; TraesCS2D02G217600; TraesCS2D02G537400; TraesCS2D02G571300; TraesCS2D02G573700; TraesCS3B02G395900; TraesCS3D02G542400; TraesCS4B02G079300; TraesCS4B02G120400; TraesCS4B02G178100; TraesCS4D02G118500; TraesCS5B02G146500
GO:0009765	photosynthesis, light harvesting	biological_process	1	2844	91	75768	0.860228724	0.942613813	0.29276209	TraesCS2A02G206200
GO:0009767	photosynthetic electron transport chain	biological_process	1	2844	91	75768	0.860228724	0.942613813	0.29276209	TraesCS2B02G395700
GO:1902600	proton transmembrane transport	biological_process	2	2844	128	75768	0.863140702	0.944629762	0.416271097	TraesCS2D02G493000; TraesCS3B02G249600
GO:0005856	cytoskeleton	cellular_component	1	2844	92	75768	0.864326399	0.944753794	0.289579894	TraesCS1A02G274400
GO:0008289	lipid binding	molecular_function	6	2844	263	75768	0.866888376	0.94638	0.607787457	TraesCS3A02G325800; TraesCS4D02G266900; TraesCS7A02G345900; TraesCSU02G032900; TraesCSU02G056700; TraesCSU02G147200
GO:0045944	positive regulation of transcription by RNA polymerase II	biological_process	4	2844	199	75768	0.870904839	0.949588074	0.535504527	TraesCS1B02G058100; TraesCS3B02G469700; TraesCS3D02G428000; TraesCS6D02G293200
GO:0004721	phosphoprotein phosphatase activity	molecular_function	1	2844	96	75768	0.879636662	0.957923238	0.277514065	TraesCS7D02G417600
GO:0000166	nucleotide binding	molecular_function	39	2844	1263	75768	0.883147657	0.960559366	0.82265452	TraesCS1A02G145100; TraesCS1A02G274400; TraesCS1A02G333600; TraesCS1D02G336200; TraesCS2A02G483300; TraesCS2A02G500400; TraesCS2B02G429200; TraesCS2B02G513000; TraesCS2D02G131000; TraesCS2D02G217500; TraesCS2D02G217600; TraesCS2D02G261300; TraesCS2D02G388800; TraesCS2D02G537400; TraesCS2D02G571300; TraesCS2D02G573700; TraesCS3B02G289500; TraesCS3B02G342900; TraesCS3B02G395900; TraesCS3D02G022700;…
GO:0006633	fatty acid biosynthetic process	biological_process	6	2844	275	75768	0.89385682	0.970466579	0.581265823	TraesCS1A02G039800; TraesCS4A02G319900; TraesCS4B02G037700; TraesCS6A02G383700; TraesCS7A02G371900; TraesCS7B02G254900
GO:0016791	phosphatase activity	molecular_function	2	2844	138	75768	0.894459549	0.970466579	0.386106525	TraesCS7B02G073200; TraesCS7D02G169300
GO:0015078	proton transmembrane transporter activity	molecular_function	2	2844	140	75768	0.899891467	0.975159142	0.380590717	TraesCS2D02G493000; TraesCS4B02G204500
GO:0016746	transferase activity, transferring acyl groups	molecular_function	3	2844	178	75768	0.904634833	0.977706912	0.44901152	TraesCS2A02G527700; TraesCS2D02G034500; TraesCS3B02G257000
GO:0009507	chloroplast	cellular_component	38	2844	1256	75768	0.905154601	0.977706912	0.806028111	TraesCS1A02G184900; TraesCS1A02G276300; TraesCS1B02G285500; TraesCS1D02G184400; TraesCS1D02G275800; TraesCS2A02G145900; TraesCS2A02G206200; TraesCS2A02G254600; TraesCS2A02G500400; TraesCS2B02G270300; TraesCS2B02G435100; TraesCS2D02G261300; TraesCS3A02G227700; TraesCS3A02G321900; TraesCS3B02G256800; TraesCS3D02G137800; TraesCS3D02G225500; TraesCS3D02G304800; TraesCS3D02G436100; TraesCS4A02G286700;…
GO:0016592	mediator complex	cellular_component	1	2844	104	75768	0.905571895	0.977706912	0.256166829	TraesCS1A02G137500
GO:0005774	vacuolar membrane	cellular_component	6	2844	284	75768	0.910917603	0.982274673	0.562845427	TraesCS2B02G435100; TraesCS2D02G388800; TraesCS3D02G475200; TraesCS5B02G396400; TraesCS6A02G055400; TraesCS6B02G282100
GO:0004185	serine-type carboxypeptidase activity	molecular_function	4	2844	217	75768	0.912859499	0.983165304	0.491084797	TraesCS1A02G421200; TraesCS1D02G429200; TraesCS4B02G061000; TraesCS4B02G061500
GO:0036459	thiol-dependent ubiquitinyl hydrolase activity	molecular_function	1	2844	108	75768	0.916484773	0.985864573	0.246679169	TraesCS1D02G441900
GO:0009536	plastid	cellular_component	8	2844	364	75768	0.931127579	1	0.58552418	TraesCS1B02G285500; TraesCS2A02G206200; TraesCS2A02G254600; TraesCS2B02G270300; TraesCS2D02G261300; TraesCS5A02G165400; TraesCS7A02G070100; TraesCS7A02G120300
GO:0005777	peroxisome	cellular_component	1	2844	122	75768	0.946031572	1	0.218371723	TraesCS7B02G190300
GO:0009506	plasmodesma	cellular_component	5	2844	274	75768	0.946501625	1	0.486156026	TraesCS2A02G295000; TraesCS2B02G435100; TraesCS2B02G605800; TraesCS6A02G055400; TraesCS7B02G320100
GO:0005794	Golgi apparatus	cellular_component	5	2844	276	75768	0.948826877	1	0.482633156	TraesCS3A02G365600; TraesCS3B02G318100; TraesCS3B02G397400; TraesCS3D02G358700; TraesCS4A02G280700
GO:0006413	translational initiation	biological_process	1	2844	124	75768	0.949334842	1	0.214849598	TraesCS7D02G275900
GO:0005634	nucleus	cellular_component	185	2844	5545	75768	0.953451157	1	0.888845769	TraesCS1A02G171300; TraesCS1A02G231200; TraesCS1A02G278900; TraesCS1A02G301100; TraesCS1A02G305500; TraesCS1A02G358100; TraesCS1A02G358400; TraesCS1B02G058100; TraesCS1B02G232700; TraesCS1B02G243200; TraesCS1B02G245300; TraesCS1B02G287700; TraesCS1B02G342500; TraesCS1B02G374900; TraesCS1B02G389700; TraesCS1D02G230900; TraesCS1D02G252900; TraesCS1D02G263800; TraesCS1D02G272600; TraesCS1D02G275500;…
GO:0016779	nucleotidyltransferase activity	molecular_function	1	2844	127	75768	0.953930091	1	0.209774411	TraesCS2D02G427500
GO:0004722	protein serine/threonine phosphatase activity	molecular_function	4	2844	247	75768	0.9566266	1	0.43143887	TraesCS1D02G419000; TraesCS4D02G210900; TraesCS4D02G254500; TraesCS7D02G417600
GO:0016579	protein deubiquitination	biological_process	1	2844	129	75768	0.956769069	1	0.206522095	TraesCS1D02G441900
GO:0004812	aminoacyl-tRNA ligase activity	molecular_function	3	2844	211	75768	0.958240551	1	0.37878697	TraesCS1A02G145100; TraesCS4D02G055000; TraesCS5D02G333800
GO:0009941	chloroplast envelope	cellular_component	5	2844	288	75768	0.960963553	1	0.462523441	TraesCS2A02G145900; TraesCS2A02G500400; TraesCS2B02G171300; TraesCS6B02G447700; TraesCS7B02G308000
GO:0003729	mRNA binding	molecular_function	1	2844	133	75768	0.961952135	1	0.200310904	TraesCS4B02G225300
GO:0009522	photosystem I	cellular_component	1	2844	134	75768	0.963151487	1	0.198816046	TraesCS2A02G206200
GO:0019843	rRNA binding	molecular_function	1	2844	135	75768	0.964314451	1	0.197343335	TraesCS7D02G267000
GO:0015986	ATP synthesis coupled proton transport	biological_process	2	2844	181	75768	0.967859782	1	0.29437956	TraesCS4B02G067300; TraesCS4B02G204500
GO:0006418	tRNA aminoacylation for protein translation	biological_process	2	2844	183	75768	0.969660023	1	0.291162297	TraesCS1A02G145100; TraesCS5D02G333800
GO:0006364	rRNA processing	biological_process	1	2844	150	75768	0.978039513	1	0.177609001	TraesCS7A02G479900
GO:0005615	extracellular space	cellular_component	1	2844	153	75768	0.980090185	1	0.174126472	TraesCS6D02G048800
GO:0045892	negative regulation of transcription, DNA-templated	biological_process	1	2844	158	75768	0.983102027	1	0.168616141	TraesCS6B02G175100
GO:0006334	nucleosome assembly	biological_process	2	2844	203	75768	0.983109616	1	0.262476357	TraesCS2B02G435100; TraesCS6A02G055400
GO:0008408	3'-5' exonuclease activity	molecular_function	1	2844	160	75768	0.984178456	1	0.166508439	TraesCS5B02G157000
GO:0003777	microtubule motor activity	molecular_function	1	2844	162	75768	0.985188065	1	0.164452779	TraesCS6A02G188600
GO:0007018	microtubule-based movement	biological_process	1	2844	162	75768	0.985188065	1	0.164452779	TraesCS6A02G188600
GO:0009058	biosynthetic process	biological_process	7	2844	404	75768	0.985256431	1	0.461607553	TraesCS1A02G085600; TraesCS1B02G102700; TraesCS1D02G086700; TraesCS2A02G527700; TraesCS2D02G034500; TraesCS4D02G058200; TraesCS7D02G369300
GO:0003743	translation initiation factor activity	molecular_function	1	2844	164	75768	0.986134852	1	0.162447257	TraesCS7D02G275900
GO:0007275	multicellular organism development	biological_process	2	2844	211	75768	0.986695405	1	0.252524647	TraesCS6D02G293200; TraesCS7A02G138000
GO:0051082	unfolded protein binding	molecular_function	1	2844	174	75768	0.990051224	1	0.153111208	TraesCS4A02G364000
GO:0003899	DNA-directed 5'-3' RNA polymerase activity	molecular_function	1	2844	180	75768	0.991857918	1	0.148007501	TraesCS2D02G427500
GO:0004222	metalloendopeptidase activity	molecular_function	1	2844	184	75768	0.992879649	1	0.144789947	TraesCS6D02G289700
GO:0000398	mRNA splicing, via spliceosome	biological_process	1	2844	187	75768	0.993562467	1	0.142467113	TraesCS1B02G325000
GO:0006396	RNA processing	biological_process	2	2844	241	75768	0.994664943	1	0.221090043	TraesCS1B02G287500; TraesCS1D02G277900
GO:0006470	protein dephosphorylation	biological_process	4	2844	329	75768	0.994762512	1	0.323906993	TraesCS1D02G419000; TraesCS4D02G210900; TraesCS4D02G254500; TraesCS7D02G417600
GO:0005783	endoplasmic reticulum	cellular_component	4	2844	330	75768	0.994903414	1	0.322925457	TraesCS2A02G587900; TraesCS2D02G565300; TraesCS4A02G126900; TraesCS4A02G364000
GO:0003677	DNA binding	molecular_function	162	2844	5218	75768	0.995008286	1	0.827117427	TraesCS1A02G083100; TraesCS1A02G171300; TraesCS1A02G231200; TraesCS1A02G263700; TraesCS1A02G275800; TraesCS1A02G278900; TraesCS1A02G301100; TraesCS1A02G305500; TraesCS1A02G328800; TraesCS1B02G058100; TraesCS1B02G232700; TraesCS1B02G243200; TraesCS1B02G245300; TraesCS1B02G287700; TraesCS1B02G342500; TraesCS1B02G389700; TraesCS1D02G230900; TraesCS1D02G263800; TraesCS1D02G272600; TraesCS1D02G275500;…
GO:0008234	cysteine-type peptidase activity	molecular_function	8	2844	494	75768	0.995576364	1	0.43143887	TraesCS1A02G031100; TraesCS3A02G142000; TraesCS3A02G346900; TraesCS3D02G069000; TraesCS5A02G391500; TraesCS5D02G401300; TraesCS6A02G379300; TraesCSU02G249500
GO:0003690	double-stranded DNA binding	molecular_function	4	2844	342	75768	0.996334462	1	0.311594739	TraesCS6A02G019500; TraesCS6B02G029100; TraesCS6D02G018800; TraesCS7B02G141200
GO:0006139	nucleobase-containing compound metabolic process	biological_process	1	2844	205	75768	0.996498533	1	0.129957806	TraesCS5B02G157000
GO:0005829	cytosol	cellular_component	14	2844	725	75768	0.996511292	1	0.514453659	TraesCS1B02G250600; TraesCS1D02G040000; TraesCS1D02G184500; TraesCS1D02G252900; TraesCS2A02G517100; TraesCS2B02G435100; TraesCS2D02G379600; TraesCS3B02G321600; TraesCS3D02G371400; TraesCS5A02G191300; TraesCS5D02G199800; TraesCS6A02G055400; TraesCS6D02G334000; TraesCS7A02G158400
GO:0005730	nucleolus	cellular_component	3	2844	306	75768	0.997039254	1	0.261189708	TraesCS2B02G435100; TraesCS6A02G055400; TraesCS6A02G067100
GO:0008017	microtubule binding	molecular_function	2	2844	266	75768	0.997556946	1	0.200310904	TraesCS6A02G089500; TraesCS6A02G188600
GO:0003924	GTPase activity	molecular_function	6	2844	440	75768	0.997560765	1	0.363291139	TraesCS1A02G333600; TraesCS1D02G336200; TraesCS2D02G309200; TraesCS3B02G342900; TraesCS4A02G407500; TraesCS4B02G306900
GO:0000160	phosphorelay signal transduction system	biological_process	2	2844	274	75768	0.998103368	1	0.19446241	TraesCS2B02G582300; TraesCS7A02G146700
GO:0005524	ATP binding	molecular_function	273	2844	8541	75768	0.998141193	1	0.851550007	TraesCS1A02G017900; TraesCS1A02G035700; TraesCS1A02G066700; TraesCS1A02G066800; TraesCS1A02G145100; TraesCS1A02G274400; TraesCS1A02G345400; TraesCS1A02G370300; TraesCS1A02G374700; TraesCS1B02G020200; TraesCS1B02G039600; TraesCS1B02G039800; TraesCS1B02G076100; TraesCS1B02G085000; TraesCS1B02G175900; TraesCS1B02G297300; TraesCS1B02G355700; TraesCS1B02G375400; TraesCS1B02G387400; TraesCS1B02G394900;…
GO:0006260	DNA replication	biological_process	1	2844	225	75768	0.998233088	1	0.118406001	TraesCS5D02G080100
GO:0005789	endoplasmic reticulum membrane	cellular_component	2	2844	305	75768	0.999298024	1	0.174697378	TraesCS5A02G060700; TraesCS6B02G008300
GO:0006457	protein folding	biological_process	1	2844	287	75768	0.999795887	1	0.092827004	TraesCS4A02G364000
GO:0008270	zinc ion binding	molecular_function	46	2844	1979	75768	0.999802799	1	0.619253214	TraesCS1A02G374800; TraesCS1B02G448200; TraesCS1D02G086800; TraesCS2A02G070900; TraesCS2A02G395100; TraesCS2A02G587900; TraesCS2B02G359600; TraesCS2B02G372000; TraesCS2D02G064900; TraesCS2D02G149000; TraesCS2D02G339900; TraesCS2D02G388800; TraesCS2D02G565300; TraesCS3A02G171400; TraesCS3A02G413600; TraesCS3A02G413700; TraesCS3A02G448400; TraesCS3B02G156900; TraesCS3B02G242500; TraesCS3B02G312600;…
GO:0006281	DNA repair	biological_process	2	2844	355	75768	0.999863769	1	0.150092114	TraesCS1B02G315300; TraesCS7D02G196400
GO:0006886	intracellular protein transport	biological_process	3	2844	428	75768	0.999930553	1	0.186738436	TraesCS2B02G362200; TraesCS5D02G021100; TraesCS7D02G170100
GO:0005694	chromosome	cellular_component	3	2844	446	75768	0.999960952	1	0.179201907	TraesCS1B02G245300; TraesCS2B02G435100; TraesCS6A02G055400
GO:0015031	protein transport	biological_process	2	2844	397	75768	0.999966578	1	0.134213351	TraesCS2A02G031100; TraesCS2D02G542300
GO:0005525	GTP binding	molecular_function	7	2844	659	75768	0.999979583	1	0.282988545	TraesCS1A02G333600; TraesCS1D02G336200; TraesCS2D02G309200; TraesCS3B02G342900; TraesCS3B02G561300; TraesCS4A02G407500; TraesCS4B02G306900
GO:0006511	ubiquitin-dependent protein catabolic process	biological_process	2	2844	475	75768	0.999997666	1	0.112174106	TraesCS1D02G441900; TraesCS7A02G138000
GO:0000786	nucleosome	cellular_component	4	2844	603	75768	0.999998647	1	0.176725375	TraesCS1B02G245300; TraesCS2B02G435100; TraesCS3B02G167700; TraesCS6A02G055400
GO:0046982	protein heterodimerization activity	molecular_function	5	2844	701	75768	0.999999685	1	0.190023896	TraesCS1B02G245300; TraesCS2B02G435100; TraesCS3B02G167700; TraesCS6A02G055400; TraesCS7A02G475400
GO:0005622	intracellular	cellular_component	12	2844	1247	75768	0.999999999	1	0.256372255	TraesCS1A02G220800; TraesCS1A02G333600; TraesCS1D02G336200; TraesCS3B02G156900; TraesCS3B02G456100; TraesCS3B02G561300; TraesCS3D02G139600; TraesCS4A02G071400; TraesCS4B02G227300; TraesCS4D02G228100; TraesCS7A02G158400; TraesCS7D02G170100
GO:0005840	ribosome	cellular_component	6	2844	1153	75768	1	1	0.138636688	TraesCS1A02G220800; TraesCS1A02G397500; TraesCS3B02G456100; TraesCS4D02G032800; TraesCS5A02G515700; TraesCS7D02G267000
GO:0006412	translation	biological_process	7	2844	1278	75768	1	1	0.145922888	TraesCS1A02G220800; TraesCS1A02G397500; TraesCS2D02G261300; TraesCS3B02G456100; TraesCS4D02G032800; TraesCS5A02G515700; TraesCS7D02G267000
GO:0003735	structural constituent of ribosome	molecular_function	6	2844	1226	75768	1	1	0.130381812	TraesCS1A02G220800; TraesCS1A02G397500; TraesCS3B02G456100; TraesCS4D02G032800; TraesCS5A02G515700; TraesCS7D02G267000
GO:0003676	nucleic acid binding	molecular_function	38	2844	2825	75768	1	1	0.358361525	TraesCS1A02G040200; TraesCS1A02G040300; TraesCS1D02G041500; TraesCS1D02G041600; TraesCS1D02G041700; TraesCS1D02G214900; TraesCS1D02G361700; TraesCS1D02G453600; TraesCS2A02G090200; TraesCS2A02G515200; TraesCS2D02G088100; TraesCS2D02G594800; TraesCS3A02G171400; TraesCS3A02G373000; TraesCS3D02G170300; TraesCS3D02G317900; TraesCS3D02G365900; TraesCS4A02G101000; TraesCS4A02G352700; TraesCS4B02G203400;…
GO:0005515	protein binding	molecular_function	272	2844	13239	75768	1	1	0.547356089	TraesCS1A02G012400; TraesCS1A02G074200; TraesCS1A02G099900; TraesCS1A02G144800; TraesCS1A02G186100; TraesCS1A02G186300; TraesCS1A02G186800; TraesCS1A02G187000; TraesCS1A02G255000; TraesCS1A02G308900; TraesCS1A02G324000; TraesCS1A02G345400; TraesCS1A02G370300; TraesCS1A02G397500; TraesCS1A02G412200; TraesCS1B02G014100; TraesCS1B02G039600; TraesCS1B02G039800; TraesCS1B02G085900; TraesCS1B02G113500;…
GO:0003723	RNA binding	molecular_function	9	2844	1656	75768	1	1	0.144789947	TraesCS2D02G594800; TraesCS3B02G342900; TraesCS4B02G225300; TraesCS5A02G368400; TraesCS5B02G157000; TraesCS5D02G020900; TraesCS6A02G299000; TraesCS6D02G278700; TraesCS7A02G479900
