# Supplementary material for: Transcription strategies related to photosynthesis and nitrogen metabolism of wheat in response to nitrogen deficiency
Source: BMC Plant Biol. 2020 Oct 1;20:448. doi: 10.1186/s12870-020-02662-3 (PMC7528333; doi:10.1186/s12870-020-02662-3)
Supplement: Supplementary file 5 — Additional file 5. [file 12870_2020_2662_MOESM5_ESM.zip]

Archive with 2 entries (2 files):
- ALL_vs_DEG.KEGG_Classification.xls
- ALL_vs_DEG.KEGG_Classification1.xls
