# Supplementary material for: Transcription strategies related to photosynthesis and nitrogen metabolism of wheat in response to nitrogen deficiency
Source: BMC Plant Biol. 2020 Oct 1;20:448. doi: 10.1186/s12870-020-02662-3 (PMC7528333; doi:10.1186/s12870-020-02662-3)
Supplement: Supplementary file 5 — Additional file 5. [file 12870_2020_2662_MOESM5_ESM.zip › ALL_vs_DEG.KEGG_Classification.xls]

Classification_level2	Classification_level1	Type	Gene_number	Percentage	Gene
Amino acid metabolism	Metabolism	ALL	1615	8.37	TraesCS1A02G012300; TraesCS1A02G032800; TraesCS1A02G037700; TraesCS1A02G037800; TraesCS1A02G042900; TraesCS1A02G050100; TraesCS1A02G050200; TraesCS1A02G066400; TraesCS1A02G066800; TraesCS1A02G070500; TraesCS1A02G072000; TraesCS1A02G085600; TraesCS1A02G089100; TraesCS1A02G089500; TraesCS1A02G089600; TraesCS1A02G094900; TraesCS1A02G099500; TraesCS1A02G102500; TraesCS1A02G105600; TraesCS1A02G113400;…
Amino acid metabolism	Metabolism	DEG	130	14.66	TraesCS1A02G050100; TraesCS1A02G085600; TraesCS1A02G102500; TraesCS1A02G348500; TraesCS1A02G357900; TraesCS1A02G411900; TraesCS1B02G102700; TraesCS1B02G113300; TraesCS1B02G186400; TraesCS1B02G199600; TraesCS1B02G229700; TraesCS1B02G280600; TraesCS1B02G343000; TraesCS1B02G363100; TraesCS1B02G374500; TraesCS1D02G086700; TraesCS1D02G094400; TraesCS1D02G222600; TraesCS1D02G292100; TraesCS1D02G362700;…
Biosynthesis of other secondary metabolites	Metabolism	ALL	1656	8.58	TraesCS1A02G019500; TraesCS1A02G019600; TraesCS1A02G019900; TraesCS1A02G021600; TraesCS1A02G032000; TraesCS1A02G032100; TraesCS1A02G032300; TraesCS1A02G032800; TraesCS1A02G037700; TraesCS1A02G037800; TraesCS1A02G050200; TraesCS1A02G070500; TraesCS1A02G078100; TraesCS1A02G078200; TraesCS1A02G078400; TraesCS1A02G078600; TraesCS1A02G079400; TraesCS1A02G079500; TraesCS1A02G094900; TraesCS1A02G102500;…
Biosynthesis of other secondary metabolites	Metabolism	DEG	88	9.92	TraesCS1A02G102500; TraesCS1A02G177800; TraesCS1A02G442200; TraesCS1B02G113300; TraesCS1B02G115900; TraesCS1B02G142800; TraesCS1B02G280600; TraesCS1B02G343000; TraesCS1D02G080900; TraesCS1D02G094400; TraesCS1D02G096400; TraesCS1D02G123700; TraesCS2A02G015400; TraesCS2A02G355300; TraesCS2A02G380800; TraesCS2A02G380900; TraesCS2A02G476300; TraesCS2A02G527700; TraesCS2B02G098100; TraesCS2B02G558400;…
Carbohydrate metabolism	Metabolism	ALL	2408	12.47	TraesCS1A02G013300; TraesCS1A02G040600; TraesCS1A02G042200; TraesCS1A02G045400; TraesCS1A02G050100; TraesCS1A02G066400; TraesCS1A02G069300; TraesCS1A02G099500; TraesCS1A02G103500; TraesCS1A02G103600; TraesCS1A02G105600; TraesCS1A02G110900; TraesCS1A02G122500; TraesCS1A02G122800; TraesCS1A02G134900; TraesCS1A02G137200; TraesCS1A02G143600; TraesCS1A02G147100; TraesCS1A02G147300; TraesCS1A02G155200;…
Carbohydrate metabolism	Metabolism	DEG	128	14.43	TraesCS1A02G050100; TraesCS1A02G174000; TraesCS1A02G330900; TraesCS1A02G348500; TraesCS1A02G357200; TraesCS1B02G243800; TraesCS1B02G363100; TraesCS1B02G373600; TraesCS1D02G123700; TraesCS1D02G207000; TraesCS1D02G451900; TraesCS2A02G066900; TraesCS2A02G067100; TraesCS2A02G067300; TraesCS2A02G067800; TraesCS2A02G210000; TraesCS2A02G315800; TraesCS2A02G406700; TraesCS2A02G423500; TraesCS2A02G523300;…
Energy metabolism	Metabolism	ALL	2089	10.82	TraesCS1A02G013300; TraesCS1A02G019000; TraesCS1A02G038300; TraesCS1A02G049200; TraesCS1A02G085600; TraesCS1A02G097900; TraesCS1A02G098300; TraesCS1A02G098600; TraesCS1A02G107200; TraesCS1A02G112900; TraesCS1A02G113000; TraesCS1A02G122500; TraesCS1A02G127200; TraesCS1A02G127300; TraesCS1A02G130200; TraesCS1A02G130300; TraesCS1A02G130500; TraesCS1A02G138800; TraesCS1A02G140100; TraesCS1A02G140300;…
Energy metabolism	Metabolism	DEG	94	10.60	TraesCS1A02G085600; TraesCS1A02G174000; TraesCS1A02G263300; TraesCS1A02G348500; TraesCS1A02G384500; TraesCS1B02G102700; TraesCS1B02G268800; TraesCS1B02G273900; TraesCS1B02G363100; TraesCS1D02G086700; TraesCS1D02G222600; TraesCS1D02G263400; TraesCS1D02G357200; TraesCS1D02G375000; TraesCS1D02G375100; TraesCS2A02G066900; TraesCS2A02G067100; TraesCS2A02G067300; TraesCS2A02G225200; TraesCS2B02G078900;…
Global and overview maps	Metabolism	ALL	1526	7.91	TraesCS1A02G012300; TraesCS1A02G013300; TraesCS1A02G021600; TraesCS1A02G040600; TraesCS1A02G050100; TraesCS1A02G066400; TraesCS1A02G070500; TraesCS1A02G075000; TraesCS1A02G085600; TraesCS1A02G099500; TraesCS1A02G102500; TraesCS1A02G105600; TraesCS1A02G110300; TraesCS1A02G122500; TraesCS1A02G122800; TraesCS1A02G143900; TraesCS1A02G155200; TraesCS1A02G168500; TraesCS1A02G174000; TraesCS1A02G181300;…
Global and overview maps	Metabolism	DEG	123	13.87	TraesCS1A02G050100; TraesCS1A02G085600; TraesCS1A02G102500; TraesCS1A02G174000; TraesCS1A02G348500; TraesCS1A02G357200; TraesCS1A02G411900; TraesCS1B02G093600; TraesCS1B02G102700; TraesCS1B02G113300; TraesCS1B02G229700; TraesCS1B02G280600; TraesCS1B02G363100; TraesCS1B02G373600; TraesCS1D02G077600; TraesCS1D02G086700; TraesCS1D02G094400; TraesCS1D02G123700; TraesCS1D02G222600; TraesCS1D02G231000;…
Glycan biosynthesis and metabolism	Metabolism	ALL	384	1.99	TraesCS1A02G045400; TraesCS1A02G060100; TraesCS1A02G087500; TraesCS1A02G097500; TraesCS1A02G103500; TraesCS1A02G103600; TraesCS1A02G111600; TraesCS1A02G126300; TraesCS1A02G152200; TraesCS1A02G164800; TraesCS1A02G164900; TraesCS1A02G183900; TraesCS1A02G222200; TraesCS1A02G259800; TraesCS1A02G340400; TraesCS1A02G358800; TraesCS1A02G394500; TraesCS1B02G058700; TraesCS1B02G078600; TraesCS1B02G106400;…
Glycan biosynthesis and metabolism	Metabolism	DEG	16	1.80	TraesCS2A02G403000; TraesCS2B02G537300; TraesCS2D02G510600; TraesCS3B02G357000; TraesCS4B02G196200; TraesCS4D02G196500; TraesCS5A02G173200; TraesCS5A02G309000; TraesCS5B02G170600; TraesCS5D02G056900; TraesCS5D02G324700; TraesCS6A02G131600; TraesCS6A02G367300; TraesCS6B02G402600; TraesCS7A02G466700; TraesCS7B02G221100
Lipid metabolism	Metabolism	ALL	1635	8.47	TraesCS1A02G015500; TraesCS1A02G015600; TraesCS1A02G015700; TraesCS1A02G015800; TraesCS1A02G016900; TraesCS1A02G030400; TraesCS1A02G034900; TraesCS1A02G037600; TraesCS1A02G039800; TraesCS1A02G040900; TraesCS1A02G050100; TraesCS1A02G051500; TraesCS1A02G075000; TraesCS1A02G079000; TraesCS1A02G079100; TraesCS1A02G079200; TraesCS1A02G103500; TraesCS1A02G103600; TraesCS1A02G110300; TraesCS1A02G113200;…
Lipid metabolism	Metabolism	DEG	76	8.57	TraesCS1A02G030400; TraesCS1A02G050100; TraesCS1A02G356900; TraesCS1A02G369600; TraesCS1A02G381500; TraesCS1B02G093600; TraesCS1B02G347700; TraesCS1B02G388700; TraesCS1B02G393300; TraesCS1B02G404000; TraesCS1B02G446300; TraesCS1B02G463000; TraesCS1D02G077600; TraesCS1D02G231000; TraesCS1D02G337300; TraesCS1D02G361000; TraesCS1D02G375500; TraesCS1D02G375700; TraesCS1D02G423500; TraesCS2A02G313500;…
Metabolism of cofactors and vitamins	Metabolism	ALL	805	4.17	TraesCS1A02G044600; TraesCS1A02G050100; TraesCS1A02G056600; TraesCS1A02G057200; TraesCS1A02G062400; TraesCS1A02G062800; TraesCS1A02G070500; TraesCS1A02G091000; TraesCS1A02G125300; TraesCS1A02G135700; TraesCS1A02G136100; TraesCS1A02G146600; TraesCS1A02G171000; TraesCS1A02G173100; TraesCS1A02G173700; TraesCS1A02G180800; TraesCS1A02G196700; TraesCS1A02G207500; TraesCS1A02G208500; TraesCS1A02G218700;…
Metabolism of cofactors and vitamins	Metabolism	DEG	61	6.88	TraesCS1A02G050100; TraesCS1A02G057200; TraesCS1A02G173100; TraesCS1A02G378600; TraesCS1A02G411900; TraesCS1B02G075200; TraesCS1B02G191200; TraesCS1B02G297700; TraesCS1B02G399600; TraesCS1D02G058300; TraesCS1D02G165600; TraesCS1D02G287300; TraesCS1D02G332600; TraesCS1D02G378600; TraesCS1D02G385500; TraesCS1D02G419800; TraesCS2A02G313500; TraesCS2B02G332300; TraesCS2D02G200100; TraesCS2D02G312000;…
Metabolism of other amino acids	Metabolism	ALL	965	5.00	TraesCS1A02G013800; TraesCS1A02G016800; TraesCS1A02G017300; TraesCS1A02G017400; TraesCS1A02G021600; TraesCS1A02G072000; TraesCS1A02G078800; TraesCS1A02G078900; TraesCS1A02G095800; TraesCS1A02G102700; TraesCS1A02G102800; TraesCS1A02G102900; TraesCS1A02G103000; TraesCS1A02G181000; TraesCS1A02G186100; TraesCS1A02G186200; TraesCS1A02G186300; TraesCS1A02G186400; TraesCS1A02G186600; TraesCS1A02G186700;…
Metabolism of other amino acids	Metabolism	DEG	40	4.51	TraesCS1A02G357200; TraesCS1B02G199600; TraesCS1B02G373600; TraesCS1B02G472200; TraesCS2A02G067800; TraesCS2A02G315800; TraesCS2B02G080000; TraesCS2B02G087400; TraesCS2B02G334000; TraesCS2B02G579000; TraesCS2D02G335300; TraesCS2D02G493600; TraesCS3A02G076500; TraesCS3A02G250700; TraesCS3A02G334000; TraesCS3B02G022900; TraesCS3B02G483900; TraesCS3D02G133200; TraesCS4A02G020900; TraesCS4A02G103800;…
Metabolism of terpenoids and polyketides	Metabolism	ALL	657	3.40	TraesCS1A02G013300; TraesCS1A02G057000; TraesCS1A02G071700; TraesCS1A02G106200; TraesCS1A02G119900; TraesCS1A02G126400; TraesCS1A02G159600; TraesCS1A02G206900; TraesCS1A02G226900; TraesCS1A02G234800; TraesCS1A02G255800; TraesCS1A02G259000; TraesCS1A02G334400; TraesCS1A02G365800; TraesCS1A02G376300; TraesCS1A02G384300; TraesCS1A02G392500; TraesCS1A02G392600; TraesCS1A02G415900; TraesCS1A02G420900;…
Metabolism of terpenoids and polyketides	Metabolism	DEG	38	4.28	TraesCS1A02G334400; TraesCS1B02G176000; TraesCS1D02G157000; TraesCS1D02G336900; TraesCS2A02G246300; TraesCS2A02G331800; TraesCS2A02G425500; TraesCS2B02G428500; TraesCS2B02G445300; TraesCS3A02G103800; TraesCS3A02G122600; TraesCS3A02G231000; TraesCS3A02G370100; TraesCS3B02G260300; TraesCS3B02G397800; TraesCS3D02G222200; TraesCS3D02G310200; TraesCS3D02G363000; TraesCS5A02G238000; TraesCS5A02G356300;…
Nucleotide metabolism	Metabolism	ALL	669	3.47	TraesCS1A02G056600; TraesCS1A02G090500; TraesCS1A02G097100; TraesCS1A02G112800; TraesCS1A02G114500; TraesCS1A02G114600; TraesCS1A02G120900; TraesCS1A02G127100; TraesCS1A02G130100; TraesCS1A02G130700; TraesCS1A02G136700; TraesCS1A02G143800; TraesCS1A02G152900; TraesCS1A02G163400; TraesCS1A02G183800; TraesCS1A02G213000; TraesCS1A02G217200; TraesCS1A02G225000; TraesCS1A02G227700; TraesCS1A02G233400;…
Nucleotide metabolism	Metabolism	DEG	52	5.86	TraesCS1A02G444300; TraesCS1B02G230300; TraesCS1B02G297700; TraesCS1B02G376800; TraesCS1B02G478800; TraesCS1D02G287300; TraesCS2A02G127600; TraesCS2A02G161300; TraesCS2A02G593000; TraesCS2B02G187300; TraesCS2B02G591300; TraesCS2D02G168400; TraesCS2D02G246100; TraesCS2D02G356900; TraesCS2D02G520000; TraesCS2D02G561700; TraesCS3A02G044400; TraesCS3A02G249300; TraesCS3A02G334000; TraesCS3A02G383500;…
Xenobiotics biodegradation and metabolism	Metabolism	ALL	547	2.83	TraesCS1A02G016800; TraesCS1A02G017300; TraesCS1A02G017400; TraesCS1A02G050100; TraesCS1A02G078800; TraesCS1A02G078900; TraesCS1A02G102700; TraesCS1A02G102800; TraesCS1A02G102900; TraesCS1A02G103000; TraesCS1A02G106900; TraesCS1A02G120900; TraesCS1A02G143800; TraesCS1A02G183800; TraesCS1A02G186100; TraesCS1A02G186200; TraesCS1A02G186300; TraesCS1A02G186400; TraesCS1A02G186600; TraesCS1A02G186700;…
Xenobiotics biodegradation and metabolism	Metabolism	DEG	21	2.37	TraesCS1A02G050100; TraesCS2A02G071600; TraesCS2D02G027200; TraesCS3A02G249300; TraesCS3A02G334000; TraesCS3B02G278200; TraesCS3D02G133200; TraesCS3D02G249300; TraesCS3D02G364700; TraesCS4A02G103800; TraesCS4A02G213800; TraesCS4D02G041900; TraesCS4D02G042000; TraesCS5B02G166200; TraesCS5D02G354300; TraesCS5D02G354400; TraesCS5D02G432700; TraesCS6A02G234500; TraesCS6B02G063300; TraesCS6D02G222000;…
Folding, sorting and degradation	Genetic Information Processing	ALL	2148	11.13	TraesCS1A02G013700; TraesCS1A02G022600; TraesCS1A02G044200; TraesCS1A02G052100; TraesCS1A02G053700; TraesCS1A02G059500; TraesCS1A02G060800; TraesCS1A02G070000; TraesCS1A02G075500; TraesCS1A02G083600; TraesCS1A02G088800; TraesCS1A02G089900; TraesCS1A02G090000; TraesCS1A02G090300; TraesCS1A02G097700; TraesCS1A02G098900; TraesCS1A02G099300; TraesCS1A02G106100; TraesCS1A02G122700; TraesCS1A02G123000;…
Folding, sorting and degradation	Genetic Information Processing	DEG	55	6.20	TraesCS1A02G052100; TraesCS1A02G143300; TraesCS1A02G264900; TraesCS1B02G146400; TraesCS1B02G162300; TraesCS1B02G378000; TraesCS1D02G144000; TraesCS2B02G120300; TraesCS2B02G247300; TraesCS2D02G227800; TraesCS2D02G246100; TraesCS3D02G114700; TraesCS3D02G240300; TraesCS3D02G359000; TraesCS4A02G013400; TraesCS4A02G214200; TraesCS4A02G250800; TraesCS4A02G452700; TraesCS4B02G064100; TraesCS4B02G101800;…
Replication and repair	Genetic Information Processing	ALL	532	2.76	TraesCS1A02G002200; TraesCS1A02G027200; TraesCS1A02G032700; TraesCS1A02G038400; TraesCS1A02G058500; TraesCS1A02G063600; TraesCS1A02G085000; TraesCS1A02G088200; TraesCS1A02G104500; TraesCS1A02G123300; TraesCS1A02G129400; TraesCS1A02G130700; TraesCS1A02G135100; TraesCS1A02G162200; TraesCS1A02G172100; TraesCS1A02G182000; TraesCS1A02G192700; TraesCS1A02G227700; TraesCS1A02G234500; TraesCS1A02G245600;…
Replication and repair	Genetic Information Processing	DEG	14	1.58	TraesCS2A02G182200; TraesCS2A02G304900; TraesCS2A02G588000; TraesCS2B02G208700; TraesCS2B02G595200; TraesCS2D02G189900; TraesCS2D02G565300; TraesCS3A02G319700; TraesCS3A02G330200; TraesCS3B02G329300; TraesCS3B02G346600; TraesCS3D02G222000; TraesCS6A02G272500; TraesCS7A02G414700
Transcription	Genetic Information Processing	ALL	1033	5.35	TraesCS1A02G005600; TraesCS1A02G024500; TraesCS1A02G027200; TraesCS1A02G049700; TraesCS1A02G052400; TraesCS1A02G083400; TraesCS1A02G088200; TraesCS1A02G096000; TraesCS1A02G097100; TraesCS1A02G107900; TraesCS1A02G108000; TraesCS1A02G112800; TraesCS1A02G114500; TraesCS1A02G114600; TraesCS1A02G118700; TraesCS1A02G127100; TraesCS1A02G128600; TraesCS1A02G130100; TraesCS1A02G131200; TraesCS1A02G138600;…
Transcription	Genetic Information Processing	DEG	11	1.24	TraesCS1A02G229900; TraesCS1D02G142300; TraesCS2A02G243500; TraesCS2D02G149500; TraesCS5B02G132800; TraesCS5B02G175900; TraesCS5D02G140300; TraesCS5D02G419500; TraesCS6A02G150300; TraesCS6B02G230500; TraesCS7A02G304400
Translation	Genetic Information Processing	ALL	2519	13.05	TraesCS1A02G001800; TraesCS1A02G010700; TraesCS1A02G011100; TraesCS1A02G017000; TraesCS1A02G025100; TraesCS1A02G033000; TraesCS1A02G044200; TraesCS1A02G048300; TraesCS1A02G049300; TraesCS1A02G058300; TraesCS1A02G065000; TraesCS1A02G065400; TraesCS1A02G065600; TraesCS1A02G083400; TraesCS1A02G090100; TraesCS1A02G092900; TraesCS1A02G095500; TraesCS1A02G096500; TraesCS1A02G102600; TraesCS1A02G105400;…
Translation	Genetic Information Processing	DEG	147	16.57	TraesCS1A02G125100; TraesCS1A02G129100; TraesCS1A02G148400; TraesCS1A02G215700; TraesCS1A02G286300; TraesCS1A02G383500; TraesCS1A02G386300; TraesCS1A02G406500; TraesCS1B02G146100; TraesCS1B02G166100; TraesCS1B02G229200; TraesCS1B02G240000; TraesCS1B02G254000; TraesCS1B02G374000; TraesCS1B02G409800; TraesCS1D02G146500; TraesCS1D02G355400; TraesCS1D02G368700; TraesCS1D02G414900; TraesCS2A02G115100;…
Membrane transport	Environmental Information Processing	ALL	157	0.81	TraesCS1A02G075500; TraesCS1A02G081300; TraesCS1A02G189500; TraesCS1A02G189600; TraesCS1A02G189700; TraesCS1A02G189800; TraesCS1A02G252800; TraesCS1A02G254700; TraesCS1A02G327200; TraesCS1A02G327300; TraesCS1A02G368500; TraesCS1B02G099000; TraesCS1B02G197100; TraesCS1B02G197200; TraesCS1B02G197300; TraesCS1B02G197400; TraesCS1B02G197500; TraesCS1B02G340600; TraesCS1B02G340700; TraesCS1B02G387400;…
Membrane transport	Environmental Information Processing	DEG	9	1.01	TraesCS2B02G012100; TraesCS2D02G010400; TraesCS3A02G258400; TraesCS3B02G291100; TraesCS3D02G258300; TraesCS3D02G285100; TraesCS4D02G115500; TraesCS5B02G533400; TraesCS7D02G298400
Signal transduction	Environmental Information Processing	ALL	3318	17.19	TraesCS1A02G016900; TraesCS1A02G027600; TraesCS1A02G033800; TraesCS1A02G044200; TraesCS1A02G060800; TraesCS1A02G068900; TraesCS1A02G069300; TraesCS1A02G070000; TraesCS1A02G070700; TraesCS1A02G070800; TraesCS1A02G071000; TraesCS1A02G072400; TraesCS1A02G072500; TraesCS1A02G072900; TraesCS1A02G077200; TraesCS1A02G077800; TraesCS1A02G080400; TraesCS1A02G080500; TraesCS1A02G080700; TraesCS1A02G082700;…
Signal transduction	Environmental Information Processing	DEG	138	15.56	TraesCS1A02G083000; TraesCS1A02G178700; TraesCS1A02G215700; TraesCS1A02G255100; TraesCS1A02G263300; TraesCS1A02G264900; TraesCS1A02G330900; TraesCS1A02G400000; TraesCS1B02G098600; TraesCS1B02G229200; TraesCS1B02G272000; TraesCS1B02G273900; TraesCS1B02G376900; TraesCS1B02G393300; TraesCS1D02G123700; TraesCS1D02G126900; TraesCS1D02G146500; TraesCS1D02G177000; TraesCS1D02G263400; TraesCS1D02G410000;…
Cell growth and death	Cellular Processes	ALL	1015	5.26	TraesCS1A02G038400; TraesCS1A02G060800; TraesCS1A02G070000; TraesCS1A02G077200; TraesCS1A02G089900; TraesCS1A02G090000; TraesCS1A02G090300; TraesCS1A02G095500; TraesCS1A02G111400; TraesCS1A02G118300; TraesCS1A02G129400; TraesCS1A02G129800; TraesCS1A02G138300; TraesCS1A02G138700; TraesCS1A02G143300; TraesCS1A02G159300; TraesCS1A02G198400; TraesCS1A02G215800; TraesCS1A02G217400; TraesCS1A02G225100;…
Cell growth and death	Cellular Processes	DEG	27	3.04	TraesCS1A02G143300; TraesCS1A02G263300; TraesCS1A02G264900; TraesCS1B02G272000; TraesCS1B02G273900; TraesCS1B02G285700; TraesCS1D02G202100; TraesCS1D02G263400; TraesCS2B02G310900; TraesCS2D02G292200; TraesCS3B02G096600; TraesCS3D02G421200; TraesCS4A02G121500; TraesCS5A02G210100; TraesCS5A02G272600; TraesCS5A02G382800; TraesCS5A02G391500; TraesCS5B02G331700; TraesCS5B02G387200; TraesCS5B02G396300;…
Cell motility	Cellular Processes	ALL	184	0.95	TraesCS1A02G095500; TraesCS1A02G183100; TraesCS1A02G323900; TraesCS1A02G333600; TraesCS1A02G343400; TraesCS1B02G128100; TraesCS1B02G197600; TraesCS1B02G337200; TraesCS1B02G347000; TraesCS1B02G356700; TraesCS1D02G104400; TraesCS1D02G186600; TraesCS1D02G325200; TraesCS1D02G336200; TraesCS2A02G106100; TraesCS2A02G130800; TraesCS2A02G189500; TraesCS2A02G196600; TraesCS2A02G227300; TraesCS2A02G385000;…
Cell motility	Cellular Processes	DEG	7	0.79	TraesCS2B02G224200; TraesCS3B02G096600; TraesCS4A02G071400; TraesCS4A02G271600; TraesCS4B02G227300; TraesCS5B02G491500; TraesCS5D02G491900
Cellular community - eukaryotes	Cellular Processes	ALL	204	1.06	TraesCS1A02G077200; TraesCS1A02G095500; TraesCS1A02G101000; TraesCS1A02G142800; TraesCS1A02G215700; TraesCS1A02G258800; TraesCS1A02G309700; TraesCS1A02G323900; TraesCS1A02G333600; TraesCS1A02G350200; TraesCS1A02G407700; TraesCS1A02G437700; TraesCS1B02G078100; TraesCS1B02G095200; TraesCS1B02G128100; TraesCS1B02G229200; TraesCS1B02G269400; TraesCS1B02G320800; TraesCS1B02G337200; TraesCS1B02G347000;…
Cellular community - eukaryotes	Cellular Processes	DEG	5	0.56	TraesCS1A02G215700; TraesCS1B02G229200; TraesCS3B02G096600; TraesCS3B02G363500; TraesCS3D02G421200
Cellular community - prokaryotes	Cellular Processes	ALL	203	1.05	TraesCS1A02G075000; TraesCS1A02G075500; TraesCS1A02G143600; TraesCS1A02G189500; TraesCS1A02G189600; TraesCS1A02G189700; TraesCS1A02G189800; TraesCS1A02G252800; TraesCS1A02G254700; TraesCS1A02G327200; TraesCS1A02G327300; TraesCS1B02G093600; TraesCS1B02G161000; TraesCS1B02G197100; TraesCS1B02G197200; TraesCS1B02G197300; TraesCS1B02G197400; TraesCS1B02G197500; TraesCS1B02G229700; TraesCS1B02G340600;…
Cellular community - prokaryotes	Cellular Processes	DEG	12	1.35	TraesCS1B02G093600; TraesCS1B02G229700; TraesCS1D02G077600; TraesCS2A02G315800; TraesCS2B02G334000; TraesCS3B02G022900; TraesCS4A02G336500; TraesCS4B02G231400; TraesCS4D02G115500; TraesCS4D02G232700; TraesCS5A02G411500; TraesCS5B02G533400
Transport and catabolism	Cellular Processes	ALL	1463	7.58	TraesCS1A02G002700; TraesCS1A02G005100; TraesCS1A02G005900; TraesCS1A02G019000; TraesCS1A02G022600; TraesCS1A02G045400; TraesCS1A02G052100; TraesCS1A02G055300; TraesCS1A02G075000; TraesCS1A02G079000; TraesCS1A02G079100; TraesCS1A02G079200; TraesCS1A02G080500; TraesCS1A02G080700; TraesCS1A02G097500; TraesCS1A02G099000; TraesCS1A02G101000; TraesCS1A02G110300; TraesCS1A02G115300; TraesCS1A02G131500;…
Transport and catabolism	Cellular Processes	DEG	60	6.76	TraesCS1A02G052100; TraesCS1A02G215700; TraesCS1B02G093600; TraesCS1B02G098600; TraesCS1B02G125400; TraesCS1B02G229200; TraesCS1B02G393300; TraesCS1D02G077600; TraesCS2A02G150600; TraesCS2A02G387200; TraesCS2B02G175800; TraesCS2B02G194600; TraesCS2B02G537300; TraesCS2D02G155700; TraesCS2D02G510600; TraesCS3B02G016500; TraesCS3B02G233000; TraesCS3B02G284600; TraesCS3B02G288900; TraesCS3B02G363500;…
