# Supplementary material for: Transcription strategies related to photosynthesis and nitrogen metabolism of wheat in response to nitrogen deficiency
Source: BMC Plant Biol. 2020 Oct 1;20:448. doi: 10.1186/s12870-020-02662-3 (PMC7528333; doi:10.1186/s12870-020-02662-3)
Supplement: Supplementary file 5 — Additional file 5. [file 12870_2020_2662_MOESM5_ESM.zip › ALL_vs_DEG.KEGG_Classification1.xls]

Classification_level2	Classification_level1	Type	Gene_number	Percentage	Gene
Amino acid metabolism	Metabolism	ALL	1615	8.37	TraesCS1A02G012300; TraesCS1A02G032800; TraesCS1A02G037700; TraesCS1A02G037800; TraesCS1A02G042900; TraesCS1A02G050100; TraesCS1A02G050200; TraesCS1A02G066400; TraesCS1A02G066800; TraesCS1A02G070500; TraesCS1A02G072000; TraesCS1A02G085600; TraesCS1A02G089100; TraesCS1A02G089500; TraesCS1A02G089600; TraesCS1A02G094900; TraesCS1A02G099500; TraesCS1A02G102500; TraesCS1A02G105600; TraesCS1A02G113400;…
Amino acid metabolism	Metabolism	DEG	105	15.04	TraesCS1A02G066800; TraesCS1A02G085600; TraesCS1A02G089500; TraesCS1A02G089600; TraesCS1A02G308200; TraesCS1B02G048200; TraesCS1B02G048300; TraesCS1B02G048500; TraesCS1B02G102700; TraesCS1B02G117400; TraesCS1B02G117500; TraesCS1B02G199600; TraesCS1D02G039300; TraesCS1D02G039400; TraesCS1D02G067800; TraesCS1D02G086700; TraesCS1D02G098000; TraesCS1D02G103500; TraesCS1D02G184500; TraesCS1D02G238100;…
Biosynthesis of other secondary metabolites	Metabolism	ALL	1656	8.58	TraesCS1A02G019500; TraesCS1A02G019600; TraesCS1A02G019900; TraesCS1A02G021600; TraesCS1A02G032000; TraesCS1A02G032100; TraesCS1A02G032300; TraesCS1A02G032800; TraesCS1A02G037700; TraesCS1A02G037800; TraesCS1A02G050200; TraesCS1A02G070500; TraesCS1A02G078100; TraesCS1A02G078200; TraesCS1A02G078400; TraesCS1A02G078600; TraesCS1A02G079400; TraesCS1A02G079500; TraesCS1A02G094900; TraesCS1A02G102500;…
Biosynthesis of other secondary metabolites	Metabolism	DEG	149	21.35	TraesCS1A02G078400; TraesCS1A02G078600; TraesCS1A02G108400; TraesCS1A02G304600; TraesCS1A02G318200; TraesCS1A02G318300; TraesCS1A02G318500; TraesCS1A02G318600; TraesCS1A02G318900; TraesCS1B02G048200; TraesCS1B02G048300; TraesCS1B02G048500; TraesCS1B02G096300; TraesCS1B02G096800; TraesCS1B02G115000; TraesCS1B02G115700; TraesCS1B02G115800; TraesCS1B02G330500; TraesCS1B02G330700; TraesCS1B02G330800;…
Carbohydrate metabolism	Metabolism	ALL	2408	12.47	TraesCS1A02G013300; TraesCS1A02G040600; TraesCS1A02G042200; TraesCS1A02G045400; TraesCS1A02G050100; TraesCS1A02G066400; TraesCS1A02G069300; TraesCS1A02G099500; TraesCS1A02G103500; TraesCS1A02G103600; TraesCS1A02G105600; TraesCS1A02G110900; TraesCS1A02G122500; TraesCS1A02G122800; TraesCS1A02G134900; TraesCS1A02G137200; TraesCS1A02G143600; TraesCS1A02G147100; TraesCS1A02G147300; TraesCS1A02G155200;…
Carbohydrate metabolism	Metabolism	DEG	137	19.63	TraesCS1A02G203600; TraesCS1A02G203700; TraesCS1A02G250000; TraesCS1A02G263900; TraesCS1A02G357200; TraesCS1B02G064600; TraesCS1B02G260600; TraesCS1B02G260700; TraesCS1B02G373600; TraesCS1D02G207000; TraesCS1D02G207100; TraesCS1D02G249600; TraesCS1D02G252900; TraesCS1D02G264000; TraesCS1D02G361400; TraesCS2A02G033600; TraesCS2A02G058100; TraesCS2A02G067800; TraesCS2A02G076600; TraesCS2A02G161000;…
Energy metabolism	Metabolism	ALL	2089	10.82	TraesCS1A02G013300; TraesCS1A02G019000; TraesCS1A02G038300; TraesCS1A02G049200; TraesCS1A02G085600; TraesCS1A02G097900; TraesCS1A02G098300; TraesCS1A02G098600; TraesCS1A02G107200; TraesCS1A02G112900; TraesCS1A02G113000; TraesCS1A02G122500; TraesCS1A02G127200; TraesCS1A02G127300; TraesCS1A02G130200; TraesCS1A02G130300; TraesCS1A02G130500; TraesCS1A02G138800; TraesCS1A02G140100; TraesCS1A02G140300;…
Energy metabolism	Metabolism	DEG	89	12.75	TraesCS1A02G085600; TraesCS1A02G276300; TraesCS1B02G102700; TraesCS1B02G285500; TraesCS1B02G336300; TraesCS1D02G040000; TraesCS1D02G086700; TraesCS1D02G252900; TraesCS1D02G275800; TraesCS1D02G324200; TraesCS2A02G206200; TraesCS2A02G225200; TraesCS2A02G234900; TraesCS2A02G254600; TraesCS2A02G500400; TraesCS2B02G267500; TraesCS2B02G270300; TraesCS2B02G275100; TraesCS2D02G231100; TraesCS2D02G248400;…
Global and overview maps	Metabolism	ALL	1526	7.91	TraesCS1A02G012300; TraesCS1A02G013300; TraesCS1A02G021600; TraesCS1A02G040600; TraesCS1A02G050100; TraesCS1A02G066400; TraesCS1A02G070500; TraesCS1A02G075000; TraesCS1A02G085600; TraesCS1A02G099500; TraesCS1A02G102500; TraesCS1A02G105600; TraesCS1A02G110300; TraesCS1A02G122500; TraesCS1A02G122800; TraesCS1A02G143900; TraesCS1A02G155200; TraesCS1A02G168500; TraesCS1A02G174000; TraesCS1A02G181300;…
Global and overview maps	Metabolism	DEG	66	9.46	TraesCS1A02G085600; TraesCS1A02G357200; TraesCS1B02G102700; TraesCS1B02G373600; TraesCS1D02G086700; TraesCS1D02G252900; TraesCS1D02G361400; TraesCS2A02G067800; TraesCS2A02G234900; TraesCS2A02G500400; TraesCS2B02G080000; TraesCS2D02G162800; TraesCS2D02G271700; TraesCS2D02G388800; TraesCS2D02G471400; TraesCS3A02G266300; TraesCS3A02G287400; TraesCS3A02G359400; TraesCS3A02G408700; TraesCS3B02G299800;…
Glycan biosynthesis and metabolism	Metabolism	ALL	384	1.99	TraesCS1A02G045400; TraesCS1A02G060100; TraesCS1A02G087500; TraesCS1A02G097500; TraesCS1A02G103500; TraesCS1A02G103600; TraesCS1A02G111600; TraesCS1A02G126300; TraesCS1A02G152200; TraesCS1A02G164800; TraesCS1A02G164900; TraesCS1A02G183900; TraesCS1A02G222200; TraesCS1A02G259800; TraesCS1A02G340400; TraesCS1A02G358800; TraesCS1A02G394500; TraesCS1B02G058700; TraesCS1B02G078600; TraesCS1B02G106400;…
Glycan biosynthesis and metabolism	Metabolism	DEG	5	0.72	TraesCS2A02G451000; TraesCS2A02G590300; TraesCS5A02G060700; TraesCS5B02G309300; TraesCS7B02G367800
Lipid metabolism	Metabolism	ALL	1635	8.47	TraesCS1A02G015500; TraesCS1A02G015600; TraesCS1A02G015700; TraesCS1A02G015800; TraesCS1A02G016900; TraesCS1A02G030400; TraesCS1A02G034900; TraesCS1A02G037600; TraesCS1A02G039800; TraesCS1A02G040900; TraesCS1A02G050100; TraesCS1A02G051500; TraesCS1A02G075000; TraesCS1A02G079000; TraesCS1A02G079100; TraesCS1A02G079200; TraesCS1A02G103500; TraesCS1A02G103600; TraesCS1A02G110300; TraesCS1A02G113200;…
Lipid metabolism	Metabolism	DEG	47	6.73	TraesCS1A02G039800; TraesCS1B02G018700; TraesCS1B02G373100; TraesCS1D02G437600; TraesCS2A02G005800; TraesCS2A02G158400; TraesCS2A02G385600; TraesCS2B02G385200; TraesCS3A02G408700; TraesCS3B02G090400; TraesCS3B02G113600; TraesCS3B02G257000; TraesCS3B02G549000; TraesCS3D02G406400; TraesCS4A02G061900; TraesCS4A02G218400; TraesCS4A02G412100; TraesCS4B02G037700; TraesCS4B02G060500; TraesCS4B02G237600;…
Metabolism of cofactors and vitamins	Metabolism	ALL	805	4.17	TraesCS1A02G044600; TraesCS1A02G050100; TraesCS1A02G056600; TraesCS1A02G057200; TraesCS1A02G062400; TraesCS1A02G062800; TraesCS1A02G070500; TraesCS1A02G091000; TraesCS1A02G125300; TraesCS1A02G135700; TraesCS1A02G136100; TraesCS1A02G146600; TraesCS1A02G171000; TraesCS1A02G173100; TraesCS1A02G173700; TraesCS1A02G180800; TraesCS1A02G196700; TraesCS1A02G207500; TraesCS1A02G208500; TraesCS1A02G218700;…
Metabolism of cofactors and vitamins	Metabolism	DEG	29	4.15	TraesCS1A02G207500; TraesCS1A02G384300; TraesCS1B02G411100; TraesCS1D02G168700; TraesCS1D02G184400; TraesCS1D02G392500; TraesCS2A02G005800; TraesCS2A02G259000; TraesCS2A02G268800; TraesCS2A02G347900; TraesCS2A02G565400; TraesCS2B02G287600; TraesCS2B02G626400; TraesCS2D02G150400; TraesCS2D02G162800; TraesCS2D02G267800; TraesCS2D02G575800; TraesCS3A02G191700; TraesCS4A02G299400; TraesCS5A02G191300;…
Metabolism of other amino acids	Metabolism	ALL	965	5.00	TraesCS1A02G013800; TraesCS1A02G016800; TraesCS1A02G017300; TraesCS1A02G017400; TraesCS1A02G021600; TraesCS1A02G072000; TraesCS1A02G078800; TraesCS1A02G078900; TraesCS1A02G095800; TraesCS1A02G102700; TraesCS1A02G102800; TraesCS1A02G102900; TraesCS1A02G103000; TraesCS1A02G181000; TraesCS1A02G186100; TraesCS1A02G186200; TraesCS1A02G186300; TraesCS1A02G186400; TraesCS1A02G186600; TraesCS1A02G186700;…
Metabolism of other amino acids	Metabolism	DEG	66	9.46	TraesCS1A02G186100; TraesCS1A02G186300; TraesCS1A02G186800; TraesCS1A02G187000; TraesCS1A02G357200; TraesCS1B02G113500; TraesCS1B02G194100; TraesCS1B02G199600; TraesCS1B02G373600; TraesCS1D02G184500; TraesCS1D02G189700; TraesCS1D02G189900; TraesCS1D02G190200; TraesCS1D02G191100; TraesCS1D02G361400; TraesCS2A02G045400; TraesCS2A02G067800; TraesCS2A02G578300; TraesCS2B02G080000; TraesCS2D02G333800;…
Metabolism of terpenoids and polyketides	Metabolism	ALL	657	3.40	TraesCS1A02G013300; TraesCS1A02G057000; TraesCS1A02G071700; TraesCS1A02G106200; TraesCS1A02G119900; TraesCS1A02G126400; TraesCS1A02G159600; TraesCS1A02G206900; TraesCS1A02G226900; TraesCS1A02G234800; TraesCS1A02G255800; TraesCS1A02G259000; TraesCS1A02G334400; TraesCS1A02G365800; TraesCS1A02G376300; TraesCS1A02G384300; TraesCS1A02G392500; TraesCS1A02G392600; TraesCS1A02G415900; TraesCS1A02G420900;…
Metabolism of terpenoids and polyketides	Metabolism	DEG	36	5.16	TraesCS1A02G384300; TraesCS1B02G411100; TraesCS1D02G392500; TraesCS2A02G027600; TraesCS2A02G565400; TraesCS2B02G445100; TraesCS2B02G445200; TraesCS2B02G445300; TraesCS2B02G445400; TraesCS2B02G445500; TraesCS2B02G570800; TraesCS2B02G626400; TraesCS2D02G014400; TraesCS2D02G029400; TraesCS2D02G029600; TraesCS2D02G030100; TraesCS2D02G375300; TraesCS2D02G575800; TraesCS3A02G370100; TraesCS3A02G481000;…
Nucleotide metabolism	Metabolism	ALL	669	3.47	TraesCS1A02G056600; TraesCS1A02G090500; TraesCS1A02G097100; TraesCS1A02G112800; TraesCS1A02G114500; TraesCS1A02G114600; TraesCS1A02G120900; TraesCS1A02G127100; TraesCS1A02G130100; TraesCS1A02G130700; TraesCS1A02G136700; TraesCS1A02G143800; TraesCS1A02G152900; TraesCS1A02G163400; TraesCS1A02G183800; TraesCS1A02G213000; TraesCS1A02G217200; TraesCS1A02G225000; TraesCS1A02G227700; TraesCS1A02G233400;…
Nucleotide metabolism	Metabolism	DEG	6	0.86	TraesCS1A02G120900; TraesCS1A02G225000; TraesCS1B02G238200; TraesCS2D02G427500; TraesCS3D02G493700; TraesCS5D02G080100
Xenobiotics biodegradation and metabolism	Metabolism	ALL	547	2.83	TraesCS1A02G016800; TraesCS1A02G017300; TraesCS1A02G017400; TraesCS1A02G050100; TraesCS1A02G078800; TraesCS1A02G078900; TraesCS1A02G102700; TraesCS1A02G102800; TraesCS1A02G102900; TraesCS1A02G103000; TraesCS1A02G106900; TraesCS1A02G120900; TraesCS1A02G143800; TraesCS1A02G183800; TraesCS1A02G186100; TraesCS1A02G186200; TraesCS1A02G186300; TraesCS1A02G186400; TraesCS1A02G186600; TraesCS1A02G186700;…
Xenobiotics biodegradation and metabolism	Metabolism	DEG	41	5.87	TraesCS1A02G120900; TraesCS1A02G186100; TraesCS1A02G186300; TraesCS1A02G186800; TraesCS1A02G187000; TraesCS1B02G113500; TraesCS1B02G194100; TraesCS1D02G189700; TraesCS1D02G189900; TraesCS1D02G190200; TraesCS1D02G191100; TraesCS2A02G005800; TraesCS2A02G025200; TraesCS2A02G045400; TraesCS2A02G578300; TraesCS3A02G309000; TraesCS3A02G309100; TraesCS3A02G488300; TraesCS3B02G152200; TraesCS3B02G234100;…
Folding, sorting and degradation	Genetic Information Processing	ALL	2148	11.13	TraesCS1A02G013700; TraesCS1A02G022600; TraesCS1A02G044200; TraesCS1A02G052100; TraesCS1A02G053700; TraesCS1A02G059500; TraesCS1A02G060800; TraesCS1A02G070000; TraesCS1A02G075500; TraesCS1A02G083600; TraesCS1A02G088800; TraesCS1A02G089900; TraesCS1A02G090000; TraesCS1A02G090300; TraesCS1A02G097700; TraesCS1A02G098900; TraesCS1A02G099300; TraesCS1A02G106100; TraesCS1A02G122700; TraesCS1A02G123000;…
Folding, sorting and degradation	Genetic Information Processing	DEG	23	3.30	TraesCS1B02G166800; TraesCS2A02G426100; TraesCS2B02G247300; TraesCS2D02G594800; TraesCS3A02G407700; TraesCS3A02G491400; TraesCS3B02G342900; TraesCS3B02G561300; TraesCS3D02G402900; TraesCS4A02G364000; TraesCS4D02G213100; TraesCS5A02G191300; TraesCS5B02G054600; TraesCS5D02G021100; TraesCS5D02G199800; TraesCS6A02G003200; TraesCS6A02G021200; TraesCS6B02G168600; TraesCS7A02G075600; TraesCS7A02G138000;…
Replication and repair	Genetic Information Processing	ALL	532	2.76	TraesCS1A02G002200; TraesCS1A02G027200; TraesCS1A02G032700; TraesCS1A02G038400; TraesCS1A02G058500; TraesCS1A02G063600; TraesCS1A02G085000; TraesCS1A02G088200; TraesCS1A02G104500; TraesCS1A02G123300; TraesCS1A02G129400; TraesCS1A02G130700; TraesCS1A02G135100; TraesCS1A02G162200; TraesCS1A02G172100; TraesCS1A02G182000; TraesCS1A02G192700; TraesCS1A02G227700; TraesCS1A02G234500; TraesCS1A02G245600;…
Replication and repair	Genetic Information Processing	DEG	8	1.15	TraesCS1D02G026400; TraesCS2A02G089500; TraesCS2A02G587900; TraesCS2D02G565300; TraesCS4D02G279200; TraesCS5D02G080100; TraesCS6D02G300900; TraesCS7D02G196400
Transcription	Genetic Information Processing	ALL	1033	5.35	TraesCS1A02G005600; TraesCS1A02G024500; TraesCS1A02G027200; TraesCS1A02G049700; TraesCS1A02G052400; TraesCS1A02G083400; TraesCS1A02G088200; TraesCS1A02G096000; TraesCS1A02G097100; TraesCS1A02G107900; TraesCS1A02G108000; TraesCS1A02G112800; TraesCS1A02G114500; TraesCS1A02G114600; TraesCS1A02G118700; TraesCS1A02G127100; TraesCS1A02G128600; TraesCS1A02G130100; TraesCS1A02G131200; TraesCS1A02G138600;…
Transcription	Genetic Information Processing	DEG	2	0.29	TraesCS1D02G026400; TraesCS2D02G427500
Translation	Genetic Information Processing	ALL	2519	13.05	TraesCS1A02G001800; TraesCS1A02G010700; TraesCS1A02G011100; TraesCS1A02G017000; TraesCS1A02G025100; TraesCS1A02G033000; TraesCS1A02G044200; TraesCS1A02G048300; TraesCS1A02G049300; TraesCS1A02G058300; TraesCS1A02G065000; TraesCS1A02G065400; TraesCS1A02G065600; TraesCS1A02G083400; TraesCS1A02G090100; TraesCS1A02G092900; TraesCS1A02G095500; TraesCS1A02G096500; TraesCS1A02G102600; TraesCS1A02G105400;…
Translation	Genetic Information Processing	DEG	17	2.44	TraesCS1A02G145100; TraesCS1A02G397500; TraesCS1B02G249200; TraesCS1D02G144100; TraesCS1D02G361700; TraesCS2B02G362200; TraesCS2D02G261300; TraesCS2D02G594800; TraesCS3B02G456100; TraesCS4D02G032800; TraesCS4D02G055000; TraesCS5A02G515700; TraesCS5B02G374100; TraesCS5D02G066700; TraesCS5D02G333800; TraesCS6A02G067100; TraesCS7A02G479900
Membrane transport	Environmental Information Processing	ALL	157	0.81	TraesCS1A02G075500; TraesCS1A02G081300; TraesCS1A02G189500; TraesCS1A02G189600; TraesCS1A02G189700; TraesCS1A02G189800; TraesCS1A02G252800; TraesCS1A02G254700; TraesCS1A02G327200; TraesCS1A02G327300; TraesCS1A02G368500; TraesCS1B02G099000; TraesCS1B02G197100; TraesCS1B02G197200; TraesCS1B02G197300; TraesCS1B02G197400; TraesCS1B02G197500; TraesCS1B02G340600; TraesCS1B02G340700; TraesCS1B02G387400;…
Membrane transport	Environmental Information Processing	DEG	7	1.00	TraesCS1B02G387400; TraesCS3B02G342900; TraesCS3B02G561300; TraesCS4A02G370600; TraesCS4B02G298100; TraesCS6B02G145700; TraesCS7D02G298600
Signal transduction	Environmental Information Processing	ALL	3318	17.19	TraesCS1A02G016900; TraesCS1A02G027600; TraesCS1A02G033800; TraesCS1A02G044200; TraesCS1A02G060800; TraesCS1A02G068900; TraesCS1A02G069300; TraesCS1A02G070000; TraesCS1A02G070700; TraesCS1A02G070800; TraesCS1A02G071000; TraesCS1A02G072400; TraesCS1A02G072500; TraesCS1A02G072900; TraesCS1A02G077200; TraesCS1A02G077800; TraesCS1A02G080400; TraesCS1A02G080500; TraesCS1A02G080700; TraesCS1A02G082700;…
Signal transduction	Environmental Information Processing	DEG	111	15.90	TraesCS1A02G276600; TraesCS1A02G308900; TraesCS1A02G328800; TraesCS1A02G333600; TraesCS1B02G285800; TraesCS1B02G306900; TraesCS1B02G332400; TraesCS1B02G342500; TraesCS1B02G370600; TraesCS1D02G276100; TraesCS1D02G336200; TraesCS1D02G419000; TraesCS2A02G089400; TraesCS2A02G500400; TraesCS2A02G515200; TraesCS2B02G113700; TraesCS2B02G582300; TraesCS2D02G571300; TraesCS3A02G009100; TraesCS3A02G060500;…
Cell growth and death	Cellular Processes	ALL	1015	5.26	TraesCS1A02G038400; TraesCS1A02G060800; TraesCS1A02G070000; TraesCS1A02G077200; TraesCS1A02G089900; TraesCS1A02G090000; TraesCS1A02G090300; TraesCS1A02G095500; TraesCS1A02G111400; TraesCS1A02G118300; TraesCS1A02G129400; TraesCS1A02G129800; TraesCS1A02G138300; TraesCS1A02G138700; TraesCS1A02G143300; TraesCS1A02G159300; TraesCS1A02G198400; TraesCS1A02G215800; TraesCS1A02G217400; TraesCS1A02G225100;…
Cell growth and death	Cellular Processes	DEG	12	1.72	TraesCS1B02G166800; TraesCS1B02G370600; TraesCS2D02G193800; TraesCS3A02G407700; TraesCS3D02G069000; TraesCS3D02G402900; TraesCS5A02G391500; TraesCS5B02G303500; TraesCS5B02G387200; TraesCS5D02G392200; TraesCS5D02G401300; TraesCS7A02G138000
Cell motility	Cellular Processes	ALL	184	0.95	TraesCS1A02G095500; TraesCS1A02G183100; TraesCS1A02G323900; TraesCS1A02G333600; TraesCS1A02G343400; TraesCS1B02G128100; TraesCS1B02G197600; TraesCS1B02G337200; TraesCS1B02G347000; TraesCS1B02G356700; TraesCS1D02G104400; TraesCS1D02G186600; TraesCS1D02G325200; TraesCS1D02G336200; TraesCS2A02G106100; TraesCS2A02G130800; TraesCS2A02G189500; TraesCS2A02G196600; TraesCS2A02G227300; TraesCS2A02G385000;…
Cell motility	Cellular Processes	DEG	7	1.00	TraesCS1A02G333600; TraesCS1D02G336200; TraesCS2A02G385000; TraesCS2D02G571300; TraesCS4A02G071400; TraesCS4B02G227300; TraesCS4D02G228100
Cellular community - eukaryotes	Cellular Processes	ALL	204	1.06	TraesCS1A02G077200; TraesCS1A02G095500; TraesCS1A02G101000; TraesCS1A02G142800; TraesCS1A02G215700; TraesCS1A02G258800; TraesCS1A02G309700; TraesCS1A02G323900; TraesCS1A02G333600; TraesCS1A02G350200; TraesCS1A02G407700; TraesCS1A02G437700; TraesCS1B02G078100; TraesCS1B02G095200; TraesCS1B02G128100; TraesCS1B02G229200; TraesCS1B02G269400; TraesCS1B02G320800; TraesCS1B02G337200; TraesCS1B02G347000;…
Cellular community - eukaryotes	Cellular Processes	DEG	2	0.29	TraesCS1A02G333600; TraesCS1D02G336200
Cellular community - prokaryotes	Cellular Processes	ALL	203	1.05	TraesCS1A02G075000; TraesCS1A02G075500; TraesCS1A02G143600; TraesCS1A02G189500; TraesCS1A02G189600; TraesCS1A02G189700; TraesCS1A02G189800; TraesCS1A02G252800; TraesCS1A02G254700; TraesCS1A02G327200; TraesCS1A02G327300; TraesCS1B02G093600; TraesCS1B02G161000; TraesCS1B02G197100; TraesCS1B02G197200; TraesCS1B02G197300; TraesCS1B02G197400; TraesCS1B02G197500; TraesCS1B02G229700; TraesCS1B02G340600;…
Cellular community - prokaryotes	Cellular Processes	DEG	5	0.72	TraesCS3B02G342900; TraesCS3B02G561300; TraesCS4A02G075600; TraesCS4B02G231400; TraesCS4D02G232700
Transport and catabolism	Cellular Processes	ALL	1463	7.58	TraesCS1A02G002700; TraesCS1A02G005100; TraesCS1A02G005900; TraesCS1A02G019000; TraesCS1A02G022600; TraesCS1A02G045400; TraesCS1A02G052100; TraesCS1A02G055300; TraesCS1A02G075000; TraesCS1A02G079000; TraesCS1A02G079100; TraesCS1A02G079200; TraesCS1A02G080500; TraesCS1A02G080700; TraesCS1A02G097500; TraesCS1A02G099000; TraesCS1A02G101000; TraesCS1A02G110300; TraesCS1A02G115300; TraesCS1A02G131500;…
Transport and catabolism	Cellular Processes	DEG	27	3.87	TraesCS1A02G308200; TraesCS1A02G333600; TraesCS1D02G307600; TraesCS1D02G336200; TraesCS2A02G385000; TraesCS2D02G493000; TraesCS2D02G571300; TraesCS3B02G113600; TraesCS3B02G233000; TraesCS3D02G069000; TraesCS3D02G207600; TraesCS4A02G050500; TraesCS4A02G194800; TraesCS4A02G364000; TraesCS4B02G060500; TraesCS4B02G120400; TraesCS4D02G118500; TraesCS4D02G346700; TraesCS5A02G391500; TraesCS5B02G146500;…
