# Supplementary material for: Transcription strategies related to photosynthesis and nitrogen metabolism of wheat in response to nitrogen deficiency
Source: BMC Plant Biol. 2020 Oct 1;20:448. doi: 10.1186/s12870-020-02662-3 (PMC7528333; doi:10.1186/s12870-020-02662-3)
Supplement: Supplementary file 6 — Additional file 6. [file 12870_2020_2662_MOESM6_ESM.xls]

## Sheet: Sheet1
Table S1 RPKM values and qRT-PCR data of 50 candidate DEGs in shoot
Gene ID	Gene family	FPKM		FPKM Ratio (L0/L1)	RT-qPCR data		RT-qPCR Ratio (L0/L1)
		L0	L1		L0	L1
TraesCS1A02G300200	Expansin	1.1459	2.71712	0.421735	1.28947	2.70215	0.477204
TraesCS1B02G310300	Expansin	0.375578	1.41187	0.266015	0.703827	1.8818	0.374018
TraesCS2B02G411700	Expansin	0.251601	0.0319026	7.88652	0.177658	0.0136341	13.0305
TraesCS2D02G021000	Psb	0.23681	0.676118	0.35025	0.409895	1.06401	0.385237
TraesCS3B02G392800	Psb	15.4773	35.745	0.432991	10.604	33.0192	0.321147
TraesCS3D02G523300	Psb	0.275835	0.379936	0.726004	0.393515	0.378883	1.03862
TraesCS4A02G134100	Psb	61.4915	118.517	0.51884	13.8171	42.633	0.324093
TraesCS4B02G170800	Psb	23.0864	49.9846	0.461871	8.51353	16.6871	0.510186
TraesCS5D02G396200	Psb	4.68531	9.25253	0.506381	3.71637	11.1507	0.333284
TraesCS6D02G079500	Psb	0.368963	1.0498	0.351459	0.214838	1.72889	0.124263
TraesCS7A02G325500	Pet	78.2318	146.852	0.532724	24.775	87.7813	0.282235
TraesCS7B02G226200	Pet	107.762	275.952	0.390509	28.5938	70.2397	0.407089
TraesCSU02G269500	Pet	0.0939265	0.638429	0.147121	0.0590618	0.772886	0.0764171
TraesCS2D02G376600	ARF	1.31773	0.608272	2.16635	1.58572	0.955678	1.65926
TraesCS3B02G190100	ARF	0.110967	0.037243	2.97953	0.0786624	0.0344163	2.28561
TraesCS6D02G100900	ARF	1.74893	2.9228	0.598376	0.810554	2.96537	0.27334
TraesCS5B02G330100	MYB	1.14154	0.460407	2.47941	0.423219	0.676097	0.625974
TraesCS5D02G335700	MYB	2.51786	1.13218	2.22391	1.95434	1.45356	1.34451
TraesCS1D02G268900	MYB	0.339143	1.04662	0.324036	0.394798	1.02926	0.383573
TraesCS5D02G164600	MYB	12.9145	32.9377	0.392089	5.7891	35.5952	0.162637
TraesCS5A02G159600	MYB	7.96365	17.1355	0.464745	15.1725	13.0434	1.16323
TraesCS5D02G059700	NAC	2.54705	4.47958	0.568591	1.8217	5.21557	0.349281
TraesCS7A02G305200	NAC	7.29654	1.2009	6.07587	3.91314	1.92963	2.02792
TraesCS7D02G302000	NAC	2.9166	0.567054	5.14342	4.84068	0.54588	8.86767
TraesCS4B02G328900	NAC	0.0386325	0.65238	0.0592178	0.0399344	0.810118	0.0492945
TraesCS4D02G325800	NAC	0.503374	1.75547	0.286745	0.827148	2.1314	0.388078
TraesCS5A02G500700	NAC	0.392398	3.24385	0.120967	0.355622	3.35501	0.105997
TraesCS7A02G549000	NAC	1.91617	10.4356	0.183619	1.78259	11.5117	0.15485
TraesCS7B02G472600	NAC	1.97052	12.9058	0.152684	1.9425	13.8735	0.140015
TraesCS7D02G535300	NAC	3.83697	21.2291	0.180741	2.68793	20.9609	0.128235
TraesCS2B02G542300	ERF	2.47015	1.03078	2.3964	3.19753	0.954834	3.34878
TraesCS6A02G256600	ERF	0.0995647	0.453711	0.219445	0.0907148	0.68333	0.132754
TraesCS6A02G235100	ERF	0.614472	1.59235	0.385889	0.760637	1.84595	0.412058
TraesCS4D02G267500	ERF	0.021909	1.43994	0.0152153	0.0376825	1.98001	0.0190315
TraesCS4A02G035400	ERF	0.463416	2.5797	0.17964	0.637138	3.58908	0.177521
TraesCS4B02G268100	ERF	0.264571	1.83257	0.144371	0.15947	1.1896	0.134054
TraesCS7D02G182700	ERF	4.93713	9.83939	0.501772	7.97932	17.17	0.464725
TraesCS1A02G411100	ERF	0.114478	0.621464	0.184207	0.177956	0.460891	0.386112
TraesCS1B02G441300	ERF	0.201875	1.51621	0.133144	0.253931	1.58424	0.160285
TraesCS3D02G227400	WRKY	0.140919	0.579583	0.243139	0.126217	1.08757	0.116054
TraesCS1D02G292700	WRKY	0.154367	0.843781	0.182947	0.187296	0.722871	0.2591
TraesCS3B02G379200	WRKY	1.13323	3.11937	0.363287	1.66829	4.76454	0.350147
TraesCS1B02G440700	WRKY	0.169017	1.0294	0.16419	0.120006	0.305164	0.393252
TraesCS2A02G161500	WRKY	1.39112	3.40228	0.408878	1.29865	0.626618	2.07247
TraesCS2B02G187500	WRKY	0.479754	2.08069	0.230575	0.715938	1.59941	0.447627
TraesCS2D02G168600	WRKY	1.00133	4.70631	0.212763	1.6745	4.76959	0.351079
TraesCS2D02G489700	WRKY	9.75639	1.46814	6.64539	4.97865	1.74065	2.86022
TraesCS7A02G338500	WRKY	19.804	1.67927	11.7932	29.6317	1.54727	19.151
TraesCS7D02G345700	WRKY	7.04414	0.648933	10.855	10.2925	0.848508	12.1301
TraesCS6A02G326200	NAR	0.054588	1.33018	0.041038	0.0595242	0.857376	0.069426
