# Supplementary material for: Transcription strategies related to photosynthesis and nitrogen metabolism of wheat in response to nitrogen deficiency
Source: BMC Plant Biol. 2020 Oct 1;20:448. doi: 10.1186/s12870-020-02662-3 (PMC7528333; doi:10.1186/s12870-020-02662-3)
Supplement: Supplementary file 7 — Additional file 7. [file 12870_2020_2662_MOESM7_ESM.xls]

## Sheet: Sheet1
Table S2 RPKM values and qRT-PCR data of 50 candidate DEGs in root
Gene ID	Gene family	FPKM		FPKM Ratio (R0/R1)	RT-qPCR data		RT-qPCR Ratio (R0/R1)
		R0	R1		R0	R1
TraesCS5B02G448000	Expansin	1.44535	0.704515	2.05156	1.41383	0.552835	2.55742
TraesCS3B02G032800	Expansin	0.561428	0.190865	2.94149	0.425995	0.142368	2.99221
TraesCS4D02G271900	Expansin	2.29721	0.809279	2.83858	1.8276	0.615201	2.97073
TraesCS3B02G190700	Expansin	0.729732	0.298746	2.44265	0.764195	0.262268	2.91379
TraesCS4B02G246400	Expansin	0.430503	0.0447982	9.60984	0.404536	0.0547336	7.39099
TraesCS5A02G481200	Expansin	0.161409	0.517607	0.311837	0.198803	0.47541	0.418171
TraesCS5B02G494400	Expansin	4.00388	7.57385	0.528645	5.96113	11.7238	0.508464
TraesCS3D02G176000	Expansin	2.37714	0.444383	5.34931	2.50228	0.285252	8.77219
TraesCS1D02G215500	Expansin	7.59651	18.6102	0.408191	2.93412	24.0715	0.121892
TraesCS6D02G037500	Expansin	3.17394	1.41761	2.23894	3.36762	1.32189	2.54757
TraesCS2A02G385000	ARF	3.01395	1.44481	2.08606	3.89033	1.54505	2.51793
TraesCS2D02G209600	MYB	1.36365	0.584747	2.33203	0.654875	0.394088	1.66175
TraesCS1D02G371500	MYB	0.869855	0.377246	2.3058	0.268379	0.447293	0.600007
TraesCS2A02G097200	MYB	1.06343	3.15434	0.337132	1.49615	2.06461	0.724662
TraesCS6A02G224100	MYB	0.139276	0.507544	0.274412	0.147329	0.544766	0.270445
TraesCS6B02G257200	MYB	0.0967335	0.280557	0.34479	0.0567708	0.352269	0.161157
TraesCS5A02G468300	NAC	4.06633	11.4175	0.356149	3.98423	12.4598	0.319767
TraesCS5B02G480900	NAC	3.64416	8.81363	0.413469	2.46517	7.90454	0.311868
TraesCS5D02G481200	NAC	3.14788	8.61552	0.365373	4.08948	10.3177	0.396357
TraesCS2A02G462500	NAC	0.754473	0.267581	2.81961	0.919154	0.185989	4.942
TraesCS7B02G472600	NAC	0.335514	0.675592	0.496622	0.33849	0.497416	0.680498
TraesCS4A02G421100	NAC	0.869698	0.444153	1.9581	0.870925	0.148575	5.86186
TraesCS7A02G317100	NAC	2.5763	1.10759	2.32603	2.94382	1.91793	1.53489
TraesCS1D02G263800	NAC	0.972622	2.34423	0.4149	0.361799	0.773936	0.467479
TraesCS3D02G480700	NAC	0.47663	1.33607	0.356739	0.889663	1.45831	0.610064
TraesCS5A02G143200	NAC	0.877498	0.31528	2.78324	0.875229	0.248314	3.52468
TraesCS5D02G148800	NAC	2.11306	0.941173	2.24513	1.85547	0.438755	4.22894
TraesCS6A02G057400	NAC	0.667783	1.56486	0.426736	0.30874	1.16795	0.264343
TraesCS6D02G059300	NAC	0.528819	1.09435	0.483226	0.906243	1.65012	0.549197
TraesCS6A02G360300	ERF	0.63758	1.79946	0.354317	0.626756	2.33291	0.268659
TraesCS6D02G343800	ERF	0.0675619	0.318319	0.212246	0.0879306	0.324637	0.270858
TraesCS2D02G412200	ERF	3.90811	1.79609	2.1759	3.60458	0.91057	3.9586
TraesCS6B02G263800	ERF	0.218319	0.858474	0.25431	0.276883	0.172193	1.60798
TraesCS1A02G231200	ERF	14.8393	47.3253	0.313559	14.2016	21.5685	0.658439
TraesCS5A02G314600	ERF	12.551	40.3812	0.310813	5.36295	50.3974	0.106413
TraesCS5B02G315500	ERF	18.9362	44.7709	0.422959	12.0078	46.8275	0.256425
TraesCS5D02G320800	ERF	9.1617	31.4869	0.290968	16.0056	33.2601	0.481227
TraesCS4A02G005800	ERF	2.50605	9.37648	0.26727	2.73656	14.1946	0.192788
TraesCS7A02G508800	WRKY	0.52731	1.8212	0.289539	0.567298	1.91458	0.296304
TraesCS7D02G497300	WRKY	0.240326	0.648599	0.370531	0.194338	1.19181	0.163061
TraesCS7D02G497800	WRKY	0.317813	0.844721	0.376234	0.189764	1.49969	0.126535
TraesCS2A02G043600	WRKY	0.487279	1.8052	0.26993	0.210833	2.39447	0.0880499
TraesCS7A02G338500	WRKY	1.76387	0.513154	3.43732	2.45188	0.26422	9.27968
TraesCS1A02G358400	WRKY	1.01462	3.16678	0.320395	1.37522	4.90568	0.280332
TraesCS6A02G210000	NAR	9.26397	4.84957	1.91027	8.96406	8.60658	1.04154
TraesCS6D02G193100	NAR	11.9593	6.32215	1.89166	13.8116	5.50518	2.50883
TraesCS6B02G044100	NRT	1.16691	0.124181	9.39687	0.846976	0.225933	3.7488
TraesCS6B02G044300	NRT	2.33296	0.606663	3.84556	2.94966	0.315507	9.34896
TraesCS6B02G044400	NRT	3.35608	1.27071	2.64111	4.18115	1.40443	2.97711
TraesCS6B02G044500	NRT	1.94756	0.698321	2.78892	1.53386	1.13311	1.35367
